# Supplementary material for: Fine mapping spatiotemporal mechanisms of genetic variants underlying cardiac traits and disease
Source: Nat Commun. 2023 Feb 28;14:1132. doi: 10.1038/s41467-023-36638-2 (PMC9975214; doi:10.1038/s41467-023-36638-2)
Supplement: Supplementary file 4 — Supplementary Data 1 [file 41467_2023_36638_MOESM4_ESM.xlsx]

## Sheet: Supplementary Data 1
Assay ID (SRA run ID)	WGS ID	Subject ID	Subject name	Study	Tissue	Body site	UDID	Sex	Reads (normalized)	Mitochondrial reads (%)	cardiac muscle	smooth muscle	endocardial	immune	endothelial	fibroblast	cardiac neuron	myofibroblast
013eb23c-4ff0-493b-b106-9c8c9c2176d6	583d5465-f933-46d1-9fa4-307b76b97311	bd04a8cc-5d63-45bc-a2cc-91b0c7cb6e01	iPSCORE_2_4	iPSCORE	iPSC-CVPC	iPSC-CVPC	UDID034	Female	0.485093	6.11849	0.713214	0.170579	0.088347	0	0.00498279	0	0.0228775	0
028df3e3-a041-4f91-9da7-517a7a33e271	c08cc10c-44c1-4fa4-897a-636f5dfb058f	bd4643a6-9742-4a25-8029-a967cc2a84c7	iPSCORE_13_3	iPSCORE	iPSC-CVPC	iPSC-CVPC	UDID149	Male	0.549801	2.41672	0.00801668	0.309503	0.132977	0.00229931	0.0709163	0.0867416	0.17057	0.218976
030ec865-77e5-4e82-9b18-77a51e787655	b0efcf59-dea7-4f62-bf01-41bf08422001	e0793a72-9694-4711-a2c6-d2ff9071d05f	iPSCORE_8_4	iPSCORE	iPSC-CVPC	iPSC-CVPC	UDID031	Female	0.530281	9.08946	0.752207	0.135348	0.0866608	0	0.00825785	0	0.017526	0
03df2c1b-bcc6-4fa3-9f47-d6f9e43be283	99dc8247-0416-44c2-854d-a2e31066a75b	508fb6c5-c9d5-4881-9638-cd4bd04d822f	iPSCORE_25_1	iPSCORE	iPSC-CVPC	iPSC-CVPC	UDID017	Female	0.515411	7.21125	0.55404	0.234725	0.0909422	0	0.0825152	0	0.0363885	0.00138932
067afe59-e81d-4176-800d-f1b111c1ec82	78d8c099-465b-412d-bf88-e7ae54366e34	03346cae-a4f3-4481-92ff-d76db0c82468	iPSCORE_116_1	iPSCORE	iPSC-CVPC	iPSC-CVPC	UDID113	Female	0.63488	13.8233	0.759874	0.131606	0.0715535	0	0.0329662	0	0.00399959	0
0716c9fa-8153-477d-8e24-6abee17c9456	c643713c-38f0-4514-b820-a566801a386a	bfee9a02-5ec3-4e11-a8e2-ebd47623caa0	iPSCORE_11_3	iPSCORE	iPSC-CVPC	iPSC-CVPC	UDID160	Female	0.528846	8.68055	0.731502	0.144953	0.0893149	0	0.0128499	0	0.0213802	0
0726b84c-c9ed-45a8-b50b-e1e8f484be8e	c5b18bcb-bbb9-43ee-989a-717c14371257	f0173728-58cb-4d7d-b28d-02355b49b9ed	iPSCORE_13_1	iPSCORE	iPSC-CVPC	iPSC-CVPC	UDID074	Female	0.608236	4.94475	0.428679	0.282846	0.114231	0.000406465	0.099013	0	0.0747754	4.90428e-05
08f6fa0b-14ea-4ac6-85ec-67045c15d5ac	01fe3fd3-5392-45e6-93b7-448151107e1d	83a1b295-b907-4233-b0a8-df753b2cee16	iPSCORE_16_3	iPSCORE	iPSC-CVPC	iPSC-CVPC	UDID164	Male	0.506859	3.88388	0.190736	0.238345	0.193247	0.0351526	0.116399	0	0.127807	0.0983141
0b111711-0130-44aa-b513-a308d13d1652	90657981-484d-444a-9b2b-9b479f84c8c6	42e4583a-b1bc-4cc3-85d7-68662433b345	iPSCORE_29_1	iPSCORE	iPSC-CVPC	iPSC-CVPC	UDID122	Female	0.630706	11.0886	0.791527	0.124999	0.0705141	0	0.0076748	0	0.00528504	0
0c025698-b29b-4f3f-adab-c41cffc53911	8ae6e66c-b3a2-436a-8a28-94356cd373fd	d4073658-c7fe-4f53-9e80-b95121a65475	iPSCORE_53_1	iPSCORE	iPSC-CVPC	iPSC-CVPC	UDID272	Male	0.416058	5.16206	0.550899	0.274941	0.0675034	0	0.0671079	0	0.035428	0.00412083
0d9f7f72-66ea-411a-906b-868c1c5bffbe	2cd75846-7673-4868-b5fc-590879d0d3de	21f44f41-69ee-427c-933b-a0afdc16a0bf	iPSCORE_9_2	iPSCORE	iPSC-CVPC	iPSC-CVPC	UDID159	Male	0.559996	2.02931	0.0166847	0.330596	0.250821	0.00163976	0.148008	0.00360201	0.144483	0.104166
0e4a2a0e-ef6b-41ce-bc63-d71f6c9fe2c1	ccd5d306-6ed1-4515-acd1-1be1d9f2a49a	5b8ca416-c75e-4341-b160-3b9be09f6ef5	iPSCORE_2_11	iPSCORE	iPSC-CVPC	iPSC-CVPC	UDID119	Female	0.454788	4.65487	0.386959	0.326048	0.0750643	0	0.118032	0	0.0720969	0.0217997
0e55634f-9393-4a55-90df-3ba2d13edbb0	88569604-9241-4c77-87ce-c47e9a85f4a3	92516175-d525-442e-bd5a-816a1962d37d	iPSCORE_101_1	iPSCORE	iPSC-CVPC	iPSC-CVPC	UDID009	Male	0.424515	5.9616	0.65103	0.184582	0.0723036	0	0.068962	0	0.0231226	0
0f8dc931-9339-4545-a3c6-3d2710174da7	c7a966f7-e22e-4807-afff-2bae9ca5fc72	9d988cb0-01b1-4d5d-bf4b-3fd3baf149a4	iPSCORE_42_1	iPSCORE	iPSC-CVPC	iPSC-CVPC	UDID030	Female	0.589239	6.43322	0.610755	0.240648	0.0619167	0	0.0477412	0	0.0367264	0.00221267
10945496-f15f-46c1-b7c7-a94379658d42	428c15bd-f79e-427c-b57b-591518885437	56f0f073-725f-4cec-b8cb-db6ad0dc2ac0	iPSCORE_8_3	iPSCORE	iPSC-CVPC	iPSC-CVPC	UDID181	Female	0.514168	5.42745	0.471889	0.285701	0.059216	0	0.126466	0	0.0422025	0.0145254
13756c7c-77dc-46d3-9c14-7debadb42dc0	9127d78b-54a1-4be2-a6b9-40097c8cbc5a	62d833a3-87c8-40a2-8261-d172f4c0e7fe	iPSCORE_81_1	iPSCORE	iPSC-CVPC	iPSC-CVPC	UDID091	Female	0.524691	5.0556	0.55135	0.284091	0.054229	0	0.0705109	0	0.0348317	0.00498725
13b129fd-2c4a-4d12-a21c-3534efa9babc	251a999a-05dd-4ad8-a530-c188ecc5b795	5482a5d3-6f16-483b-9c14-ca2f838d6af9	iPSCORE_18_3	iPSCORE	iPSC-CVPC	iPSC-CVPC	UDID146	Male	0.610613	8.56643	0.602818	0.231758	0.0482815	0	0.0702164	0	0.0384399	0.00848533
1418f45b-e731-4180-9c3b-990391b1ff49	f4b0146d-7508-457f-a754-bb4042583c4b	10f10a94-511f-4538-9c0c-cbe5fdb14b6c	iPSCORE_73_1	iPSCORE	iPSC-CVPC	iPSC-CVPC	UDID155	Female	0.421255	2.55483	0.171313	0.355314	0.189925	0.0135339	0.113064	0	0.102979	0.0538702
17891495-09c9-470f-a50d-244c4ae63ccd	499531da-aae2-47f4-9a07-fac1baf6324c	fc1dff0a-6a95-42fe-9dc4-362e27330bf9	iPSCORE_19_1	iPSCORE	iPSC-CVPC	iPSC-CVPC	UDID248	Female	0.480157	7.62642	0.792961	0.120178	0.0605207	0	0.0139016	0	0.0124386	0
1957bd34-8e9d-4190-b4e2-b3e548ec6b86	c17006e1-8649-4e9e-ba4f-7bd4ee752244	60bd2a54-fecd-4c6e-8442-b13f66d869a6	iPSCORE_71_1	iPSCORE	iPSC-CVPC	iPSC-CVPC	UDID014	Female	0.422395	6.67742	0.683716	0.174664	0.0886945	0	0.0347104	0	0.0182149	0
1bb91c1e-4b24-4d08-9701-bf9f1dcf51c6	ae757c28-7757-4a5e-9016-9d89dbf56499	17911abe-0893-4919-b45e-5df3d3fe63c8	iPSCORE_9_3	iPSCORE	iPSC-CVPC	iPSC-CVPC	UDID027	Male	0.52809	2.09911	0.0522639	0.269607	0.257736	0.0713272	0.0906159	0	0.146412	0.112038
1e030be8-3362-4f86-b15b-2aaaff1ef35b	3ba3d4d5-9589-4f74-aa4c-28a96f8c222b	72739241-3ddb-41ab-8438-150e20619de1	iPSCORE_90_1	iPSCORE	iPSC-CVPC	iPSC-CVPC	UDID241	Male	0.447267	5.81147	0.664053	0.171711	0.071097	0	0.067108	0	0.025585	0.000446661
1eb2f150-f6a6-48ea-937f-38495099ec35	2cd75846-7673-4868-b5fc-590879d0d3de	21f44f41-69ee-427c-933b-a0afdc16a0bf	iPSCORE_9_2	iPSCORE	iPSC-CVPC	iPSC-CVPC	UDID225	Male	0.400802	4.5771	0.388386	0.267736	0.0625216	0	0.133224	0	0.0878401	0.0602925
1f05f617-aedf-4970-9ab2-10b32737ffd7	024f3a84-e1ec-4049-95e7-ecc8f39697f0	f80deca1-0641-4a52-86b5-7b01c227ba8a	iPSCORE_74_1	iPSCORE	iPSC-CVPC	iPSC-CVPC	UDID125	Male	0.431242	6.54346	0.587495	0.225527	0.0622243	0	0.0866033	0	0.0355303	0.00262007
1f59047b-9ba1-45d2-93f5-4f669be31732	3ff1ec68-6cb9-4f9f-b2c8-5f318be79163	416e2905-329b-44ed-bb02-8a3b1ed6847e	iPSCORE_99_1	iPSCORE	iPSC-CVPC	iPSC-CVPC	UDID240	Female	0.416178	4.69814	0.289893	0.31347	0.107159	0.00965965	0.155621	0	0.0766642	0.0475326
21f31a89-cbae-4252-8b47-a983fd2eaae5	f8d173dd-c608-48a1-bf14-3a72f76c05ed	cfd3b543-2da8-4262-ae36-7ee27c0b5c6b	iPSCORE_21_3	iPSCORE	iPSC-CVPC	iPSC-CVPC	UDID078	Male	0.53204	2.14303	0	0.311472	0.230581	0	0.174282	0	0.150678	0.132986
252626cb-fdee-49bc-b39b-f7e2d330f56a	f3284741-0362-4f47-8ee8-191acf41d7ac	201da1fb-3779-4344-af69-6e3bf1c58261	iPSCORE_11_4	iPSCORE	iPSC-CVPC	iPSC-CVPC	UDID142	Female	0.610315	9.61803	0.776175	0.127913	0.0726174	0	0.0151989	0	0.00809508	0
26e04bc3-24e8-4565-b087-cae1acf0bbf7	5e99cc57-3fb2-42b4-8a11-048f71387a38	b9e30469-13ad-4792-878a-889cd6480f91	iPSCORE_30_2	iPSCORE	iPSC-CVPC	iPSC-CVPC	UDID003	Female	0.466323	8.761	0.73796	0.142591	0.0815138	0	0.0172178	0	0.0207173	0
28e21163-cd01-4302-a75b-440b772d54fb	c0fde6a4-7316-4519-b48d-08e76684562f	f772212a-cd98-40f9-bdcd-e75740c1f6be	iPSCORE_2_1	iPSCORE	iPSC-CVPC	iPSC-CVPC	UDID007	Female	0.548428	7.12038	0.513087	0.306361	0.0367642	0	0.0940539	0	0.0487398	0.000994223
28fbc85b-148d-4935-bbfe-0572e1399eee	2fd8fb69-d84c-4dc7-ac78-3cc511acd829	9e7013ce-054f-46ae-bc49-4abe5d53d88a	iPSCORE_7_2	iPSCORE	iPSC-CVPC	iPSC-CVPC	UDID152	Female	0.552381	5.90765	0.766041	0.119205	0.0822755	0	0.0197554	0	0.0121908	0.000532478
2987ee0d-423c-4381-bb96-a58dcc1fc479	c2a8ad0d-aaa0-4c29-a9b2-6e6617995a7d	fbabd331-fc4f-47de-b4d0-a9ee5434fa5b	iPSCORE_30_1	iPSCORE	iPSC-CVPC	iPSC-CVPC	UDID115	Female	0.757019	4.13791	0.384085	0.327787	0.0871832	0	0.125006	0	0.0538201	0.0221187
29b9ec5e-12a3-4490-b44b-57f976f079d4	1245aeac-03a4-4062-aa54-4e287ea65c85	659c5acf-5cae-4bfe-8c9f-dff532a69e88	iPSCORE_27_2	iPSCORE	iPSC-CVPC	iPSC-CVPC	UDID156	Male	0.422554	4.13791	0.42295	0.298126	0.0537705	0	0.118464	0	0.0566526	0.0500379
29e23dc1-6e9d-475a-801e-a9b52a9f63f9	c9e61f9d-28bf-4805-bcc7-006aebe3dc5a	6814c7bb-72dc-4760-bee5-dacdb499c255	iPSCORE_6_2	iPSCORE	iPSC-CVPC	iPSC-CVPC	UDID170	Male	0.616965	6.18676	0.47345	0.304261	0.0483486	0.000745731	0.124668	0	0.0452781	0.00324783
2abf7677-ca02-4134-b6f9-36681cc3dbf6	8e9428cd-bcf7-433c-a22b-113deabc4afe	5d86bbdd-4854-449f-b99d-0d04d0ce4ee8	iPSCORE_1_2	iPSCORE	iPSC-CVPC	iPSC-CVPC	UDID169	Female	0.576141	6.40365	0.636266	0.192758	0.0866455	0	0.0512542	0	0.0330762	0
2ae3db36-fbda-40fd-802a-1f06c14bf14b	63968319-c83a-460c-bcb0-c74f13309332	d6646110-a6f3-4176-bf1a-92a51ed6f4bc	iPSCORE_5_3	iPSCORE	iPSC-CVPC	iPSC-CVPC	UDID243	Male	0.453883	2.9908	0.28232	0.336199	0.0882766	0	0.0988106	0	0.11821	0.0761833
2dc84b32-b750-4675-9341-0016959e7f61	91bb182f-aeff-4340-aaf5-99b1d57ba5f9	27d69b74-d193-448c-91ac-2b7fb07a49ac	iPSCORE_86_1	iPSCORE	iPSC-CVPC	iPSC-CVPC	UDID028	Female	0.588173	6.72987	0.762984	0.112196	0.102339	0	0.00906891	0	0.013412	0
2dfa58c7-ab29-4889-94b9-bd02bff13025	8303223c-ca10-460c-8e5a-7de911452b46	7efe2fbe-251e-4c1a-9616-438a26f42a5d	iPSCORE_7_3	iPSCORE	iPSC-CVPC	iPSC-CVPC	UDID012	Male	0.455367	5.4755	0.526827	0.286777	0.0465542	0	0.0914097	0	0.0443193	0.00411226
2f33bdf1-da0c-4dc1-9d96-0bc6f78759c7	80c1f61e-74d3-4056-8796-ff288887a9af	d15cdce3-1f22-4224-8ae3-0ff1b878e111	iPSCORE_18_2	iPSCORE	iPSC-CVPC	iPSC-CVPC	UDID150	Female	0.529601	5.91284	0.514908	0.277304	0.0724579	0	0.0914462	0	0.0430515	0.00083162
2f5df117-c23c-4d65-973a-7ecf51dc7d3c	8a165266-ff00-46cf-986a-f6bbf639db23	5bdb8207-56ec-4f2e-add3-3ce3fbd4b1e0	iPSCORE_9_1	iPSCORE	iPSC-CVPC	iPSC-CVPC	UDID046	Male	0.519666	2.99421	0.201372	0.343957	0.152085	0.000809963	0.128313	0	0.107508	0.0659547
3137b456-3681-45e6-be82-bd0264faa57c	56e6a7e5-7b14-4cd0-bc38-030fb2a49008	bfd08f92-7030-4c34-849d-0187c8e88c74	iPSCORE_83_1	iPSCORE	iPSC-CVPC	iPSC-CVPC	UDID066	Female	0.458965	6.59505	0.485908	0.273295	0.0619399	0	0.124561	0	0.0422252	0.0120718
3252846a-f9ad-43bf-8b07-4969e0d59777	e4f0a814-060d-48d7-bf80-0126c36199b7	a314e30d-7fb4-4f68-860f-1ac1f3bdac07	iPSCORE_105_1	iPSCORE	iPSC-CVPC	iPSC-CVPC	UDID218	Male	0.500946	3.73382	0.504166	0.286159	0.0566885	0	0.0833868	0	0.0501422	0.0194579
327cd617-8e63-4295-bbcb-121bbe8228fc	ac69bd1c-2131-4391-a2ee-b6c19b219c07	eb1309e6-5567-437b-82d7-549c1c8d5493	iPSCORE_8_2	iPSCORE	iPSC-CVPC	iPSC-CVPC	UDID006	Female	0.529513	6.09456	0.4933	0.255839	0.0477627	0.000218873	0.131186	0	0.0496829	0.02201
3297dcde-ffa1-437d-a0d0-be90f20b1a53	65800a26-3000-4254-8e7b-a95ea64012d0	03235361-4310-4737-ac0b-4ce92d99fbf3	iPSCORE_51_1	iPSCORE	iPSC-CVPC	iPSC-CVPC	UDID025	Male	0.54615	1.40244	0.0565399	0.289924	0.258395	0.0438019	0.135734	0	0.130657	0.0849478
3355cfa1-1f7b-4ac3-b58e-b02b70311f25	4a1becf2-f540-4a14-99a2-41aa3205bd81	55396f13-62ff-44de-833b-05fde4ad97c6	iPSCORE_31_2	iPSCORE	iPSC-CVPC	iPSC-CVPC	UDID062	Female	0.575814	7.08718	0.46006	0.307511	0.090102	0	0.081959	0	0.0603681	0
34dc9f1a-5203-4354-8c9a-d2df18f0c645	80c4bb8f-07d1-4d12-92a5-07d09f5cdb29	e932e556-59a6-4f70-9b4c-ef5f69dac3ce	iPSCORE_2_3	iPSCORE	iPSC-CVPC	iPSC-CVPC	UDID001	Female	0.699177	7.59121	0.615111	0.239852	0.113896	0	0.0293319	0	0.00180938	0
35ea7c61-e799-47f4-b537-91debbb78769	ac69bd1c-2131-4391-a2ee-b6c19b219c07	eb1309e6-5567-437b-82d7-549c1c8d5493	iPSCORE_8_2	iPSCORE	iPSC-CVPC	iPSC-CVPC	UDID071	Female	0.587389	6.21002	0.653037	0.228508	0.0804379	0	0.0352295	0	0.00278702	0
368586d8-77e9-4c67-afea-835abe7ad3f0	1a1924ce-c2bb-492f-9da1-539db80e2f24	9603be9a-f146-4fc5-bf36-c84fac189b0a	iPSCORE_32_2	iPSCORE	iPSC-CVPC	iPSC-CVPC	UDID145	Female	0.457473	7.02476	0.708274	0.180317	0.096277	0	0.00749294	0	0.0076395	0
36e4613e-b28d-4185-83ee-b949af273bfe	e38d6f13-de78-4cd9-b7ce-d0c6233e08a0	5595871f-2997-41d2-b749-6ad518e89bd4	iPSCORE_13_2	iPSCORE	iPSC-CVPC	iPSC-CVPC	UDID189	Female	0.447966	6.8976	0.62593	0.205291	0.107634	0	0.0287399	0	0.0324057	0
39e49afa-4934-43d2-9c75-dcee95373569	b0f5085e-34ab-478e-a4b8-1be9105884fa	168437ba-e29e-4439-a508-23d44075022e	iPSCORE_84_1	iPSCORE	iPSC-CVPC	iPSC-CVPC	UDID185	Male	0.564837	3.65449	0.473514	0.301126	0.0456002	0	0.0994575	0	0.0626938	0.0176084
3a08df95-67b6-450d-b6f0-eea222445327	dd709123-35fa-44e5-b8b2-10d8bcff9294	97f20ecc-a17b-4d10-b689-908f5b9f3ddc	iPSCORE_16_1	iPSCORE	iPSC-CVPC	iPSC-CVPC	UDID047	Male	0.40551	9.6185	0.625897	0.233552	0.0370212	0	0.0649137	0	0.0361344	0.0024821
3bf24410-4d99-40c4-a0a6-e1af10d336f5	0b522a08-b129-43c3-ac6b-d4a602cd9ddd	bd41b7ee-bc24-40a9-99ab-483b2dbf95ae	iPSCORE_28_1	iPSCORE	iPSC-CVPC	iPSC-CVPC	UDID109	Female	0.790654	9.70367	0.664848	0.147327	0.0808496	0	0.051331	0	0.0402566	0.015388
3ca8db47-fc42-4aac-9269-bf98e9a924e8	b32685f7-037e-40f1-8d30-60cabdb29e21	f0b9b314-5e83-4975-af42-54ee03bcc459	iPSCORE_8_1	iPSCORE	iPSC-CVPC	iPSC-CVPC	UDID013	Female	0.495676	10.2997	0.756974	0.142874	0.0731706	0	0.00497817	0	0.0220027	0
40b55c39-6d49-493a-8e98-2c6359ff1ee6	2914ab72-1d02-470a-ba53-7868982a5763	8cc554f2-a5d2-4b44-94e8-0dfe3e300734	iPSCORE_1_11	iPSCORE	iPSC-CVPC	iPSC-CVPC	UDID178	Female	0.483423	6.17189	0.622924	0.187186	0.104498	0	0.0486596	0	0.0315045	0.00522838
4175c93b-c008-450e-ba15-bd3f682a0442	a6e02cdf-888c-41bd-8a4b-2a05bcce4d18	de9c74e8-d399-465e-92cd-904a0e323bca	iPSCORE_2_8	iPSCORE	iPSC-CVPC	iPSC-CVPC	UDID163	Male	0.515725	3.81247	0.297862	0.286386	0.125759	0.00370265	0.122559	0	0.109125	0.0546056
42483bfd-fce7-409a-8f47-7a280a1d79a6	52b5b09b-c63a-4952-84cf-95dd7200be39	3bc3e7ee-9130-4da5-b8f1-52d38bfc3c70	iPSCORE_3_7	iPSCORE	iPSC-CVPC	iPSC-CVPC	UDID277	Male	0.441447	5.32757	0.517602	0.264458	0.0963396	0	0.0726718	0	0.0462677	0.00266042
46c816d2-b3c7-40df-a1f2-3030a0fc525d	5e4ee6df-fc41-4c0e-abf6-ba9669cd8803	8039c171-beb7-40bb-adc7-3d915a97ea25	iPSCORE_82_1	iPSCORE	iPSC-CVPC	iPSC-CVPC	UDID242	Female	0.406513	5.91179	0.364901	0.269144	0.152546	0.0078087	0.078662	0	0.0954002	0.0315373
4911c9a4-ad7d-4bdd-9ea0-758918b28a46	0a1bcb9c-aa08-4f75-b564-ff7abc75235c	b48d5663-b599-4d02-a70b-6bd12546041f	iPSCORE_3_5	iPSCORE	iPSC-CVPC	iPSC-CVPC	UDID090	Female	0.522093	4.4144	0.480513	0.295737	0.0874698	0	0.0808196	0	0.0540694	0.0013913
4a6bc279-2606-4baf-bff0-5457c81c7fad	6578eed0-d583-4065-b30c-f0814dff2b00	7ecf080d-4d17-4023-b024-85a5942d55fe	iPSCORE_103_1	iPSCORE	iPSC-CVPC	iPSC-CVPC	UDID104	Female	0.856854	8.7397	0.699959	0.186114	0.0734045	0	0.0219271	0	0.0185958	0
4b1c5d5c-b4e1-4204-a2f3-6f790e8f2ed7	1843779b-fb21-43d3-9119-32b74e2cd6f6	861b37d9-64e6-4d19-8e91-96401b18a9a4	iPSCORE_7_4	iPSCORE	iPSC-CVPC	iPSC-CVPC	UDID167	Male	0.683386	6.71174	0.603572	0.190829	0.0880357	0	0.0460443	0	0.0653376	0.00618201
4d3cfa6b-5977-4836-b0d1-7cd97da17fa2	ee146263-82f5-4ed7-bb49-4300837acc85	c3bb6245-5d1b-4dbc-8b16-b0ca47472e91	iPSCORE_115_1	iPSCORE	iPSC-CVPC	iPSC-CVPC	UDID223	Female	0.47209	8.08456	0.532611	0.288246	0.0649613	0	0.0818479	0	0.032334	0
4f7327ef-84bf-4b64-ae5f-50812d0dbf6d	80c4bb8f-07d1-4d12-92a5-07d09f5cdb29	e932e556-59a6-4f70-9b4c-ef5f69dac3ce	iPSCORE_2_3	iPSCORE	iPSC-CVPC	iPSC-CVPC	UDID067	Female	0.601538	8.19606	0.705894	0.165935	0.103524	0	0.0185532	0	0.00609398	0
5009e877-7534-412a-8e31-c687974b0b3c	c7a966f7-e22e-4807-afff-2bae9ca5fc72	9d988cb0-01b1-4d5d-bf4b-3fd3baf149a4	iPSCORE_42_1	iPSCORE	iPSC-CVPC	iPSC-CVPC	UDID257	Female	0.48005	5.25781	0.669789	0.197581	0.0985465	0	0.010969	0	0.0198148	0.00329969
55cfd7de-2916-4a7e-9eaa-2b16be316476	835b18e3-0277-4db9-b52d-cd3d4aa1397e	5eefb852-e78f-4acb-b19e-5220cf41693a	iPSCORE_1_10	iPSCORE	iPSC-CVPC	iPSC-CVPC	UDID112	Female	0.748697	7.00484	0.70059	0.171718	0.082491	0	0.0307891	0	0.0144117	0
5932426e-33ca-4b67-811d-4fcaa8eb44fe	4fb56c9d-a815-462e-ba66-bae060c53a65	c72fc475-80f0-4fe3-b306-acebd17f3bdb	iPSCORE_67_1	iPSCORE	iPSC-CVPC	iPSC-CVPC	UDID141	Female	0.591503	6.14946	0.474055	0.281819	0.070942	0	0.105961	0	0.0647979	0.00242551
59caf2da-672b-4606-9331-1463e50d6110	597fa11d-5f21-479d-b646-260fd8911d6d	8dbd3466-e4dd-40a3-9c49-2e947a9bc113	iPSCORE_3_9	iPSCORE	iPSC-CVPC	iPSC-CVPC	UDID140	Female	0.525426	5.27638	0.654817	0.188959	0.0580722	0	0.0641478	0	0.0321533	0.00185117
5a416597-964d-4e83-8010-5d99bab309af	b32685f7-037e-40f1-8d30-60cabdb29e21	f0b9b314-5e83-4975-af42-54ee03bcc459	iPSCORE_8_1	iPSCORE	iPSC-CVPC	iPSC-CVPC	UDID056	Female	0.606597	6.06775	0.3667	0.276842	0.117486	0	0.0669693	0.00278812	0.0705252	0.098688
5bb6a14e-6f4b-41b7-b645-f6955dc0e347	c17006e1-8649-4e9e-ba4f-7bd4ee752244	60bd2a54-fecd-4c6e-8442-b13f66d869a6	iPSCORE_71_1	iPSCORE	iPSC-CVPC	iPSC-CVPC	UDID264	Female	0.398051	5.20767	0.429549	0.306706	0.0836613	0	0.11346	0	0.0624993	0.0041231
5ceba145-feb6-4f4c-9dc9-2b573d8d8ffd	477ced0b-8e65-49cc-af92-3c65b2137c9b	b7af5d94-4b4a-4130-94ee-fc1f23c5824a	iPSCORE_11_1	iPSCORE	iPSC-CVPC	iPSC-CVPC	UDID157	Female	1.18179	10.0618	0.837707	0.0834568	0.0607508	0	0.00909726	0	0.00898803	0
5de2cde7-9c2b-4e17-b8c6-efe956549571	3d135361-2fe1-4bbf-b410-4c8e40013343	21681dd8-da3c-47c9-904c-3b8a91b2c3eb	iPSCORE_3_2	iPSCORE	iPSC-CVPC	iPSC-CVPC	UDID148	Female	0.458363	6.76708	0.714738	0.175724	0.0752117	0	0.0191479	0	0.0151776	0
5eb340fe-ef67-4da2-bed2-592187da85a9	d941dceb-9fef-4968-b534-487c47a977ff	ac14fb34-0c8b-4264-9f93-5ce47c071a66	iPSCORE_6_1	iPSCORE	iPSC-CVPC	iPSC-CVPC	UDID176	Female	0.524987	5.63512	0.685581	0.269186	0.031182	0.00334828	0	0	0.0107028	0
614b916c-62e4-4565-8039-04c47b6daf6b	82a3f0fc-5aa0-4616-9db9-9fa6f0e5811b	ae3637d4-493e-482e-bc48-6915e30ffb9c	iPSCORE_2_6	iPSCORE	iPSC-CVPC	iPSC-CVPC	UDID029	Female	0.567777	3.83083	0.289525	0.295205	0.118801	0.000109983	0.155418	0	0.0942673	0.0466739
6322966b-f8bf-455c-8a73-2128bed286de	34c79720-7710-4f86-b1fc-ef6565ab8459	fdfddc05-516f-4408-83a3-731309a5bbb9	iPSCORE_113_1	iPSCORE	iPSC-CVPC	iPSC-CVPC	UDID107	Female	0.408064	7.17305	0.607335	0.180554	0.0958949	0	0.0491231	0	0.0363689	0.0307236
649bc9a3-4394-4cd7-8bea-b20c3a70febf	c7a966f7-e22e-4807-afff-2bae9ca5fc72	9d988cb0-01b1-4d5d-bf4b-3fd3baf149a4	iPSCORE_42_1	iPSCORE	iPSC-CVPC	iPSC-CVPC	UDID310	Female	0.606866	3.97142	0.301168	0.297638	0.127952	0.0237257	0.0909144	0	0.123462	0.0351408
67520ca8-a895-48ef-b30f-1ecf3d2ef1b8	9c465690-fe72-468b-b9bf-5be5f2b92ebd	9409a6cc-0711-4583-9949-b679f66a823e	iPSCORE_4_3	iPSCORE	iPSC-CVPC	iPSC-CVPC	UDID203	Male	0.411484	2.33579	0.186653	0.371352	0.157068	0.0343996	0.14547	0.0127456	0.0895518	0.00275966
68e51562-48dc-4c84-a206-42c8f658ed08	9bff6491-20c4-410a-98f6-4b4ee6aaf97d	90e8222f-2a97-4a3c-9517-fbd7626122fd	iPSCORE_120_1	iPSCORE	iPSC-CVPC	iPSC-CVPC	UDID251	Male	0.520645	5.52895	0.533206	0.266436	0.0520522	0	0.107138	0	0.0397951	0.00137242
693a95c0-adfe-4d90-a2b8-9b5f0b9e0e9f	916c0056-cef2-488f-ae44-cb9b1398669e	725e0255-424c-44da-86c9-bc0bc14a21a8	iPSCORE_59_1	iPSCORE	iPSC-CVPC	iPSC-CVPC	UDID033	Female	0.420279	7.94368	0.755552	0.12684	0.086719	0	0.00801597	0	0.0227543	0.000118663
6aaf5dd4-ba88-47ee-98fe-e7ff4094adc0	10e1e970-302c-4d41-8739-f4360170e306	83dacb11-4180-4807-b099-05fd1561a722	iPSCORE_2_2	iPSCORE	iPSC-CVPC	iPSC-CVPC	UDID053	Female	0.537203	8.7535	0.67455	0.207889	0.0945375	0	0.00883514	0	0.0141879	0
6b9f26bf-f68b-4ca3-9476-76b118d70de6	a5b3835e-ee57-43cc-ab9b-7bbafdd54284	555ff1f2-5c5f-4490-a1f9-79fe8c416a36	iPSCORE_29_2	iPSCORE	iPSC-CVPC	iPSC-CVPC	UDID041	Female	0.64648	10.2852	0.677538	0.181056	0.0798079	0	0.0348374	0	0.0267602	0
6d187743-3d2d-4d1f-9315-9342cf568925	4df98c9a-93f7-4735-80c8-24b1e8943549	7cf9e7b2-28a3-4b42-812b-929516fbce4a	iPSCORE_79_1	iPSCORE	iPSC-CVPC	iPSC-CVPC	UDID139	Female	0.508003	9.35729	0.577633	0.220799	0.100464	0	0.0565009	0	0.0446027	0
6dbd628f-f8a6-4510-aa38-726732341e24	669ecb4f-1a27-4f0d-aa78-79ec87085f1e	4f2a904d-793c-4db7-b1da-39d1aaeb1d01	iPSCORE_19_2	iPSCORE	iPSC-CVPC	iPSC-CVPC	UDID093	Female	0.460809	2.98871	0.338366	0.331684	0.0941449	0.000308264	0.115703	0	0.101368	0.0184252
70d8ecf9-191b-463b-8d7f-d76905e27d90	8777ffb1-3164-497e-b105-2895c1bd05cc	fabb1fba-dea1-44a5-a9c2-e40b46011c7a	iPSCORE_3_6	iPSCORE	iPSC-CVPC	iPSC-CVPC	UDID134	Female	0.49989	6.45359	0.770998	0.143953	0.051721	0	0.0236928	0	0.00957259	6.26202e-05
72950eae-ea7a-4c47-950a-153b167c4da5	eac917bc-c043-4cfc-b8d4-a49c373e0943	6f354cf7-0cb9-4351-b619-d111936d0b25	iPSCORE_37_1	iPSCORE	iPSC-CVPC	iPSC-CVPC	UDID162	Female	0.554765	6.12289	0.670467	0.170491	0.0721395	0	0.0564	0	0.025564	0.00493829
73fd62fe-8155-49c3-9738-2fa773807246	62e55d9a-4bf7-4ab1-bfc1-32b711e68dd4	cd6dc660-550f-4a19-b9f7-f1bc9c893ca8	iPSCORE_70_1	iPSCORE	iPSC-CVPC	iPSC-CVPC	UDID278	Male	0.485699	4.36203	0.186337	0.336024	0.170074	0.00116296	0.154178	0	0.0880548	0.0641691
742e5c02-d95d-4de0-8e09-6c23c48f17de	2302e931-a8d5-454d-83cf-f86e41c1e901	a140d6d1-9fbf-4645-a083-b870bf2f0f67	iPSCORE_1_5	iPSCORE	iPSC-CVPC	iPSC-CVPC	UDID040	Female	0.544571	5.94896	0.624758	0.326568	0.0252339	0.00370748	0.00446937	0	0.0152624	0
78630dfe-722a-4b57-a261-723206dde649	b0efcf59-dea7-4f62-bf01-41bf08422001	e0793a72-9694-4711-a2c6-d2ff9071d05f	iPSCORE_8_4	iPSCORE	iPSC-CVPC	iPSC-CVPC	UDID283	Female	0.447341	2.95116	0.207137	0.303162	0.141445	0.0175493	0.136735	0	0.125582	0.06839
78f3ce72-4772-4653-9cbe-d12f7150c085	b32685f7-037e-40f1-8d30-60cabdb29e21	f0b9b314-5e83-4975-af42-54ee03bcc459	iPSCORE_8_1	iPSCORE	iPSC-CVPC	iPSC-CVPC	UDID073	Female	0.530519	8.23287	0.552604	0.276565	0.057801	0	0.0601752	0	0.046844	0.006011
7a6350cf-6d20-4757-b249-411e65ac8ca3	b4a6c803-0909-422c-b3a7-be53acf6d93c	c3c65323-ace2-4f32-8595-7434edac5d28	iPSCORE_33_2	iPSCORE	iPSC-CVPC	iPSC-CVPC	UDID154	Female	0.417654	7.12544	0.776059	0.127581	0.0712985	0	0.0142915	0	0.0107694	0
7b1fc16d-3f5c-4f3c-8d3d-71ca479a03c6	90657981-484d-444a-9b2b-9b479f84c8c6	42e4583a-b1bc-4cc3-85d7-68662433b345	iPSCORE_29_1	iPSCORE	iPSC-CVPC	iPSC-CVPC	UDID063	Female	0.588301	7.32932	0.702376	0.176857	0.0679917	0	0.0192393	0	0.0335367	0
7b8a8028-4b78-4aa2-8d0b-a85ea435e30c	88facd8c-e8d7-4aee-b0f7-ad0fa47f256e	c09c3de5-4244-404b-ae38-be65b86a48bd	iPSCORE_24_1	iPSCORE	iPSC-CVPC	iPSC-CVPC	UDID206	Female	0.469377	3.89876	0.4224	0.282106	0.0444519	0	0.139111	0	0.109577	0.00235393
7bb2ef93-de5f-4235-a8c7-b80aa23863f9	c2a8ad0d-aaa0-4c29-a9b2-6e6617995a7d	fbabd331-fc4f-47de-b4d0-a9ee5434fa5b	iPSCORE_30_1	iPSCORE	iPSC-CVPC	iPSC-CVPC	UDID008	Female	0.615502	7.65181	0.44356	0.349185	0.0510464	0	0.115261	0	0.0384532	0.00249459
7c21ef92-6593-40a2-bd7d-249884939aea	5e99cc57-3fb2-42b4-8a11-048f71387a38	b9e30469-13ad-4792-878a-889cd6480f91	iPSCORE_30_2	iPSCORE	iPSC-CVPC	iPSC-CVPC	UDID055	Female	0.564012	7.78017	0.474453	0.321327	0.0500617	0	0.111917	0	0.0387103	0.00353095
7dece089-d77c-429a-b43d-028132d797c7	c5b18bcb-bbb9-43ee-989a-717c14371257	f0173728-58cb-4d7d-b28d-02355b49b9ed	iPSCORE_13_1	iPSCORE	iPSC-CVPC	iPSC-CVPC	UDID002	Female	0.486141	7.77285	0.658944	0.21442	0.0777712	0	0.0324689	0	0.0163958	0
7eed502e-12cb-4d0d-92f3-d0ee62fdd151	0cc47c2f-5fcf-4dbd-97a5-b8fd32e0955f	aaf0f250-d1af-444f-941b-9d165e1bc2b6	iPSCORE_12_2	iPSCORE	iPSC-CVPC	iPSC-CVPC	UDID250	Male	0.488516	4.23186	0.542237	0.255505	0.076071	0	0.077079	0	0.0416612	0.00744693
7f30ad11-d413-4c68-9f3e-7bd0bfe3fd4f	b32685f7-037e-40f1-8d30-60cabdb29e21	f0b9b314-5e83-4975-af42-54ee03bcc459	iPSCORE_8_1	iPSCORE	iPSC-CVPC	iPSC-CVPC	UDID054	Female	0.53058	4.69632	0.346731	0.318552	0.083227	0	0.0995817	0	0.0759679	0.0759404
7f8f590b-beb3-423f-9467-ae7552d2004d	9df870bf-744c-4cfe-a95d-e04b61dbf2a5	8dcd5c7f-fa13-4302-af2b-915c878e23e8	iPSCORE_60_1	iPSCORE	iPSC-CVPC	iPSC-CVPC	UDID032	Female	0.508583	4.51116	0.409747	0.313791	0.103196	0	0.08668	0	0.0549895	0.0315974
7fdfdb6b-fca8-44fc-a804-e57c80da80ca	c5b18bcb-bbb9-43ee-989a-717c14371257	f0173728-58cb-4d7d-b28d-02355b49b9ed	iPSCORE_13_1	iPSCORE	iPSC-CVPC	iPSC-CVPC	UDID010	Female	0.418389	7.56105	0.704801	0.175938	0.10278	0	0	0	0.00899052	0.00748991
8034d299-b3de-4de9-998e-c1602be382de	f21273d8-273d-44f3-88a7-a2db6893f10e	214ad59b-7245-4ca7-bf42-84cc2e09bbbe	iPSCORE_4_1	iPSCORE	iPSC-CVPC	iPSC-CVPC	UDID005	Male	0.434546	7.10942	0.62293	0.194771	0.1063	0	0.0453504	0	0.0294262	0.00122297
80f74c27-6f3e-45a7-9f2f-2943581bb363	62e55d9a-4bf7-4ab1-bfc1-32b711e68dd4	cd6dc660-550f-4a19-b9f7-f1bc9c893ca8	iPSCORE_70_1	iPSCORE	iPSC-CVPC	iPSC-CVPC	UDID018	Male	0.489882	2.23669	0.0910929	0.361236	0.112674	0.000588059	0.140392	0.000809979	0.137144	0.156064
816af377-f3c4-4d24-af6c-d0eabe4d9570	d5034b1e-43c1-486a-8d18-18b15f635e70	ce67e934-e752-4d69-b212-007c655a7590	iPSCORE_117_1	iPSCORE	iPSC-CVPC	iPSC-CVPC	UDID088	Female	0.558096	5.59734	0.456577	0.302877	0.0672656	0	0.109077	0	0.0499746	0.0142281
816bf5d1-86f9-49a2-b525-072c13db57f2	b935bb67-7173-48d2-a52d-e04852feb9e8	57da1c1f-303e-44db-9111-0f071ecda263	iPSCORE_27_1	iPSCORE	iPSC-CVPC	iPSC-CVPC	UDID092	Male	0.529787	4.35277	0.609463	0.224155	0.0697397	0	0.0568936	0	0.0359424	0.00380577
82d8d9be-82ee-4e8b-ba86-6a1a7f8dcf9b	694fce30-682c-402a-9d51-661235c54345	7df93333-f21c-4775-8679-c2518e05bce4	iPSCORE_18_1	iPSCORE	iPSC-CVPC	iPSC-CVPC	UDID015	Male	0.445408	6.31251	0.63833	0.209645	0.0815219	0	0.0530375	0	0.0165785	0.000887007
87353403-57d4-45e6-87cc-379770e2d35c	d2eb8896-4bcc-498a-ac67-dae683faf475	50d9dcf3-cbdd-436f-bbf8-fcbb920d23e0	iPSCORE_77_1	iPSCORE	iPSC-CVPC	iPSC-CVPC	UDID175	Female	0.561581	6.74833	0.664436	0.169371	0.0840009	0	0.0511713	0	0.0310208	0
8a9bb977-f26d-406f-a78e-d7613c812c4f	8372580b-9116-4390-aa0b-6956dacb8a2e	66d88423-3567-4c3e-82dc-eff030aea3ca	iPSCORE_69_1	iPSCORE	iPSC-CVPC	iPSC-CVPC	UDID061	Male	0.427065	2.60678	0.279297	0.329076	0.100704	0.00785576	0.106287	0	0.120359	0.0564205
8c43477f-b31c-4a03-8ec7-941cc32b045f	e165f4f3-5bf6-4464-a71d-e50459fcd9ed	28114ea7-018a-47bb-af34-32bcfbf1a233	iPSCORE_75_1	iPSCORE	iPSC-CVPC	iPSC-CVPC	UDID038	Female	0.480519	7.36182	0.646489	0.196389	0.0767959	0	0.0522293	0	0.0280967	0
8c8b7697-458d-4aad-b069-2ff352ce6609	1b0e840b-9cf2-4759-a9db-b2e9215c525e	f8d3cea0-5f3f-4298-b4a9-145571ba840e	iPSCORE_10_2	iPSCORE	iPSC-CVPC	iPSC-CVPC	UDID116	Female	0.433263	7.441	0.524991	0.274313	0.0654339	0	0.0876574	0	0.045224	0.00238092
8d7f0252-aa3a-4c37-8894-dcbcd61bb1a8	5e99cc57-3fb2-42b4-8a11-048f71387a38	b9e30469-13ad-4792-878a-889cd6480f91	iPSCORE_30_2	iPSCORE	iPSC-CVPC	iPSC-CVPC	UDID059	Female	0.521383	7.54584	0.510643	0.299694	0.0585607	0	0.0911638	0	0.0374962	0.0024427
8ebe6a40-3c57-411d-83cd-4b554610c163	88bde8d2-2497-4c10-8e2c-26ab2a92cafb	6e83c1cd-0c82-4ae2-9685-23cf0e12c119	iPSCORE_26_1	iPSCORE	iPSC-CVPC	iPSC-CVPC	UDID202	Female	0.423489	8.50745	0.721903	0.175335	0.0549658	0.00669594	0.0211973	0	0.0199028	0
8ef40bc2-f690-403a-97f4-482b28d81b9f	47219abc-812f-4675-9486-65e4d664658e	1593705e-30b4-4a9b-82a3-d5022a6dd6c1	iPSCORE_3_3	iPSCORE	iPSC-CVPC	iPSC-CVPC	UDID153	Female	0.408435	5.12457	0.505339	0.28729	0.0923777	0	0.0850307	0	0.0292805	0.000682522
8f8e6375-660e-4f24-8e22-b24a17c5842e	dcb92030-8ed3-4671-bf4a-88f83154e355	24a05048-39b7-4e5a-b4cc-2543d4186748	iPSCORE_14_2	iPSCORE	iPSC-CVPC	iPSC-CVPC	UDID105	Female	0.908992	7.86211	0.754828	0.112976	0.0714982	0	0.0323608	0	0.0252068	0.00312965
936f69d3-5ca1-4464-b090-325880a42c11	c0fde6a4-7316-4519-b48d-08e76684562f	f772212a-cd98-40f9-bdcd-e75740c1f6be	iPSCORE_2_1	iPSCORE	iPSC-CVPC	iPSC-CVPC	UDID048	Female	0.606182	7.1192	0.64548	0.244277	0.0775019	0.000344286	0.0135127	0	0.0188842	0
95e5fb7b-ee36-4e8a-a154-2a0bb84a55e6	0af7e581-1fcc-4bb0-ac8a-27b783374489	c99ef20e-a237-47af-95bc-15550378bbd5	iPSCORE_111_1	iPSCORE	iPSC-CVPC	iPSC-CVPC	UDID096	Female	0.441503	4.01041	0.702263	0.167123	0.0629155	0	0.0393018	0	0.019209	0.00918759
9a109d5e-863d-49ee-95ed-2b4b01ffa98d	0a1bcb9c-aa08-4f75-b564-ff7abc75235c	b48d5663-b599-4d02-a70b-6bd12546041f	iPSCORE_3_5	iPSCORE	iPSC-CVPC	iPSC-CVPC	UDID075	Female	0.916573	3.69894	0.191124	0.326971	0.145145	0	0.124799	0	0.142399	0.0695623
9acb00bc-e803-4378-9b05-17dc7695493e	ac69bd1c-2131-4391-a2ee-b6c19b219c07	eb1309e6-5567-437b-82d7-549c1c8d5493	iPSCORE_8_2	iPSCORE	iPSC-CVPC	iPSC-CVPC	UDID058	Female	1.03771	10.0223	0.706447	0.177409	0.0855121	0	0.00965921	0	0.0202483	0.000724358
9b693c80-60c4-44c5-803b-f732217be875	43a8f18f-a530-4476-9889-ddeb98a1924a	8c9ce6f6-06f6-4d70-885a-3c07d3ef8f91	iPSCORE_17_1	iPSCORE	iPSC-CVPC	iPSC-CVPC	UDID186	Female	0.483307	3.79018	0.60733	0.240117	0.100138	0	0.0205969	0	0.0299189	0.00189941
9d77cfd9-f107-4ede-ad68-77721058e7dd	0ec2e578-5a25-45ab-87de-5927ebe0f8af	1a8bce86-bd08-4d39-9e63-9448e6326f29	iPSCORE_22_1	iPSCORE	iPSC-CVPC	iPSC-CVPC	UDID101	Female	0.883514	11.8966	0.735565	0.137458	0.0719326	0	0.0280009	0	0.0201102	0.00693336
9e2d05d4-5b73-444b-9ea4-acd33f69d818	011b5bae-c25d-43e9-a5dc-fd5f8a2fb7bd	74809453-1b01-40bb-9071-47a93de70c78	iPSCORE_4_4	iPSCORE	iPSC-CVPC	iPSC-CVPC	UDID131	Female	0.476093	3.48387	0.188451	0.385281	0.152057	0	0.134432	0	0.118439	0.021341
9e3dacfa-7837-4292-9ebb-90af9e38c215	662be858-35d3-48a3-a22a-357d78eeb07b	b2928637-66bc-4fb4-806a-7ddcb26af360	iPSCORE_89_1	iPSCORE	iPSC-CVPC	iPSC-CVPC	UDID132	Male	0.476826	2.01379	0.0087529	0.318498	0.309897	0.0171691	0.127458	0	0.118278	0.099947
9e832763-ba93-4b80-9238-bd31ac210153	40778eba-35ba-4377-b3a1-626b9a8f7a01	1c858ef3-c305-4c6e-a3ac-594e9b9b98b2	iPSCORE_17_2	iPSCORE	iPSC-CVPC	iPSC-CVPC	UDID274	Male	0.41178	2.30776	0.278583	0.268882	0.128853	0.0903943	0.101175	0	0.0873554	0.0447573
9f376ce7-d59a-4855-8022-801ff74f5d52	7e46a561-21f6-4340-b2e2-41ef50b7d943	76db32e7-8830-4346-b3ee-ad0395cba242	iPSCORE_62_1	iPSCORE	iPSC-CVPC	iPSC-CVPC	UDID254	Male	0.473636	8.33477	0.575357	0.263124	0.0515291	0	0.0781616	0	0.0318282	0
a5e7b56f-dd4b-42bd-9c13-afe3436ac9c0	80c4bb8f-07d1-4d12-92a5-07d09f5cdb29	e932e556-59a6-4f70-9b4c-ef5f69dac3ce	iPSCORE_2_3	iPSCORE	iPSC-CVPC	iPSC-CVPC	UDID020	Female	0.621236	8.30522	0.594339	0.260056	0.0875199	0.00668496	0.0270677	0	0.0243326	0
a6db380d-f640-47db-850a-c54ee8b270c0	001b47b2-67fc-471f-8501-928295e70e3f	b86c786d-f8d8-4e6b-9504-95f8f4c807e0	iPSCORE_20_1	iPSCORE	iPSC-CVPC	iPSC-CVPC	UDID136	Female	0.462178	6.47099	0.664199	0.177001	0.0857122	0	0.032963	0	0.0401244	0
a82b44f8-ed92-4213-968b-8662a41c0b2a	6d561f09-7954-498d-a782-087135f90834	d6172ad1-6cf8-41af-a88e-26c43ebe2464	iPSCORE_12_3	iPSCORE	iPSC-CVPC	iPSC-CVPC	UDID227	Female	0.435545	3.94597	0.412304	0.369398	0.0669681	0	0.108279	0	0.0412876	0.00176367
aa37223f-e929-49da-b377-6008bb0ae6cd	7d8960f9-cc83-4d6e-b370-bd7ff712b035	36e99817-83e7-4dba-8e15-61f1184ab62d	iPSCORE_58_1	iPSCORE	iPSC-CVPC	iPSC-CVPC	UDID077	Male	0.512869	1.98325	0	0.343148	0.21373	0.0168508	0.118212	0	0.218637	0.0894216
aa8e0893-5b1e-4aaf-a002-1e9a432ed926	ac69bd1c-2131-4391-a2ee-b6c19b219c07	eb1309e6-5567-437b-82d7-549c1c8d5493	iPSCORE_8_2	iPSCORE	iPSC-CVPC	iPSC-CVPC	UDID060	Female	0.615099	2.97476	0	0.28591	0.320114	0.0355085	0.0704402	0	0.147832	0.140196
aac5e98c-11a7-4e8d-9b63-bcad11be78eb	ac69bd1c-2131-4391-a2ee-b6c19b219c07	eb1309e6-5567-437b-82d7-549c1c8d5493	iPSCORE_8_2	iPSCORE	iPSC-CVPC	iPSC-CVPC	UDID004	Female	0.61297	7.97695	0.670086	0.19571	0.0732413	0	0.0446787	0	0.0162836	0
ae162297-73ed-4036-934f-82828c2125ae	99dc8247-0416-44c2-854d-a2e31066a75b	508fb6c5-c9d5-4881-9638-cd4bd04d822f	iPSCORE_25_1	iPSCORE	iPSC-CVPC	iPSC-CVPC	UDID050	Female	0.442896	2.31026	0.22261	0.384814	0.101879	4.88858e-05	0.134737	0	0.12491	0.0310011
af9a9404-08a9-45c8-8e7e-a5b279d46b59	4c9b2b98-0c2f-4349-9e26-a67ebd04cb13	633732d4-9300-44a8-8f20-f3e956e57819	iPSCORE_33_1	iPSCORE	iPSC-CVPC	iPSC-CVPC	UDID130	Male	0.485517	5.5526	0.352196	0.280744	0.116472	0.00471066	0.0908485	0	0.119638	0.0353913
b0197723-0f29-4e66-953b-000b156a1a4f	ecd97362-4c17-4376-9a60-e353a0845af5	64c58f58-a121-413d-8257-294b229dd4c0	iPSCORE_20_3	iPSCORE	iPSC-CVPC	iPSC-CVPC	UDID171	Female	0.635207	8.09943	0.794692	0.129544	0.0698553	0	0	0	0.0059088	0
b0810938-c713-4d73-b7a8-90c382a08022	ac69bd1c-2131-4391-a2ee-b6c19b219c07	eb1309e6-5567-437b-82d7-549c1c8d5493	iPSCORE_8_2	iPSCORE	iPSC-CVPC	iPSC-CVPC	UDID069	Female	0.699972	3.75872	0.0176143	0.215432	0.270363	0.00685662	0.0942789	0	0.176257	0.219197
b0e17437-900f-423f-a6e8-30f725eefe2f	e2736b0f-8ae7-40c4-9f5f-dbbd85765f43	1a3241a7-f60c-4b9a-a469-74833c36ebd3	iPSCORE_55_1	iPSCORE	iPSC-CVPC	iPSC-CVPC	UDID070	Male	0.879726	2.80317	0.0297142	0.285976	0.306086	0	0.111817	0	0.160911	0.105496
b2d5b1f2-f506-4a38-b54a-946589579ddd	88569604-9241-4c77-87ce-c47e9a85f4a3	92516175-d525-442e-bd5a-816a1962d37d	iPSCORE_101_1	iPSCORE	iPSC-CVPC	iPSC-CVPC	UDID068	Male	0.418977	11.3295	0.686688	0.193103	0.0641817	0.000886464	0.0397016	0	0.0154397	0
b373cd16-a1d2-465b-a688-9764210b59ea	31ab381d-b6fd-4d99-b20b-1e9535e41d45	ed175850-c13a-4b33-947d-bd6e911000db	iPSCORE_78_1	iPSCORE	iPSC-CVPC	iPSC-CVPC	UDID143	Female	0.454128	3.64058	0.774437	0.125979	0.0712438	0	0.013264	0	0.0150756	0
b37fa297-2a4d-4bda-9b98-479ac1d6c8a6	94f9d79c-a7f6-4b0a-bc0a-869468185844	6a784dd7-9c48-4841-93f9-930b9de49cc4	iPSCORE_2_7	iPSCORE	iPSC-CVPC	iPSC-CVPC	UDID045	Male	0.563689	6.67539	0.508863	0.280922	0.0736057	0	0.0747024	0	0.0617631	0.000143782
b5f0c53a-97ce-4d99-b771-987c47072bee	7b1d474c-45f4-48fb-add3-bf4dc46da9ec	6740411e-0edd-4097-9880-dbcdceb087ea	iPSCORE_1_8	iPSCORE	iPSC-CVPC	iPSC-CVPC	UDID289	Female	0.412655	5.94411	0.563702	0.24989	0.0887253	0	0.0570923	0	0.0405909	0
b6b2a903-5d54-48a5-8ab8-de603322ed74	2d9b9c8d-5187-4db3-b609-25b390a16045	639f158b-0cf7-47a2-bbd7-7599437df15c	iPSCORE_10_3	iPSCORE	iPSC-CVPC	iPSC-CVPC	UDID022	Female	0.499621	4.09662	0.357569	0.294388	0.101247	0	0.121204	0	0.0641362	0.061456
b958f299-3ced-4ab9-9901-fe7008745909	c0fde6a4-7316-4519-b48d-08e76684562f	f772212a-cd98-40f9-bdcd-e75740c1f6be	iPSCORE_2_1	iPSCORE	iPSC-CVPC	iPSC-CVPC	UDID043	Female	0.622905	7.46056	0.660749	0.213724	0.0683361	0	0.0337591	0	0.0234318	0
ba028778-120d-4162-a6e7-d77b670e1820	5c3726d3-ef81-4b44-981d-d75590fc0200	4dea55b7-22ec-4274-9813-81eaa4f382e0	iPSCORE_1_13	iPSCORE	iPSC-CVPC	iPSC-CVPC	UDID126	Male	0.433019	7.388	0.759413	0.163361	0.0543971	0	0.0150027	0	0.00782667	0
ba084bcb-6349-4c8d-bfe1-037a534b0856	6f7c3698-e5ee-4154-9eee-489a704d94ec	bd126642-2257-4857-b3da-b72305e5c095	iPSCORE_72_1	iPSCORE	iPSC-CVPC	iPSC-CVPC	UDID282	Male	0.424155	1.9217	0.0538664	0.329728	0.234539	0.0356003	0.115778	0	0.134506	0.0959828
bac66556-4719-46bb-9ce4-4a7e747de834	ee74dfab-5fc6-406c-9171-3556551519e3	1dd9eacc-e3d3-4d60-9dcb-60a17808cde9	iPSCORE_25_2	iPSCORE	iPSC-CVPC	iPSC-CVPC	UDID222	Male	0.530448	2.71835	0.0206689	0.204249	0.309499	0.0311979	0.215577	0	0.157854	0.0609554
bda22bbd-331e-454a-90f9-527d8ea6126f	c0fde6a4-7316-4519-b48d-08e76684562f	f772212a-cd98-40f9-bdcd-e75740c1f6be	iPSCORE_2_1	iPSCORE	iPSC-CVPC	iPSC-CVPC	UDID021	Female	0.708985	5.11405	0.288636	0.497158	0.103662	0	0.0467891	0	0.0637549	0
bf8fa272-f2a7-4ffb-8b59-a1ce19cb954e	001a6b85-bf54-4e81-b4f7-cff27a06e863	2f63f491-a9f2-4177-b2a1-c3d21ed9c247	iPSCORE_1_3	iPSCORE	iPSC-CVPC	iPSC-CVPC	UDID120	Female	0.454402	8.04477	0.628496	0.195298	0.0615115	0	0.0797031	0	0.0324195	0.00257226
bfcd28bf-17e5-4e44-9780-bb0d1b376772	522a5b8a-98e5-49e0-8dd5-09793ebcbeac	dc7b36c7-6492-4585-a072-10894fac10a0	iPSCORE_106_1	iPSCORE	iPSC-CVPC	iPSC-CVPC	UDID080	Male	0.491387	3.67355	0.430515	0.308783	0.0709353	0.000456542	0.0987207	0	0.0749766	0.0156126
c20abef2-dd3b-4235-9853-bf297b6bf3a6	80c4bb8f-07d1-4d12-92a5-07d09f5cdb29	e932e556-59a6-4f70-9b4c-ef5f69dac3ce	iPSCORE_2_3	iPSCORE	iPSC-CVPC	iPSC-CVPC	UDID044	Female	0.665599	4.84825	0.289261	0.376299	0.0984343	0	0.10869	0	0.114845	0.0124718
c5d634b7-af0c-4693-bff5-3e77ac00f2bf	df4c7d2c-1e36-4dd7-a2b1-fe61a5ec26f6	e3c5435b-935b-45a3-847a-fd754cbc7b90	iPSCORE_110_1	iPSCORE	iPSC-CVPC	iPSC-CVPC	UDID076	Female	0.465863	4.18673	0.639478	0.254183	0.044158	0	0.0341025	0	0.0280785	0
c5ed2760-caa4-4b1f-a221-8b79de270349	985362a3-e536-4368-8996-2bc2db0d8fd5	11c5e9cc-f702-4c47-91fd-201346ab5a3c	iPSCORE_102_1	iPSCORE	iPSC-CVPC	iPSC-CVPC	UDID097	Female	0.822062	13.7052	0.785929	0.145167	0.0368612	0	0.0106177	0	0.0214244	0
c6c8076e-ce71-4074-9557-4e371a80dc3d	7b1d474c-45f4-48fb-add3-bf4dc46da9ec	6740411e-0edd-4097-9880-dbcdceb087ea	iPSCORE_1_8	iPSCORE	iPSC-CVPC	iPSC-CVPC	UDID024	Female	0.51767	2.89087	0.349386	0.318957	0.0757887	0	0.112094	0	0.0795869	0.0641877
c6e37323-0e85-4d3c-8942-2bac6c563359	13a6fc37-f9f3-4b1b-8e6d-340754b84dd0	10571d4e-c0e9-474b-80b6-75c59ebd1942	iPSCORE_87_1	iPSCORE	iPSC-CVPC	iPSC-CVPC	UDID270	Female	0.434985	3.64801	0.208538	0.262582	0.134308	0.0036421	0.133006	0	0.126548	0.131376
c8591209-4b35-4395-b48b-9ab31cf74c90	e79a9982-b9d2-415c-ab6c-7205fe49369d	a77d48d0-a1a9-4f2c-ae14-ed6a952163bc	iPSCORE_107_1	iPSCORE	iPSC-CVPC	iPSC-CVPC	UDID288	Female	0.451592	4.91163	0.556958	0.241062	0.056335	0	0.092272	0	0.0473652	0.00600742
c8616b2f-2110-42b2-b017-c0c0621a12c7	2049e6fc-2db6-4715-8161-134b712eb166	b846beb8-f53c-4b69-bd2e-901dc53ce8bb	iPSCORE_1_7	iPSCORE	iPSC-CVPC	iPSC-CVPC	UDID252	Male	0.490976	8.3446	0.672598	0.196177	0.0590258	0	0.0429768	0	0.0292219	0
c96bd32b-b1f0-4ac6-9486-69b992698538	f8433b1c-dcf4-4eb2-b170-b1a218a22cd2	af5ba1a2-837e-42e6-9afa-16207886c776	iPSCORE_98_1	iPSCORE	iPSC-CVPC	iPSC-CVPC	UDID098	Male	0.83173	9.74471	0.68521	0.166329	0.0478698	0	0.0551277	0	0.0248363	0.0206273
cbab32a9-f80d-4093-a2dc-7bdcaa4f8357	32ee31cb-156d-4a95-a708-6271f7e2cbab	032f42b3-42da-4a6a-9b01-cdf540e1866c	iPSCORE_43_1	iPSCORE	iPSC-CVPC	iPSC-CVPC	UDID184	Male	0.602997	6.1435	0.612185	0.205489	0.100352	0	0.0432379	0	0.0366415	0.00209466
cd42f18b-2a3c-4c18-b310-ed1b9afc87bd	8d3caa41-6726-4d08-9c12-33a90cbf3a46	a385666a-9318-47a1-8884-3a4cd2d897ef	iPSCORE_13_4	iPSCORE	iPSC-CVPC	iPSC-CVPC	UDID226	Female	0.473743	7.12353	0.686832	0.166151	0.0639951	0	0.0448175	0	0.0337636	0.00444034
cd6d709b-2970-4bd2-b64d-03d685d44792	c2a8ad0d-aaa0-4c29-a9b2-6e6617995a7d	fbabd331-fc4f-47de-b4d0-a9ee5434fa5b	iPSCORE_30_1	iPSCORE	iPSC-CVPC	iPSC-CVPC	UDID065	Female	0.583062	9.46752	0.464591	0.318692	0.066579	0.000947322	0.0805134	0	0.0635542	0.00512307
cdccb7cb-5770-4585-a1e1-4f0ac6d5b676	e9d36266-b3e8-4034-a2ff-0ff940ae98dc	0bf3da28-3985-4c34-8197-5816fd73b588	iPSCORE_31_1	iPSCORE	iPSC-CVPC	iPSC-CVPC	UDID064	Female	0.734907	5.84711	0.493251	0.296419	0.0718927	0	0.0822913	0	0.0555727	0.000573703
cf416c5f-406c-4cee-b477-5d65bdadfd6d	122e484b-ee3d-47a3-bcf8-06c420ce78e6	ef8f2c6c-8363-471e-9436-252fcef3ac43	iPSCORE_6_3	iPSCORE	iPSC-CVPC	iPSC-CVPC	UDID144	Male	0.716028	9.85404	0.676703	0.176489	0.0739468	0	0.0436241	0	0.0251795	0.00405789
d0af51aa-8ade-4318-b2aa-29dac9c0ffec	916c0056-cef2-488f-ae44-cb9b1398669e	725e0255-424c-44da-86c9-bc0bc14a21a8	iPSCORE_59_1	iPSCORE	iPSC-CVPC	iPSC-CVPC	UDID275	Female	0.443108	6.43635	0.707043	0.167754	0.0817328	0	0.0187706	0	0.0246999	0
d1a50b39-a4af-45aa-8957-50616e53fe7b	c2a8ad0d-aaa0-4c29-a9b2-6e6617995a7d	fbabd331-fc4f-47de-b4d0-a9ee5434fa5b	iPSCORE_30_1	iPSCORE	iPSC-CVPC	iPSC-CVPC	UDID108	Female	0.680497	6.70895	0.437628	0.314904	0.0776967	9.93827e-05	0.0853643	0	0.0560265	0.0282805
d526816c-c29d-44b9-9d4d-842a210675e2	c2a8ad0d-aaa0-4c29-a9b2-6e6617995a7d	fbabd331-fc4f-47de-b4d0-a9ee5434fa5b	iPSCORE_30_1	iPSCORE	iPSC-CVPC	iPSC-CVPC	UDID026	Female	0.626873	9.32996	0.552718	0.290419	0.0424257	0	0.0872475	0	0.0247827	0.00240767
d666e508-443c-4400-9248-04b701b3c862	91bb182f-aeff-4340-aaf5-99b1d57ba5f9	27d69b74-d193-448c-91ac-2b7fb07a49ac	iPSCORE_86_1	iPSCORE	iPSC-CVPC	iPSC-CVPC	UDID263	Female	0.539448	6.28063	0.680421	0.18533	0.0902117	0	0.0366988	0	0.00733887	0
d894392c-720d-4caf-93c9-2d75f6fc83a8	35743bc4-9352-4bc9-8c3a-43a4cc2cef27	49e6ade9-4681-4533-9665-39362a71f43a	iPSCORE_10_4	iPSCORE	iPSC-CVPC	iPSC-CVPC	UDID182	Male	0.500457	3.7506	0.34851	0.298014	0.0859028	0.00291358	0.163359	0	0.0876146	0.0136862
dbf875b5-cfa9-403e-8887-0de72c8d20f8	59b0ea32-8c09-4434-8c2d-59c431142089	ecc872f3-1dab-4076-a08b-f186d17805b7	iPSCORE_22_2	iPSCORE	iPSC-CVPC	iPSC-CVPC	UDID188	Male	0.580127	2.3617	0.103379	0.372796	0.202814	0.00124728	0.1207	0	0.152556	0.0465075
de379b99-06c6-4238-b037-635bf2b9e88a	c5b18bcb-bbb9-43ee-989a-717c14371257	f0173728-58cb-4d7d-b28d-02355b49b9ed	iPSCORE_13_1	iPSCORE	iPSC-CVPC	iPSC-CVPC	UDID049	Female	0.554712	6.57179	0.738126	0.175315	0.0684237	0	0.00742042	0	0.010715	0
e0f6dcc4-472a-46bb-8461-d48fdf3a8b37	21921be9-74ea-4cea-8538-881677a98dea	060066b8-6fc6-4b00-b7c4-ae195f646f5e	iPSCORE_24_2	iPSCORE	iPSC-CVPC	iPSC-CVPC	UDID089	Female	0.488443	2.02895	0	0.300513	0.281755	5.32619e-05	0.114063	0	0.173818	0.129798
e279b91a-6fc0-4145-8436-a6cfecfbe7a6	e5ec2976-7055-4179-b9a1-411c5019dbf2	35bdd022-52cd-43e0-a658-3ea802787462	iPSCORE_100_1	iPSCORE	iPSC-CVPC	iPSC-CVPC	UDID124	Female	0.587048	3.84419	0.303151	0.376847	0.109297	0.000138466	0.0950228	0	0.106927	0.00861658
e39a660a-19b7-44c0-9ca7-08bc0e1aab55	ebb69264-564b-49ee-b013-86e83a1b9f49	e562a8bc-cc91-46fe-ba2f-aa8ab62fefe9	iPSCORE_1_14	iPSCORE	iPSC-CVPC	iPSC-CVPC	UDID135	Female	0.491139	5.63879	0.787664	0.109897	0.0784853	0	0.00954672	0	0.013448	0.000958379
e45ff871-b499-4c9a-8714-7d0b65eaa7b0	f9a0a04a-fe0d-4750-a60c-8653d4a048c4	10479353-d46d-478d-86f0-c6be025de81b	iPSCORE_3_1	iPSCORE	iPSC-CVPC	iPSC-CVPC	UDID138	Female	0.517341	7.36663	0.684919	0.15504	0.0730372	0	0.0637856	0	0.0232181	0
e467ed60-660d-4d5f-89a5-056758f534bd	694fce30-682c-402a-9d51-661235c54345	7df93333-f21c-4775-8679-c2518e05bce4	iPSCORE_18_1	iPSCORE	iPSC-CVPC	iPSC-CVPC	UDID281	Male	0.392062	3.08587	0.0632629	0.418178	0.179601	0.00831631	0.126108	0.0148638	0.139078	0.0505918
ea0d8889-7fd9-41f2-8db4-a96887ad719b	6ba71f9a-4a59-46f8-a65a-1d535ddb3693	40862b64-d0c1-451c-8c63-1d577665626a	iPSCORE_28_2	iPSCORE	iPSC-CVPC	iPSC-CVPC	UDID158	Female	0.664396	8.98175	0.592385	0.170947	0.112155	0	0.0709446	0	0.0445447	0.00902444
eb48ec7a-c8e8-4cfa-9c76-5523ab3f7e17	41e8cf37-c9ba-4ce1-a586-d0b8e18a6095	993b2a06-29d5-45bb-acc6-baccc2bdda08	iPSCORE_112_1	iPSCORE	iPSC-CVPC	iPSC-CVPC	UDID161	Male	0.537713	5.45596	0.352469	0.27708	0.125657	0.00111586	0.108871	0	0.113314	0.0214937
eb4ed764-04bc-4309-9288-1558e7070dbd	c7a966f7-e22e-4807-afff-2bae9ca5fc72	9d988cb0-01b1-4d5d-bf4b-3fd3baf149a4	iPSCORE_42_1	iPSCORE	iPSC-CVPC	iPSC-CVPC	UDID256	Female	0.49318	6.20776	0.67048	0.181882	0.0931712	0	0.0369854	0	0.0174815	0
eee96072-e740-4967-ba17-c9178796fde1	e95da9ab-054c-4ee9-aa0a-27f63f19c214	000a5dcf-764a-4f69-ab1c-5950cec4bbbe	iPSCORE_54_1	iPSCORE	iPSC-CVPC	iPSC-CVPC	UDID106	Male	0.847133	13.0132	0.726701	0.187713	0.0466613	0	0.0220449	0	0.0168802	0
f05f747b-da51-4000-894a-3b64503c67fb	e38d6f13-de78-4cd9-b7ce-d0c6233e08a0	5595871f-2997-41d2-b749-6ad518e89bd4	iPSCORE_13_2	iPSCORE	iPSC-CVPC	iPSC-CVPC	UDID037	Female	0.583067	7.65526	0.573518	0.220025	0.0591955	0	0.0890293	0	0.0380516	0.0201811
f0990beb-2f84-4bbf-a941-cc1fdd76ecd8	ddffb897-2497-482f-bc75-7ad72150408f	e126c62a-cd3d-4ce3-b632-da7fb7bd9e4a	iPSCORE_96_1	iPSCORE	iPSC-CVPC	iPSC-CVPC	UDID103	Male	0.82582	9.40458	0.646657	0.193767	0.0868543	0	0.0292802	0	0.0434417	0
f25c5fd9-e44f-496f-beb9-d49d0c5f3e9a	61d77efd-eec4-421b-a717-4486512668da	f378e99d-b59e-43a6-ae60-5b2b180209c3	iPSCORE_21_2	iPSCORE	iPSC-CVPC	iPSC-CVPC	UDID036	Female	0.517794	2.33602	0.216779	0.308002	0.135566	0.000417119	0.163263	0	0.139081	0.0368912
f3232855-fcd7-4f44-b924-9851beebc4f3	13a6fc37-f9f3-4b1b-8e6d-340754b84dd0	10571d4e-c0e9-474b-80b6-75c59ebd1942	iPSCORE_87_1	iPSCORE	iPSC-CVPC	iPSC-CVPC	UDID011	Female	0.4194	7.38788	0.780308	0.0765289	0.133997	0	0	0	0.0091665	0
f345e560-b4e4-41e1-b0cf-850b764b3f36	f21273d8-273d-44f3-88a7-a2db6893f10e	214ad59b-7245-4ca7-bf42-84cc2e09bbbe	iPSCORE_4_1	iPSCORE	iPSC-CVPC	iPSC-CVPC	UDID279	Male	0.520503	1.12862	0.0232744	0.339443	0.285855	0.014253	0.0794901	0.00596842	0.134341	0.117375
f7b48d9d-678d-4121-a4eb-b6b3f3ebf983	1a4cae74-8ad0-4d5b-b9b0-d5d366854639	749a66fb-0d16-44fa-b263-cc4e260c5fd6	iPSCORE_63_1	iPSCORE	iPSC-CVPC	iPSC-CVPC	UDID200	Male	0.385719	6.14397	0.634905	0.189958	0.0799582	0	0.0574224	0	0.035871	0.00188508
f9db200c-03aa-4116-b498-f7dc8bfaa49a	08e4cd2c-dfd0-4179-abaf-6d37b7e45249	750ff979-f5d5-4e3f-aac9-dad97ad8e948	iPSCORE_38_2	iPSCORE	iPSC-CVPC	iPSC-CVPC	UDID165	Male	0.553174	4.78678	0.593077	0.223321	0.0530832	0	0.0938477	0	0.0361576	0.000512805
fb3d9eff-8c62-4146-9280-e2023080704e	4eb10fcd-1c59-44cd-879f-7a072de4b38a	c9ef3edb-1bb1-4233-a6be-4efd897ac110	iPSCORE_23_2	iPSCORE	iPSC-CVPC	iPSC-CVPC	UDID249	Male	0.488602	7.55023	0.671598	0.239455	0.0603192	0	0.0213622	0	0.0072655	0
fc4d4354-e6b6-4c4c-8ca0-882da9dc92c9	0433562a-e33e-4786-87cf-0b01a0cd70e4	9ab06fba-a1bb-4736-930e-15ede9f493c7	iPSCORE_6_5	iPSCORE	iPSC-CVPC	iPSC-CVPC	UDID016	Female	0.509723	7.6697	0.718328	0.160144	0.0971578	0	0.00216451	0	0.0222055	0
SRR1068832	GTEX-UJMC	GTEX-UJMC	GTEX-UJMC	GTEx	Arteria	Coronary artery	GTEX-UJMC	Male	0.93806	7.29037	0	0.550281	0.0381179	0.38948	0	0.00899618	0.0131247	0
SRR1069376	GTEX-XV7Q	GTEX-XV7Q	GTEX-XV7Q	GTEx	Arteria	Aorta	GTEX-XV7Q	Female	0.92564	5.75397	0	0.74188	0.11687	0.0880695	0	0.0269105	0.0262705	0
SRR1069690	GTEX-XXEK	GTEX-XXEK	GTEX-XXEK	GTEx	Heart	Atrial appendage	GTEX-XXEK	Male	1.03661	27.066	0.703478	0.0340087	0.0516658	0.0844642	0.0249875	0.0534336	0.0264214	0.021541
SRR1069802	GTEX-XXEK	GTEX-XXEK	GTEX-XXEK	GTEx	Heart	Left ventricle	GTEX-XXEK	Male	0.961612	40.1961	0.831653	0.0467553	0.0465043	0.0111813	0.0479928	0	0.00244497	0.013468
SRR1070111	GTEX-RUSQ	GTEX-RUSQ	GTEX-RUSQ	GTEx	Arteria	Aorta	GTEX-RUSQ	Male	0.858658	3.32764	0	0.513082	0.188313	0.0803724	0.00441546	0.0149908	0.0522541	0.146573
SRR1070308	GTEX-PWCY	GTEX-PWCY	GTEX-PWCY	GTEx	Arteria	Coronary artery	GTEX-PWCY	Female	0.718274	5.52257	0	0.861179	0.0379662	0.0450537	0	0.0432957	0.012506	0
SRR1070641	GTEX-T6MN	GTEX-T6MN	GTEX-T6MN	GTEx	Arteria	Aorta	GTEX-T6MN	Male	0.960089	2.19227	0	0.731295	0.101628	0.122328	0	0.0248006	0.0199481	0
SRR1071644	GTEX-V955	GTEX-V955	GTEX-V955	GTEx	Arteria	Aorta	GTEX-V955	Male	1.02721	6.40125	0	0.615025	0.124313	0.105463	0	0.0296122	0.0412028	0.0843838
SRR1071692	GTEX-XPT6	GTEX-XPT6	GTEX-XPT6	GTEx	Heart	Left ventricle	GTEX-XPT6	Male	1.78151	36.0857	0.838245	0.0305199	0.0293623	0.0309023	0.0344594	0	0.00522402	0.0312876
SRR1071856	GTEX-Q2AH	GTEX-Q2AH	GTEX-Q2AH	GTEx	Arteria	Coronary artery	GTEX-Q2AH	Male	1.0647	5.28979	0	0.37591	0.103477	0.423171	0.0147551	0.0568566	0.0223981	0.00343284
SRR1072078	GTEX-XUW1	GTEX-XUW1	GTEX-XUW1	GTEx	Arteria	Aorta	GTEX-XUW1	Female	0.655339	4.3586	0	0.466304	0.166995	0.248624	0	0.0604843	0.0208389	0.0367533
SRR1072749	GTEX-PX3G	GTEX-PX3G	GTEX-PX3G	GTEx	Arteria	Aorta	GTEX-PX3G	Female	0.831556	4.21218	0	0.734119	0.0478822	0.119711	0.00385925	0.0697367	0.0228156	0.00187607
SRR1072948	GTEX-PX3G	GTEX-PX3G	GTEX-PX3G	GTEx	Arteria	Coronary artery	GTEX-PX3G	Female	0.89179	9.26508	0	0.458475	0.0632115	0.247483	0.0823181	0.130955	0.0175573	0
SRR1073705	GTEX-XQ3S	GTEX-XQ3S	GTEX-XQ3S	GTEx	Arteria	Aorta	GTEX-XQ3S	Male	0.768587	2.74572	0	0.851776	0.0555652	0.0440264	0	0.0270191	0.021613	0
SRR1073923	GTEX-XV7Q	GTEX-XV7Q	GTEX-XV7Q	GTEx	Arteria	Coronary artery	GTEX-XV7Q	Female	0.891828	5.23448	0.000362749	0.851857	0.0697982	0.0405519	0	0.0127606	0.0246696	0
SRR1074116	GTEX-SIU7	GTEX-SIU7	GTEX-SIU7	GTEx	Arteria	Coronary artery	GTEX-SIU7	Male	1.27738	5.23092	0	0.182903	0.0812487	0.590734	0.0487744	0.0699575	0.0211268	0.0052554
SRR1074478	GTEX-QDVJ	GTEX-QDVJ	GTEX-QDVJ	GTEx	Arteria	Aorta	GTEX-QDVJ	Male	0.785734	4.48937	0	0.62386	0.170816	0.11776	0.0136617	0.0166665	0.0353299	0.0219062
SRR1074622	GTEX-UPK5	GTEX-UPK5	GTEX-UPK5	GTEx	Arteria	Aorta	GTEX-UPK5	Male	0.899509	2.75657	0	0.7014	0.121215	0.103129	0	0.0384617	0.0288461	0.00694769
SRR1074790	GTEX-XPVG	GTEX-XPVG	GTEX-XPVG	GTEx	Arteria	Coronary artery	GTEX-XPVG	Male	1.37247	5.97491	0.000176876	0.890919	0.0334518	0.043038	0	0.0128867	0.0195272	0
SRR1075579	GTEX-S32W	GTEX-S32W	GTEX-S32W	GTEx	Arteria	Aorta	GTEX-S32W	Female	0.856575	4.96397	0	0.706615	0.151882	0.0516231	0	0.0162897	0.0283864	0.0452036
SRR1075631	GTEX-XQ8I	GTEX-XQ8I	GTEX-XQ8I	GTEx	Heart	Atrial appendage	GTEX-XQ8I	Male	0.944996	24.0372	0.791667	0.0761686	0.0481357	0.0239911	0.0089552	0.045037	0.00604529	0
SRR1075997	GTEX-XOT4	GTEX-XOT4	GTEX-XOT4	GTEx	Heart	Atrial appendage	GTEX-XOT4	Female	1.35218	12.0258	0.833885	0.0795902	0.0174022	0.0149167	0	0.0325926	0.0216138	0
SRR1076343	GTEX-R53T	GTEX-R53T	GTEX-R53T	GTEx	Arteria	Aorta	GTEX-R53T	Female	0.935262	5.29527	0	0.390425	0.114949	0.152075	0.0832121	0.126952	0.0732688	0.0591179
SRR1076779	GTEX-XBED	GTEX-XBED	GTEX-XBED	GTEx	Heart	Left ventricle	GTEX-XBED	Male	0.832709	28.9476	0.826608	0.0306592	0.0412708	0.0161632	0.0449132	0	0.00722931	0.0331561
SRR1076916	GTEX-RU72	GTEX-RU72	GTEX-RU72	GTEx	Arteria	Coronary artery	GTEX-RU72	Female	0.858855	2.87351	0	0.455982	0.11974	0.113201	0.0901865	0.14203	0.0323209	0.0465397
SRR1077090	GTEX-SJXC	GTEX-SJXC	GTEX-SJXC	GTEx	Arteria	Aorta	GTEX-SJXC	Male	1.01114	3.82631	0	0.254333	0.0932337	0.562019	0	0.0679926	0.0185956	0.0038265
SRR1077115	GTEX-X5EB	GTEX-X5EB	GTEX-X5EB	GTEx	Heart	Atrial appendage	GTEX-X5EB	Male	0.862925	23.7607	0.778137	0.0564437	0.0557709	0.0505617	0	0.0317877	0.0176446	0.00965415
SRR1077528	GTEX-XGQ4	GTEX-XGQ4	GTEX-XGQ4	GTEx	Heart	Atrial appendage	GTEX-XGQ4	Male	0.924358	33.0681	0.877162	0.0519218	0.0269884	0.0232352	0.0122387	0.00845401	0	0
SRR1077643	GTEX-XV7Q	GTEX-XV7Q	GTEX-XV7Q	GTEx	Heart	Left ventricle	GTEX-XV7Q	Female	0.91801	16.0997	0.477179	0.134149	0.0948788	0.0813007	0.131994	0.00145523	0.0406204	0.0384236
SRR1078465	GTEX-WFG7	GTEX-WFG7	GTEX-WFG7	GTEx	Arteria	Coronary artery	GTEX-WFG7	Male	1.17951	8.12367	0	0.814296	0.0645349	0.040069	0.0172506	0.0565309	0.00731837	0
SRR1078586	GTEX-WFON	GTEX-WFON	GTEX-WFON	GTEx	Arteria	Aorta	GTEX-WFON	Male	0.841348	5.37143	0	0.740147	0.0752071	0.134399	0	0.0353103	0.0149371	0
SRR1079023	GTEX-UJHI	GTEX-UJHI	GTEX-UJHI	GTEx	Arteria	Aorta	GTEX-UJHI	Female	0.966966	5.91101	0	0.753835	0.0908962	0.124883	0	0.0171843	0.0132016	0
SRR1079189	GTEX-SE5C	GTEX-SE5C	GTEX-SE5C	GTEx	Arteria	Coronary artery	GTEX-SE5C	Female	0.971223	4.45242	0	0.511362	0.112762	0.135026	0.11709	0.0686173	0.03964	0.0155022
SRR1079404	GTEX-R55G	GTEX-R55G	GTEX-R55G	GTEx	Arteria	Coronary artery	GTEX-R55G	Female	1.68185	5.47477	0	0.778214	0.0602618	0.0900314	0.010898	0.0486464	0.0119482	0
SRR1079502	GTEX-U3ZH	GTEX-U3ZH	GTEX-U3ZH	GTEx	Arteria	Coronary artery	GTEX-U3ZH	Male	0.903585	3.83774	0	0.751361	0.0586994	0.114563	0.00540203	0.053418	0.0165567	0
SRR1079998	GTEX-V1D1	GTEX-V1D1	GTEX-V1D1	GTEx	Arteria	Aorta	GTEX-V1D1	Male	0.953841	6.31301	0	0.485216	0.0794025	0.379562	0	0.0334512	0.022369	0
SRR1080148	GTEX-S4Z8	GTEX-S4Z8	GTEX-S4Z8	GTEx	Arteria	Aorta	GTEX-S4Z8	Male	0.930006	5.09734	0	0.535889	0.113977	0.127592	0.0150446	0.0665751	0.0356078	0.105315
SRR1080415	GTEX-SE5C	GTEX-SE5C	GTEX-SE5C	GTEx	Heart	Left ventricle	GTEX-SE5C	Female	0.710731	28.8926	0.825945	0.0617965	0.0293411	0.0184617	0.0401277	0	0.00541589	0.0189119
SRR1080977	GTEX-XBEC	GTEX-XBEC	GTEX-XBEC	GTEx	Heart	Left ventricle	GTEX-XBEC	Male	0.927868	65.3282	0.484653	0.0692684	0.0432511	0.0594894	0.275413	0.0542473	0	0.0136779
SRR1081137	GTEX-UPJH	GTEX-UPJH	GTEX-UPJH	GTEx	Arteria	Aorta	GTEX-UPJH	Male	1.10965	2.09703	0	0.772952	0.073014	0.0831874	0	0.0404721	0.0163248	0.0140494
SRR1081473	GTEX-U3ZN	GTEX-U3ZN	GTEX-U3ZN	GTEx	Arteria	Coronary artery	GTEX-U3ZN	Female	0.850786	4.82838	0	0.671039	0.0862892	0.159621	0	0.0630957	0.0199558	0
SRR1081519	GTEX-XYKS	GTEX-XYKS	GTEX-XYKS	GTEx	Arteria	Aorta	GTEX-XYKS	Female	0.914847	4.87581	0	0.473864	0.103889	0.168548	0.0577613	0.115108	0.0427621	0.038068
SRR1081543	GTEX-RTLS	GTEX-RTLS	GTEX-RTLS	GTEx	Arteria	Coronary artery	GTEX-RTLS	Female	0.736657	3.9867	0.0156025	0.701982	0.038879	0.0639508	0.0368456	0.119992	0.022748	0
SRR1081910	GTEX-XPT6	GTEX-XPT6	GTEX-XPT6	GTEx	Arteria	Aorta	GTEX-XPT6	Male	1.37678	6.02918	0	0.748669	0.0368026	0.105006	0.0363979	0.057092	0.0160325	0
SRR1082283	GTEX-REY6	GTEX-REY6	GTEX-REY6	GTEx	Arteria	Aorta	GTEX-REY6	Male	0.762972	4.78583	0	0.393218	0.157066	0.102695	0.0606339	0.12274	0.0200599	0.143587
SRR1083076	GTEX-PSDG	GTEX-PSDG	GTEX-PSDG	GTEx	Arteria	Aorta	GTEX-PSDG	Male	0.770149	3.60379	0	0.438667	0.19794	0.116614	0.00840258	0.0935424	0.0521951	0.0926393
SRR1083286	GTEX-S95S	GTEX-S95S	GTEX-S95S	GTEx	Arteria	Aorta	GTEX-S95S	Male	0.844163	5.77846	0	0.48168	0.212463	0.15769	0.00529546	0.029477	0.0494428	0.0639514
SRR1083604	GTEX-XQ8I	GTEX-XQ8I	GTEX-XQ8I	GTEx	Arteria	Aorta	GTEX-XQ8I	Male	0.938675	3.6179	0	0.750593	0.0516239	0.11496	0.0178258	0.0505397	0.0144574	0
SRR1084276	GTEX-UJMC	GTEX-UJMC	GTEX-UJMC	GTEx	Arteria	Aorta	GTEX-UJMC	Male	0.988663	4.10659	0	0.636512	0.0408539	0.233558	0.00463321	0.0687025	0.0157404	0
SRR1084460	GTEX-T8EM	GTEX-T8EM	GTEX-T8EM	GTEx	Arteria	Aorta	GTEX-T8EM	Male	0.792848	3.72532	0	0.672875	0.054241	0.160715	0.00349763	0.0726092	0.0360628	0
SRR1084626	GTEX-UJHI	GTEX-UJHI	GTEX-UJHI	GTEx	Arteria	Coronary artery	GTEX-UJHI	Female	0.803727	7.74089	0	0.721778	0.0808146	0.113436	0.00442855	0.062143	0.0174002	0
SRR1084965	GTEX-XQ8I	GTEX-XQ8I	GTEX-XQ8I	GTEx	Heart	Left ventricle	GTEX-XQ8I	Male	0.658961	40.04	0.803885	0.0817591	0.0279145	0.00556478	0.0757295	0	4.61146e-05	0.00510138
SRR1085159	GTEX-XUJ4	GTEX-XUJ4	GTEX-XUJ4	GTEx	Arteria	Aorta	GTEX-XUJ4	Female	0.870744	5.94251	0	0.841296	0.0387757	0.0708026	0.0060649	0.0159016	0.0271597	0
SRR1085925	GTEX-XUJ4	GTEX-XUJ4	GTEX-XUJ4	GTEx	Heart	Left ventricle	GTEX-XUJ4	Female	0.761928	26.7274	0.798372	0.055587	0.0410737	0.0286485	0.058946	0	0.000568573	0.0168047
SRR1086140	GTEX-OOBK	GTEX-OOBK	GTEX-OOBK	GTEx	Heart	Left ventricle	GTEX-OOBK	Male	0.712337	4.03792	0	0.607144	0.123162	0.112547	0	0.0947355	0.0214451	0.040966
SRR1086280	GTEX-PWOO	GTEX-PWOO	GTEX-PWOO	GTEx	Arteria	Coronary artery	GTEX-PWOO	Female	1.07964	10.835	0	0.568543	0.12915	0.158107	0.04232	0.0498988	0.0490234	0.00295729
SRR1086304	GTEX-X8HC	GTEX-X8HC	GTEX-X8HC	GTEx	Heart	Left ventricle	GTEX-X8HC	Female	0.730423	37.7411	0.613685	0.067352	0.0653939	0.0396916	0.169081	0.0139927	0.0120843	0.0187194
SRR1086349	GTEX-U3ZH	GTEX-U3ZH	GTEX-U3ZH	GTEx	Arteria	Aorta	GTEX-U3ZH	Male	0.948509	4.07108	0	0.835512	0.0334982	0.0829474	0	0.0274983	0.020544	0
SRR1086393	GTEX-QXCU	GTEX-QXCU	GTEX-QXCU	GTEx	Arteria	Aorta	GTEX-QXCU	Male	0.813712	3.18623	0	0.685062	0.0689023	0.100112	0.0279437	0.0860193	0.0315904	0.000369425
SRR1086820	GTEX-POYW	GTEX-POYW	GTEX-POYW	GTEx	Arteria	Aorta	GTEX-POYW	Male	0.806538	2.11822	0	0.640817	0.179465	0.0604456	0	0.0242263	0.0157126	0.0793331
SRR1086844	GTEX-XPVG	GTEX-XPVG	GTEX-XPVG	GTEx	Heart	Left ventricle	GTEX-XPVG	Male	1.53192	38.7261	0.860873	0.0475209	0.0227708	0.0130667	0.0390576	0	0.0050808	0.0116299
SRR1086889	GTEX-XQ3S	GTEX-XQ3S	GTEX-XQ3S	GTEx	Heart	Atrial appendage	GTEX-XQ3S	Male	0.702202	17.9192	0.803269	0.0750152	0.0158169	0.021642	0	0.0605517	0.0237048	0
SRR1087173	GTEX-WFG7	GTEX-WFG7	GTEX-WFG7	GTEx	Arteria	Aorta	GTEX-WFG7	Male	1.03309	6.58844	0	0.461192	0.0862854	0.128367	0.1436	0.110741	0.0270438	0.0427723
SRR1087197	GTEX-P44H	GTEX-P44H	GTEX-P44H	GTEx	Heart	Left ventricle	GTEX-P44H	Male	0.883052	28.3909	0.723749	0.0915103	0.0453659	0.0620218	0.0611126	0.00529478	0	0.0109456
SRR1087415	GTEX-QEG5	GTEX-QEG5	GTEX-QEG5	GTEx	Arteria	Aorta	GTEX-QEG5	Male	0.854129	1.77083	0	0.445024	0.207075	0.0786795	0	0.017534	0.0464744	0.205213
SRR1087875	GTEX-R55E	GTEX-R55E	GTEX-R55E	GTEx	Arteria	Aorta	GTEX-R55E	Male	0.940354	2.29819	0	0.855583	0.0572412	0.0411417	0	0.0208906	0.0251438	0
SRR1087992	GTEX-V1D1	GTEX-V1D1	GTEX-V1D1	GTEx	Heart	Left ventricle	GTEX-V1D1	Male	1.10796	38.9399	0.831684	0.0681557	0.0307939	0.0190656	0.036076	0	0.00568221	0.00854236
SRR1088142	GTEX-XQ3S	GTEX-XQ3S	GTEX-XQ3S	GTEx	Heart	Left ventricle	GTEX-XQ3S	Male	0.776137	26.7435	0.891693	0.0448735	0.0147555	0.0157517	0.000764762	0.00592908	0.00448041	0.021752
SRR1088217	GTEX-Q2AH	GTEX-Q2AH	GTEX-Q2AH	GTEx	Arteria	Aorta	GTEX-Q2AH	Male	0.909139	4.28682	0	0.403933	0.132421	0.229485	0.0381886	0.0668195	0.0393279	0.089825
SRR1088340	GTEX-XPT6	GTEX-XPT6	GTEX-XPT6	GTEx	Heart	Atrial appendage	GTEX-XPT6	Male	1.37072	27.8321	0.774387	0.0360442	0.0520066	0.0602245	0.0082555	0.0502742	0.011144	0.00766444
SRR1088606	GTEX-U8XE	GTEX-U8XE	GTEX-U8XE	GTEx	Arteria	Coronary artery	GTEX-U8XE	Male	1.1759	3.19733	0	0.507111	0.177794	0.166119	0.00805189	0.0938681	0.025943	0.0211125
SRR1088734	GTEX-XV7Q	GTEX-XV7Q	GTEX-XV7Q	GTEx	Heart	Atrial appendage	GTEX-XV7Q	Female	1.01927	25.7941	0.763403	0.0694054	0.0511856	0.0392674	0	0.0583988	0.01275	0.0055899
SRR1088958	GTEX-T5JC	GTEX-T5JC	GTEX-T5JC	GTEx	Arteria	Aorta	GTEX-T5JC	Male	0.894801	1.66292	0	0.776124	0.0674093	0.0350867	0	0.0897192	0.0152431	0.0164175
SRR1089006	GTEX-Q2AG	GTEX-Q2AG	GTEX-Q2AG	GTEx	Arteria	Aorta	GTEX-Q2AG	Female	0.899849	1.59442	0	0.59422	0.159532	0.0495851	0	0.0521663	0.0339735	0.110524
SRR1089713	GTEX-S3XE	GTEX-S3XE	GTEX-S3XE	GTEx	Arteria	Coronary artery	GTEX-S3XE	Male	0.745852	6.45419	0	0.750838	0.0657746	0.106557	0.00142796	0.0524453	0.0229576	0
SRR1090145	GTEX-RWS6	GTEX-RWS6	GTEX-RWS6	GTEx	Arteria	Coronary artery	GTEX-RWS6	Female	0.959398	11.268	0	0.815353	0.0928724	0.0366686	0	0.000444965	0.0373915	0.0172698
SRR1090483	GTEX-XPVG	GTEX-XPVG	GTEX-XPVG	GTEx	Heart	Atrial appendage	GTEX-XPVG	Male	1.28435	31.3087	0.856824	0.0512727	0.016157	0.0255377	0.00928993	0.0291449	0.0117739	0
SRR1090580	GTEX-VJYA	GTEX-VJYA	GTEX-VJYA	GTEx	Arteria	Aorta	GTEX-VJYA	Male	0.898326	4.76268	0	0.577237	0.124156	0.233295	0.00500241	0.0308261	0.0294825	0
SRR1090861	GTEX-TMMY	GTEX-TMMY	GTEX-TMMY	GTEx	Arteria	Aorta	GTEX-TMMY	Female	0.953344	3.46548	0	0.81193	0.0446502	0.0526652	0.00474079	0.0640174	0.0219967	0
SRR1091254	GTEX-XXEK	GTEX-XXEK	GTEX-XXEK	GTEx	Arteria	Aorta	GTEX-XXEK	Male	0.724505	4.20626	0	0.771573	0.053475	0.0979301	0.00825401	0.044523	0.0242448	0
SRR1091622	GTEX-UPIC	GTEX-UPIC	GTEX-UPIC	GTEx	Arteria	Coronary artery	GTEX-UPIC	Female	0.928873	9.9967	0	0.827196	0.083099	0.0259293	0.0253147	0.0269249	0.0115358	0
SRR1091890	GTEX-XQ8I	GTEX-XQ8I	GTEX-XQ8I	GTEx	Arteria	Coronary artery	GTEX-XQ8I	Male	0.969341	8.33823	0	0.654057	0.0733149	0.0926632	0.0975749	0.0808593	0.00153055	0
SRR1092112	GTEX-QVUS	GTEX-QVUS	GTEX-QVUS	GTEx	Arteria	Aorta	GTEX-QVUS	Female	0.907061	2.33045	0	0.393809	0.143238	0.202699	0.0309353	0.0506758	0.0225364	0.156107
SRR1092372	GTEX-U8XE	GTEX-U8XE	GTEX-U8XE	GTEx	Arteria	Aorta	GTEX-U8XE	Male	1.17516	2.58588	0	0.431577	0.15202	0.150199	0.00659292	0.0217122	0.0393871	0.198512
SRR1092889	GTEX-X8HC	GTEX-X8HC	GTEX-X8HC	GTEx	Heart	Atrial appendage	GTEX-X8HC	Female	0.86367	16.0219	0.729928	0.0399384	0.0841176	0.0343199	0.0129199	0.0529838	0.0231756	0.022617
SRR1093218	GTEX-R53T	GTEX-R53T	GTEX-R53T	GTEx	Arteria	Coronary artery	GTEX-R53T	Female	0.865917	3.86056	0	0.613402	0.0652919	0.12475	0.0379346	0.121645	0.0369768	0
SRR1093243	GTEX-XUJ4	GTEX-XUJ4	GTEX-XUJ4	GTEx	Heart	Atrial appendage	GTEX-XUJ4	Female	0.72676	26.031	0.831223	0.0696059	0.0186771	0.0302642	0.0177565	0.0235476	0.00777081	0.00115504
SRR1093269	GTEX-XBEC	GTEX-XBEC	GTEX-XBEC	GTEx	Heart	Atrial appendage	GTEX-XBEC	Male	0.875379	10.2283	0.793943	0.0708608	0.0412273	0.0191143	0	0.0547287	0.0183027	0.00182292
SRR1093649	GTEX-X5EB	GTEX-X5EB	GTEX-X5EB	GTEx	Heart	Left ventricle	GTEX-X5EB	Male	0.860794	14.1693	0	0.011079	0.0742775	0.792205	0.0519814	0.0232483	0.0108651	0.0363435
SRR1093673	GTEX-S3XE	GTEX-S3XE	GTEX-S3XE	GTEx	Arteria	Aorta	GTEX-S3XE	Male	0.907636	5.87393	0	0.703578	0.117802	0.0621699	0.0326657	0.0351557	0.0486288	0
SRR1093906	GTEX-WEY5	GTEX-WEY5	GTEX-WEY5	GTEx	Arteria	Coronary artery	GTEX-WEY5	Female	0.943586	12.8606	0.00647508	0.218114	0.0697889	0.216356	0.247986	0.0975762	0.0332787	0.110425
SRR1094027	GTEX-S4P3	GTEX-S4P3	GTEX-S4P3	GTEx	Arteria	Aorta	GTEX-S4P3	Female	0.752969	7.83748	0	0.644885	0.10334	0.117965	0.0084284	0.0816106	0.0428256	0.000945925
SRR1094192	GTEX-XYKS	GTEX-XYKS	GTEX-XYKS	GTEx	Heart	Atrial appendage	GTEX-XYKS	Female	0.8833	20.647	0.744786	0.119493	0.025993	0.0357354	0.00436306	0.0470903	0.0225393	0
SRR1094430	GTEX-WH7G	GTEX-WH7G	GTEX-WH7G	GTEx	Arteria	Aorta	GTEX-WH7G	Male	0.74802	4.8451	0	0.645681	0.0594791	0.196303	0	0.0790854	0.019452	0
SRR1095840	GTEX-QV31	GTEX-QV31	GTEX-QV31	GTEx	Arteria	Aorta	GTEX-QV31	Male	0.841593	4.95211	0	0.647587	0.0953785	0.0851159	0	0.0436497	0.0199597	0.108309
SRR1095985	GTEX-RUSQ	GTEX-RUSQ	GTEX-RUSQ	GTEx	Arteria	Coronary artery	GTEX-RUSQ	Male	0.915594	4.88747	0	0.552287	0.133064	0.151737	0.0101474	0.0465873	0.0380123	0.0681649
SRR1096736	GTEX-RN64	GTEX-RN64	GTEX-RN64	GTEx	Arteria	Coronary artery	GTEX-RN64	Male	0.789965	4.47475	0	0.782403	0.065887	0.0204763	0	0.117061	0.0141733	0
SRR1097501	GTEX-QMRM	GTEX-QMRM	GTEX-QMRM	GTEx	Arteria	Aorta	GTEX-QMRM	Male	0.772667	4.31392	0	0.723589	0.0742229	0.16678	0	0.013567	0.0218413	0
SRR1098288	GTEX-X62O	GTEX-X62O	GTEX-X62O	GTEx	Heart	Atrial appendage	GTEX-X62O	Male	0.774107	5.47473	0.770404	0.0546408	0.0399999	0.0247073	0	0.0832469	0.0185449	0.00845575
SRR1098312	GTEX-PSDG	GTEX-PSDG	GTEX-PSDG	GTEx	Arteria	Coronary artery	GTEX-PSDG	Male	0.971169	3.53056	0.0124759	0.700976	0.0763044	0.0681574	0.024138	0.100395	0.0175533	0
SRR1098405	GTEX-XGQ4	GTEX-XGQ4	GTEX-XGQ4	GTEx	Arteria	Coronary artery	GTEX-XGQ4	Male	0.777088	10.5296	0.000596512	0.774231	0.0555018	0.0548162	0.0647545	0.0343499	0.0157504	0
SRR1098450	GTEX-REY6	GTEX-REY6	GTEX-REY6	GTEx	Arteria	Coronary artery	GTEX-REY6	Male	0.83758	9.07016	0	0.654461	0.0795447	0.044008	0.13694	0.0522491	0.0284453	0.00435146
SRR1099809	GTEX-R55G	GTEX-R55G	GTEX-R55G	GTEx	Arteria	Aorta	GTEX-R55G	Female	0.830008	4.33496	0	0.374188	0.225863	0.144943	0.00195379	0.109385	0.0210822	0.122585
SRR1100370	GTEX-QVJO	GTEX-QVJO	GTEX-QVJO	GTEx	Arteria	Aorta	GTEX-QVJO	Female	0.726259	2.71598	0	0.780337	0.107933	0.0322529	0	0.0683303	0.0111464	0
SRR1101128	GTEX-QCQG	GTEX-QCQG	GTEX-QCQG	GTEx	Arteria	Aorta	GTEX-QCQG	Female	1.00347	9.07193	0	0.45985	0.0450634	0.408559	0.0353686	0.0390318	0.012127	0
SRR1101373	GTEX-RWSA	GTEX-RWSA	GTEX-RWSA	GTEx	Arteria	Aorta	GTEX-RWSA	Male	1.03332	2.13213	0	0.835032	0.054449	0.0436137	0.0124722	0.03115	0.0232827	0
SRR1101397	GTEX-S33H	GTEX-S33H	GTEX-S33H	GTEx	Arteria	Aorta	GTEX-S33H	Male	0.739783	2.33284	0	0.582817	0.192214	0.103972	0	0.101025	0.0199735	0
SRR1101591	GTEX-U3ZN	GTEX-U3ZN	GTEX-U3ZN	GTEx	Arteria	Aorta	GTEX-U3ZN	Female	0.91661	4.39009	0	0.598286	0.0568917	0.210586	0.0337034	0.0747726	0.0197265	0.00603404
SRR1101669	GTEX-QDVN	GTEX-QDVN	GTEX-QDVN	GTEx	Arteria	Aorta	GTEX-QDVN	Male	0.842799	3.83016	0	0.702765	0.120311	0.110516	0	0.0271592	0.0392487	0
SRR1101957	GTEX-PW2O	GTEX-PW2O	GTEX-PW2O	GTEx	Arteria	Aorta	GTEX-PW2O	Male	0.946595	3.3753	0	0.818719	0.038639	0.069942	0	0.0469329	0.025767	0
SRR1102443	GTEX-QDT8	GTEX-QDT8	GTEX-QDT8	GTEx	Arteria	Aorta	GTEX-QDT8	Female	0.929056	3.45208	0	0.613316	0.102916	0.046976	0	0.0952848	0.0198575	0.12165
SRR1102680	GTEX-XPT6	GTEX-XPT6	GTEX-XPT6	GTEx	Arteria	Coronary artery	GTEX-XPT6	Male	1.41308	6.64931	0	0.770105	0.0522866	0.100301	0.0292695	0.0313138	0.0167238	0
SRR1102756	GTEX-V1D1	GTEX-V1D1	GTEX-V1D1	GTEx	Heart	Atrial appendage	GTEX-V1D1	Male	0.880272	34.4711	0.789322	0.0402307	0.063843	0.0291426	0.0182333	0.0396483	0.0140886	0.00549179
SRR1103092	GTEX-XUZC	GTEX-XUZC	GTEX-XUZC	GTEx	Arteria	Aorta	GTEX-XUZC	Female	0.728963	6.78037	0.000296789	0.762641	0.0407362	0.110196	0.0161525	0.0473707	0.0226071	0
SRR1105320	GTEX-S4Z8	GTEX-S4Z8	GTEX-S4Z8	GTEx	Arteria	Coronary artery	GTEX-S4Z8	Male	0.733782	4.33483	0	0.802395	0.0515428	0.0708809	0.0178103	0.0437057	0.013665	0
SRR1120318	GTEX-U3ZM	GTEX-U3ZM	GTEX-U3ZM	GTEx	Arteria	Aorta	GTEX-U3ZM	Male	0.909542	4.39369	0	0.718639	0.0805773	0.102156	0	0.0804407	0.0181872	0
SRR1120384	GTEX-U4B1	GTEX-U4B1	GTEX-U4B1	GTEx	Arteria	Coronary artery	GTEX-U4B1	Male	0.773915	5.46772	0	0.661921	0.0656168	0.217583	0.00839029	0.0245436	0.021946	0
SRR1307699	GTEX-111YS	GTEX-111YS	GTEX-111YS	GTEx	Heart	Left ventricle	GTEX-111YS	Male	1.11866	37.2375	0.862048	0.0338492	0.0223877	0.00442106	0.0566799	0	0.00201096	0.0186027
SRR1308086	GTEX-11DYG	GTEX-11DYG	GTEX-11DYG	GTEx	Arteria	Coronary artery	GTEX-11DYG	Male	0.909761	3.07206	0	0.528006	0.0741958	0.0750964	0.101267	0.0959455	0.121631	0.00385812
SRR1308200	GTEX-11DYG	GTEX-11DYG	GTEX-11DYG	GTEx	Heart	Atrial appendage	GTEX-11DYG	Male	1.17794	11.1669	0.863141	0.0689148	0.0115847	0.0116728	0	0.029815	0.0148714	0
SRR1308674	GTEX-117XS	GTEX-117XS	GTEX-117XS	GTEx	Heart	Atrial appendage	GTEX-117XS	Male	0.941456	31.5497	0.745823	0.0676567	0.0368335	0.0216091	0.0237534	0.0927775	0.00565457	0.00589211
SRR1308696	GTEX-11DXY	GTEX-11DXY	GTEX-11DXY	GTEx	Heart	Left ventricle	GTEX-11DXY	Male	1.06106	65.8195	0.526747	0.0968537	0.070349	0.018726	0.205762	0.0507801	2.56914e-05	0.0307568
SRR1309382	GTEX-11DXX	GTEX-11DXX	GTEX-11DXX	GTEx	Arteria	Aorta	GTEX-11DXX	Female	0.825102	5.84695	0	0.628198	0.137926	0.0945339	0.0308836	0.0221716	0.056456	0.0298305
SRR1309403	GTEX-1122O	GTEX-1122O	GTEX-1122O	GTEx	Arteria	Coronary artery	GTEX-1122O	Female	0.910576	5.03305	0.000103627	0.818227	0.0535041	0.0618127	0.00799282	0.042985	0.0153745	0
SRR1309856	GTEX-1192W	GTEX-1192W	GTEX-1192W	GTEx	Heart	Atrial appendage	GTEX-1192W	Male	0.921722	25.8439	0.642969	0.0672151	0.0491092	0.0336402	0.019905	0.15825	0.0168692	0.012042
SRR1309898	GTEX-117XS	GTEX-117XS	GTEX-117XS	GTEx	Arteria	Aorta	GTEX-117XS	Male	1.06067	2.87151	0.000209225	0.841912	0.0750484	0.0515562	0	0.0145482	0.0167262	0
SRR1310373	GTEX-11GSP	GTEX-11GSP	GTEX-11GSP	GTEx	Heart	Left ventricle	GTEX-11GSP	Female	1.18888	56.2732	0.465815	0.144738	0.0699968	0.0316788	0.209786	0.0463342	0.00586385	0.0257864
SRR1311109	GTEX-111YS	GTEX-111YS	GTEX-111YS	GTEx	Heart	Atrial appendage	GTEX-111YS	Male	0.953297	28.8043	0.88218	0.0258618	0.0274157	0.0235429	0.0186057	0.0038737	0.0071037	0.0114162
SRR1311243	GTEX-11LCK	GTEX-11LCK	GTEX-11LCK	GTEx	Heart	Left ventricle	GTEX-11LCK	Male	1.14412	31.7526	0.792112	0.0720016	0.0394391	0.0137521	0.0611918	0	0.00588216	0.0156213
SRR1311441	GTEX-11GSP	GTEX-11GSP	GTEX-11GSP	GTEx	Arteria	Aorta	GTEX-11GSP	Female	0.834768	3.01135	0	0.766039	0.118626	0.0505728	0	0.0288944	0.0358681	0
SRR1311509	GTEX-11EM3	GTEX-11EM3	GTEX-11EM3	GTEx	Heart	Left ventricle	GTEX-11EM3	Female	1.10951	21.5929	0.550469	0.153972	0.0414134	0.0475487	0.112138	0	0.0420329	0.0524258
SRR1311877	GTEX-11P81	GTEX-11P81	GTEX-11P81	GTEx	Arteria	Aorta	GTEX-11P81	Female	0.876955	4.60412	0	0.816597	0.0413446	0.0825682	0	0.0477549	0.0117356	0
SRR1311935	GTEX-11NUK	GTEX-11NUK	GTEX-11NUK	GTEx	Arteria	Aorta	GTEX-11NUK	Male	1.1929	2.78686	0	0.728152	0.156656	0.0542279	0	0.0239376	0.0370267	0
SRR1312540	GTEX-13OVL	GTEX-13OVL	GTEX-13OVL	GTEx	Heart	Left ventricle	GTEX-13OVL	Male	1.04871	19.4383	0.858153	0.0724667	0.0161083	0.0153164	0.0111331	0.00897375	0.00627818	0.0115706
SRR1313560	GTEX-131XG	GTEX-131XG	GTEX-131XG	GTEx	Heart	Left ventricle	GTEX-131XG	Female	0.870887	18.9372	0.677479	0.0906904	0.0351131	0.0175378	0.112876	0	0.0268138	0.0394898
SRR1313831	GTEX-111YS	GTEX-111YS	GTEX-111YS	GTEx	Arteria	Aorta	GTEX-111YS	Male	0.841909	3.35659	0	0.767192	0.0978868	0.0537649	0.000784464	0.0395231	0.0408488	0
SRR1313853	GTEX-13CF2	GTEX-13CF2	GTEX-13CF2	GTEx	Heart	Atrial appendage	GTEX-13CF2	Male	0.843719	8.97371	0.797241	0.0619767	0.0261669	0.0176048	0	0.0696349	0.0273758	0
SRR1314851	GTEX-11P81	GTEX-11P81	GTEX-11P81	GTEx	Heart	Atrial appendage	GTEX-11P81	Female	1.20087	36.3035	0.796853	0.098354	0.0397238	0.0396837	0	0.0160121	0.00937377	0
SRR1315060	GTEX-11TT1	GTEX-11TT1	GTEX-11TT1	GTEx	Arteria	Aorta	GTEX-11TT1	Male	0.953843	4.53652	0	0.509591	0.238825	0.0633887	0.0418846	0.0259477	0.0645445	0.0558186
SRR1315393	GTEX-13FTZ	GTEX-13FTZ	GTEX-13FTZ	GTEx	Heart	Atrial appendage	GTEX-13FTZ	Male	1.52216	18.2707	0.368155	0.0833767	0.120905	0.0652079	0.0680275	0.199246	0.0581795	0.0369017
SRR1315739	GTEX-131XF	GTEX-131XF	GTEX-131XF	GTEx	Arteria	Coronary artery	GTEX-131XF	Male	1.04391	6.1829	0	0.583509	0.0258862	0.265225	0.0492237	0.0622154	0.0139406	0
SRR1316483	GTEX-12WSD	GTEX-12WSD	GTEX-12WSD	GTEx	Heart	Left ventricle	GTEX-12WSD	Female	1.03389	26.6655	0.780955	0.072436	0.0403145	0.0130121	0.0816027	0	0.00430277	0.00737744
SRR1316725	GTEX-12WS9	GTEX-12WS9	GTEX-12WS9	GTEx	Heart	Atrial appendage	GTEX-12WS9	Female	1.2817	10.5204	0.448231	0.0216934	0.135103	0.162415	0.035005	0.143802	0.0184172	0.0353342
SRR1317040	GTEX-146FH	GTEX-146FH	GTEX-146FH	GTEx	Arteria	Aorta	GTEX-146FH	Female	1.11409	3.204	0	0.488357	0.226306	0.135103	0.0210805	0.050898	0.0526912	0.0255638
SRR1317257	GTEX-1117F	GTEX-1117F	GTEX-1117F	GTEx	Arteria	Coronary artery	GTEX-1117F	Female	0.892874	2.89541	0	0.450696	0.0959164	0.0658519	0.186876	0.12866	0.0378422	0.0341576
SRR1317305	GTEX-13NZB	GTEX-13NZB	GTEX-13NZB	GTEx	Heart	Left ventricle	GTEX-13NZB	Male	1.16941	34.7835	0.78941	0.0914217	0.0329404	0.0240888	0.0571457	1.44534e-05	0.00263267	0.00234638
SRR1317513	GTEX-13OVG	GTEX-13OVG	GTEX-13OVG	GTEx	Arteria	Aorta	GTEX-13OVG	Male	0.87831	4.12682	0	0.628209	0.0761141	0.139834	0	0.0339961	0.0486237	0.0732228
SRR1317707	GTEX-14A6H	GTEX-14A6H	GTEX-14A6H	GTEx	Heart	Atrial appendage	GTEX-14A6H	Male	1.11989	20.8522	0.71138	0.0572724	0.0674969	0.0490474	0	0.0883715	0.0169337	0.00949839
SRR1318484	GTEX-13OVG	GTEX-13OVG	GTEX-13OVG	GTEx	Heart	Atrial appendage	GTEX-13OVG	Male	1.11379	23.6293	0.718152	0.0598994	0.0516458	0.0682731	0.0182742	0.0623971	0.0167627	0.00459605
SRR1318541	GTEX-11DYG	GTEX-11DYG	GTEX-11DYG	GTEx	Arteria	Aorta	GTEX-11DYG	Male	0.976846	1.04257	0	0.767534	0.0609037	0.0789095	0	0.0645501	0.0272085	0.000894087
SRR1318662	GTEX-147JS	GTEX-147JS	GTEX-147JS	GTEx	Heart	Atrial appendage	GTEX-147JS	Male	1.35577	11.2267	0.76734	0.0725355	0.0260556	0.0431626	0.00829337	0.057931	0.0246823	0
SRR1318920	GTEX-11WQK	GTEX-11WQK	GTEX-11WQK	GTEx	Arteria	Aorta	GTEX-11WQK	Male	1.15335	1.59197	0	0.39681	0.237992	0.0750303	0.0226063	0.0273728	0.0577754	0.182413
SRR1319344	GTEX-13O1R	GTEX-13O1R	GTEX-13O1R	GTEx	Heart	Left ventricle	GTEX-13O1R	Male	1.01339	30.2059	0.329019	0.0816881	0.157416	0.0701138	0.184669	0.0292098	0.0470611	0.100823
SRR1319485	GTEX-QMRM	GTEX-QMRM	GTEX-QMRM	GTEx	Arteria	Coronary artery	GTEX-QMRM	Male	5.15047	5.51395	0	0.652082	0.103412	0.124656	0.0232549	0.0736494	0.022946	0
SRR1319520	GTEX-13OW8	GTEX-13OW8	GTEX-13OW8	GTEx	Arteria	Aorta	GTEX-13OW8	Male	0.934135	2.70877	0	0.815129	0.0745063	0.0338876	0	0.0508537	0.0256233	0
SRR1320827	GTEX-Y5LM	GTEX-Y5LM	GTEX-Y5LM	GTEx	Arteria	Aorta	GTEX-Y5LM	Female	1.38013	4.78067	0	0.528922	0.0929545	0.185155	0.0352915	0.0737556	0.0330639	0.0508573
SRR1320939	GTEX-X15G	GTEX-X15G	GTEX-X15G	GTEx	Heart	Left ventricle	GTEX-X15G	Female	0.66021	28.1494	0.809297	0.0767655	0.0259817	0.0291894	0.0305644	0	0.00883022	0.0193722
SRR1321165	GTEX-13N2G	GTEX-13N2G	GTEX-13N2G	GTEx	Arteria	Aorta	GTEX-13N2G	Male	1.14286	1.49895	0	0.375517	0.248403	0.217183	0	0.0143535	0.0183359	0.126207
SRR1321225	GTEX-PVOW	GTEX-PVOW	GTEX-PVOW	GTEx	Heart	Left ventricle	GTEX-PVOW	Male	1.08858	39.5962	0.631193	0.0988791	0.0240349	0.0280211	0.126608	0.0330224	0.00715908	0.0510819
SRR1321283	GTEX-14C5O	GTEX-14C5O	GTEX-14C5O	GTEx	Heart	Left ventricle	GTEX-14C5O	Male	1.07368	71.0165	0.446345	0.0855284	0.114848	0.0184873	0.236207	0.0964734	0	0.00211048
SRR1321420	GTEX-145MN	GTEX-145MN	GTEX-145MN	GTEx	Heart	Atrial appendage	GTEX-145MN	Male	1.29014	24.8221	0.743615	0.0872819	0.0358892	0.0274561	0.0625136	0.0050469	0.00735616	0.0308415
SRR1321505	GTEX-U3ZH	GTEX-U3ZH	GTEX-U3ZH	GTEx	Heart	Left ventricle	GTEX-U3ZH	Male	1.33979	27.4046	0.861038	0.0519116	0.0423052	0.00814941	0.0206204	0	0.00293547	0.0130395
SRR1321608	GTEX-13SLX	GTEX-13SLX	GTEX-13SLX	GTEx	Heart	Atrial appendage	GTEX-13SLX	Female	0.799006	9.75521	0.729	0.0480083	0.0370835	0.0361461	0.0149019	0.112969	0.0143648	0.00752604
SRR1322643	GTEX-117YW	GTEX-117YW	GTEX-117YW	GTEx	Arteria	Aorta	GTEX-117YW	Male	1.01156	1.5693	0	0.729662	0.178997	0.0469402	0	0.0242203	0.0201801	0
SRR1323512	GTEX-Y5V5	GTEX-Y5V5	GTEX-Y5V5	GTEx	Heart	Atrial appendage	GTEX-Y5V5	Female	1.45454	28.3898	0.705284	0.134226	0.0258409	0.0379203	0.0263564	0.048272	0.0158766	0.00622443
SRR1323628	GTEX-11I78	GTEX-11I78	GTEX-11I78	GTEx	Heart	Left ventricle	GTEX-11I78	Female	1.01211	23.2561	0.770634	0.0581993	0.0420198	0.0185421	0.062057	0	0.0139466	0.0346014
SRR1324269	GTEX-WHSB	GTEX-WHSB	GTEX-WHSB	GTEx	Arteria	Aorta	GTEX-WHSB	Male	0.716635	5.36076	0	0.683407	0.0572823	0.112527	0.0539761	0.0709452	0.0218626	0
SRR1324545	GTEX-13O3P	GTEX-13O3P	GTEX-13O3P	GTEx	Heart	Atrial appendage	GTEX-13O3P	Male	0.783326	13.6957	0.783296	0.0407862	0.033554	0.0428637	0.0054175	0.0668597	0.0167685	0.0104541
SRR1325247	GTEX-YEC3	GTEX-YEC3	GTEX-YEC3	GTEx	Heart	Atrial appendage	GTEX-YEC3	Male	1.40509	34.3743	0.841394	0.0733696	0.0379935	0.023068	0	0.0166311	0.00754382	0
SRR1325464	GTEX-13N11	GTEX-13N11	GTEX-13N11	GTEx	Heart	Left ventricle	GTEX-13N11	Female	1.05489	32.2201	0.798481	0.0806807	0.0546322	0.0163289	0.0359192	0	0.00304261	0.010915
SRR1325504	GTEX-ZLFU	GTEX-ZLFU	GTEX-ZLFU	GTEx	Heart	Left ventricle	GTEX-ZLFU	Male	1.25509	31.6099	0.843264	0.0483012	0.0535785	0.0100972	0.030304	0	0.00157446	0.0128803
SRR1325771	GTEX-12WSK	GTEX-12WSK	GTEX-12WSK	GTEx	Arteria	Aorta	GTEX-12WSK	Female	0.807148	3.08728	0	0.828383	0.0449219	0.0651158	0	0.0370859	0.0244936	0
SRR1326040	GTEX-13FLV	GTEX-13FLV	GTEX-13FLV	GTEx	Heart	Left ventricle	GTEX-13FLV	Male	1.05309	24.3635	0.74818	0.0913013	0.0179664	0.0538358	0.048781	0.018027	0.00698168	0.0149266
SRR1326343	GTEX-YF7O	GTEX-YF7O	GTEX-YF7O	GTEx	Heart	Left ventricle	GTEX-YF7O	Male	1.55861	19.2055	0.705373	0.0975599	0.0274378	0.0320734	0.0597958	0.00301803	0.0259984	0.0487434
SRR1326687	GTEX-1122O	GTEX-1122O	GTEX-1122O	GTEx	Heart	Left ventricle	GTEX-1122O	Female	0.942859	32.8105	0.81223	0.0465757	0.0248952	0.0239873	0.0477619	0	0.0123193	0.0322303
SRR1327473	GTEX-WHWD	GTEX-WHWD	GTEX-WHWD	GTEx	Arteria	Coronary artery	GTEX-WHWD	Male	1.00993	5.98251	0	0.837094	0.0684755	0.0425024	0	0.0372101	0.0147185	0
SRR1327855	GTEX-QLQ7	GTEX-QLQ7	GTEX-QLQ7	GTEx	Arteria	Coronary artery	GTEX-QLQ7	Male	0.736575	5.41938	0	0.507856	0.0696457	0.309503	0.029111	0.0693218	0.014563	0
SRR1327933	GTEX-YEC3	GTEX-YEC3	GTEX-YEC3	GTEx	Arteria	Coronary artery	GTEX-YEC3	Male	0.824438	9.48528	0	0.372498	0.0157028	0.134207	0.257234	0.143641	0.0697291	0.00698747
SRR1328073	GTEX-WYJK	GTEX-WYJK	GTEX-WYJK	GTEx	Arteria	Coronary artery	GTEX-WYJK	Male	0.903271	6.57627	0	0.789035	0.0416396	0.0408738	0.0219151	0.0939684	0.012568	0
SRR1328780	GTEX-13FHO	GTEX-13FHO	GTEX-13FHO	GTEx	Arteria	Aorta	GTEX-13FHO	Male	1.44787	2.54845	0	0.776768	0.124782	0.0529764	0	0.0236916	0.0217825	0
SRR1329177	GTEX-ZQUD	GTEX-ZQUD	GTEX-ZQUD	GTEx	Heart	Left ventricle	GTEX-ZQUD	Male	1.27962	54.0962	0.857909	0.0493611	0.0222606	0.00641067	0.054403	0	0.000105587	0.00954983
SRR1329575	GTEX-X4EP	GTEX-X4EP	GTEX-X4EP	GTEx	Arteria	Aorta	GTEX-X4EP	Female	0.924082	1.59828	0	0.811845	0.113082	0.0216633	0	0.0379301	0.0154788	0
SRR1329624	GTEX-13QBU	GTEX-13QBU	GTEX-13QBU	GTEx	Arteria	Aorta	GTEX-13QBU	Female	0.909384	6.43277	0	0.70374	0.109704	0.0988895	0.00182751	0.039698	0.0461412	0
SRR1330153	GTEX-ZPIC	GTEX-ZPIC	GTEX-ZPIC	GTEx	Heart	Left ventricle	GTEX-ZPIC	Female	1.18432	21.0099	0.664444	0.0817606	0.0288267	0.0327732	0.110277	0	0.0256752	0.0562434
SRR1330633	GTEX-1477Z	GTEX-1477Z	GTEX-1477Z	GTEx	Heart	Atrial appendage	GTEX-1477Z	Male	1.30079	15.494	0.667999	0.0552817	0.0770656	0.0300216	0.031747	0.110635	0.0169982	0.0102522
SRR1330944	GTEX-146FR	GTEX-146FR	GTEX-146FR	GTEx	Heart	Atrial appendage	GTEX-146FR	Female	1.07733	27.6616	0.74275	0.0983009	0.0206795	0.0583098	0.0290671	0.0370275	0.0138648	0
SRR1330965	GTEX-147F4	GTEX-147F4	GTEX-147F4	GTEx	Heart	Left ventricle	GTEX-147F4	Male	1.1767	65.695	0.547647	0.0633546	0.101265	0.0361918	0.186369	0.053694	0.00816405	0.00331399
SRR1331013	GTEX-14BMV	GTEX-14BMV	GTEX-14BMV	GTEx	Heart	Atrial appendage	GTEX-14BMV	Male	1.23811	24.8617	0.888288	0.0521699	0.0122308	0.0272149	0.00621049	0.00471547	0.00917096	0
SRR1331444	GTEX-117YX	GTEX-117YX	GTEX-117YX	GTEx	Heart	Left ventricle	GTEX-117YX	Male	1.09555	37.3049	0.898554	0.0368434	0.0380296	0.00722215	0.00396	0	0.00421669	0.0111745
SRR1332187	GTEX-ZTPG	GTEX-ZTPG	GTEX-ZTPG	GTEx	Arteria	Aorta	GTEX-ZTPG	Female	0.938568	10.1487	0	0.357992	0.12044	0.116399	0.244568	0.0786973	0.0283289	0.0535744
SRR1332208	GTEX-YEC3	GTEX-YEC3	GTEX-YEC3	GTEx	Arteria	Aorta	GTEX-YEC3	Male	0.828368	4.12076	0	0.638697	0.0996739	0.182558	0.00337334	0.0438571	0.0318404	0
SRR1332488	GTEX-11P82	GTEX-11P82	GTEX-11P82	GTEx	Arteria	Aorta	GTEX-11P82	Male	0.915666	6.35551	0	0.788084	0.0752787	0.0518151	0.00867788	0.0420454	0.0306264	0.00347261
SRR1332607	GTEX-13FTZ	GTEX-13FTZ	GTEX-13FTZ	GTEx	Heart	Left ventricle	GTEX-13FTZ	Male	1.01309	52.7123	0.649803	0.133502	0.0108784	0.0316241	0.0539822	0.0920194	0.007569	0.0206227
SRR1332694	GTEX-13O61	GTEX-13O61	GTEX-13O61	GTEx	Arteria	Aorta	GTEX-13O61	Male	1.03525	5.61061	0	0.720944	0.0876945	0.11818	0.00154612	0.0448137	0.0268219	0
SRR1332816	GTEX-139D8	GTEX-139D8	GTEX-139D8	GTEx	Arteria	Aorta	GTEX-139D8	Female	0.993406	1.26792	0	0.701259	0.172721	0.0235986	0	0.0404387	0.0338796	0.0281037
SRR1332835	GTEX-13112	GTEX-13112	GTEX-13112	GTEx	Heart	Atrial appendage	GTEX-13112	Male	1.01754	35.1324	0.742607	0.0710186	0.0276206	0.0374507	0.00449159	0.0559591	0.0426233	0.0182286
SRR1332928	GTEX-131YS	GTEX-131YS	GTEX-131YS	GTEx	Arteria	Coronary artery	GTEX-131YS	Female	1.05024	2.50701	0	0.704597	0.0553413	0.166205	0	0.0586185	0.0152389	0
SRR1332993	GTEX-Y3IK	GTEX-Y3IK	GTEX-Y3IK	GTEx	Arteria	Aorta	GTEX-Y3IK	Female	1.11755	5.84256	0	0.758649	0.0579795	0.117132	0	0.0423143	0.0239252	0
SRR1333414	GTEX-14A5I	GTEX-14A5I	GTEX-14A5I	GTEx	Heart	Atrial appendage	GTEX-14A5I	Female	1.17639	19.1711	0.623958	0.042754	0.108953	0.0440455	0.015664	0.10534	0.0398029	0.0194827
SRR1334154	GTEX-ZVT2	GTEX-ZVT2	GTEX-ZVT2	GTEx	Heart	Atrial appendage	GTEX-ZVT2	Female	0.870789	31.8523	0.764734	0.105973	0.0256625	0.0503961	0.0250965	0.0160556	0.0120822	0
SRR1334338	GTEX-U3ZH	GTEX-U3ZH	GTEX-U3ZH	GTEx	Heart	Left ventricle	GTEX-U3ZH	Male	1.50912	33.9357	0.872897	0.0469089	0.0294161	0.00977778	0.0268928	0	0.0011901	0.012917
SRR1334419	GTEX-11ZTS	GTEX-11ZTS	GTEX-11ZTS	GTEx	Arteria	Aorta	GTEX-11ZTS	Female	1.05239	2.66595	0	0.833121	0.0620391	0.0533274	0	0.0314098	0.0201023	0
SRR1334670	GTEX-13PVR	GTEX-13PVR	GTEX-13PVR	GTEx	Arteria	Aorta	GTEX-13PVR	Female	0.796297	5.08528	0	0.772753	0.0802711	0.0800829	0	0.022387	0.044506	0
SRR1334919	GTEX-148VI	GTEX-148VI	GTEX-148VI	GTEx	Heart	Left ventricle	GTEX-148VI	Female	0.778708	45.8936	0.80295	0.0495973	0.0513642	0.0113721	0.0668593	0	0.00110708	0.0167501
SRR1335113	GTEX-WFG8	GTEX-WFG8	GTEX-WFG8	GTEx	Arteria	Aorta	GTEX-WFG8	Male	0.963876	6.48256	0	0.532316	0.0907132	0.150879	0.074819	0.0920127	0.0306051	0.0286552
SRR1335164	GTEX-14ASI	GTEX-14ASI	GTEX-14ASI	GTEx	Heart	Atrial appendage	GTEX-14ASI	Male	1.30174	14.3099	0.721826	0.10858	0.0648147	0.011466	0	0.0648714	0.0234793	0.00496345
SRR1335627	GTEX-WHSE	GTEX-WHSE	GTEX-WHSE	GTEx	Heart	Atrial appendage	GTEX-WHSE	Male	0.934413	29.0104	0.683431	0.0515097	0.0783797	0.0274008	0.0391669	0.0740646	0.0405775	0.00547013
SRR1336134	GTEX-12WSA	GTEX-12WSA	GTEX-12WSA	GTEx	Heart	Atrial appendage	GTEX-12WSA	Male	0.915835	29.7849	0.721684	0.0683296	0.0608102	0.0371844	0.0334511	0.071967	0.000590913	0.00598325
SRR1336593	GTEX-Y114	GTEX-Y114	GTEX-Y114	GTEx	Arteria	Coronary artery	GTEX-Y114	Female	1.02269	7.02465	0	0.677934	0.0730444	0.14184	0.0166912	0.077578	0.0129124	0
SRR1337238	GTEX-ZV7C	GTEX-ZV7C	GTEX-ZV7C	GTEx	Heart	Left ventricle	GTEX-ZV7C	Male	1.157	30.0116	0.814145	0.0486301	0.0362744	0.0136621	0.0364696	0.0148149	0.00668526	0.029319
SRR1337388	GTEX-YEC4	GTEX-YEC4	GTEX-YEC4	GTEx	Heart	Atrial appendage	GTEX-YEC4	Male	1.94559	37.4398	0.860283	0.076501	0.0231214	0.0206778	0	0.0148665	0.00455011	0
SRR1337684	GTEX-12WSD	GTEX-12WSD	GTEX-12WSD	GTEx	Arteria	Aorta	GTEX-12WSD	Female	0.75018	1.4513	0	0.847807	0.0439847	0.0331467	0	0.0516973	0.0233644	0
SRR1338171	GTEX-WOFL	GTEX-WOFL	GTEX-WOFL	GTEx	Heart	Atrial appendage	GTEX-WOFL	Male	2.37107	29.9402	0.64884	0.059083	0.0487793	0.0475096	0.0958355	0.0667377	0.00924451	0.0239703
SRR1338195	GTEX-14E1K	GTEX-14E1K	GTEX-14E1K	GTEx	Arteria	Coronary artery	GTEX-14E1K	Male	1.1486	10.0995	0	0.272585	0.067959	0.132553	0.292259	0.200506	0.0224177	0.0117213
SRR1338346	GTEX-147F4	GTEX-147F4	GTEX-147F4	GTEx	Arteria	Coronary artery	GTEX-147F4	Male	0.789085	1.41596	0	0.7367	0.0762505	0.0583386	0.00130793	0.103376	0.0240273	0
SRR1338363	GTEX-12ZZY	GTEX-12ZZY	GTEX-12ZZY	GTEx	Heart	Left ventricle	GTEX-12ZZY	Male	0.93087	58.6847	0.675687	0.0786006	0.0525883	0.0101357	0.109571	0.0547483	0.00133947	0.0173299
SRR1338789	GTEX-ZYVF	GTEX-ZYVF	GTEX-ZYVF	GTEx	Arteria	Aorta	GTEX-ZYVF	Female	1.08144	2.10734	0	0.681517	0.103163	0.180969	0	0.0192883	0.0150635	0
SRR1339199	GTEX-13OW6	GTEX-13OW6	GTEX-13OW6	GTEx	Heart	Atrial appendage	GTEX-13OW6	Male	0.847398	19.9789	0.725699	0.0595775	0.0467177	0.0535542	0.0195951	0.0601934	0.0272185	0.00744451
SRR1339321	GTEX-12WSG	GTEX-12WSG	GTEX-12WSG	GTEx	Heart	Atrial appendage	GTEX-12WSG	Female	1.04969	23.0769	0.82814	0.059892	0.0446615	0.0234666	0	0.0268159	0.0159632	0.00106055
SRR1339597	GTEX-ZAB4	GTEX-ZAB4	GTEX-ZAB4	GTEx	Arteria	Aorta	GTEX-ZAB4	Male	0.975721	3.33599	0	0.642644	0.125824	0.156534	0	0.0442403	0.0307567	0
SRR1339722	GTEX-ZAB5	GTEX-ZAB5	GTEX-ZAB5	GTEx	Arteria	Coronary artery	GTEX-ZAB5	Male	0.984839	28.6445	0.606586	0.220303	0.0324657	0.0272742	0.0528924	0.0411078	0.0092429	0.0101275
SRR1339880	GTEX-ZYFC	GTEX-ZYFC	GTEX-ZYFC	GTEx	Arteria	Coronary artery	GTEX-ZYFC	Male	1.04291	5.58113	0.231978	0.273754	0.0776103	0.0679411	0.0556378	0.20538	0.0767838	0.0109149
SRR1339921	GTEX-ZDXO	GTEX-ZDXO	GTEX-ZDXO	GTEx	Heart	Left ventricle	GTEX-ZDXO	Male	1.03724	32.8114	0.8784	0.0547147	0.00951951	0.0203001	0.0091782	0.00258741	0.0070657	0.0182339
SRR1340010	GTEX-QV44	GTEX-QV44	GTEX-QV44	GTEx	Arteria	Coronary artery	GTEX-QV44	Male	0.962077	9.5455	0.371793	0.420437	0.0697021	0.0386628	0.025154	0.0578015	0.0164489	0
SRR1340280	GTEX-13PVQ	GTEX-13PVQ	GTEX-13PVQ	GTEx	Heart	Left ventricle	GTEX-13PVQ	Male	1.00677	39.1875	0.765575	0.0420397	0.052418	0.0244226	0.0724184	0.0233603	0.00609992	0.0136662
SRR1340441	GTEX-ZF3C	GTEX-ZF3C	GTEX-ZF3C	GTEx	Heart	Left ventricle	GTEX-ZF3C	Female	1.07779	70.3865	0.454317	0.0501212	0.129238	0.0188773	0.230058	0.0767389	0.0142949	0.0263556
SRR1340553	GTEX-13CF3	GTEX-13CF3	GTEX-13CF3	GTEx	Arteria	Aorta	GTEX-13CF3	Female	1.11623	5.54236	0	0.458737	0.19231	0.123548	0.0293258	0.0332987	0.0353098	0.127471
SRR1340617	GTEX-12ZZX	GTEX-12ZZX	GTEX-12ZZX	GTEx	Heart	Atrial appendage	GTEX-12ZZX	Female	0.921347	20.4767	0.812438	0.052619	0.0297229	0.0126063	0.00232168	0.0691687	0.0135829	0.00754082
SRR1340641	GTEX-YF7O	GTEX-YF7O	GTEX-YF7O	GTEx	Heart	Atrial appendage	GTEX-YF7O	Male	1.18205	27.3246	0.857607	0.0642094	0.0129685	0.0224419	0.0233816	0	0.0110396	0.00835156
SRR1341408	GTEX-Y8E4	GTEX-Y8E4	GTEX-Y8E4	GTEx	Heart	Atrial appendage	GTEX-Y8E4	Male	1.37754	24.2164	0.698575	0.088062	0.0694991	0.0695587	0.0130356	0.0400729	0.0211964	0
SRR1341456	GTEX-X261	GTEX-X261	GTEX-X261	GTEx	Heart	Left ventricle	GTEX-X261	Male	0.69044	73.4086	0.0322674	0.160203	0.123035	0.067503	0.482628	0.109908	0.00542828	0.0190268
SRR1342002	GTEX-133LE	GTEX-133LE	GTEX-133LE	GTEx	Arteria	Aorta	GTEX-133LE	Female	1.23597	3.74624	0	0.726098	0.0583254	0.101108	0.00641811	0.079336	0.0287148	0
SRR1342701	GTEX-14C39	GTEX-14C39	GTEX-14C39	GTEx	Heart	Atrial appendage	GTEX-14C39	Male	0.967406	43.4347	0.482056	0.0775402	0.0470511	0.0656259	0.138999	0.130824	0.0175834	0.0403203
SRR1342829	GTEX-ZZPU	GTEX-ZZPU	GTEX-ZZPU	GTEx	Arteria	Aorta	GTEX-ZZPU	Female	1.15181	6.83575	0	0.233607	0.0236163	0.405014	0.106505	0.204234	0.020227	0.00679595
SRR1342916	GTEX-ZVT2	GTEX-ZVT2	GTEX-ZVT2	GTEx	Heart	Left ventricle	GTEX-ZVT2	Female	1.0749	32.2862	0.843298	0.0371055	0.0232828	0.018057	0.0442079	0.00533032	0.00962633	0.0190926
SRR1343653	GTEX-ZF2S	GTEX-ZF2S	GTEX-ZF2S	GTEx	Heart	Atrial appendage	GTEX-ZF2S	Female	0.930678	25.963	0.795441	0.0395435	0.0249047	0.056291	0.00814711	0.0475531	0.0187613	0.00935849
SRR1343795	GTEX-12ZZY	GTEX-12ZZY	GTEX-12ZZY	GTEx	Heart	Atrial appendage	GTEX-12ZZY	Male	1.02973	26.2104	0.782275	0.056625	0.0274547	0.0337431	0	0.0739894	0.0178371	0.00807556
SRR1343859	GTEX-14C38	GTEX-14C38	GTEX-14C38	GTEx	Heart	Left ventricle	GTEX-14C38	Male	0.957107	39.8861	0.632511	0.0644926	0.0540922	0.0756505	0.0948538	0.00942963	0.00896429	0.0600056
SRR1344271	GTEX-ZE7O	GTEX-ZE7O	GTEX-ZE7O	GTEx	Heart	Atrial appendage	GTEX-ZE7O	Female	0.869054	19.5187	0.792698	0.0416988	0.0360227	0.0325439	0.0132811	0.0482602	0.0241158	0.0113797
SRR1345221	GTEX-PWCY	GTEX-PWCY	GTEX-PWCY	GTEx	Heart	Left ventricle	GTEX-PWCY	Female	1.86517	26.0012	0.813217	0.0427201	0.0166313	0.0129122	0.053141	0.0091609	0.0136321	0.0385857
SRR1345390	GTEX-11DXZ	GTEX-11DXZ	GTEX-11DXZ	GTEx	Arteria	Aorta	GTEX-11DXZ	Male	1.14425	4.28525	0	0.757956	0.0874313	0.0891461	0.0012207	0.0449737	0.0192723	0
SRR1345436	GTEX-13D11	GTEX-13D11	GTEX-13D11	GTEx	Heart	Atrial appendage	GTEX-13D11	Female	1.22185	21.1757	0.724415	0.137226	0.017547	0.0545871	0.0300757	0.0194818	0.0166671	0
SRR1345454	GTEX-147F4	GTEX-147F4	GTEX-147F4	GTEx	Arteria	Aorta	GTEX-147F4	Male	1.00411	3.36326	0	0.605266	0.107205	0.0510769	0	0.134443	0.0453835	0.0566261
SRR1345715	GTEX-13NYB	GTEX-13NYB	GTEX-13NYB	GTEx	Arteria	Aorta	GTEX-13NYB	Male	0.795138	1.4818	0	0.521764	0.196032	0.0571711	0.000187442	0.0360204	0.0393491	0.149476
SRR1345736	GTEX-OXRL	GTEX-OXRL	GTEX-OXRL	GTEx	Heart	Left ventricle	GTEX-OXRL	Male	0.980614	28.0995	0.888499	0.039067	0.0190853	0.0110481	0.0280748	0	0.00207973	0.0121459
SRR1345827	GTEX-11NUK	GTEX-11NUK	GTEX-11NUK	GTEx	Heart	Atrial appendage	GTEX-11NUK	Male	0.988776	20.7882	0.73969	0.11162	0.0341521	0.0393138	0	0.0545411	0.0206828	0
SRR1347042	GTEX-YF7O	GTEX-YF7O	GTEX-YF7O	GTEx	Arteria	Coronary artery	GTEX-YF7O	Male	1.01589	8.91074	0	0.614277	0.0629359	0.12779	0.12145	0.048494	0.0250537	0
SRR1347500	GTEX-13FH7	GTEX-13FH7	GTEX-13FH7	GTEx	Heart	Left ventricle	GTEX-13FH7	Female	1.15703	27.7749	0.798933	0.0447196	0.04563	0.0201308	0.0477913	0	0.005409	0.0373858
SRR1348226	GTEX-11ZUS	GTEX-11ZUS	GTEX-11ZUS	GTEx	Heart	Left ventricle	GTEX-11ZUS	Male	0.903113	25.3294	0.920749	0.0339367	0.00458344	0.0174293	0.0044551	0	0.00675921	0.0120873
SRR1349099	GTEX-11UD2	GTEX-11UD2	GTEX-11UD2	GTEx	Arteria	Coronary artery	GTEX-11UD2	Male	1.04819	2.13431	0	0.677267	0.130528	0.0431481	0	0.12003	0.0276546	0.00137155
SRR1349433	GTEX-ZF3C	GTEX-ZF3C	GTEX-ZF3C	GTEx	Heart	Atrial appendage	GTEX-ZF3C	Female	1.10256	26.6827	0.874036	0.0337376	0.0430671	0.0177393	0	0.0172696	0.013919	0.000231436
SRR1349772	GTEX-132QS	GTEX-132QS	GTEX-132QS	GTEx	Heart	Left ventricle	GTEX-132QS	Male	1.23618	29.0177	0.785348	0.0528367	0.0388389	0.0178413	0.0656793	0	0.0106275	0.028828
SRR1349893	GTEX-13QBU	GTEX-13QBU	GTEX-13QBU	GTEx	Heart	Left ventricle	GTEX-13QBU	Female	1.09285	27.0751	0.8125	0.0436855	0.0154329	0.0154862	0.0849313	0	0.0090027	0.018961
SRR1349956	GTEX-ZVZP	GTEX-ZVZP	GTEX-ZVZP	GTEx	Heart	Left ventricle	GTEX-ZVZP	Male	1.02278	38.296	0.875647	0.0211076	0.0162615	0.02097	0.0417303	0	0.00734268	0.0169406
SRR1350609	GTEX-12WSD	GTEX-12WSD	GTEX-12WSD	GTEx	Arteria	Coronary artery	GTEX-12WSD	Female	1.02663	2.1146	0	0.868696	0.0591007	0.0407205	0	0.020008	0.0114747	0
SRR1351104	GTEX-131XW	GTEX-131XW	GTEX-131XW	GTEx	Arteria	Aorta	GTEX-131XW	Female	1.2015	1.27388	0	0.724933	0.0744123	0.096831	0	0.0890774	0.0147463	0
SRR1351147	GTEX-13CF3	GTEX-13CF3	GTEX-13CF3	GTEx	Arteria	Coronary artery	GTEX-13CF3	Female	1.21382	5.58107	0	0.587692	0.114679	0.0643621	0.0491361	0.0288367	0.0285432	0.126751
SRR1351521	GTEX-13W3W	GTEX-13W3W	GTEX-13W3W	GTEx	Arteria	Coronary artery	GTEX-13W3W	Female	0.922952	6.42284	0	0.26983	0.063269	0.193276	0.136438	0.279749	0.0393441	0.0180931
SRR1351583	GTEX-117YW	GTEX-117YW	GTEX-117YW	GTEx	Heart	Atrial appendage	GTEX-117YW	Male	1.20374	68.7383	0.612891	0.0649639	0.0401886	0.0400128	0.110719	0.0927091	0.000483724	0.0380319
SRR1351931	GTEX-ZUA1	GTEX-ZUA1	GTEX-ZUA1	GTEx	Heart	Left ventricle	GTEX-ZUA1	Male	1.32246	67.9406	0.106092	0.0500926	0.0998288	0.0322074	0.436628	0.0761011	0.0116598	0.187391
SRR1352111	GTEX-13OVG	GTEX-13OVG	GTEX-13OVG	GTEx	Heart	Left ventricle	GTEX-13OVG	Male	1.07869	31.1898	0.793015	0.0713911	0.0381468	0.012978	0.0529491	0.00940141	0.00701494	0.0151035
SRR1352234	GTEX-ZYFG	GTEX-ZYFG	GTEX-ZYFG	GTEx	Heart	Atrial appendage	GTEX-ZYFG	Female	0.992902	35.0179	0.831429	0.0777645	0.0219884	0.0220842	0.0185018	0.0197475	0.00844281	4.16785e-05
SRR1352619	GTEX-14E7W	GTEX-14E7W	GTEX-14E7W	GTEx	Heart	Left ventricle	GTEX-14E7W	Male	0.923854	71.3355	0.257335	0.102245	0.121387	0.0250266	0.387281	0.0959733	0	0.0107521
SRR1352936	GTEX-PVOW	GTEX-PVOW	GTEX-PVOW	GTEx	Heart	Left ventricle	GTEX-PVOW	Male	1.40967	45.9488	0.60291	0.109653	0.0252151	0.0228227	0.123403	0.0702011	0.00802451	0.037771
SRR1353028	GTEX-WHWD	GTEX-WHWD	GTEX-WHWD	GTEx	Arteria	Aorta	GTEX-WHWD	Male	0.693407	4.34842	0	0.731903	0.113095	0.0997359	0.00348812	0.0257309	0.0260469	0
SRR1353970	GTEX-Y114	GTEX-Y114	GTEX-Y114	GTEx	Heart	Left ventricle	GTEX-Y114	Female	1.65851	32.1945	0.865444	0.0356694	0.0468748	0.00715408	0.0257646	0	0.00445322	0.0146399
SRR1354071	GTEX-13PVR	GTEX-13PVR	GTEX-13PVR	GTEx	Arteria	Coronary artery	GTEX-13PVR	Female	0.815914	4.62206	0	0.755218	0.0511625	0.125094	0	0.0532164	0.0153088	0
SRR1354363	GTEX-11GS4	GTEX-11GS4	GTEX-11GS4	GTEx	Arteria	Aorta	GTEX-11GS4	Male	1.13741	3.31859	0	0.602691	0.168193	0.10151	0	0.0342348	0.0259579	0.0674141
SRR1354553	GTEX-14C38	GTEX-14C38	GTEX-14C38	GTEx	Arteria	Coronary artery	GTEX-14C38	Male	1.0111	2.01947	0	0.479515	0.142413	0.140978	0.00382686	0.171544	0.020411	0.0413123
SRR1354599	GTEX-13D11	GTEX-13D11	GTEX-13D11	GTEx	Heart	Left ventricle	GTEX-13D11	Female	1.1174	34.3859	0.832487	0.021579	0.0274988	0.0168006	0.0695972	0	0.0117684	0.0202691
SRR1354620	GTEX-ZP4G	GTEX-ZP4G	GTEX-ZP4G	GTEx	Arteria	Aorta	GTEX-ZP4G	Female	1.11498	4.03355	0	0.553363	0.0664922	0.259357	0.0123062	0.081708	0.0267737	0
SRR1354710	GTEX-YEC3	GTEX-YEC3	GTEX-YEC3	GTEx	Heart	Left ventricle	GTEX-YEC3	Male	1.43623	35.0032	0.859486	0.0408413	0.0320483	0.0141068	0.0336749	0	0.00544047	0.0144026
SRR1355194	GTEX-12ZZW	GTEX-12ZZW	GTEX-12ZZW	GTEx	Heart	Left ventricle	GTEX-12ZZW	Male	0.910019	40.0617	0.0140055	0.193521	0.190979	0.0562197	0.206413	0.309326	0	0.0295361
SRR1355415	GTEX-12BJ1	GTEX-12BJ1	GTEX-12BJ1	GTEx	Arteria	Aorta	GTEX-12BJ1	Male	0.780177	7.11577	0	0.26928	0.157981	0.441996	0	0.0170043	0.0175339	0.0962049
SRR1355660	GTEX-OXRL	GTEX-OXRL	GTEX-OXRL	GTEx	Heart	Left ventricle	GTEX-OXRL	Male	0.786543	28.7567	0.893287	0.0383915	0.0151309	0.0129074	0.0275624	0	0.00298432	0.00973637
SRR1356487	GTEX-12584	GTEX-12584	GTEX-12584	GTEx	Heart	Atrial appendage	GTEX-12584	Male	1.17746	14.7621	0.415146	0.066531	0.0964289	0.0738111	0.0435992	0.241914	0.0432291	0.0193409
SRR1357323	GTEX-12ZZX	GTEX-12ZZX	GTEX-12ZZX	GTEx	Arteria	Coronary artery	GTEX-12ZZX	Female	1.03925	3.00077	0	0.583097	0.0767492	0.0539959	0.0684324	0.164563	0.053162	0
SRR1357558	GTEX-13PVR	GTEX-13PVR	GTEX-13PVR	GTEx	Heart	Left ventricle	GTEX-13PVR	Female	0.777882	38.0923	0.887044	0.030782	0.0121479	0.0172429	0.0321225	0	0.00597281	0.0146879
SRR1357650	GTEX-1192X	GTEX-1192X	GTEX-1192X	GTEx	Heart	Atrial appendage	GTEX-1192X	Male	1.10568	20.1557	0.753955	0.0556983	0.0598809	0.0264076	0.0144732	0.0772769	0.0123078	0
SRR1358017	GTEX-148VJ	GTEX-148VJ	GTEX-148VJ	GTEx	Heart	Left ventricle	GTEX-148VJ	Male	0.949947	64.8769	0.196522	0.110703	0.142895	0.0341197	0.416834	0.0880084	0	0.0109178
SRR1358482	GTEX-13O3Q	GTEX-13O3Q	GTEX-13O3Q	GTEx	Heart	Atrial appendage	GTEX-13O3Q	Male	0.868768	10.1553	0.516383	0.0411968	0.137152	0.0532286	0.0703162	0.0999173	0.0538265	0.0279803
SRR1358539	GTEX-11EM3	GTEX-11EM3	GTEX-11EM3	GTEx	Arteria	Aorta	GTEX-11EM3	Female	0.9869	5.99663	0	0.76981	0.0650048	0.0773503	0	0.0644751	0.0233602	0
SRR1358755	GTEX-Y9LG	GTEX-Y9LG	GTEX-Y9LG	GTEx	Arteria	Aorta	GTEX-Y9LG	Male	1.03303	6.04613	0	0.524489	0.0420837	0.287363	0.0133335	0.0648962	0.0263266	0.0415075
SRR1358779	GTEX-145MO	GTEX-145MO	GTEX-145MO	GTEx	Heart	Left ventricle	GTEX-145MO	Male	1.13932	48.9229	0.65495	0.0845865	0.0650314	0.0410762	0.118047	0.0257535	0	0.0105554
SRR1360299	GTEX-ZAB4	GTEX-ZAB4	GTEX-ZAB4	GTEx	Arteria	Coronary artery	GTEX-ZAB4	Male	0.854347	3.14443	0	0.692626	0.0956586	0.069539	0.0329237	0.073253	0.0359996	0
SRR1360338	GTEX-12C56	GTEX-12C56	GTEX-12C56	GTEx	Arteria	Aorta	GTEX-12C56	Male	1.3794	8.28452	0	0.61997	0.101714	0.092338	0.0246796	0.118424	0.0216158	0.0212596
SRR1360420	GTEX-117YX	GTEX-117YX	GTEX-117YX	GTEx	Arteria	Coronary artery	GTEX-117YX	Male	1.18208	5.47009	0.0490384	0.113904	0.0721794	0.276688	0.110505	0.318456	0.00823807	0.0509911
SRR1360442	GTEX-13CF3	GTEX-13CF3	GTEX-13CF3	GTEx	Heart	Left ventricle	GTEX-13CF3	Female	1.141	25.6223	0.748042	0.0620635	0.0576075	0.0274479	0.0613296	0	0.0100364	0.0334728
SRR1360587	GTEX-13PVR	GTEX-13PVR	GTEX-13PVR	GTEx	Heart	Atrial appendage	GTEX-13PVR	Female	0.717979	29.9233	0.808874	0.0362067	0.0495791	0.0466146	0.014855	0.0188785	0.0163918	0.00860013
SRR1361156	GTEX-YEC3	GTEX-YEC3	GTEX-YEC3	GTEx	Heart	Atrial appendage	GTEX-YEC3	Male	1.30143	32.9393	0.774924	0.0828318	0.0519234	0.0402866	0	0.0410578	0.00897602	0
SRR1362488	GTEX-VJWN	GTEX-VJWN	GTEX-VJWN	GTEx	Heart	Atrial appendage	GTEX-VJWN	Female	0.597452	18.26	0.691958	0.0421907	0.0571336	0.0599189	0.0172569	0.116536	0.0120437	0.00296227
SRR1362824	GTEX-11EQ8	GTEX-11EQ8	GTEX-11EQ8	GTEx	Heart	Atrial appendage	GTEX-11EQ8	Male	1.34014	21.389	0.641481	0.0345848	0.118497	0.0437238	0.0116168	0.107256	0.030081	0.0127604
SRR1362848	GTEX-11ZTS	GTEX-11ZTS	GTEX-11ZTS	GTEx	Arteria	Coronary artery	GTEX-11ZTS	Female	0.951436	3.64565	7.33657e-06	0.778987	0.0483683	0.0372867	0.0243831	0.0896604	0.0213074	0
SRR1362906	GTEX-13X6J	GTEX-13X6J	GTEX-13X6J	GTEx	Arteria	Coronary artery	GTEX-13X6J	Male	0.894633	3.53937	0	0.531455	0.0689906	0.0779862	0.0336029	0.22175	0.066215	0
SRR1364695	GTEX-1497J	GTEX-1497J	GTEX-1497J	GTEx	Heart	Left ventricle	GTEX-1497J	Male	0.915991	45.5687	0.589719	0.0633555	0.0860116	0.0297435	0.174708	0.0173003	0.00653921	0.0326232
SRR1364780	GTEX-14E6D	GTEX-14E6D	GTEX-14E6D	GTEx	Heart	Left ventricle	GTEX-14E6D	Male	0.650382	72.9166	0.213489	0.128019	0.0742142	0.0394784	0.215783	0.212454	0.0118441	0.104717
SRR1365270	GTEX-12KS4	GTEX-12KS4	GTEX-12KS4	GTEx	Arteria	Aorta	GTEX-12KS4	Male	1.0834	2.42579	0	0.562413	0.149608	0.093589	0	0.0887001	0.0241946	0.0814957
SRR1365700	GTEX-11NV4	GTEX-11NV4	GTEX-11NV4	GTEx	Heart	Atrial appendage	GTEX-11NV4	Male	1.20838	18.5351	0.817751	0.0662908	0.0201911	0.0237095	0.000150744	0.0389851	0.0213446	0.0115775
SRR1365791	GTEX-QEG5	GTEX-QEG5	GTEX-QEG5	GTEx	Arteria	Coronary artery	GTEX-QEG5	Male	0.864628	3.23806	0	0.717223	0.0777939	0.0898059	0.0395725	0.0534939	0.022111	0
SRR1365963	GTEX-ZDXO	GTEX-ZDXO	GTEX-ZDXO	GTEx	Arteria	Aorta	GTEX-ZDXO	Male	0.974518	2.80784	0	0.342535	0.173679	0.233546	0.0145465	0.182352	0.0247604	0.0285808
SRR1366367	GTEX-ZYWO	GTEX-ZYWO	GTEX-ZYWO	GTEx	Heart	Atrial appendage	GTEX-ZYWO	Female	0.9523	25.4147	0.797659	0.062031	0.0348538	0.0464998	0	0.0381126	0.011344	0.00950012
SRR1366519	GTEX-ZDXO	GTEX-ZDXO	GTEX-ZDXO	GTEx	Heart	Atrial appendage	GTEX-ZDXO	Male	0.874395	13.1073	0.78143	0.0651112	0.0195091	0.0302979	0.0160618	0.0618761	0.0257141	0
SRR1366855	GTEX-13OVI	GTEX-13OVI	GTEX-13OVI	GTEx	Heart	Atrial appendage	GTEX-13OVI	Female	0.941324	25.7754	0.813388	0.0465424	0.0349329	0.0273708	0.0406189	0.0296989	0.000109217	0.00733889
SRR1367005	GTEX-13OW6	GTEX-13OW6	GTEX-13OW6	GTEx	Arteria	Aorta	GTEX-13OW6	Male	0.854634	1.91679	0	0.773343	0.0812249	0.0867171	0	0.0392471	0.019468	0
SRR1367456	GTEX-ZAJG	GTEX-ZAJG	GTEX-ZAJG	GTEx	Heart	Left ventricle	GTEX-ZAJG	Female	0.943192	26.545	0.484335	0.0685598	0.124686	0.0811153	0.105353	0.100189	0.00559886	0.0301628
SRR1367478	GTEX-131YS	GTEX-131YS	GTEX-131YS	GTEx	Arteria	Aorta	GTEX-131YS	Female	1.31236	3.32997	0	0.723456	0.0972313	0.0502523	0	0.0514269	0.0420512	0.035582
SRR1367566	GTEX-ZGAY	GTEX-ZGAY	GTEX-ZGAY	GTEx	Arteria	Coronary artery	GTEX-ZGAY	Female	0.93452	8.38015	0.000472833	0.707262	0.0432431	0.0989078	0.0446624	0.078243	0.0272085	0
SRR1367761	GTEX-WY7C	GTEX-WY7C	GTEX-WY7C	GTEx	Arteria	Coronary artery	GTEX-WY7C	Male	0.853559	5.22806	0	0.755164	0.0652498	0.118275	0.0196323	0.0320983	0.00958021	0
SRR1367807	GTEX-12ZZX	GTEX-12ZZX	GTEX-12ZZX	GTEx	Arteria	Aorta	GTEX-12ZZX	Female	0.795082	2.26408	0	0.79476	0.0582771	0.0546351	0	0.0711649	0.0211633	0
SRR1367849	GTEX-131XG	GTEX-131XG	GTEX-131XG	GTEx	Heart	Atrial appendage	GTEX-131XG	Female	0.754535	26.5361	0.851171	0.026075	0.0412118	0.0205672	0.0105374	0.0325078	0.0108234	0.00710616
SRR1368668	GTEX-PWCY	GTEX-PWCY	GTEX-PWCY	GTEx	Arteria	Aorta	GTEX-PWCY	Female	0.83365	3.62823	0	0.769411	0.0760873	0.0601747	0	0.0724023	0.0219243	0
SRR1368794	GTEX-1117F	GTEX-1117F	GTEX-1117F	GTEx	Heart	Atrial appendage	GTEX-1117F	Female	0.868678	21.9794	0.658152	0.0211898	0.0727693	0.066171	0.0360014	0.0975038	0.0163843	0.0318281
SRR1369030	GTEX-11GSP	GTEX-11GSP	GTEX-11GSP	GTEx	Heart	Atrial appendage	GTEX-11GSP	Female	1.13257	19.1123	0.712299	0.0583237	0.0539783	0.04943	0.00558458	0.0909426	0.0140702	0.0153718
SRR1369172	GTEX-14A5I	GTEX-14A5I	GTEX-14A5I	GTEx	Arteria	Aorta	GTEX-14A5I	Female	1.0301	1.93655	0	0.762683	0.0757623	0.0907133	0	0.0549632	0.0158786	0
SRR1369536	GTEX-ZPU1	GTEX-ZPU1	GTEX-ZPU1	GTEx	Heart	Left ventricle	GTEX-ZPU1	Male	1.16269	37.2038	0.891046	0.0243207	0.0287648	0.00537764	0.0243568	0	0.00516845	0.0209661
SRR1370659	GTEX-ZGAY	GTEX-ZGAY	GTEX-ZGAY	GTEx	Heart	Left ventricle	GTEX-ZGAY	Female	1.36266	32.0039	0.81065	0.0594464	0.015619	0.0271312	0.0562885	0	0.017875	0.0129904
SRR1374028	GTEX-12BJ1	GTEX-12BJ1	GTEX-12BJ1	GTEx	Heart	Atrial appendage	GTEX-12BJ1	Male	1.27921	36.2151	0.775502	0.0583123	0.038781	0.0319118	0.0462775	0.0258696	0.0111609	0.0121847
SRR1374198	GTEX-11TUW	GTEX-11TUW	GTEX-11TUW	GTEx	Arteria	Aorta	GTEX-11TUW	Male	0.92182	3.01995	0	0.323985	0.272676	0.0896845	0	0.0366892	0.0317166	0.245249
SRR1375462	GTEX-ZC5H	GTEX-ZC5H	GTEX-ZC5H	GTEx	Arteria	Aorta	GTEX-ZC5H	Female	1.0261	1.84444	0	0.394274	0.168661	0.0781707	0	0.0267545	0.0366646	0.295475
SRR1375677	GTEX-ZF2S	GTEX-ZF2S	GTEX-ZF2S	GTEx	Heart	Left ventricle	GTEX-ZF2S	Female	1.21504	26.3473	0.84161	0.0438289	0.0150122	0.0293944	0.0255433	0	0.0162776	0.028334
SRR1375756	GTEX-13FTX	GTEX-13FTX	GTEX-13FTX	GTEx	Arteria	Aorta	GTEX-13FTX	Female	1.14179	4.69209	0	0.623293	0.149675	0.0763204	0	0.0615487	0.0454438	0.0437191
SRR1376228	GTEX-13O21	GTEX-13O21	GTEX-13O21	GTEx	Arteria	Coronary artery	GTEX-13O21	Male	1.09374	4.33577	0	0.636493	0.0411099	0.178329	0.0547136	0.0688551	0.0205001	0
SRR1376334	GTEX-1122O	GTEX-1122O	GTEX-1122O	GTEx	Arteria	Aorta	GTEX-1122O	Female	0.728084	3.90724	0	0.766064	0.106849	0.0577967	0	0.017033	0.0522578	0
SRR1376539	GTEX-13FHP	GTEX-13FHP	GTEX-13FHP	GTEx	Heart	Left ventricle	GTEX-13FHP	Male	0.930405	72.276	0.160594	0.16251	0.0857084	0.0648878	0.333589	0.134468	0	0.0582435
SRR1378243	GTEX-11TT1	GTEX-11TT1	GTEX-11TT1	GTEx	Heart	Atrial appendage	GTEX-11TT1	Male	0.833978	22.5214	0.758033	0.0569369	0.0301285	0.0342002	0.0345894	0.0152567	0.0285997	0.0422553
SRR1379324	GTEX-13O3P	GTEX-13O3P	GTEX-13O3P	GTEx	Arteria	Aorta	GTEX-13O3P	Male	0.845289	2.09818	0	0.515106	0.13672	0.154658	0	0.0332038	0.0682207	0.0920923
SRR1379365	GTEX-13FHO	GTEX-13FHO	GTEX-13FHO	GTEx	Heart	Atrial appendage	GTEX-13FHO	Male	0.883079	27.1773	0.803127	0.0251257	0.0395857	0.0351481	0	0.0776153	0.0108321	0.00856656
SRR1380231	GTEX-13FTW	GTEX-13FTW	GTEX-13FTW	GTEx	Arteria	Coronary artery	GTEX-13FTW	Male	0.932563	3.85315	0	0.690557	0.057145	0.163661	0.00462222	0.0673851	0.0166295	0
SRR1380501	GTEX-11DXY	GTEX-11DXY	GTEX-11DXY	GTEx	Heart	Atrial appendage	GTEX-11DXY	Male	0.963921	39.6115	0.777759	0.0680688	0.00925361	0.0368821	0.0208468	0.0630261	0.0138864	0.0102768
SRR1380785	GTEX-11ZVC	GTEX-11ZVC	GTEX-11ZVC	GTEx	Heart	Atrial appendage	GTEX-11ZVC	Female	1.20233	47.2943	0.21713	0.0664093	0.118288	0.0829092	0.188751	0.295109	0.0184022	0.0130018
SRR1380952	GTEX-QV44	GTEX-QV44	GTEX-QV44	GTEx	Arteria	Aorta	GTEX-QV44	Male	0.654302	5.74083	0	0.795658	0.0494125	0.0604214	0	0.0701952	0.0243131	0
SRR1381211	GTEX-13NZA	GTEX-13NZA	GTEX-13NZA	GTEx	Heart	Atrial appendage	GTEX-13NZA	Male	0.922643	28.1002	0.673083	0.0193241	0.086106	0.0232795	0.0453575	0.110406	0.0182957	0.0241485
SRR1381269	GTEX-132NY	GTEX-132NY	GTEX-132NY	GTEx	Heart	Atrial appendage	GTEX-132NY	Male	1.16292	9.68188	0.795287	0.064542	0.0421481	0.0293775	0	0.0564723	0.0121728	0
SRR1381524	GTEX-13OW6	GTEX-13OW6	GTEX-13OW6	GTEx	Heart	Left ventricle	GTEX-13OW6	Male	0.897313	46.3176	0.675015	0.0838717	0.0714341	0.00523376	0.0601895	0.0320463	0.0202563	0.0519531
SRR1381693	GTEX-13VXT	GTEX-13VXT	GTEX-13VXT	GTEx	Heart	Left ventricle	GTEX-13VXT	Female	1.28075	32.8776	0.879159	0.0474083	0.0115215	0.00913756	0.0350222	0	0.00396567	0.0137862
SRR1381733	GTEX-ZLWG	GTEX-ZLWG	GTEX-ZLWG	GTEx	Arteria	Aorta	GTEX-ZLWG	Female	1.31177	3.76802	0	0.512606	0.118606	0.227112	0.00137705	0.0728509	0.0377904	0.0296579
SRR1381841	GTEX-Y8LW	GTEX-Y8LW	GTEX-Y8LW	GTEx	Arteria	Aorta	GTEX-Y8LW	Female	1.40811	4.34456	0	0.395217	0.222298	0.140708	0	0.0211318	0.0435709	0.177074
SRR1382508	GTEX-11EMC	GTEX-11EMC	GTEX-11EMC	GTEx	Heart	Left ventricle	GTEX-11EMC	Female	1.12965	43.2897	0.715882	0.0524011	0.0647327	0.0425106	0.059597	0.0463466	0.00173331	0.0167965
SRR1382591	GTEX-YEC4	GTEX-YEC4	GTEX-YEC4	GTEx	Arteria	Coronary artery	GTEX-YEC4	Male	1.64302	5.94588	0	0.671793	0.0502114	0.14194	0.0244099	0.0916113	0.0200344	0
SRR1383000	GTEX-Y8E4	GTEX-Y8E4	GTEX-Y8E4	GTEx	Arteria	Aorta	GTEX-Y8E4	Male	0.959436	6.27516	0	0.665092	0.0694591	0.161286	0	0.0821553	0.0220072	0
SRR1383125	GTEX-ZEX8	GTEX-ZEX8	GTEX-ZEX8	GTEx	Heart	Left ventricle	GTEX-ZEX8	Male	1.24105	28.6926	0.849321	0.0406497	0.0108796	0.0254902	0.052155	0	0	0.0215049
SRR1383937	GTEX-131YS	GTEX-131YS	GTEX-131YS	GTEx	Heart	Atrial appendage	GTEX-131YS	Female	1.43	19.7121	0.768847	0.08509	0.0389299	0.031889	0.00903896	0.0401028	0.0190192	0.00708359
SRR1384258	GTEX-13FTZ	GTEX-13FTZ	GTEX-13FTZ	GTEx	Arteria	Aorta	GTEX-13FTZ	Male	0.999223	2.14702	0	0.668474	0.124422	0.0893255	0	0.0217964	0.0341454	0.0618371
SRR1384805	GTEX-11LCK	GTEX-11LCK	GTEX-11LCK	GTEx	Heart	Atrial appendage	GTEX-11LCK	Male	1.20507	31.5039	0.722971	0.0649351	0.0639809	0.0536203	0.0288376	0.0433827	0.0162884	0.00598441
SRR1384827	GTEX-YECK	GTEX-YECK	GTEX-YECK	GTEx	Heart	Atrial appendage	GTEX-YECK	Male	1.63123	42.0451	0.727832	0.102833	0.0356271	0.0371802	0.00088131	0.0764882	0.0191582	0
SRR1384852	GTEX-11ZUS	GTEX-11ZUS	GTEX-11ZUS	GTEx	Heart	Atrial appendage	GTEX-11ZUS	Male	0.825453	27.9325	0.802929	0.0624909	0.0213539	0.0171682	0.00479044	0.06952	0.0179987	0.00374859
SRR1384917	GTEX-14E6C	GTEX-14E6C	GTEX-14E6C	GTEx	Heart	Atrial appendage	GTEX-14E6C	Male	1.03992	36.5028	0.70116	0.0268718	0.08616	0.0237001	0.0406601	0.072806	0.0122614	0.0363808
SRR1385235	GTEX-ZAB5	GTEX-ZAB5	GTEX-ZAB5	GTEx	Heart	Left ventricle	GTEX-ZAB5	Male	1.14188	28.8867	0.861879	0.0454528	0.0116866	0.014473	0.0492268	0	0.00560221	0.0116792
SRR1385319	GTEX-Y114	GTEX-Y114	GTEX-Y114	GTEx	Arteria	Aorta	GTEX-Y114	Female	1.22446	4.73408	0	0.621651	0.18086	0.0868363	0.00563625	0.021084	0.0629213	0.0210109
SRR1385364	GTEX-12WSI	GTEX-12WSI	GTEX-12WSI	GTEx	Heart	Atrial appendage	GTEX-12WSI	Male	1.02601	52.1866	0.744206	0.0687422	0.0435914	0.0353472	0.0119272	0.0757627	0.0204231	0
SRR1385716	GTEX-11ZVC	GTEX-11ZVC	GTEX-11ZVC	GTEx	Heart	Left ventricle	GTEX-11ZVC	Female	1.0907	45.625	0.745198	0.0885233	0.0426904	0.0232421	0.0654446	0.0210232	0.00319304	0.0106857
SRR1386730	GTEX-ZYW4	GTEX-ZYW4	GTEX-ZYW4	GTEx	Arteria	Aorta	GTEX-ZYW4	Male	1.06736	3.05746	0	0.797966	0.103119	0.0610168	0	0.0119847	0.0259133	0
SRR1387091	GTEX-11DXX	GTEX-11DXX	GTEX-11DXX	GTEx	Heart	Atrial appendage	GTEX-11DXX	Female	0.946303	31.0784	0.780446	0.0980426	0.027694	0.0290034	0.0258793	0.0168955	0.020644	0.00139524
SRR1387155	GTEX-11I78	GTEX-11I78	GTEX-11I78	GTEx	Arteria	Aorta	GTEX-11I78	Female	0.831252	5.53895	0	0.318755	0.174354	0.189615	0.0610028	0.162489	0.0515114	0.0422728
SRR1387475	GTEX-ZZPU	GTEX-ZZPU	GTEX-ZZPU	GTEx	Heart	Atrial appendage	GTEX-ZZPU	Female	1.13999	22.114	0.767579	0.0248228	0.0550216	0.0578066	0.00470658	0.0702052	0.0109214	0.00893643
SRR1387494	GTEX-13QJC	GTEX-13QJC	GTEX-13QJC	GTEx	Arteria	Coronary artery	GTEX-13QJC	Female	0.805836	2.93588	0	0.58718	0.0903802	0.0647277	0.0668603	0.159302	0.0229441	0.00860646
SRR1387702	GTEX-PWCY	GTEX-PWCY	GTEX-PWCY	GTEx	Heart	Left ventricle	GTEX-PWCY	Female	0.989638	24.2795	0.804721	0.0486368	0.0125957	0.0124192	0.0573408	0.00754419	0.0149829	0.0417598
SRR1388105	GTEX-13QBU	GTEX-13QBU	GTEX-13QBU	GTEx	Heart	Atrial appendage	GTEX-13QBU	Female	0.961478	28.0234	0.77371	0.132005	0.0122813	0.0164342	0.0359245	0.0120155	0.0176294	0
SRR1388698	GTEX-14A6H	GTEX-14A6H	GTEX-14A6H	GTEx	Heart	Left ventricle	GTEX-14A6H	Male	1.25106	19.2959	0.88184	0.0318908	0.0172478	0.0249957	0.00754749	0	0.00869334	0.0277849
SRR1388935	GTEX-ZF28	GTEX-ZF28	GTEX-ZF28	GTEx	Arteria	Aorta	GTEX-ZF28	Male	1.16076	1.37226	0	0.683149	0.168184	0.0578517	0	0.0253974	0.0476308	0.0177868
SRR1389108	GTEX-WZTO	GTEX-WZTO	GTEX-WZTO	GTEx	Arteria	Aorta	GTEX-WZTO	Male	0.786632	2.61639	0	0.852228	0.0402308	0.0463666	0	0.0344268	0.0267482	0
SRR1389747	GTEX-QESD	GTEX-QESD	GTEX-QESD	GTEx	Arteria	Aorta	GTEX-QESD	Male	0.711339	3.83534	0	0.565772	0.132206	0.0924853	0	0.0447884	0.0279427	0.136806
SRR1389777	GTEX-11TT1	GTEX-11TT1	GTEX-11TT1	GTEx	Heart	Left ventricle	GTEX-11TT1	Male	1.17971	31.7516	0.777715	0.0514015	0.0289396	0.0256011	0.0636459	0	0.00800755	0.0446898
SRR1390072	GTEX-12WSD	GTEX-12WSD	GTEX-12WSD	GTEx	Heart	Atrial appendage	GTEX-12WSD	Female	0.795238	15.3079	0.792534	0.113274	0.0146071	0.031006	0.000864285	0.0334234	0.0142917	0
SRR1390242	GTEX-12WSN	GTEX-12WSN	GTEX-12WSN	GTEx	Arteria	Aorta	GTEX-12WSN	Male	0.892191	6.18866	0	0.542534	0.173917	0.0916296	0.00704713	0.0293923	0.0482183	0.107262
SRR1391529	GTEX-ZF29	GTEX-ZF29	GTEX-ZF29	GTEx	Arteria	Aorta	GTEX-ZF29	Female	1.07409	4.08088	0	0.742855	0.0705203	0.150686	0	0.00741852	0.0285201	0
SRR1391789	GTEX-13112	GTEX-13112	GTEX-13112	GTEx	Heart	Left ventricle	GTEX-13112	Male	0.840908	28.2496	0.659368	0.125733	0.011396	0.0134226	0.0731167	0.0617661	0.0137323	0.0414651
SRR1392208	GTEX-146FH	GTEX-146FH	GTEX-146FH	GTEx	Heart	Atrial appendage	GTEX-146FH	Female	0.867416	16.1401	0.683773	0.0381865	0.0736752	0.0734524	0.0178978	0.0710992	0.0213116	0.0206043
SRR1392434	GTEX-ZZPT	GTEX-ZZPT	GTEX-ZZPT	GTEx	Heart	Atrial appendage	GTEX-ZZPT	Male	0.955104	25.0903	0.800508	0.0319976	0.0731094	0.0148998	0.00661039	0.0645512	0.000332051	0.0079915
SRR1392593	GTEX-ZYFG	GTEX-ZYFG	GTEX-ZYFG	GTEx	Arteria	Coronary artery	GTEX-ZYFG	Female	1.40378	9.6174	0	0.743167	0.0427941	0.0393158	0.065655	0.0708747	0.0381938	0
SRR1392749	GTEX-12WSN	GTEX-12WSN	GTEX-12WSN	GTEx	Heart	Atrial appendage	GTEX-12WSN	Male	0.731964	22.4371	0.699217	0.125556	0.0454529	0.0502831	0	0.0694023	0.0100883	0
SRR1392795	GTEX-132Q8	GTEX-132Q8	GTEX-132Q8	GTEx	Heart	Atrial appendage	GTEX-132Q8	Male	0.979752	20.5835	0.71301	0.0565923	0.0590065	0.0322131	0.00123108	0.116405	0.00988489	0.0116566
SRR1392813	GTEX-13NYB	GTEX-13NYB	GTEX-13NYB	GTEx	Heart	Atrial appendage	GTEX-13NYB	Male	1.09975	27.6522	0.685519	0.0712809	0.0582751	0.0380618	0.0248369	0.0789476	0.0274297	0.0156494
SRR1392835	GTEX-WHPG	GTEX-WHPG	GTEX-WHPG	GTEx	Arteria	Coronary artery	GTEX-WHPG	Male	0.661241	7.10069	0	0.698174	0.0691974	0.126582	0.0244669	0.0523276	0.0292524	0
SRR1394125	GTEX-11DXX	GTEX-11DXX	GTEX-11DXX	GTEx	Arteria	Coronary artery	GTEX-11DXX	Female	1.05779	4.91713	0	0.726896	0.0765365	0.0896764	0.0389757	0.0485943	0.0193209	0
SRR1394474	GTEX-14ASI	GTEX-14ASI	GTEX-14ASI	GTEx	Arteria	Aorta	GTEX-14ASI	Male	0.863219	1.92645	0	0.690181	0.171858	0.0434094	0	0.0621866	0.0323649	0
SRR1394520	GTEX-Y8E4	GTEX-Y8E4	GTEX-Y8E4	GTEx	Heart	Left ventricle	GTEX-Y8E4	Male	1.35712	39.0705	0.852778	0.0485984	0.0359031	0.00833217	0.029744	0	0.00343973	0.0212044
SRR1395659	GTEX-ZYFD	GTEX-ZYFD	GTEX-ZYFD	GTEx	Heart	Atrial appendage	GTEX-ZYFD	Male	1.18028	17.3258	0.827025	0.0414489	0.0396531	0.0359441	0	0.0463907	0.00874277	0.000795339
SRR1395914	GTEX-145MH	GTEX-145MH	GTEX-145MH	GTEx	Arteria	Aorta	GTEX-145MH	Male	0.832064	2.01035	0	0.667641	0.14943	0.0700664	0	0.0675905	0.0335751	0.0116971
SRR1396166	GTEX-146FH	GTEX-146FH	GTEX-146FH	GTEx	Arteria	Coronary artery	GTEX-146FH	Female	1.14756	4.59857	0	0.568231	0.100382	0.172436	0.0311372	0.10635	0.0214642	0
SRR1396840	GTEX-13O1R	GTEX-13O1R	GTEX-13O1R	GTEx	Arteria	Aorta	GTEX-13O1R	Male	0.903176	3.09621	0	0.379006	0.247477	0.170413	0	0.0414583	0.0461957	0.11545
SRR1396877	GTEX-Y3I4	GTEX-Y3I4	GTEX-Y3I4	GTEx	Arteria	Aorta	GTEX-Y3I4	Male	1.34083	6.81751	0	0.730106	0.0415946	0.118621	0.0326379	0.0525871	0.0244533	0
SRR1397052	GTEX-145MN	GTEX-145MN	GTEX-145MN	GTEx	Heart	Left ventricle	GTEX-145MN	Male	1.03442	18.865	0.670375	0.0881379	0.0269231	0.0385226	0.0849359	0.0238357	0.0125722	0.0546978
SRR1397180	GTEX-11DXZ	GTEX-11DXZ	GTEX-11DXZ	GTEx	Heart	Atrial appendage	GTEX-11DXZ	Male	0.734375	26.5896	0.823733	0.0447168	0.0370178	0.0378258	0.00128716	0.033919	0.01397	0.00753054
SRR1397329	GTEX-131XH	GTEX-131XH	GTEX-131XH	GTEx	Heart	Left ventricle	GTEX-131XH	Male	0.801432	52.9483	0.588049	0.0915942	0.0711309	0.0164878	0.189723	0.0365884	0	0.0064263
SRR1397837	GTEX-WQUQ	GTEX-WQUQ	GTEX-WQUQ	GTEx	Arteria	Aorta	GTEX-WQUQ	Male	0.711026	2.84926	0	0.757208	0.0996827	0.103161	0	0.0139813	0.0259674	0
SRR1397971	GTEX-ZDYS	GTEX-ZDYS	GTEX-ZDYS	GTEx	Arteria	Aorta	GTEX-ZDYS	Male	0.774399	4.72299	4.68554e-05	0.752146	0.0726055	0.0984506	0.00254712	0.0469025	0.0273011	0
SRR1398207	GTEX-ZG7Y	GTEX-ZG7Y	GTEX-ZG7Y	GTEx	Arteria	Aorta	GTEX-ZG7Y	Male	1.28647	5.75169	0	0.54215	0.136142	0.145456	0.0449504	0.0937317	0.0355091	0.00206089
SRR1398311	GTEX-13S86	GTEX-13S86	GTEX-13S86	GTEx	Heart	Atrial appendage	GTEX-13S86	Male	1.36859	18.1589	0.672657	0.030468	0.0938778	0.0815339	0.0183357	0.071792	0.0205736	0.0107617
SRR1398352	GTEX-13OW5	GTEX-13OW5	GTEX-13OW5	GTEx	Arteria	Aorta	GTEX-13OW5	Male	1.61663	0.93559	0	0.38116	0.216585	0.139505	0	0.0266837	0.0313984	0.204667
SRR1399135	GTEX-139YR	GTEX-139YR	GTEX-139YR	GTEx	Arteria	Aorta	GTEX-139YR	Male	1.20264	3.02249	0	0.741286	0.0682638	0.119672	0	0.0483561	0.0224222	0
SRR1399711	GTEX-UPIC	GTEX-UPIC	GTEX-UPIC	GTEx	Arteria	Aorta	GTEX-UPIC	Female	0.972046	5.10968	0	0.781734	0.0498896	0.100507	0	0.0543416	0.0135276	0
SRR1399757	GTEX-14ICL	GTEX-14ICL	GTEX-14ICL	GTEx	Arteria	Aorta	GTEX-14ICL	Male	1.06083	5.99311	0	0.841897	0.0520048	0.0520204	0.00213997	0.0162208	0.0357167	0
SRR1399821	GTEX-11UD2	GTEX-11UD2	GTEX-11UD2	GTEx	Arteria	Aorta	GTEX-11UD2	Male	1.17034	2.4097	0.000180962	0.747627	0.108653	0.0362264	0	0.0813256	0.0259864	0
SRR1399990	GTEX-1313W	GTEX-1313W	GTEX-1313W	GTEx	Heart	Left ventricle	GTEX-1313W	Female	2.01995	43.4994	0.777792	0.0770568	0.0308844	0.0122816	0.0313376	0.0147119	0.0114951	0.0444405
SRR1400290	GTEX-12ZZZ	GTEX-12ZZZ	GTEX-12ZZZ	GTEx	Heart	Left ventricle	GTEX-12ZZZ	Male	1.0674	38.5647	0.749432	0.0925636	0.0414821	0.0113404	0.0738924	0	0.0074017	0.0238877
SRR1400397	GTEX-11ZTT	GTEX-11ZTT	GTEX-11ZTT	GTEx	Heart	Atrial appendage	GTEX-11ZTT	Female	1.15286	27.2607	0.774603	0.0605808	0.0411735	0.0758937	0	0.0349961	0.0127534	0
SRR1400889	GTEX-ZG7Y	GTEX-ZG7Y	GTEX-ZG7Y	GTEx	Heart	Left ventricle	GTEX-ZG7Y	Male	1.42721	34.1129	0.816042	0.0639382	0.0419855	0.0152227	0.0415878	0	0.00504828	0.0161759
SRR1401317	GTEX-ZF29	GTEX-ZF29	GTEX-ZF29	GTEx	Arteria	Coronary artery	GTEX-ZF29	Female	0.788047	6.13735	0	0.59778	0.0806347	0.237659	0.013367	0.0533352	0.0172243	0
SRR1401446	GTEX-13X6K	GTEX-13X6K	GTEX-13X6K	GTEx	Heart	Left ventricle	GTEX-13X6K	Female	1.46723	43.4766	0.510761	0.0801144	0.0302993	0.0727972	0.134245	0.111829	0.00636634	0.0535874
SRR1401909	GTEX-Y5V6	GTEX-Y5V6	GTEX-Y5V6	GTEx	Arteria	Aorta	GTEX-Y5V6	Male	1.42471	4.45492	0	0.218157	0.162988	0.415855	0.00158192	0.00891237	0.0443528	0.148154
SRR1402068	GTEX-ZTTD	GTEX-ZTTD	GTEX-ZTTD	GTEx	Heart	Left ventricle	GTEX-ZTTD	Male	0.89973	2.41305	0	0.596691	0.135821	0.0590786	0.0736208	0.0632761	0.0314731	0.0400403
SRR1402195	GTEX-13W3W	GTEX-13W3W	GTEX-13W3W	GTEx	Heart	Left ventricle	GTEX-13W3W	Female	1.24947	21.4902	0.659334	0.095317	0.0512567	0.0270611	0.0744588	0.0201951	0.0257871	0.0465902
SRR1402414	GTEX-11UD2	GTEX-11UD2	GTEX-11UD2	GTEx	Heart	Atrial appendage	GTEX-11UD2	Male	1.26491	30.3932	0.829341	0.0333954	0.0640959	0.0245253	0	0.031011	0.00994855	0.00768301
SRR1403110	GTEX-ZYFG	GTEX-ZYFG	GTEX-ZYFG	GTEx	Arteria	Aorta	GTEX-ZYFG	Female	1.07814	5.84259	0	0.74511	0.0934219	0.113108	0	0.0195157	0.0288443	0
SRR1403390	GTEX-1212Z	GTEX-1212Z	GTEX-1212Z	GTEx	Heart	Left ventricle	GTEX-1212Z	Male	1.03751	43.3333	0.531304	0.109616	0.0539542	0.0167801	0.152025	0.0871275	0.0164032	0.0327907
SRR1403458	GTEX-ZDYS	GTEX-ZDYS	GTEX-ZDYS	GTEx	Heart	Left ventricle	GTEX-ZDYS	Male	1.1216	35.3187	0.806242	0.0601328	0.0325766	0.0158041	0.0291667	0.0250893	0.0130893	0.0178992
SRR1403980	GTEX-ZT9W	GTEX-ZT9W	GTEX-ZT9W	GTEx	Arteria	Coronary artery	GTEX-ZT9W	Male	0.870617	6.89228	0	0.567506	0.0742793	0.163202	0.0736721	0.0949725	0.0254609	0.000907411
SRR1404555	GTEX-WHSE	GTEX-WHSE	GTEX-WHSE	GTEx	Arteria	Coronary artery	GTEX-WHSE	Male	0.683637	5.56913	0.0399772	0.23613	0.150508	0.109567	0.124797	0.244146	0.084035	0.0108401
SRR1405028	GTEX-12WSG	GTEX-12WSG	GTEX-12WSG	GTEx	Heart	Left ventricle	GTEX-12WSG	Female	1.07781	25.8212	0.750915	0.0558782	0.0580742	0.0572443	0.0416932	0	0.00778285	0.0284126
SRR1405593	GTEX-132NY	GTEX-132NY	GTEX-132NY	GTEx	Heart	Left ventricle	GTEX-132NY	Male	1.05634	19.2286	0.859564	0.0551271	0.0155899	0.0339715	0.013924	0.00391554	0.00445896	0.0134488
SRR1405886	GTEX-13CF2	GTEX-13CF2	GTEX-13CF2	GTEx	Heart	Left ventricle	GTEX-13CF2	Male	1.17989	60.2996	0.753712	0.0658819	0.0578417	0.0207372	0.0818323	0.00651068	0	0.0134844
SRR1406069	GTEX-13O61	GTEX-13O61	GTEX-13O61	GTEx	Heart	Atrial appendage	GTEX-13O61	Male	0.910943	24.325	0.798154	0.121205	0.0287493	0.026573	0.0202952	0.00238833	0.00263518	0
SRR1406265	GTEX-13X6H	GTEX-13X6H	GTEX-13X6H	GTEx	Heart	Left ventricle	GTEX-13X6H	Female	0.962228	31.7937	0.858088	0.0368742	0.0378749	0.010531	0.032051	0	0.00433308	0.0202475
SRR1406582	GTEX-QEG4	GTEX-QEG4	GTEX-QEG4	GTEx	Arteria	Aorta	GTEX-QEG4	Male	0.723589	2.10542	0	0.859769	0.0609271	0.0425688	0	0.0160312	0.0207038	0
SRR1406599	GTEX-111FC	GTEX-111FC	GTEX-111FC	GTEx	Heart	Left ventricle	GTEX-111FC	Male	1.07695	30.7356	0.68986	0.141611	0.0297853	0.0139267	0.0478278	0.0473235	0.0114665	0.0181992
SRR1406662	GTEX-ZYVF	GTEX-ZYVF	GTEX-ZYVF	GTEx	Heart	Atrial appendage	GTEX-ZYVF	Female	1.20023	29.4745	0.753045	0.0196748	0.0549261	0.0391254	0.0210505	0.0656632	0.0327081	0.013807
SRR1406936	GTEX-13U4I	GTEX-13U4I	GTEX-13U4I	GTEx	Arteria	Coronary artery	GTEX-13U4I	Female	0.836157	4.36581	0.000977327	0.757415	0.0400647	0.0911563	0.0265667	0.062778	0.0210416	0
SRR1407202	GTEX-ZTPG	GTEX-ZTPG	GTEX-ZTPG	GTEx	Heart	Left ventricle	GTEX-ZTPG	Female	1.2039	27.5433	0.740853	0.0754811	0.0549503	0.037955	0.0633029	0	0.00446657	0.0229909
SRR1407386	GTEX-1497J	GTEX-1497J	GTEX-1497J	GTEx	Arteria	Aorta	GTEX-1497J	Male	1.03048	2.71101	0	0.789274	0.0678875	0.092554	0	0.0271648	0.0231196	0
SRR1407470	GTEX-Z93S	GTEX-Z93S	GTEX-Z93S	GTEx	Heart	Atrial appendage	GTEX-Z93S	Male	1.03939	30.3635	0.709635	0.0398218	0.0555232	0.033621	0.0184798	0.11565	0.0156735	0.0115953
SRR1408227	GTEX-ZVT3	GTEX-ZVT3	GTEX-ZVT3	GTEx	Heart	Atrial appendage	GTEX-ZVT3	Female	0.830503	12.9919	0.861601	0.0552089	0.014854	0.0407584	0.00456848	0.0097449	0.0132643	0
SRR1408657	GTEX-Y3I4	GTEX-Y3I4	GTEX-Y3I4	GTEx	Heart	Left ventricle	GTEX-Y3I4	Male	1.3152	35.0042	0.809891	0.0289569	0.0331433	0.0156172	0.0820074	0	0.00839356	0.0219905
SRR1409487	GTEX-ZYWO	GTEX-ZYWO	GTEX-ZYWO	GTEx	Heart	Left ventricle	GTEX-ZYWO	Female	0.999587	23.5511	0.763663	0.0418807	0.0613381	0.0594877	0.0289014	0.00839269	0.0176288	0.0187075
SRR1409641	GTEX-ZF29	GTEX-ZF29	GTEX-ZF29	GTEx	Heart	Left ventricle	GTEX-ZF29	Female	1.10328	36.9722	0.853372	0.0285008	0.0205697	0.0195668	0.0544175	0	0.00925524	0.0143179
SRR1409748	GTEX-Y114	GTEX-Y114	GTEX-Y114	GTEx	Heart	Atrial appendage	GTEX-Y114	Female	1.28727	30.3803	0.817973	0.035057	0.0329606	0.0292137	0.0266412	0.0368155	0.0129461	0.00839236
SRR1410334	GTEX-11TUW	GTEX-11TUW	GTEX-11TUW	GTEx	Heart	Atrial appendage	GTEX-11TUW	Male	1.0237	31.6821	0.646846	0.0185695	0.071223	0.0595645	0.0435503	0.0922449	0.0206885	0.0473128
SRR1413160	GTEX-ZYY3	GTEX-ZYY3	GTEX-ZYY3	GTEx	Arteria	Aorta	GTEX-ZYY3	Female	0.998756	3.66241	0	0.602053	0.140269	0.142149	0	0.0887709	0.0267578	0
SRR1413223	GTEX-139UW	GTEX-139UW	GTEX-139UW	GTEx	Arteria	Aorta	GTEX-139UW	Male	0.964844	2.31547	0	0.589827	0.123005	0.0888723	0	0.0275072	0.0279215	0.142866
SRR1413584	GTEX-12WSK	GTEX-12WSK	GTEX-12WSK	GTEx	Arteria	Coronary artery	GTEX-12WSK	Female	0.959822	5.41191	0.000186636	0.79573	0.0381955	0.0601232	0.0393899	0.0384791	0.0278957	0
SRR1414079	GTEX-11I78	GTEX-11I78	GTEX-11I78	GTEx	Arteria	Coronary artery	GTEX-11I78	Female	0.883921	9.52226	0	0.475411	0.0470611	0.110196	0.178351	0.12528	0.0565422	0.00715933
SRR1414749	GTEX-ZPCL	GTEX-ZPCL	GTEX-ZPCL	GTEx	Arteria	Coronary artery	GTEX-ZPCL	Female	1.18129	7.59269	0	0.667791	0.0778996	0.159653	0.0235698	0.0543481	0.0167383	0
SRR1414857	GTEX-13O21	GTEX-13O21	GTEX-13O21	GTEx	Heart	Atrial appendage	GTEX-13O21	Male	1.1003	22.6889	0.6862	0.0994602	0.0403261	0.0746951	0.0129198	0.0659341	0.0204643	0
SRR1414982	GTEX-1211K	GTEX-1211K	GTEX-1211K	GTEx	Heart	Atrial appendage	GTEX-1211K	Female	1.20118	25.6097	0.809889	0.0326239	0.0463773	0.0463854	0.00856492	0.0315877	0.0166237	0.0079484
SRR1415439	GTEX-ZDTT	GTEX-ZDTT	GTEX-ZDTT	GTEx	Arteria	Aorta	GTEX-ZDTT	Male	0.73648	8.72473	0	0.656734	0.125514	0.127859	0	0.0562095	0.0336841	0
SRR1415487	GTEX-ZF3C	GTEX-ZF3C	GTEX-ZF3C	GTEx	Arteria	Coronary artery	GTEX-ZF3C	Female	1.25362	2.46742	0	0.247673	0.125429	0.1906	0.0381349	0.359859	0.02162	0.0166848
SRR1416166	GTEX-131XE	GTEX-131XE	GTEX-131XE	GTEx	Heart	Left ventricle	GTEX-131XE	Male	1.02991	28.5324	0.715757	0.0659497	0.0839189	0.017267	0.0408663	0.0541573	0.00387527	0.0182081
SRR1416617	GTEX-13O61	GTEX-13O61	GTEX-13O61	GTEx	Arteria	Coronary artery	GTEX-13O61	Male	0.900957	4.43138	0.00041625	0.619008	0.0835537	0.120655	0.0598978	0.0949212	0.0215477	0
SRR1417154	GTEX-ZV7C	GTEX-ZV7C	GTEX-ZV7C	GTEx	Arteria	Coronary artery	GTEX-ZV7C	Male	1.05344	13.024	0	0.567953	0.112638	0.100536	0.0898756	0.105535	0.0234617	0
SRR1417588	GTEX-ZQG8	GTEX-ZQG8	GTEX-ZQG8	GTEx	Arteria	Coronary artery	GTEX-ZQG8	Female	0.976782	20.0301	0.000849799	0.315401	0.03358	0.190021	0.295583	0.086937	0.0664783	0.0111493
SRR1417766	GTEX-1313W	GTEX-1313W	GTEX-1313W	GTEx	Heart	Atrial appendage	GTEX-1313W	Female	1.02146	20.0836	0.72882	0.0258884	0.0611876	0.0470612	0.00809996	0.0782091	0.0388248	0.011909
SRR1417787	GTEX-11EMC	GTEX-11EMC	GTEX-11EMC	GTEx	Arteria	Aorta	GTEX-11EMC	Female	1.12562	2.48409	0	0.670048	0.169216	0.0901105	0	0.0482643	0.0223606	0
SRR1417936	GTEX-XBEW	GTEX-XBEW	GTEX-XBEW	GTEx	Arteria	Aorta	GTEX-XBEW	Male	0.715932	4.35336	0	0.787911	0.0555941	0.105798	0	0.0290497	0.0216472	0
SRR1417960	GTEX-132QS	GTEX-132QS	GTEX-132QS	GTEx	Heart	Atrial appendage	GTEX-132QS	Male	1.17898	29.6018	0.785236	0.120507	0.0203074	0.0323121	0.0126418	0.0139678	0.00792317	0.00710439
SRR1418581	GTEX-11ZVC	GTEX-11ZVC	GTEX-11ZVC	GTEx	Arteria	Aorta	GTEX-11ZVC	Female	1.03803	2.44939	0.000145095	0.788869	0.10857	0.0531429	0	0.0214605	0.027813	0
SRR1418856	GTEX-WYJK	GTEX-WYJK	GTEX-WYJK	GTEx	Arteria	Aorta	GTEX-WYJK	Male	1.0086	3.80084	0	0.630086	0.0891282	0.0641211	0	0.0787539	0.0699541	0.0679563
SRR1418946	GTEX-ZAB4	GTEX-ZAB4	GTEX-ZAB4	GTEx	Heart	Left ventricle	GTEX-ZAB4	Male	1.01996	33.6409	0.67343	0.0780221	0.0943494	0.0367069	0.050006	0.049753	0.0034797	0.014253
SRR1419062	GTEX-Y5V6	GTEX-Y5V6	GTEX-Y5V6	GTEx	Arteria	Coronary artery	GTEX-Y5V6	Male	1.20607	5.41211	0	0.683057	0.0612348	0.156644	0.0332855	0.0497044	0.0160749	0
SRR1419279	GTEX-YEC3	GTEX-YEC3	GTEX-YEC3	GTEx	Arteria	Aorta	GTEX-YEC3	Male	1.1069	5.68611	0	0.678557	0.0859001	0.174743	0.00191679	0.0349313	0.0239518	0
SRR1419453	GTEX-11GS4	GTEX-11GS4	GTEX-11GS4	GTEx	Heart	Left ventricle	GTEX-11GS4	Male	1.05704	51.4951	0.545844	0.0976439	0.0562539	0.0496474	0.125513	0.0714449	0.0181384	0.0355143
SRR1419476	GTEX-13FH7	GTEX-13FH7	GTEX-13FH7	GTEx	Arteria	Coronary artery	GTEX-13FH7	Female	0.918184	5.97375	0	0.563996	0.093461	0.194687	0.027649	0.0951424	0.0250647	0
SRR1419615	GTEX-ZT9W	GTEX-ZT9W	GTEX-ZT9W	GTEx	Heart	Atrial appendage	GTEX-ZT9W	Male	1.26687	36.5024	0.78577	0.0641555	0.0332568	0.0397443	0.0385311	0.0296272	0.0077237	0.00119163
SRR1419638	GTEX-1314G	GTEX-1314G	GTEX-1314G	GTEx	Heart	Left ventricle	GTEX-1314G	Male	1.07091	36.9514	0.705248	0.0803834	0.0465768	0.0334069	0.0992224	0.0124466	0.00641452	0.0163015
SRR1419829	GTEX-13OW5	GTEX-13OW5	GTEX-13OW5	GTEx	Heart	Atrial appendage	GTEX-13OW5	Male	0.907547	24.3187	0.761844	0.0467398	0.0623537	0.0441376	0.00881025	0.070062	0.00605234	0
SRR1420006	GTEX-ZDYS	GTEX-ZDYS	GTEX-ZDYS	GTEx	Arteria	Coronary artery	GTEX-ZDYS	Male	1.07295	8.70314	0	0.402671	0.0512728	0.207926	0.132719	0.160215	0.0451964	0
SRR1420169	GTEX-11DXY	GTEX-11DXY	GTEX-11DXY	GTEx	Arteria	Coronary artery	GTEX-11DXY	Male	1.15438	3.16837	0	0.712211	0.0855654	0.186424	0	0.009432	0.00636759	0
SRR1420606	GTEX-1212Z	GTEX-1212Z	GTEX-1212Z	GTEx	Heart	Atrial appendage	GTEX-1212Z	Male	0.974892	33.6932	0.773581	0.0533099	0.0304551	0.0307859	0.0312713	0.0525178	0.0118459	0.0162331
SRR1420728	GTEX-ZA64	GTEX-ZA64	GTEX-ZA64	GTEx	Arteria	Aorta	GTEX-ZA64	Male	1.05778	4.91061	0.000159309	0.731475	0.0394767	0.164861	0.00674546	0.0342682	0.0230141	0
SRR1420811	GTEX-ZYT6	GTEX-ZYT6	GTEX-ZYT6	GTEx	Heart	Atrial appendage	GTEX-ZYT6	Male	1.01293	20.6345	0.728276	0.0720116	0.0592849	0.0258436	0.00489764	0.0723204	0.0291217	0.00824428
SRR1421262	GTEX-11ZTT	GTEX-11ZTT	GTEX-11ZTT	GTEx	Arteria	Coronary artery	GTEX-11ZTT	Female	0.995436	7.72083	0	0.601764	0.0517535	0.176909	0.0411591	0.107854	0.0205604	0
SRR1421420	GTEX-Y8E4	GTEX-Y8E4	GTEX-Y8E4	GTEx	Arteria	Coronary artery	GTEX-Y8E4	Male	1.21443	7.37293	0	0.665714	0.0923629	0.144531	0.0111576	0.0736604	0.012574	0
SRR1421444	GTEX-13VXT	GTEX-13VXT	GTEX-13VXT	GTEx	Arteria	Coronary artery	GTEX-13VXT	Female	1.12813	21.4695	0.387783	0.19389	0.0129639	0.12434	0.188239	0.0371631	0.0261717	0.0294491
SRR1429387	GTEX-13X6H	GTEX-13X6H	GTEX-13X6H	GTEx	Arteria	Aorta	GTEX-13X6H	Female	0.825133	13.7754	0	0.339304	0.0406267	0.258144	0.211441	0.116803	0.024212	0.00946844
SRR1429516	GTEX-117YX	GTEX-117YX	GTEX-117YX	GTEx	Heart	Atrial appendage	GTEX-117YX	Male	1.18959	27.4141	0.879338	0.0153417	0.0243877	0.0242427	0.0180032	0.0212379	0.0061051	0.0113435
SRR1429802	GTEX-12WSK	GTEX-12WSK	GTEX-12WSK	GTEx	Heart	Atrial appendage	GTEX-12WSK	Female	1.21999	34.0644	0.863757	0.045638	0.0341856	0.0190846	0.0102329	0.0149095	0.012192	0
SRR1430133	GTEX-ZUA1	GTEX-ZUA1	GTEX-ZUA1	GTEx	Heart	Atrial appendage	GTEX-ZUA1	Male	1.45243	39.549	0.508405	0.0542789	0.0668706	0.0360618	0.0326822	0.197411	0.0587039	0.0455867
SRR1430357	GTEX-13FH7	GTEX-13FH7	GTEX-13FH7	GTEx	Heart	Atrial appendage	GTEX-13FH7	Female	0.778032	19.9292	0.767031	0.0536084	0.0525853	0.0456351	0.0171972	0.0368547	0.0163941	0.0106946
SRR1430420	GTEX-14A5I	GTEX-14A5I	GTEX-14A5I	GTEx	Heart	Left ventricle	GTEX-14A5I	Female	1.17422	78.8418	0.188271	0.196796	0.110966	0.0626524	0.346783	0.0750996	0	0.0194321
SRR1430639	GTEX-13FTW	GTEX-13FTW	GTEX-13FTW	GTEx	Heart	Left ventricle	GTEX-13FTW	Male	0.908386	32.5933	0.831067	0.0755395	0.0205415	0.0242093	0.0402592	0	0.00433151	0.00405186
SRR1430679	GTEX-12WSE	GTEX-12WSE	GTEX-12WSE	GTEx	Heart	Atrial appendage	GTEX-12WSE	Male	1.00402	27.8407	0.668502	0.124782	0.0411344	0.0294833	0.00935577	0.110922	0.0158202	0
SRR1430951	GTEX-13JVG	GTEX-13JVG	GTEX-13JVG	GTEx	Heart	Left ventricle	GTEX-13JVG	Male	1.02045	66.8866	0.110365	0.15538	0.141479	0.0524479	0.345841	0.171887	0.00280401	0.0197959
SRR1431326	GTEX-13FLV	GTEX-13FLV	GTEX-13FLV	GTEx	Arteria	Aorta	GTEX-13FLV	Male	1.01565	2.69467	0	0.725638	0.134839	0.0541312	0	0.0586837	0.0267086	0
SRR1431602	GTEX-ZAB4	GTEX-ZAB4	GTEX-ZAB4	GTEx	Heart	Atrial appendage	GTEX-ZAB4	Male	1.11769	18.7181	0.80177	0.0234901	0.0435232	0.0383731	0.00024785	0.0586498	0.020883	0.0130634
SRR1432366	GTEX-V955	GTEX-V955	GTEX-V955	GTEx	Heart	Atrial appendage	GTEX-V955	Male	1.12017	25.6513	0.788061	0.0518464	0.0385102	0.0531606	0.00979953	0.0302173	0.022902	0.00550244
SRR1433684	GTEX-QEG4	GTEX-QEG4	GTEX-QEG4	GTEx	Heart	Left ventricle	GTEX-QEG4	Male	1.17564	26.3411	0.821618	0.0619662	0.0371473	0.0093872	0.0364776	0.0120499	0.00455851	0.0167953
SRR1434093	GTEX-Y5V5	GTEX-Y5V5	GTEX-Y5V5	GTEx	Heart	Left ventricle	GTEX-Y5V5	Female	1.44296	39.839	0.622836	0.136294	0.0414868	0.0153734	0.121862	0.0273275	0.014824	0.0199969
SRR1434315	GTEX-12BJ1	GTEX-12BJ1	GTEX-12BJ1	GTEx	Heart	Left ventricle	GTEX-12BJ1	Male	0.843342	33.7765	0.851944	0.046888	0.0328334	0.00757427	0.0461721	0	0.00303415	0.0115536
SRR1434399	GTEX-12WSK	GTEX-12WSK	GTEX-12WSK	GTEx	Heart	Left ventricle	GTEX-12WSK	Female	1.15156	20.9527	0.715906	0.0719294	0.0317252	0.0159522	0.0712732	0.0367561	0.0151094	0.0413487
SRR1434568	GTEX-13W3W	GTEX-13W3W	GTEX-13W3W	GTEx	Heart	Atrial appendage	GTEX-13W3W	Female	0.992104	30.3404	0.83606	0.0468903	0.0290939	0.0139378	0.0279147	0.0239624	0.0156027	0.00653842
SRR1434975	GTEX-13X6I	GTEX-13X6I	GTEX-13X6I	GTEx	Heart	Left ventricle	GTEX-13X6I	Male	1.02797	36.1961	0.555819	0.119017	0.0631186	0.0938484	0.0788006	0.0739338	0	0.0154631
SRR1435136	GTEX-ZPIC	GTEX-ZPIC	GTEX-ZPIC	GTEx	Arteria	Aorta	GTEX-ZPIC	Female	1.01879	5.61778	0	0.553625	0.120591	0.182707	0.00998941	0.0727391	0.0318344	0.028515
SRR1435206	GTEX-11GS4	GTEX-11GS4	GTEX-11GS4	GTEx	Arteria	Coronary artery	GTEX-11GS4	Male	0.982676	2.23676	0	0.54036	0.10193	0.217283	0	0.13492	0.00550802	0
SRR1435330	GTEX-12WSL	GTEX-12WSL	GTEX-12WSL	GTEx	Arteria	Coronary artery	GTEX-12WSL	Male	1.60798	6.74581	0	0.661365	0.0427245	0.0775409	0.0961301	0.0738193	0.0484203	0
SRR1435501	GTEX-Y3IK	GTEX-Y3IK	GTEX-Y3IK	GTEx	Heart	Left ventricle	GTEX-Y3IK	Female	0.852135	21.9437	0.873057	0.0419244	0.0113626	0.0351773	0.0208681	0	0.00522502	0.0123854
SRR1435584	GTEX-13NZ9	GTEX-13NZ9	GTEX-13NZ9	GTEx	Heart	Atrial appendage	GTEX-13NZ9	Male	1.03645	14.5044	0.677124	0.103049	0.0619807	0.0566763	0	0.0784895	0.016162	0.00651822
SRR1435982	GTEX-11EM3	GTEX-11EM3	GTEX-11EM3	GTEx	Arteria	Coronary artery	GTEX-11EM3	Female	0.900506	9.02613	0.000311478	0.846921	0.026457	0.046041	0.0357452	0.0181801	0.0263447	0
SRR1436804	GTEX-ZDTS	GTEX-ZDTS	GTEX-ZDTS	GTEx	Arteria	Aorta	GTEX-ZDTS	Male	1.40119	1.58773	0	0.719243	0.112041	0.105445	0	0.0427342	0.0205365	0
SRR1437208	GTEX-13U4I	GTEX-13U4I	GTEX-13U4I	GTEx	Heart	Atrial appendage	GTEX-13U4I	Female	0.989487	22.5331	0.774762	0.0325155	0.0451635	0.0491335	0.018369	0.0476026	0.0239471	0.0085066
SRR1437454	GTEX-13PL7	GTEX-13PL7	GTEX-13PL7	GTEx	Heart	Atrial appendage	GTEX-13PL7	Female	1.12682	35.1223	0.869649	0.0394428	0.0294182	0.0271188	0	0.0191377	0.0136007	0.00163317
SRR1439958	GTEX-13FHP	GTEX-13FHP	GTEX-13FHP	GTEx	Heart	Atrial appendage	GTEX-13FHP	Male	1.08794	21.0453	0.704546	0.0586453	0.0356714	0.0402044	0.0114009	0.125812	0.0155076	0.00821224
SRR1440445	GTEX-12584	GTEX-12584	GTEX-12584	GTEx	Heart	Left ventricle	GTEX-12584	Male	1.10807	41.6651	0.528335	0.153775	0.0460716	0.0509516	0.186272	0.029156	0	0.00543827
SRR1440541	GTEX-13N11	GTEX-13N11	GTEX-13N11	GTEx	Arteria	Coronary artery	GTEX-13N11	Female	0.932891	4.00265	0.00102865	0.91298	0.0141513	0.0389914	0.00583297	0	0.027016	0
SRR1441335	GTEX-14DAQ	GTEX-14DAQ	GTEX-14DAQ	GTEx	Arteria	Aorta	GTEX-14DAQ	Female	0.937332	3.02797	0	0.835139	0.0690453	0.047913	0	0.0206468	0.0272555	0
SRR1441355	GTEX-ZVT2	GTEX-ZVT2	GTEX-ZVT2	GTEx	Arteria	Coronary artery	GTEX-ZVT2	Female	0.955105	10.1754	8.24718e-05	0.778118	0.0391035	0.0741315	0.0442869	0.0417801	0.0224973	0
SRR1441464	GTEX-111FC	GTEX-111FC	GTEX-111FC	GTEx	Heart	Atrial appendage	GTEX-111FC	Male	0.817618	14.1494	0.811213	0.0452046	0.0258983	0.018996	0	0.0811777	0.014603	0.00290718
SRR1441725	GTEX-146FH	GTEX-146FH	GTEX-146FH	GTEx	Heart	Left ventricle	GTEX-146FH	Female	0.898039	20.5598	0.77358	0.0486468	0.0416309	0.0236228	0.0608716	0.0162588	0.00758075	0.0278085
SRR1441850	GTEX-13FTW	GTEX-13FTW	GTEX-13FTW	GTEx	Heart	Atrial appendage	GTEX-13FTW	Male	1.06879	28.0544	0.704962	0.203485	0.023375	0.039758	0	0.0181362	0.0102842	0
SRR1441868	GTEX-1212Z	GTEX-1212Z	GTEX-1212Z	GTEx	Arteria	Aorta	GTEX-1212Z	Male	1.09711	3.33572	0	0.766868	0.129829	0.0520823	0	0.023432	0.0277884	0
SRR1441998	GTEX-YECK	GTEX-YECK	GTEX-YECK	GTEx	Arteria	Aorta	GTEX-YECK	Male	1.47588	3.03731	0	0.582602	0.111502	0.134869	0	0.0764407	0.0171929	0.0773934
SRR1442149	GTEX-Y3I4	GTEX-Y3I4	GTEX-Y3I4	GTEx	Heart	Atrial appendage	GTEX-Y3I4	Male	1.33337	38.0983	0.836362	0.0477623	0.0153105	0.0519762	0.020122	0.0160167	0.00486165	0.00758898
SRR1442250	GTEX-11TUW	GTEX-11TUW	GTEX-11TUW	GTEx	Heart	Left ventricle	GTEX-11TUW	Male	1.05969	30.439	0.558523	0.0660097	0.12987	0.0588638	0.0987559	0.0199543	0.0201596	0.0478637
SRR1442273	GTEX-13JVG	GTEX-13JVG	GTEX-13JVG	GTEx	Heart	Atrial appendage	GTEX-13JVG	Male	1.22486	17.2588	0.852606	0.0426479	0.0246839	0.0205187	0	0.0299957	0.0270756	0.00247201
SRR1442487	GTEX-111VG	GTEX-111VG	GTEX-111VG	GTEx	Heart	Atrial appendage	GTEX-111VG	Male	1.04217	34.3488	0.613331	0.0783489	0.0527646	0.0496314	0.0174347	0.130173	0.038493	0.019824
SRR1442630	GTEX-13X6K	GTEX-13X6K	GTEX-13X6K	GTEx	Arteria	Aorta	GTEX-13X6K	Female	1.13053	2.50947	0	0.520902	0.131297	0.0610641	0	0.0230144	0.0311556	0.232566
SRR1442686	GTEX-ZZPU	GTEX-ZZPU	GTEX-ZZPU	GTEx	Heart	Left ventricle	GTEX-ZZPU	Female	1.01417	27.0487	0.815983	0.0557874	0.027487	0.028453	0.0471409	0	0.0102732	0.0148751
SRR1442800	GTEX-11TT1	GTEX-11TT1	GTEX-11TT1	GTEx	Arteria	Coronary artery	GTEX-11TT1	Male	1.03963	6.47779	0	0.839131	0.0736679	0.0366766	0.00384281	0.0359592	0.010722	0
SRR1443182	GTEX-139YR	GTEX-139YR	GTEX-139YR	GTEx	Heart	Atrial appendage	GTEX-139YR	Male	1.12138	33.2072	0.761051	0.0544248	0.0494081	0.0535322	0.0327342	0.0349586	0.0081346	0.0057563
SRR1443268	GTEX-13NZ9	GTEX-13NZ9	GTEX-13NZ9	GTEx	Arteria	Aorta	GTEX-13NZ9	Male	1.18057	1.62105	0	0.588511	0.191021	0.12036	0	0.0685023	0.0138526	0.0177536
SRR1444390	GTEX-ZG7Y	GTEX-ZG7Y	GTEX-ZG7Y	GTEx	Heart	Atrial appendage	GTEX-ZG7Y	Male	1.22994	22.0859	0.731596	0.0589144	0.0657981	0.0515948	0	0.0695108	0.017823	0.00476268
SRR1444412	GTEX-146FR	GTEX-146FR	GTEX-146FR	GTEx	Arteria	Aorta	GTEX-146FR	Female	1.156	4.8466	0	0.620866	0.0533449	0.241793	0.00911765	0.0485168	0.0263623	0
SRR1444541	GTEX-13O21	GTEX-13O21	GTEX-13O21	GTEx	Arteria	Aorta	GTEX-13O21	Male	1.04412	5.61463	0	0.696171	0.0611399	0.178359	0.00523831	0.0291749	0.0299163	0
SRR1444722	GTEX-13OW5	GTEX-13OW5	GTEX-13OW5	GTEx	Heart	Left ventricle	GTEX-13OW5	Male	1.06356	67.1891	0.292259	0.115621	0.167091	0.0797376	0.200938	0.103226	0	0.0411273
SRR1444763	GTEX-ZYFD	GTEX-ZYFD	GTEX-ZYFD	GTEx	Arteria	Aorta	GTEX-ZYFD	Male	1.43923	1.85133	0	0.592876	0.110987	0.0898968	0	0.067387	0.0379014	0.100951
SRR1444954	GTEX-ZYW4	GTEX-ZYW4	GTEX-ZYW4	GTEx	Heart	Atrial appendage	GTEX-ZYW4	Male	0.959175	13.4044	0	0.270187	0.0364277	0.111041	0.43308	0.0607851	0.025211	0.0632685
SRR1445741	GTEX-14BIM	GTEX-14BIM	GTEX-14BIM	GTEx	Heart	Atrial appendage	GTEX-14BIM	Female	0.97738	17.7908	0.836496	0.0406104	0.0544825	0.0209556	0	0.026389	0.0156512	0.00541541
SRR1445856	GTEX-13X6I	GTEX-13X6I	GTEX-13X6I	GTEx	Arteria	Aorta	GTEX-13X6I	Male	0.83311	2.21127	0	0.293877	0.202023	0.339042	0.00055448	0.0486502	0.0455736	0.0702795
SRR1446050	GTEX-13FXS	GTEX-13FXS	GTEX-13FXS	GTEx	Arteria	Coronary artery	GTEX-13FXS	Male	1.02878	2.91201	0	0.711504	0.0900966	0.0384542	0.00543617	0.125193	0.029316	0
SRR1446156	GTEX-ZTPG	GTEX-ZTPG	GTEX-ZTPG	GTEx	Heart	Atrial appendage	GTEX-ZTPG	Female	0.951038	29.9868	0.747569	0.0195665	0.0592539	0.0974104	0.00198916	0.0502436	0.0141595	0.00980738
SRR1446226	GTEX-YEC3	GTEX-YEC3	GTEX-YEC3	GTEx	Heart	Left ventricle	GTEX-YEC3	Male	1.23187	37.7252	0.870071	0.0396649	0.024947	0.0112917	0.0301489	0	0.00491726	0.0189594
SRR1446393	GTEX-13CF3	GTEX-13CF3	GTEX-13CF3	GTEx	Heart	Atrial appendage	GTEX-13CF3	Female	0.891539	11.1443	0.155715	0.0906911	0.0537338	0.167163	0.227988	0.200854	0.029852	0.0740027
SRR1447652	GTEX-139YR	GTEX-139YR	GTEX-139YR	GTEx	Heart	Left ventricle	GTEX-139YR	Male	0.804058	36.3957	0.852541	0.0458468	0.0215735	0.0287765	0.0383962	0	0.00323373	0.00963225
SRR1447715	GTEX-11LCK	GTEX-11LCK	GTEX-11LCK	GTEx	Arteria	Aorta	GTEX-11LCK	Male	1.29551	5.32431	0	0.764997	0.0420161	0.129329	0.0121888	0.0270661	0.0244027	0
SRR1448183	GTEX-13S86	GTEX-13S86	GTEX-13S86	GTEx	Heart	Left ventricle	GTEX-13S86	Male	0.79406	23.9721	0.835279	0.0445439	0.0219299	0.00866319	0.0684764	0	0.00387754	0.0172296
SRR1452491	GTEX-ZDTS	GTEX-ZDTS	GTEX-ZDTS	GTEx	Heart	Atrial appendage	GTEX-ZDTS	Male	0.880506	12.9968	0.8751	0.0494354	0.00959273	0.0173518	0	0.0330382	0.014101	0.00138098
SRR1452741	GTEX-ZDTS	GTEX-ZDTS	GTEX-ZDTS	GTEx	Heart	Left ventricle	GTEX-ZDTS	Male	1.0002	37.0394	0.797551	0.0890677	0.0318507	0.0167112	0.0208866	0.0151428	0.00830486	0.0204851
SRR1453026	GTEX-13JUV	GTEX-13JUV	GTEX-13JUV	GTEx	Heart	Atrial appendage	GTEX-13JUV	Female	1.08387	22.6198	0.791968	0.0785967	0.0393475	0.0159525	0	0.0568292	0.00877844	0.0085281
SRR1453127	GTEX-13QBU	GTEX-13QBU	GTEX-13QBU	GTEx	Arteria	Coronary artery	GTEX-13QBU	Female	0.905315	8.96613	0.00486228	0.58572	0.0480085	0.15973	0.0825155	0.0681582	0.0510062	0
SRR1453950	GTEX-14AS3	GTEX-14AS3	GTEX-14AS3	GTEx	Arteria	Aorta	GTEX-14AS3	Female	0.790781	2.65581	0	0.588583	0.111224	0.127446	0.023165	0.105583	0.0430819	0.000916766
SRR1454136	GTEX-11EMC	GTEX-11EMC	GTEX-11EMC	GTEx	Heart	Atrial appendage	GTEX-11EMC	Female	1.20825	27.7504	0.774149	0.0282698	0.0398076	0.0399304	0.00652595	0.0855115	0.0181704	0.00763554
SRR1454374	GTEX-ZYFG	GTEX-ZYFG	GTEX-ZYFG	GTEx	Heart	Left ventricle	GTEX-ZYFG	Female	1.26278	33.4626	0.884561	0.0269069	0.0188556	0.00503038	0.0464506	0	0.00460717	0.0135878
SRR1454522	GTEX-ZYT6	GTEX-ZYT6	GTEX-ZYT6	GTEx	Heart	Left ventricle	GTEX-ZYT6	Male	1.31774	69.573	0.296672	0.116525	0.0349606	0.054805	0.302509	0.121845	0.00654176	0.0661419
SRR1454931	GTEX-13FH7	GTEX-13FH7	GTEX-13FH7	GTEx	Arteria	Aorta	GTEX-13FH7	Female	1.11301	5.14966	0	0.653797	0.128925	0.130116	0.0125018	0.0259493	0.0353545	0.013356
SRR1455326	GTEX-146FR	GTEX-146FR	GTEX-146FR	GTEx	Heart	Left ventricle	GTEX-146FR	Female	1.05681	30.3634	0.82236	0.0671534	0.0389771	0.00870648	0.0314358	0.000956431	0.00552248	0.0248882
SRR1455503	GTEX-ZGAY	GTEX-ZGAY	GTEX-ZGAY	GTEx	Heart	Atrial appendage	GTEX-ZGAY	Female	1.3742	26.7021	0.784519	0.0392609	0.0546811	0.0394592	0.00363358	0.0537382	0.0186296	0.00607827
SRR1455607	GTEX-ZF29	GTEX-ZF29	GTEX-ZF29	GTEx	Heart	Atrial appendage	GTEX-ZF29	Female	1.00757	29.242	0.801892	0.097317	0.0476484	0.0264024	0	0.0195245	0.0072156	0
SRR1455842	GTEX-11EM3	GTEX-11EM3	GTEX-11EM3	GTEx	Heart	Atrial appendage	GTEX-11EM3	Female	0.915323	26.8588	0.759342	0.057854	0.0369951	0.0414128	0.0415581	0.0441614	0.0158174	0.00285901
SRR1456075	GTEX-13VXU	GTEX-13VXU	GTEX-13VXU	GTEx	Arteria	Coronary artery	GTEX-13VXU	Male	1.10762	2.01469	0	0.591849	0.104086	0.11498	0.00385634	0.156453	0.0237343	0.0050411
SRR1456114	GTEX-X4EO	GTEX-X4EO	GTEX-X4EO	GTEx	Arteria	Aorta	GTEX-X4EO	Female	0.755823	2.80206	0	0.705576	0.108355	0.118703	0	0.0415318	0.0258346	0
SRR1456274	GTEX-14C5O	GTEX-14C5O	GTEX-14C5O	GTEx	Arteria	Coronary artery	GTEX-14C5O	Male	0.908842	2.49375	0	0.774612	0.0654437	0.0582457	0	0.0815124	0.0201865	0
SRR1456375	GTEX-WHPG	GTEX-WHPG	GTEX-WHPG	GTEx	Arteria	Aorta	GTEX-WHPG	Male	0.684271	6.80044	0	0.376424	0.0958452	0.233582	0.0943186	0.161229	0.0307447	0.00785701
SRR1456567	GTEX-ZEX8	GTEX-ZEX8	GTEX-ZEX8	GTEx	Heart	Atrial appendage	GTEX-ZEX8	Male	0.983239	26.1055	0.763511	0.0650171	0.0326534	0.0659593	0.0126649	0.0378343	0.019803	0.0025569
SRR1456693	GTEX-131XE	GTEX-131XE	GTEX-131XE	GTEx	Heart	Atrial appendage	GTEX-131XE	Male	0.902771	13.814	0.810176	0.034433	0.0386854	0.0252554	0.0104792	0.0491829	0.0229099	0.00887865
SRR1456862	GTEX-13PVQ	GTEX-13PVQ	GTEX-13PVQ	GTEx	Arteria	Aorta	GTEX-13PVQ	Male	1.17962	1.47275	0	0.478083	0.187411	0.112514	0	0.105228	0.0314549	0.0853097
SRR1457039	GTEX-13N11	GTEX-13N11	GTEX-13N11	GTEx	Heart	Atrial appendage	GTEX-13N11	Female	0.942177	22.8867	0.809632	0.0515455	0.0511834	0.0382977	0.011412	0.0223284	0.0070594	0.00854174
SRR1457792	GTEX-14BIM	GTEX-14BIM	GTEX-14BIM	GTEx	Arteria	Aorta	GTEX-14BIM	Female	0.829732	1.35324	0	0.753561	0.149413	0.0540951	0	0.0244129	0.0185185	0
SRR1457872	GTEX-ZAB5	GTEX-ZAB5	GTEX-ZAB5	GTEx	Heart	Atrial appendage	GTEX-ZAB5	Male	1.04773	24.2365	0.797294	0.0296831	0.067056	0.0410541	0	0.0335087	0.0239208	0.00748369
SRR1458243	GTEX-X4XY	GTEX-X4XY	GTEX-X4XY	GTEx	Arteria	Aorta	GTEX-X4XY	Male	0.718596	2.19975	0	0.49202	0.197917	0.174887	0.0103087	0.0301348	0.0203115	0.074421
SRR1458314	GTEX-1313W	GTEX-1313W	GTEX-1313W	GTEx	Arteria	Aorta	GTEX-1313W	Female	0.820129	2.56159	0	0.603283	0.139636	0.200232	0	0.0286184	0.0282304	0
SRR1458358	GTEX-11DXX	GTEX-11DXX	GTEX-11DXX	GTEx	Heart	Left ventricle	GTEX-11DXX	Female	1.04483	40.3632	0.814103	0.0608678	0.014879	0.0196815	0.0564259	0	0.00990179	0.0241413
SRR1458484	GTEX-ZLFU	GTEX-ZLFU	GTEX-ZLFU	GTEx	Heart	Atrial appendage	GTEX-ZLFU	Male	0.974709	47.7181	0.9096	0.0432273	0.0136925	0.00677565	0.0157379	0.0107009	0	0.000265733
SRR1458973	GTEX-117YW	GTEX-117YW	GTEX-117YW	GTEx	Heart	Left ventricle	GTEX-117YW	Male	0.96376	52.174	0.412604	0.163884	0.0716274	0.0301803	0.18957	0.0927089	0	0.0394249
SRR1459956	GTEX-ZVZQ	GTEX-ZVZQ	GTEX-ZVZQ	GTEx	Heart	Atrial appendage	GTEX-ZVZQ	Female	1.11629	17.1909	0.679842	0.0596424	0.0472982	0.0471643	0	0.119567	0.0389617	0.00752493
SRR1460073	GTEX-1211K	GTEX-1211K	GTEX-1211K	GTEx	Heart	Left ventricle	GTEX-1211K	Female	1.10897	28.3485	0.731161	0.0759813	0.0256539	0.0157538	0.0659229	0.00747335	0.0285081	0.049546
SRR1460124	GTEX-ZDTT	GTEX-ZDTT	GTEX-ZDTT	GTEx	Heart	Left ventricle	GTEX-ZDTT	Male	1.46977	31.1411	0.86653	0.0255816	0.0163232	0.0159638	0.0522512	0	0.00608811	0.0172616
SRR1464281	GTEX-YFC4	GTEX-YFC4	GTEX-YFC4	GTEx	Heart	Atrial appendage	GTEX-YFC4	Female	1.30717	9.42338	0.796775	0.0457603	0.0289984	0.0338952	0.0120852	0.0647499	0.0177358	0
SRR1464517	GTEX-13NZA	GTEX-13NZA	GTEX-13NZA	GTEx	Arteria	Coronary artery	GTEX-13NZA	Male	0.94016	3.86863	0	0.706873	0.0865508	0.103064	0.0121181	0.0422653	0.0491289	0
SRR1464535	GTEX-Y3IK	GTEX-Y3IK	GTEX-Y3IK	GTEx	Heart	Atrial appendage	GTEX-Y3IK	Female	1.51052	29.0492	0.892124	0.0268247	0.00736273	0.0323957	0.00837579	0.0179375	0.00444702	0.0105325
SRR1465587	GTEX-145MO	GTEX-145MO	GTEX-145MO	GTEx	Arteria	Aorta	GTEX-145MO	Male	0.821809	2.84418	0	0.731902	0.111315	0.0699936	0	0.0624734	0.0243161	0
SRR1465608	GTEX-YFC4	GTEX-YFC4	GTEX-YFC4	GTEx	Arteria	Aorta	GTEX-YFC4	Female	1.31506	1.18233	0	0.48428	0.0827969	0.147138	0.0226983	0.213016	0.0400618	0.0100097
SRR1465847	GTEX-13VXT	GTEX-13VXT	GTEX-13VXT	GTEx	Arteria	Aorta	GTEX-13VXT	Female	1.08892	6.36254	0	0.456053	0.10707	0.168093	0.0825269	0.150849	0.0354077	0
SRR1466109	GTEX-13U4I	GTEX-13U4I	GTEX-13U4I	GTEx	Heart	Left ventricle	GTEX-13U4I	Female	1.03478	23.4032	0.840845	0.0472338	0.0326398	0.0191806	0.0339764	0	0.0095495	0.0165747
SRR1466752	GTEX-13D11	GTEX-13D11	GTEX-13D11	GTEx	Arteria	Aorta	GTEX-13D11	Female	0.896049	3.40857	0	0.631589	0.127623	0.13743	0	0.025355	0.0371122	0.0408913
SRR1467233	GTEX-ZAJG	GTEX-ZAJG	GTEX-ZAJG	GTEx	Arteria	Aorta	GTEX-ZAJG	Female	0.829686	0.492833	0	0.424767	0.265473	0.144781	0	0.0348933	0.0327956	0.0972899
SRR1467612	GTEX-13SLW	GTEX-13SLW	GTEX-13SLW	GTEx	Heart	Atrial appendage	GTEX-13SLW	Male	0.758161	22.2625	0.72258	0.0616596	0.0521091	0.029729	0.0378525	0.0746485	0.00933884	0.0120822
SRR1467792	GTEX-13FHP	GTEX-13FHP	GTEX-13FHP	GTEx	Arteria	Coronary artery	GTEX-13FHP	Male	1.16547	3.75248	0	0.353091	0.115769	0.289775	0.0261421	0.157349	0.0132714	0.044602
SRR1467904	GTEX-13O3P	GTEX-13O3P	GTEX-13O3P	GTEx	Heart	Left ventricle	GTEX-13O3P	Male	1.1633	51.8151	0.60786	0.0931846	0.0681665	0.0500382	0.141733	0.0213504	0	0.0176676
SRR1468469	GTEX-13S86	GTEX-13S86	GTEX-13S86	GTEx	Arteria	Coronary artery	GTEX-13S86	Male	0.856489	3.52132	0	0.386311	0.0851787	0.279614	0.0761879	0.130065	0.0426432	0
SRR1468553	GTEX-13PL7	GTEX-13PL7	GTEX-13PL7	GTEx	Arteria	Coronary artery	GTEX-13PL7	Female	1.01133	4.58779	0	0.648983	0.0469082	0.140068	0.0470422	0.0693387	0.04766	0
SRR1468595	GTEX-13O61	GTEX-13O61	GTEX-13O61	GTEx	Heart	Left ventricle	GTEX-13O61	Male	1.36184	30.9881	0.831572	0.0376247	0.0325935	0.014729	0.0651346	0	0.0045588	0.0137869
SRR1468613	GTEX-Y5V6	GTEX-Y5V6	GTEX-Y5V6	GTEx	Heart	Left ventricle	GTEX-Y5V6	Male	1.40864	35.6377	0.803667	0.0585566	0.0427894	0.0159957	0.0481013	0	0.00719503	0.0236949
SRR1468682	GTEX-13NZB	GTEX-13NZB	GTEX-13NZB	GTEx	Heart	Atrial appendage	GTEX-13NZB	Male	1.16111	20.6764	0.853082	0.0949928	0.0262603	0.0173816	0	0.000818063	0.00746536	0
SRR1468995	GTEX-13OW8	GTEX-13OW8	GTEX-13OW8	GTEx	Heart	Left ventricle	GTEX-13OW8	Male	1.11487	56.3654	0.40731	0.13937	0.0921827	0.0403314	0.238151	0.0455708	0.0075225	0.0295619
SRR1469192	GTEX-ZF2S	GTEX-ZF2S	GTEX-ZF2S	GTEx	Arteria	Aorta	GTEX-ZF2S	Female	1.15494	4.23304	0	0.751538	0.0495387	0.12156	0	0.054437	0.0229271	0
SRR1469591	GTEX-ZYFC	GTEX-ZYFC	GTEX-ZYFC	GTEx	Heart	Left ventricle	GTEX-ZYFC	Male	1.0571	43.155	0.843438	0.0519531	0.0148501	0.016837	0.00900568	0.00690095	0.00743624	0.0495785
SRR1469638	GTEX-UPK5	GTEX-UPK5	GTEX-UPK5	GTEx	Heart	Left ventricle	GTEX-UPK5	Male	1.1029	24.7651	0.778557	0.11892	0.0190057	0.0154313	0.0546805	0.011112	0.00229357	0
SRR1469859	GTEX-131XF	GTEX-131XF	GTEX-131XF	GTEx	Heart	Left ventricle	GTEX-131XF	Male	0.847753	32.264	0.809136	0.0478802	0.032279	0.0154894	0.070515	0	0.00648625	0.0182142
SRR1470727	GTEX-Y5V5	GTEX-Y5V5	GTEX-Y5V5	GTEx	Arteria	Aorta	GTEX-Y5V5	Female	1.44674	3.35777	0	0.687644	0.0977069	0.134386	0.00289986	0.0538443	0.0235188	0
SRR1470816	GTEX-13PVQ	GTEX-13PVQ	GTEX-13PVQ	GTEx	Heart	Atrial appendage	GTEX-13PVQ	Male	1.09557	17.8502	0.844429	0.0583666	0.0347739	0.0166677	0	0.029705	0.0116843	0.00437316
SRR1471243	GTEX-ZYWO	GTEX-ZYWO	GTEX-ZYWO	GTEx	Arteria	Coronary artery	GTEX-ZYWO	Female	1.17896	5.7882	0	0.667347	0.0639278	0.128807	0.036476	0.0766715	0.0267709	0
SRR1471672	GTEX-13W46	GTEX-13W46	GTEX-13W46	GTEx	Arteria	Aorta	GTEX-13W46	Male	1.07665	0.93192	0	0.545988	0.149658	0.0714317	0	0.0929825	0.0245113	0.115429
SRR1472057	GTEX-11DXZ	GTEX-11DXZ	GTEX-11DXZ	GTEx	Arteria	Coronary artery	GTEX-11DXZ	Male	0.854131	3.356	0	0.592969	0.0668384	0.280943	0	0.0472264	0.0120231	0
SRR1472214	GTEX-ZYT6	GTEX-ZYT6	GTEX-ZYT6	GTEx	Arteria	Coronary artery	GTEX-ZYT6	Male	1.28238	4.27883	8.93407e-05	0.679636	0.0349225	0.0618359	0.0426657	0.150739	0.0301112	0
SRR1472237	GTEX-ZYFC	GTEX-ZYFC	GTEX-ZYFC	GTEx	Heart	Atrial appendage	GTEX-ZYFC	Male	1.08202	20.0188	0.797816	0.0768614	0.035911	0.0119948	0	0.0617662	0.0156501	0
SRR1472281	GTEX-ZPU1	GTEX-ZPU1	GTEX-ZPU1	GTEx	Heart	Atrial appendage	GTEX-ZPU1	Male	1.03857	32.3675	0.799947	0.0375108	0.0424859	0.0369003	0	0.0515317	0.0170868	0.0145378
SRR1472370	GTEX-ZPU1	GTEX-ZPU1	GTEX-ZPU1	GTEx	Arteria	Coronary artery	GTEX-ZPU1	Male	1.30059	4.95213	0	0.489445	0.115799	0.319894	0	0.0586556	0.0162063	0
SRR1472998	GTEX-13111	GTEX-13111	GTEX-13111	GTEx	Arteria	Aorta	GTEX-13111	Male	0.799222	7.86391	0	0.518506	0.117382	0.134755	0.0401734	0.148444	0.0407403	0
SRR1473142	GTEX-1122O	GTEX-1122O	GTEX-1122O	GTEx	Heart	Atrial appendage	GTEX-1122O	Female	1.05529	24.6472	0.823622	0.0865519	0.0193909	0.0230889	0.0153419	0.0143599	0.0135128	0.00413165
SRR1473505	GTEX-ZTTD	GTEX-ZTTD	GTEX-ZTTD	GTEx	Heart	Atrial appendage	GTEX-ZTTD	Male	0.94271	9.97718	0.730629	0.0332362	0.0646342	0.0616894	0.0169941	0.0599548	0.0253925	0.00747001
SRR1474351	GTEX-YEC4	GTEX-YEC4	GTEX-YEC4	GTEx	Arteria	Aorta	GTEX-YEC4	Male	1.04186	4.75929	0	0.508653	0.131484	0.108632	0	0.0313788	0.0409703	0.178882
SRR1474577	GTEX-12ZZY	GTEX-12ZZY	GTEX-12ZZY	GTEx	Arteria	Aorta	GTEX-12ZZY	Male	1.07187	1.26628	0	0.765411	0.111831	0.0457274	0	0.0565732	0.0204574	0
SRR1474600	GTEX-QLQ7	GTEX-QLQ7	GTEX-QLQ7	GTEx	Arteria	Aorta	GTEX-QLQ7	Male	0.7381	3.93285	0	0.779109	0.0533231	0.125301	0	0.0211446	0.0211224	0
SRR1474730	GTEX-S33H	GTEX-S33H	GTEX-S33H	GTEx	Heart	Left ventricle	GTEX-S33H	Male	1.17382	57.0611	0.677366	0.0541452	0.050934	0.01719	0.13356	0.00778179	0.00651018	0.0525122
SRR1475587	GTEX-1211K	GTEX-1211K	GTEX-1211K	GTEx	Arteria	Aorta	GTEX-1211K	Female	1.08076	6.49536	0	0.659754	0.163011	0.0728085	0.000964166	0.0457485	0.0405127	0.0172014
SRR1475885	GTEX-13S7M	GTEX-13S7M	GTEX-13S7M	GTEx	Arteria	Coronary artery	GTEX-13S7M	Female	0.880728	2.71336	0	0.50153	0.165159	0.0814361	0	0.151789	0.0167711	0.0833147
SRR1476231	GTEX-X3Y1	GTEX-X3Y1	GTEX-X3Y1	GTEx	Arteria	Aorta	GTEX-X3Y1	Male	0.68857	4.29217	0	0.594902	0.144327	0.0640699	0	0.0362953	0.0500511	0.110355
SRR1476736	GTEX-X5EB	GTEX-X5EB	GTEX-X5EB	GTEx	Arteria	Coronary artery	GTEX-X5EB	Male	0.769514	7.67047	0	0.454132	0.0491438	0.308539	0.0668631	0.0973024	0.0134423	0.0105778
SRR1476863	GTEX-13U4I	GTEX-13U4I	GTEX-13U4I	GTEx	Arteria	Aorta	GTEX-13U4I	Female	0.975731	4.53118	0	0.724447	0.0723305	0.115766	0.016694	0.0468102	0.0239526	0
SRR1477015	GTEX-13O3O	GTEX-13O3O	GTEX-13O3O	GTEx	Heart	Left ventricle	GTEX-13O3O	Female	1.00325	47.4173	0.872769	0.0196862	0.028575	0.00427831	0.0560195	0	0.00146665	0.0172051
SRR1477033	GTEX-P4PP	GTEX-P4PP	GTEX-P4PP	GTEx	Heart	Left ventricle	GTEX-P4PP	Female	1.31998	42.839	0.899196	0.0321569	0.0253825	0.008357	0.0129841	0	0.00441106	0.0175123
SRR1477569	GTEX-11DXZ	GTEX-11DXZ	GTEX-11DXZ	GTEx	Heart	Left ventricle	GTEX-11DXZ	Male	0.834153	20.1623	0.884337	0.0446468	0.0343108	0.00480113	0.0199587	0	0.00413169	0.00781376
SRR1477711	GTEX-131XF	GTEX-131XF	GTEX-131XF	GTEx	Arteria	Aorta	GTEX-131XF	Male	0.989891	5.03393	0	0.814162	0.0473292	0.102732	0	0.0148028	0.020974	0
SRR1477837	GTEX-13VXT	GTEX-13VXT	GTEX-13VXT	GTEx	Heart	Atrial appendage	GTEX-13VXT	Female	1.18072	43.5164	0.8263	0.0563508	0.0346076	0.0245846	0.033762	0.017396	0.00699896	0
SRR1478189	GTEX-13O21	GTEX-13O21	GTEX-13O21	GTEx	Heart	Left ventricle	GTEX-13O21	Male	0.922641	38.6333	0.901104	0.0291686	0.0119479	0.00390104	0.0324445	0	0.00837967	0.0130543
SRR1478341	GTEX-13OVI	GTEX-13OVI	GTEX-13OVI	GTEx	Arteria	Aorta	GTEX-13OVI	Female	0.811828	6.79405	0	0.38205	0.07328	0.21251	0.174948	0.117127	0.029308	0.0107774
SRR1478434	GTEX-131XF	GTEX-131XF	GTEX-131XF	GTEx	Heart	Atrial appendage	GTEX-131XF	Male	0.936578	27.1406	0.832926	0.0879791	0.02692	0.0249041	0.014522	0.00158809	0.0110782	8.27545e-05
SRR1478700	GTEX-ZF3C	GTEX-ZF3C	GTEX-ZF3C	GTEx	Arteria	Aorta	GTEX-ZF3C	Female	1.18735	2.13601	0	0.631225	0.115759	0.111414	0	0.12115	0.0204516	0
SRR1478812	GTEX-ZXG5	GTEX-ZXG5	GTEX-ZXG5	GTEx	Heart	Atrial appendage	GTEX-ZXG5	Male	0.832177	42.9973	0.187052	0.135971	0.163524	0.0191737	0.158806	0.243632	0.038114	0.0537283
SRR1478834	GTEX-ZVT2	GTEX-ZVT2	GTEX-ZVT2	GTEx	Arteria	Aorta	GTEX-ZVT2	Female	0.958577	5.85115	0	0.725091	0.0678582	0.149105	0	0.0239776	0.0339682	0
SRR1478900	GTEX-13RTJ	GTEX-13RTJ	GTEX-13RTJ	GTEx	Heart	Left ventricle	GTEX-13RTJ	Male	0.82755	48.6359	0.770953	0.0552174	0.0573602	0.0299223	0.0564682	0.00785941	0	0.02222
SRR1478990	GTEX-ZDTT	GTEX-ZDTT	GTEX-ZDTT	GTEx	Heart	Atrial appendage	GTEX-ZDTT	Male	0.964843	25.4816	0.760296	0.0524428	0.023964	0.0668148	0.0322757	0.0287286	0.0139416	0.0215366
SRR1479286	GTEX-ZDYS	GTEX-ZDYS	GTEX-ZDYS	GTEx	Heart	Atrial appendage	GTEX-ZDYS	Male	0.892014	35.8377	0.841021	0.0471767	0.0310196	0.0282664	0.00442357	0.0281602	0.0142684	0.00566383
SRR1479699	GTEX-13RTJ	GTEX-13RTJ	GTEX-13RTJ	GTEx	Arteria	Coronary artery	GTEX-13RTJ	Male	1.09148	4.82017	0.000541792	0.748058	0.075648	0.0721044	0.0423473	0.0570168	0.00428345	0
SRR1479933	GTEX-ZVT4	GTEX-ZVT4	GTEX-ZVT4	GTEx	Heart	Atrial appendage	GTEX-ZVT4	Female	0.899473	14.1936	0.466236	0.0719495	0.0433635	0.0405349	0.0951793	0.234681	0.0236922	0.0243641
SRR1480131	GTEX-ZVZP	GTEX-ZVZP	GTEX-ZVZP	GTEx	Arteria	Aorta	GTEX-ZVZP	Male	1.05164	3.7844	0	0.632236	0.0814456	0.191762	0	0.0726676	0.0218889	0
SRR1480176	GTEX-ZQUD	GTEX-ZQUD	GTEX-ZQUD	GTEx	Arteria	Aorta	GTEX-ZQUD	Male	1.16084	4.61532	0	0.63136	0.0650631	0.127472	0.0281538	0.0999692	0.0454804	0.00250169
SRR1480240	GTEX-Z9EW	GTEX-Z9EW	GTEX-Z9EW	GTEx	Arteria	Aorta	GTEX-Z9EW	Male	0.950223	4.35321	0	0.608761	0.11539	0.120135	0.014355	0.0385884	0.0271856	0.0755856
SRR1480384	GTEX-WYVS	GTEX-WYVS	GTEX-WYVS	GTEx	Arteria	Aorta	GTEX-WYVS	Female	2.38472	3.11037	0	0.70964	0.0566002	0.150829	0	0.0632023	0.0197283	0
SRR1480501	GTEX-Y3IK	GTEX-Y3IK	GTEX-Y3IK	GTEx	Arteria	Coronary artery	GTEX-Y3IK	Female	1.4407	5.96403	0	0.652566	0.0412534	0.233063	0	0.0531408	0.0199771	0
SRR1480635	GTEX-146FQ	GTEX-146FQ	GTEX-146FQ	GTEx	Arteria	Aorta	GTEX-146FQ	Male	0.745222	2.83036	0	0.736644	0.0383792	0.0789939	0.00768595	0.103034	0.0352629	0
SRR1481012	GTEX-YEC4	GTEX-YEC4	GTEX-YEC4	GTEx	Heart	Left ventricle	GTEX-YEC4	Male	1.85432	29.0979	0.824636	0.0503913	0.0334853	0.0114359	0.0323311	0.0092197	0.00906443	0.0294361
SRR1485078	GTEX-ZAJG	GTEX-ZAJG	GTEX-ZAJG	GTEx	Heart	Atrial appendage	GTEX-ZAJG	Female	0.938991	22.8187	0.644936	0.0137834	0.0998442	0.081025	0.014936	0.100513	0.0166623	0.0283006
SRR1485380	GTEX-131XG	GTEX-131XG	GTEX-131XG	GTEx	Arteria	Coronary artery	GTEX-131XG	Female	0.739465	10.425	0	0.314638	0.122873	0.474405	0.0434996	0.0296237	0.0127961	0.00216471
SRR1486174	GTEX-13PL6	GTEX-13PL6	GTEX-13PL6	GTEx	Heart	Atrial appendage	GTEX-13PL6	Female	1.21068	20.502	0.642594	0.0454935	0.0290878	0.0451107	0.0499116	0.125798	0.0448295	0.0171746
SRR1486780	GTEX-13O3O	GTEX-13O3O	GTEX-13O3O	GTEx	Arteria	Aorta	GTEX-13O3O	Female	0.815858	2.0276	0	0.753232	0.0850291	0.0614056	0	0.0891542	0.0111794	0
SRR1487233	GTEX-11WQK	GTEX-11WQK	GTEX-11WQK	GTEx	Heart	Atrial appendage	GTEX-11WQK	Male	1.04226	13.877	0.712542	0.0442798	0.0954137	0.0313287	0.0271938	0.0572153	0.0194326	0.0125939
SRR1487425	GTEX-13NYS	GTEX-13NYS	GTEX-13NYS	GTEx	Heart	Atrial appendage	GTEX-13NYS	Male	1.02094	17.8121	0.771373	0.0127602	0.0811227	0.0349921	0.0149196	0.0593481	0.0127474	0.0127366
SRR1487993	GTEX-ZUA1	GTEX-ZUA1	GTEX-ZUA1	GTEx	Arteria	Coronary artery	GTEX-ZUA1	Male	1.39662	2.29896	0	0.395062	0.111072	0.0979372	0.0754078	0.265561	0.0477977	0.00716185
SRR1488388	GTEX-1128S	GTEX-1128S	GTEX-1128S	GTEx	Arteria	Aorta	GTEX-1128S	Female	1.09001	1.85134	0	0.700929	0.159313	0.0638887	0	0.0363138	0.0267354	0.0128204
SRR1488632	GTEX-13O1R	GTEX-13O1R	GTEX-13O1R	GTEx	Heart	Atrial appendage	GTEX-13O1R	Male	0.917841	29.3753	0.852887	0.018622	0.0362371	0.0419776	0.00038898	0.0241633	0.010642	0.0150818
SRR1489092	GTEX-QESD	GTEX-QESD	GTEX-QESD	GTEx	Arteria	Coronary artery	GTEX-QESD	Male	0.817319	5.18679	0	0.594549	0.0938001	0.0650667	0.0812293	0.074075	0.0253389	0.0659414
SRR1489693	GTEX-ZYW4	GTEX-ZYW4	GTEX-ZYW4	GTEx	Heart	Left ventricle	GTEX-ZYW4	Male	1.394	43.3636	0.501754	0.127691	0.12345	0.0267378	0.187327	0.0232873	0	0.0097532
SRR1489715	GTEX-11GS4	GTEX-11GS4	GTEX-11GS4	GTEx	Heart	Atrial appendage	GTEX-11GS4	Male	0.832305	37.5463	0.669425	0.0292827	0.0521931	0.0289884	0.0239306	0.144902	0.0183665	0.032912
SRR1490076	GTEX-13OW7	GTEX-13OW7	GTEX-13OW7	GTEx	Heart	Atrial appendage	GTEX-13OW7	Male	0.86392	10.7229	0.746286	0.103644	0.0286388	0.0365811	0	0.0638271	0.0210224	0
SRR1490289	GTEX-ZV7C	GTEX-ZV7C	GTEX-ZV7C	GTEx	Heart	Atrial appendage	GTEX-ZV7C	Male	0.934128	30.2074	0.755476	0.0918954	0.0507945	0.0430959	0.0178222	0.0280296	0.0128868	0
SRR1490505	GTEX-13O3O	GTEX-13O3O	GTEX-13O3O	GTEx	Heart	Atrial appendage	GTEX-13O3O	Female	1.00527	22.3637	0.685532	0.0693652	0.0382118	0.0278428	0.0284741	0.122625	0.0207918	0.00715786
SRR1498354	GTEX-13RTK	GTEX-13RTK	GTEX-13RTK	GTEx	Arteria	Aorta	GTEX-13RTK	Male	0.960801	5.12322	0	0.359967	0.120915	0.22743	0.0996421	0.0875713	0.0368394	0.0676355
SRR1499849	GTEX-WY7C	GTEX-WY7C	GTEX-WY7C	GTEx	Arteria	Aorta	GTEX-WY7C	Male	0.910876	5.20591	0	0.394521	0.110319	0.24872	0.0399375	0.069202	0.0362682	0.101032
SRR1500030	GTEX-11ZUS	GTEX-11ZUS	GTEX-11ZUS	GTEx	Arteria	Coronary artery	GTEX-11ZUS	Male	1.0229	6.3669	0	0.389764	0.0253588	0.0837705	0.156526	0.274707	0.0698733	0
SRR1500732	GTEX-13OVG	GTEX-13OVG	GTEX-13OVG	GTEx	Arteria	Coronary artery	GTEX-13OVG	Male	0.799847	6.14023	0	0.375561	0.0644974	0.3431	0.0566833	0.136682	0.0175099	0.00596677
SRR1500931	GTEX-ZLFU	GTEX-ZLFU	GTEX-ZLFU	GTEx	Arteria	Coronary artery	GTEX-ZLFU	Male	1.22187	3.96485	0	0.455456	0.0495058	0.403574	0.0216692	0.03659	0.0332058	0
SRR1507229	GTEX-13NYB	GTEX-13NYB	GTEX-13NYB	GTEx	Heart	Left ventricle	GTEX-13NYB	Male	1.1572	72.7512	0.0157851	0.0837042	0.124422	0.0109441	0.489894	0.13216	0	0.14309
SRR2164847	GTEX-T6MN	GTEX-T6MN	GTEX-T6MN	GTEx	Heart	Left ventricle	GTEX-T6MN	Male	2.33575	12.195	0.801694	0.0809235	0.00305923	0.0264146	0.0351257	0	0.0129258	0.0398569
SRR2170537	GTEX-WFON	GTEX-WFON	GTEX-WFON	GTEx	Heart	Left ventricle	GTEX-WFON	Male	2.16946	23.324	0.892551	0.0246669	0.016144	0.00362727	0.0279838	0	0.0118854	0.0231413
SRR2185195	GTEX-XXEK	GTEX-XXEK	GTEX-XXEK	GTEx	Heart	Left ventricle	GTEX-XXEK	Male	1.84266	22.8425	0.854006	0.026659	0.0245135	0.0057887	0.0543999	0	0.00609378	0.0285388
SRR2185233	GTEX-S32W	GTEX-S32W	GTEX-S32W	GTEx	Heart	Left ventricle	GTEX-S32W	Female	2.29325	17.3496	0.867076	0.0190498	0.0189779	0.00989827	0.0537368	0	0.00486497	0.026396
SRR5125335	GTEX-X3Y1	GTEX-X3Y1	GTEX-X3Y1	GTEx	Heart	Left ventricle	GTEX-X3Y1	Male	1.25644	29.0126	0.856788	0.0452441	0.035591	0.0140324	0.0245459	0	0.00490409	0.0188947
SRR5125336	GTEX-X3Y1	GTEX-X3Y1	GTEX-X3Y1	GTEx	Heart	Left ventricle	GTEX-X3Y1	Male	1.25644	29.0126	0.856788	0.0452441	0.035591	0.0140324	0.0245459	0	0.00490409	0.0188947
SRR5125337	GTEX-X3Y1	GTEX-X3Y1	GTEX-X3Y1	GTEx	Heart	Atrial appendage	GTEX-X3Y1	Male	1.41531	23.5543	0.858501	0.0382695	0.0301354	0.0281342	0	0.0285126	0.0111846	0.0052626
SRR5125338	GTEX-X3Y1	GTEX-X3Y1	GTEX-X3Y1	GTEx	Heart	Atrial appendage	GTEX-X3Y1	Male	1.41531	23.5543	0.858501	0.0382695	0.0301354	0.0281342	0	0.0285126	0.0111846	0.0052626
SRR5125436	GTEX-POMQ	GTEX-POMQ	GTEX-POMQ	GTEx	Arteria	Aorta	GTEX-POMQ	Female	1.41291	3.76253	0	0.761906	0.0939329	0.0630495	0	0.0575083	0.0236039	0
SRR5125437	GTEX-POMQ	GTEX-POMQ	GTEX-POMQ	GTEx	Arteria	Aorta	GTEX-POMQ	Female	1.41291	3.76253	0	0.761906	0.0939329	0.0630495	0	0.0575083	0.0236039	0
SRR5125476	GTEX-PLZ5	GTEX-PLZ5	GTEX-PLZ5	GTEx	Arteria	Aorta	GTEX-PLZ5	Male	1.31434	4.6283	0	0.462501	0.156597	0.238778	0.00666551	0.0553642	0.0201308	0.0599636
SRR5125477	GTEX-PLZ5	GTEX-PLZ5	GTEX-PLZ5	GTEx	Arteria	Aorta	GTEX-PLZ5	Male	1.31434	4.6283	0	0.462501	0.156597	0.238778	0.00666551	0.0553642	0.0201308	0.0599636
SRR5125513	GTEX-P4PP	GTEX-P4PP	GTEX-P4PP	GTEx	Arteria	Coronary artery	GTEX-P4PP	Female	1.44655	10.9705	0	0.484071	0.0822096	0.122366	0.115694	0.177796	0.0178625	0
SRR5125514	GTEX-P4PP	GTEX-P4PP	GTEX-P4PP	GTEx	Arteria	Coronary artery	GTEX-P4PP	Female	1.44655	10.9705	0	0.484071	0.0822096	0.122366	0.115694	0.177796	0.0178625	0
SRR598148	GTEX-NPJ8	GTEX-NPJ8	GTEX-NPJ8	GTEx	Heart	Left ventricle	GTEX-NPJ8	Male	1.30708	25.8622	0.624526	0.101599	0.0925871	0.0583729	0.0716502	0.00613561	0.00354426	0.0415848
SRR598509	GTEX-N7MT	GTEX-N7MT	GTEX-N7MT	GTEx	Heart	Left ventricle	GTEX-N7MT	Female	1.06216	52.3917	0.142513	0.157837	0.0924941	0.155725	0.292608	0.142216	0	0.0166068
SRR599025	GTEX-QMRM	GTEX-QMRM	GTEX-QMRM	GTEx	Heart	Left ventricle	GTEX-QMRM	Male	1.02089	3.38261	0.854124	0.0354783	0.0200046	0.0180758	0.0420094	0	0.000763042	0.0295451
SRR599086	GTEX-PSDG	GTEX-PSDG	GTEX-PSDG	GTEx	Heart	Left ventricle	GTEX-PSDG	Male	0.871082	6.23578	0.801649	0.047144	0.0419701	0.010887	0.0758571	0	0.00417574	0.0183167
SRR599380	GTEX-QLQ7	GTEX-QLQ7	GTEX-QLQ7	GTEx	Heart	Left ventricle	GTEX-QLQ7	Male	1.04813	6.51513	0.834043	0.0364128	0.0317814	0.010623	0.0413285	0	0.00937336	0.0364383
SRR600474	GTEX-PX3G	GTEX-PX3G	GTEX-PX3G	GTEx	Heart	Left ventricle	GTEX-PX3G	Female	1.15632	28.8485	0.834384	0.058845	0.0288345	0.0109868	0.0391747	0	0.0139384	0.0138363
SRR600852	GTEX-OXRL	GTEX-OXRL	GTEX-OXRL	GTEx	Heart	Left ventricle	GTEX-OXRL	Male	1.1523	29.5367	0.882069	0.0380926	0.0170742	0.0108907	0.0328221	0	0.00495294	0.0140982
SRR600924	GTEX-OHPM	GTEX-OHPM	GTEX-OHPM	GTEx	Heart	Left ventricle	GTEX-OHPM	Male	3.03039	5.3495	0.906535	0.0240943	0.0256326	0.00346195	0.0236337	0	0.00200642	0.0146363
SRR601239	GTEX-Q2AH	GTEX-Q2AH	GTEX-Q2AH	GTEx	Heart	Left ventricle	GTEX-Q2AH	Male	1.14132	28.1662	0.869088	0.0449561	0.0310867	0.0145461	0.0224897	0	0.0050478	0.0127859
SRR601645	GTEX-P4PQ	GTEX-P4PQ	GTEX-P4PQ	GTEx	Heart	Left ventricle	GTEX-P4PQ	Male	1.4386	30.3894	0.853492	0.0461428	0.0378166	0.0165812	0.029997	0	0.0038868	0.0120836
SRR601868	GTEX-O5YW	GTEX-O5YW	GTEX-O5YW	GTEx	Heart	Left ventricle	GTEX-O5YW	Male	0.855468	6.95226	0.845428	0.0632361	0.00914562	0.0119689	0.0431685	0	0.00981122	0.0172416
SRR601986	GTEX-OIZG	GTEX-OIZG	GTEX-OIZG	GTEx	Heart	Left ventricle	GTEX-OIZG	Male	1.24664	41.3176	0.773945	0.0520383	0.0312043	0.0265456	0.0807283	0.0191622	0.00431183	0.0120643
SRR602106	GTEX-NFK9	GTEX-NFK9	GTEX-NFK9	GTEx	Heart	Left ventricle	GTEX-NFK9	Male	1.55154	40.8181	0.821102	0.0654705	0.0379736	0.00477964	0.0512707	0	0.00575869	0.0136444
SRR602437	GTEX-OIZH	GTEX-OIZH	GTEX-OIZH	GTEx	Heart	Left ventricle	GTEX-OIZH	Male	1.28279	17.0993	0.831777	0.0544352	0.0585269	0.0105359	0.0261401	0	0.00193686	0.016648
SRR603449	GTEX-OHPK	GTEX-OHPK	GTEX-OHPK	GTEx	Heart	Left ventricle	GTEX-OHPK	Female	1.46635	34.8574	0.868315	0.030522	0.0266512	0.0121107	0.0291985	0	0.0130163	0.0201861
SRR603918	GTEX-P4QS	GTEX-P4QS	GTEX-P4QS	GTEx	Heart	Left ventricle	GTEX-P4QS	Male	1.17522	11.1147	0.232428	0.11947	0.135852	0.139063	0.212698	0.0171271	0.0388044	0.104557
SRR604122	GTEX-QDVN	GTEX-QDVN	GTEX-QDVN	GTEx	Heart	Left ventricle	GTEX-QDVN	Male	1.14959	23.2744	0.704775	0.0725235	0.0444823	0.035913	0.100889	0	0.00813641	0.0332801
SRR607252	GTEX-PWCY	GTEX-PWCY	GTEX-PWCY	GTEx	Heart	Left ventricle	GTEX-PWCY	Female	1.08354	20.2116	0.801772	0.0533758	0.0208034	0.0131552	0.0488598	0.00821035	0.0170586	0.0367643
SRR607313	GTEX-OXRK	GTEX-OXRK	GTEX-OXRK	GTEx	Heart	Left ventricle	GTEX-OXRK	Female	1.45368	22.5675	0.817011	0.056667	0.0275362	0.026812	0.0551029	0	0.00626622	0.0106047
SRR607970	GTEX-P4PP	GTEX-P4PP	GTEX-P4PP	GTEx	Heart	Left ventricle	GTEX-P4PP	Female	3.97058	6.49475	0.891506	0.0343042	0.017572	0.0121044	0.018661	0	0.00555961	0.0202932
SRR608096	GTEX-N7MS	GTEX-N7MS	GTEX-N7MS	GTEx	Heart	Left ventricle	GTEX-N7MS	Male	1.39015	23.2513	0.629627	0.107643	0.0147294	0.0380564	0.0635411	0.0751193	0.0241176	0.047167
SRR612335	GTEX-R55G	GTEX-R55G	GTEX-R55G	GTEx	Heart	Left ventricle	GTEX-R55G	Female	1.30358	14.5183	0.634493	0.0653805	0.0570744	0.058654	0.0676098	0.0266291	0.0193695	0.0707898
SRR612719	GTEX-QXCU	GTEX-QXCU	GTEX-QXCU	GTEx	Heart	Left ventricle	GTEX-QXCU	Male	0.922587	4.58183	0.796397	0.0545892	0.0559566	0.0209309	0.057665	0	0.00522789	0.00923318
SRR612875	GTEX-RU72	GTEX-RU72	GTEX-RU72	GTEx	Heart	Left ventricle	GTEX-RU72	Female	1.18525	14.0912	0.768434	0.0868471	0.0175747	0.031325	0.0534993	0.00489127	0.0102461	0.0271824
SRR613186	GTEX-OXRO	GTEX-OXRO	GTEX-OXRO	GTEx	Heart	Left ventricle	GTEX-OXRO	Female	1.1023	55.4143	0.441451	0.0765748	0.145912	0.0446184	0.139619	0.071881	0.00870326	0.0712405
SRR613462	GTEX-REY6	GTEX-REY6	GTEX-REY6	GTEx	Heart	Left ventricle	GTEX-REY6	Male	1.20192	32.8575	0.618838	0.106279	0.0604302	0.016163	0.131826	0.0105476	0.00791649	0.0479997
SRR613510	GTEX-RTLS	GTEX-RTLS	GTEX-RTLS	GTEx	Heart	Left ventricle	GTEX-RTLS	Female	1.30897	37.0944	0.560492	0.0984853	0.084783	0.0390087	0.150037	0.0496545	0.00443505	0.0131049
SRR613759	GTEX-RUSQ	GTEX-RUSQ	GTEX-RUSQ	GTEx	Heart	Left ventricle	GTEX-RUSQ	Male	1.05334	21.7398	0.748717	0.0877064	0.0391576	0.0286287	0.0463879	0	0.00480244	0.0446003
SRR614215	GTEX-PWOO	GTEX-PWOO	GTEX-PWOO	GTEx	Heart	Left ventricle	GTEX-PWOO	Female	1.14239	26.1833	0.686378	0.0415569	0.0673026	0.0194815	0.066837	0	0.0167791	0.101665
SRR614683	GTEX-QV44	GTEX-QV44	GTEX-QV44	GTEx	Heart	Left ventricle	GTEX-QV44	Male	1.02236	21.6939	0.881775	0.0276419	0.0296118	0.00220662	0.0368249	0	0.00396512	0.0179747
SRR614996	GTEX-RNOR	GTEX-RNOR	GTEX-RNOR	GTEx	Heart	Left ventricle	GTEX-RNOR	Female	1.15123	19.7343	0.851933	0.0573594	0.0242446	0.00213171	0.0367855	0.00342402	0.00529032	0.0188318
SRR615335	GTEX-R55E	GTEX-R55E	GTEX-R55E	GTEx	Heart	Left ventricle	GTEX-R55E	Male	1.37333	17.956	0.84809	0.0460914	0.0154327	0.00980563	0.0347614	0.0170793	0.00587607	0.0228641
SRR615359	GTEX-QEG5	GTEX-QEG5	GTEX-QEG5	GTEx	Heart	Left ventricle	GTEX-QEG5	Male	1.54438	12.389	0.723076	0.0448334	0.0764005	0.0475367	0.0481863	0.00630621	0.0059438	0.0477173
SRR615898	GTEX-QVJO	GTEX-QVJO	GTEX-QVJO	GTEx	Heart	Left ventricle	GTEX-QVJO	Female	0.41719	22.6378	0.435885	0.131956	0.10214	0.0626651	0.167359	0.0867763	0	0.0132181
SRR615970	GTEX-RN64	GTEX-RN64	GTEX-RN64	GTEx	Heart	Left ventricle	GTEX-RN64	Male	1.50409	39.2361	0.39268	0.13692	0.0606493	0.0340364	0.244103	0.11035	0.00107945	0.0201826
SRR654850	GTEX-R55D	GTEX-R55D	GTEX-R55D	GTEx	Arteria	Aorta	GTEX-R55D	Male	1.36641	4.68919	0	0.432926	0.0760304	0.409001	0	0.0671228	0.0143357	0.000584387
SRR654940	GTEX-UTHO	GTEX-UTHO	GTEX-UTHO	GTEx	Heart	Atrial appendage	GTEX-UTHO	Male	0.803201	9.9763	0.483651	0.0774951	0.0779904	0.0641339	0.0668803	0.171559	0.0465047	0.0117854
SRR655423	GTEX-S32W	GTEX-S32W	GTEX-S32W	GTEx	Heart	Left ventricle	GTEX-S32W	Female	1.52924	26.566	0.84581	0.024131	0.0272507	0.0091897	0.0615864	0	0.00603379	0.0259984
SRR655792	GTEX-RWS6	GTEX-RWS6	GTEX-RWS6	GTEx	Heart	Left ventricle	GTEX-RWS6	Female	1.28976	36.4579	0.846618	0.0602815	0.0310562	0.0134825	0.0379337	0	0.00159018	0.00903748
SRR656288	GTEX-UJHI	GTEX-UJHI	GTEX-UJHI	GTEx	Heart	Left ventricle	GTEX-UJHI	Female	1.20584	26.8674	0.866905	0.0366127	0.0166167	0.0118637	0.0463217	0	0.00371921	0.0179611
SRR656300	GTEX-W5X1	GTEX-W5X1	GTEX-W5X1	GTEx	Heart	Atrial appendage	GTEX-W5X1	Female	1.42104	32.2747	0.904022	0.057591	0.0113134	0.0229428	0.00217586	0	0.00195507	0
SRR656433	GTEX-R55C	GTEX-R55C	GTEX-R55C	GTEx	Heart	Left ventricle	GTEX-R55C	Male	0.994443	39.7641	0.887946	0.0469296	0.0057562	0.00435183	0.041321	0	0.0024071	0.0112886
SRR656588	GTEX-P4PP	GTEX-P4PP	GTEX-P4PP	GTEx	Heart	Left ventricle	GTEX-P4PP	Female	2.54866	39.1815	0.893769	0.024869	0.0254866	0.00346965	0.0238886	0	0.00368102	0.024836
SRR656899	GTEX-U4B1	GTEX-U4B1	GTEX-U4B1	GTEx	Heart	Left ventricle	GTEX-U4B1	Male	1.41592	28.4114	0.690517	0.0819462	0.0369178	0.0388277	0.0711237	0.0223742	0.0170476	0.0412455
SRR657456	GTEX-T2IS	GTEX-T2IS	GTEX-T2IS	GTEx	Heart	Left ventricle	GTEX-T2IS	Female	1.8506	63.5316	0.475668	0.121195	0.0584893	0.0231823	0.195988	0.0745155	0.00848466	0.0424767
SRR657492	GTEX-U3ZN	GTEX-U3ZN	GTEX-U3ZN	GTEx	Heart	Left ventricle	GTEX-U3ZN	Female	2.72179	19.4289	0.834919	0.0317276	0.0112294	0.0287324	0.0541067	0	0.013851	0.0254337
SRR657695	GTEX-U8XE	GTEX-U8XE	GTEX-U8XE	GTEx	Heart	Atrial appendage	GTEX-U8XE	Male	1.14845	23.6086	0.785451	0.0575369	0.0457631	0.0524553	0.0148651	0.028861	0.0138274	0.00124034
SRR657903	GTEX-SUCS	GTEX-SUCS	GTEX-SUCS	GTEx	Heart	Left ventricle	GTEX-SUCS	Male	1.12441	15.6514	0.780556	0.087217	0.0230608	0.0361523	0.0293736	0.00131149	0.0150898	0.0272395
SRR658283	GTEX-PVOW	GTEX-PVOW	GTEX-PVOW	GTEx	Heart	Left ventricle	GTEX-PVOW	Male	1.43913	18.7215	0.589352	0.120675	0.0294801	0.0175236	0.133854	0.0555116	0.0108742	0.0427293
SRR658331	GTEX-S33H	GTEX-S33H	GTEX-S33H	GTEx	Heart	Left ventricle	GTEX-S33H	Male	0.792933	11.4199	0.634001	0.113678	0.0495014	0.0426974	0.107887	0.00685748	0.00584162	0.0395352
SRR658421	GTEX-UJMC	GTEX-UJMC	GTEX-UJMC	GTEx	Heart	Left ventricle	GTEX-UJMC	Male	1.38117	20.8872	0.830687	0.0546489	0.0399771	0.019583	0.0287826	0.0092643	0.00477594	0.0122815
SRR658457	GTEX-S7SF	GTEX-S7SF	GTEX-S7SF	GTEx	Heart	Left ventricle	GTEX-S7SF	Female	0.778599	13.3869	0.67378	0.0997991	0.056452	0.0238145	0.0626321	0.0147426	0.0276175	0.0411621
SRR658481	GTEX-WFON	GTEX-WFON	GTEX-WFON	GTEx	Heart	Atrial appendage	GTEX-WFON	Male	1.03149	31.6292	0.826076	0.0908342	0.0379356	0.0219107	0	0.0130398	0.0102035	0
SRR659283	GTEX-S3XE	GTEX-S3XE	GTEX-S3XE	GTEx	Heart	Left ventricle	GTEX-S3XE	Male	1.11771	33.5984	0.788513	0.0750993	0.0272915	0.0146143	0.0592783	0	0.00837579	0.0268275
SRR659637	GTEX-T6MN	GTEX-T6MN	GTEX-T6MN	GTEx	Heart	Left ventricle	GTEX-T6MN	Male	1.21338	16.0665	0.780073	0.0937018	0.0174742	0.0191114	0.0472157	0.021938	0.00975127	0.0107344
SRR659983	GTEX-WFG8	GTEX-WFG8	GTEX-WFG8	GTEx	Heart	Left ventricle	GTEX-WFG8	Male	1.27928	26.3015	0.75916	0.0664536	0.00347518	0.0244227	0.102876	0.00610681	0.00871898	0.0287866
SRR660366	GTEX-SE5C	GTEX-SE5C	GTEX-SE5C	GTEx	Heart	Left ventricle	GTEX-SE5C	Female	1.52233	25.4957	0.851775	0.0466781	0.0247719	0.0122859	0.041027	0	0.00562322	0.0178393
SRR661192	GTEX-U3ZH	GTEX-U3ZH	GTEX-U3ZH	GTEx	Heart	Left ventricle	GTEX-U3ZH	Male	1.89718	30.5862	0.867902	0.0477803	0.0174281	0.0112146	0.0382252	0	0.000337053	0.017113
SRR661229	GTEX-V955	GTEX-V955	GTEX-V955	GTEx	Heart	Left ventricle	GTEX-V955	Male	1.54764	30.1781	0.861244	0.0326968	0.0110722	0.0125878	0.0445564	0	0.0158374	0.022005
SRR661278	GTEX-UPK5	GTEX-UPK5	GTEX-UPK5	GTEx	Arteria	Coronary artery	GTEX-UPK5	Male	1.08546	5.66826	0.00428948	0.700118	0.0648098	0.0906479	0.0625788	0.0508481	0.0267076	0
SRR661337	GTEX-R53T	GTEX-R53T	GTEX-R53T	GTEx	Heart	Left ventricle	GTEX-R53T	Female	1.18363	23.7449	0.852743	0.037053	0.00702183	0.0227457	0.0645251	0	0.00177243	0.0141393
SRR661806	GTEX-UPK5	GTEX-UPK5	GTEX-UPK5	GTEx	Heart	Left ventricle	GTEX-UPK5	Male	0.749811	7.71417	0.767296	0.114388	0.0124695	0.0234423	0.0659485	0.012148	0.00430691	0
SRR662043	GTEX-SIU7	GTEX-SIU7	GTEX-SIU7	GTEx	Heart	Left ventricle	GTEX-SIU7	Male	0.918113	16.4836	0.850685	0.0327725	0.0282688	0.0151177	0.046899	0	0.00650751	0.019749
SRR662150	GTEX-WFG7	GTEX-WFG7	GTEX-WFG7	GTEx	Heart	Left ventricle	GTEX-WFG7	Male	1.07812	25.2352	0.769498	0.0624978	0.012114	0.0217922	0.0920715	0	0.0165374	0.0254889
SRR662390	GTEX-QEG4	GTEX-QEG4	GTEX-QEG4	GTEx	Heart	Left ventricle	GTEX-QEG4	Male	2.00858	25.2157	0.831807	0.0536259	0.0146862	0.0218869	0.0461208	0	0.00413668	0.027737
SRR662641	GTEX-UPK5	GTEX-UPK5	GTEX-UPK5	GTEx	Heart	Atrial appendage	GTEX-UPK5	Male	1.63577	19.0761	0.738016	0.116338	0.0123044	0.0326375	0.0204787	0.0600125	0.0202131	0
SRR662665	GTEX-RWSA	GTEX-RWSA	GTEX-RWSA	GTEx	Heart	Left ventricle	GTEX-RWSA	Male	1.39994	31.8697	0.776173	0.0429073	0.0505888	0.00604356	0.0909945	0	0.00570281	0.0275904
SRR662749	GTEX-WEY5	GTEX-WEY5	GTEX-WEY5	GTEx	Heart	Left ventricle	GTEX-WEY5	Female	1.00268	21.6538	0.858141	0.0385628	0.0125657	0.0238348	0.0390469	0	0.0119374	0.015911
SRR662763	GTEX-SIU8	GTEX-SIU8	GTEX-SIU8	GTEx	Heart	Left ventricle	GTEX-SIU8	Male	0.698682	19.3754	0.477969	0.15055	0.0508726	0.0797419	0.106079	0.0682472	0.0316427	0.0348975
SRR663014	GTEX-WFG8	GTEX-WFG8	GTEX-WFG8	GTEx	Heart	Atrial appendage	GTEX-WFG8	Male	1.28323	23.3005	0.587779	0.187937	0.0572223	0.0606857	0.0201453	0.0675558	0.0186743	0
SRR663100	GTEX-WFG7	GTEX-WFG7	GTEX-WFG7	GTEx	Heart	Atrial appendage	GTEX-WFG7	Male	1.62222	29.8516	0.756155	0.0615412	0.0613792	0.040302	0.021069	0.0317936	0.0182711	0.00948929
SRR663404	GTEX-WFON	GTEX-WFON	GTEX-WFON	GTEx	Heart	Left ventricle	GTEX-WFON	Male	1.20416	35.8871	0.877076	0.0268725	0.0164599	0.0126594	0.0428979	0	0.00505308	0.0189811
SRR663705	GTEX-U8XE	GTEX-U8XE	GTEX-U8XE	GTEx	Heart	Left ventricle	GTEX-U8XE	Male	1.24361	13.8653	0.738869	0.0806945	0.0449965	0.0424251	0.0627427	0.000234724	0.00493466	0.0251023
SRR664743	GTEX-WEY5	GTEX-WEY5	GTEX-WEY5	GTEx	Heart	Atrial appendage	GTEX-WEY5	Female	0.851762	26.3216	0.825003	0.0257413	0.0280778	0.022625	0.0403119	0.0333323	0.0149497	0.00995949
SRR807727	GTEX-WYJK	GTEX-WYJK	GTEX-WYJK	GTEx	Heart	Atrial appendage	GTEX-WYJK	Male	1.71138	27.6253	0.686398	0.0749638	0.0327212	0.0445654	0.0927035	0.0611599	0.00358753	0.0039006
SRR807877	GTEX-X4EP	GTEX-X4EP	GTEX-X4EP	GTEx	Heart	Atrial appendage	GTEX-X4EP	Female	1.36269	19.3712	0.892538	0.0300499	0.0250777	0.0100109	0	0.0365404	0.00411921	0.00166357
SRR807901	GTEX-WY7C	GTEX-WY7C	GTEX-WY7C	GTEx	Heart	Left ventricle	GTEX-WY7C	Male	1.59185	24.0703	0.766331	0.0609522	0.0302439	0.028131	0.0757551	0	0.00971728	0.0288699
SRR808044	GTEX-N7MT	GTEX-N7MT	GTEX-N7MT	GTEx	Arteria	Aorta	GTEX-N7MT	Female	1.09443	2.85813	0	0.488235	0.213611	0.105678	0.0341742	0.0757785	0.0178641	0.0646594
SRR808152	GTEX-OIZG	GTEX-OIZG	GTEX-OIZG	GTEx	Arteria	Aorta	GTEX-OIZG	Male	1.44042	6.2281	0	0.724176	0.0650414	0.0945767	0	0.0847513	0.0314545	0
SRR808172	GTEX-OIZH	GTEX-OIZH	GTEX-OIZH	GTEx	Arteria	Coronary artery	GTEX-OIZH	Male	1.4086	4.01201	0.000126997	0.795861	0.0475284	0.0690145	0.0267254	0.0336883	0.0270557	0
SRR808327	GTEX-WL46	GTEX-WL46	GTEX-WL46	GTEx	Heart	Atrial appendage	GTEX-WL46	Male	1.06196	17.5656	0.717773	0.0685997	0.0356757	0.03656	0.0118321	0.103819	0.0199336	0.00580668
SRR808752	GTEX-O5YV	GTEX-O5YV	GTEX-O5YV	GTEx	Arteria	Coronary artery	GTEX-O5YV	Female	1.2434	1.568	0	0.686663	0.0787543	0.134676	0.00187782	0.086608	0.0114208	0
SRR808808	GTEX-WL46	GTEX-WL46	GTEX-WL46	GTEx	Heart	Left ventricle	GTEX-WL46	Male	1.30492	30.6667	0.749616	0.0605727	0.0197741	0.02218	0.0205587	0.038003	0.0122383	0.0770569
SRR808836	GTEX-NPJ8	GTEX-NPJ8	GTEX-NPJ8	GTEx	Arteria	Aorta	GTEX-NPJ8	Male	1.37751	0.438589	0	0.585309	0.152627	0.0901875	0.0288916	0.0729763	0.00895184	0.0610567
SRR808914	GTEX-OHPK	GTEX-OHPK	GTEX-OHPK	GTEx	Arteria	Aorta	GTEX-OHPK	Female	1.78995	4.19918	0	0.763563	0.0487266	0.0997315	0	0.0665446	0.0214345	0
SRR809137	GTEX-X3Y1	GTEX-X3Y1	GTEX-X3Y1	GTEx	Heart	Left ventricle	GTEX-X3Y1	Male	1.25644	29.0126	0.856788	0.0452441	0.035591	0.0140324	0.0245459	0	0.00490409	0.0188947
SRR809320	GTEX-OIZI	GTEX-OIZI	GTEX-OIZI	GTEx	Arteria	Aorta	GTEX-OIZI	Male	1.70381	3.36053	0	0.809026	0.0434571	0.0777662	0.00182231	0.0443944	0.0235343	0
SRR809470	GTEX-OOBK	GTEX-OOBK	GTEX-OOBK	GTEx	Arteria	Aorta	GTEX-OOBK	Male	1.58431	5.62782	0	0.426222	0.19226	0.155644	0.0884071	0.0657494	0.0358828	0.0358354
SRR809785	GTEX-O5YT	GTEX-O5YT	GTEX-O5YT	GTEx	Arteria	Aorta	GTEX-O5YT	Male	1.43815	3.23133	0	0.470806	0.142265	0.119502	0.0140459	0.0918186	0.0627545	0.0988084
SRR809831	GTEX-O5YW	GTEX-O5YW	GTEX-O5YW	GTEx	Arteria	Aorta	GTEX-O5YW	Male	1.36838	5.56609	0	0.573899	0.105274	0.128448	0.0392191	0.0964354	0.0567248	0
SRR810051	GTEX-WQUQ	GTEX-WQUQ	GTEX-WQUQ	GTEx	Heart	Atrial appendage	GTEX-WQUQ	Male	1.47663	23.3402	0.722933	0.0446711	0.068533	0.0517047	0.0250034	0.066913	0.0100371	0.0102045
SRR810201	GTEX-POMQ	GTEX-POMQ	GTEX-POMQ	GTEx	Arteria	Aorta	GTEX-POMQ	Female	1.41291	3.76253	0	0.761906	0.0939329	0.0630495	0	0.0575083	0.0236039	0
SRR810367	GTEX-P78B	GTEX-P78B	GTEX-P78B	GTEx	Arteria	Aorta	GTEX-P78B	Female	1.22423	4.18589	0	0.705568	0.106538	0.13688	0	0.0263125	0.0247024	0
SRR810507	GTEX-SE5C	GTEX-SE5C	GTEX-SE5C	GTEx	Heart	Left ventricle	GTEX-SE5C	Female	1.28603	26.0464	0.839325	0.0577747	0.0296965	0.0158304	0.0371831	0	0.00454147	0.015649
SRR810619	GTEX-WZTO	GTEX-WZTO	GTEX-WZTO	GTEx	Heart	Atrial appendage	GTEX-WZTO	Male	0.500354	21.7707	0.786759	0.0611963	0.0201538	0.0371241	0.0132998	0.0638761	0.0175909	0
SRR810737	GTEX-WH7G	GTEX-WH7G	GTEX-WH7G	GTEx	Heart	Atrial appendage	GTEX-WH7G	Male	1.26689	27.6615	0.858809	0.0428203	0.0327062	0.0309744	0	0.0230963	0.00886696	0.00272702
SRR811145	GTEX-WHPG	GTEX-WHPG	GTEX-WHPG	GTEx	Heart	Left ventricle	GTEX-WHPG	Male	1.55369	32.0404	0.864158	0.03631	0.0222286	0.0241877	0.0223542	0	0.00894018	0.0218216
SRR811333	GTEX-OXRL	GTEX-OXRL	GTEX-OXRL	GTEx	Arteria	Aorta	GTEX-OXRL	Male	1.62965	6.2099	0	0.501451	0.121892	0.105476	0.0747407	0.0984784	0.0268831	0.0710792
SRR811471	GTEX-O5YV	GTEX-O5YV	GTEX-O5YV	GTEx	Arteria	Aorta	GTEX-O5YV	Female	1.50153	1.63326	0	0.396494	0.23494	0.110104	0.000975803	0.0591624	0.0305685	0.167756
SRR811535	GTEX-OHPM	GTEX-OHPM	GTEX-OHPM	GTEx	Heart	Left ventricle	GTEX-OHPM	Male	1.68241	12.7821	0.876474	0.0392592	0.0233786	0.00427257	0.0497302	0	0.00172112	0.00516472
SRR811819	GTEX-NFK9	GTEX-NFK9	GTEX-NFK9	GTEx	Arteria	Aorta	GTEX-NFK9	Male	1.20127	3.29084	0	0.699635	0.0849503	0.100615	0.00292872	0.0940353	0.0178358	0
SRR811891	GTEX-WHSE	GTEX-WHSE	GTEX-WHSE	GTEx	Heart	Left ventricle	GTEX-WHSE	Male	1.25812	24.1864	0.819039	0.0533063	0.0319705	0.025629	0.0399683	0.0075046	0.00728543	0.0152972
SRR812222	GTEX-WK11	GTEX-WK11	GTEX-WK11	GTEx	Heart	Atrial appendage	GTEX-WK11	Male	1.4398	14.8109	0.785784	0.0880622	0.0272412	0.0100676	0	0.072894	0.0143205	0.00163046
SRR812649	GTEX-WYBS	GTEX-WYBS	GTEX-WYBS	GTEx	Heart	Atrial appendage	GTEX-WYBS	Female	1.70936	33.7043	0.76623	0.0485791	0.0579287	0.0330626	0.00724991	0.0752537	0.00582981	0.00586625
SRR812673	GTEX-P44H	GTEX-P44H	GTEX-P44H	GTEx	Arteria	Aorta	GTEX-P44H	Male	1.62602	2.25242	0	0.609028	0.0625404	0.257363	0	0.0481273	0.022942	0
SRR813632	GTEX-PLZ5	GTEX-PLZ5	GTEX-PLZ5	GTEx	Arteria	Aorta	GTEX-PLZ5	Male	1.31434	4.6283	0	0.462501	0.156597	0.238778	0.00666551	0.0553642	0.0201308	0.0599636
SRR813728	GTEX-X261	GTEX-X261	GTEX-X261	GTEx	Heart	Atrial appendage	GTEX-X261	Male	1.40415	20.2832	0.571619	0.0649734	0.122014	0.0373187	0.0122773	0.139113	0.0410586	0.0116254
SRR813915	GTEX-WHWD	GTEX-WHWD	GTEX-WHWD	GTEx	Heart	Atrial appendage	GTEX-WHWD	Male	1.35816	18.002	0.777238	0.0416364	0.07176	0.0557014	0	0.0266993	0.015086	0.0118788
SRR814587	GTEX-WY7C	GTEX-WY7C	GTEX-WY7C	GTEx	Heart	Atrial appendage	GTEX-WY7C	Male	1.44984	18.3276	0.777778	0.0597693	0.039778	0.0290216	0.00234783	0.0760159	0.0119709	0.00331829
SRR814611	GTEX-WQUQ	GTEX-WQUQ	GTEX-WQUQ	GTEx	Heart	Left ventricle	GTEX-WQUQ	Male	1.83386	35.5858	0.72447	0.0893054	0.0756219	0.0264283	0.0537268	0.0197009	0.000110116	0.0106364
SRR815092	GTEX-P4PQ	GTEX-P4PQ	GTEX-P4PQ	GTEx	Arteria	Aorta	GTEX-P4PQ	Male	1.317	3.50522	0	0.567292	0.196858	0.0972834	0	0.0274033	0.0463905	0.0647732
SRR815184	GTEX-X4XX	GTEX-X4XX	GTEX-X4XX	GTEx	Heart	Atrial appendage	GTEX-X4XX	Male	1.49309	13.7057	0.549703	0.0545551	0.099888	0.0812398	0.0255366	0.163995	0.0161151	0.00896768
SRR815517	GTEX-WWYW	GTEX-WWYW	GTEX-WWYW	GTEx	Heart	Left ventricle	GTEX-WWYW	Female	1.6692	41.4069	0.490802	0.0858458	0.157136	0.0303834	0.111611	0.107299	0.000491417	0.0164318
SRR815661	GTEX-WH7G	GTEX-WH7G	GTEX-WH7G	GTEx	Heart	Left ventricle	GTEX-WH7G	Male	1.65507	27.1394	0.778853	0.0379177	0.015951	0.0219722	0.081457	0.0127807	0.00926616	0.0418027
SRR815735	GTEX-WZTO	GTEX-WZTO	GTEX-WZTO	GTEx	Heart	Left ventricle	GTEX-WZTO	Male	1.81334	23.4162	0.898162	0.0346941	0.0210784	0.00252857	0.0227512	0	0.0060904	0.0146956
SRR815893	GTEX-X3Y1	GTEX-X3Y1	GTEX-X3Y1	GTEx	Heart	Atrial appendage	GTEX-X3Y1	Male	1.41531	23.5543	0.858501	0.0382695	0.0301354	0.0281342	0	0.0285126	0.0111846	0.0052626
SRR816064	GTEX-WHWD	GTEX-WHWD	GTEX-WHWD	GTEx	Heart	Left ventricle	GTEX-WHWD	Male	1.4945	21.3891	0.82723	0.0428691	0.0265445	0.0161271	0.0573898	0	0.00471846	0.025121
SRR816358	GTEX-WYJK	GTEX-WYJK	GTEX-WYJK	GTEx	Heart	Left ventricle	GTEX-WYJK	Male	1.67806	25.1909	0.867622	0.0327261	0.0291771	0.014234	0.041638	0	0.00158122	0.0130219
SRR816565	GTEX-PLZ6	GTEX-PLZ6	GTEX-PLZ6	GTEx	Arteria	Aorta	GTEX-PLZ6	Male	1.33641	5.73929	0	0.673137	0.096475	0.110806	0	0.0642506	0.018613	0.0367183
SRR817563	GTEX-WHPG	GTEX-WHPG	GTEX-WHPG	GTEx	Heart	Atrial appendage	GTEX-WHPG	Male	1.30941	26.3652	0.689016	0.0611202	0.0503538	0.0929031	0.00326052	0.0764015	0.0189948	0.00795054
SRR817744	GTEX-OHPM	GTEX-OHPM	GTEX-OHPM	GTEx	Arteria	Aorta	GTEX-OHPM	Male	1.76334	5.8839	0	0.789041	0.0756439	0.0711138	0	0.0381347	0.0260668	0
SRR817825	GTEX-WI4N	GTEX-WI4N	GTEX-WI4N	GTEx	Heart	Left ventricle	GTEX-WI4N	Female	1.64993	33.557	0.489868	0.132777	0.0854021	0.0849832	0.150836	0.0125559	0.0109498	0.0326271
SRR818530	GTEX-WI4N	GTEX-WI4N	GTEX-WI4N	GTEx	Heart	Atrial appendage	GTEX-WI4N	Female	1.42202	10.0121	0.674552	0.0439222	0.095743	0.0595263	0.0146968	0.050819	0.0314561	0.0292846
SRR818999	GTEX-P4QS	GTEX-P4QS	GTEX-P4QS	GTEx	Arteria	Aorta	GTEX-P4QS	Male	1.47749	4.51464	0	0.517745	0.103089	0.220981	0.00655802	0.119105	0.0311813	0.00134161
SRR819293	GTEX-P4PP	GTEX-P4PP	GTEX-P4PP	GTEx	Arteria	Aorta	GTEX-P4PP	Female	1.50662	5.43679	0	0.875807	0.0314944	0.03367	0	0.030955	0.0280736	0
SRR819583	GTEX-O5YW	GTEX-O5YW	GTEX-O5YW	GTEx	Arteria	Coronary artery	GTEX-O5YW	Male	1.53305	7.28094	0	0.600951	0.0540986	0.240562	0.0229256	0.0688916	0.0125707	0
SRR820316	GTEX-O5YT	GTEX-O5YT	GTEX-O5YT	GTEx	Heart	Left ventricle	GTEX-O5YT	Male	1.60257	24.1846	0.765651	0.0467556	0.0541107	0.00727854	0.0923972	0	0.00703271	0.0267741
SRR820492	GTEX-NPJ8	GTEX-NPJ8	GTEX-NPJ8	GTEx	Arteria	Coronary artery	GTEX-NPJ8	Male	1.11553	2.22756	0	0.412443	0.157389	0.114954	0.0672286	0.0711727	0.175348	0.00146547
SRR821183	GTEX-WWYW	GTEX-WWYW	GTEX-WWYW	GTEx	Heart	Atrial appendage	GTEX-WWYW	Female	1.49704	11.9474	0.773918	0.047943	0.0561267	0.0288068	0.0163521	0.0607041	0.0114848	0.00466465
SRR821388	GTEX-NPJ7	GTEX-NPJ7	GTEX-NPJ7	GTEx	Arteria	Coronary artery	GTEX-NPJ7	Female	1.42952	3.88152	0	0.682637	0.0839337	0.0368305	0.0785056	0.0527123	0.0613148	0.00406643
SRR821846	GTEX-P4PP	GTEX-P4PP	GTEX-P4PP	GTEx	Arteria	Coronary artery	GTEX-P4PP	Female	1.44655	10.9705	0	0.484071	0.0822096	0.122366	0.115694	0.177796	0.0178625	0
