# Supplementary material for: Fine mapping spatiotemporal mechanisms of genetic variants underlying cardiac traits and disease
Source: Nat Commun. 2023 Feb 28;14:1132. doi: 10.1038/s41467-023-36638-2 (PMC9975214; doi:10.1038/s41467-023-36638-2)
Supplement: Supplementary file 5 — Supplementary Data 2 [file 41467_2023_36638_MOESM5_ESM.xlsx]

## Sheet: Supplementary Data 2
Phenotype	Transcript ID	Gene ID	Gene name	Gene type	Primary or conditional	SNP ID	Chromosome	Position	Reference allele	Alternative allele	RS ID	Beta	Standard error of beta	P-value	Tests (N, EigenMT)	EigenMT-corrected p-value	q-value (Benjamini-Hochberg)	eGene
Gene	ENSG00000227232.5_3	ENSG00000227232.5_3	WASH7P	unprocessed_pseudogene	Primary	VAR_1_250236_CT_C	1	250236	CT	C	rs377282247	-0.346962	0.120703	0.00349421	5	0.0174711	0.0316485	Yes
Gene	ENSG00000227232.5_3	ENSG00000227232.5_3	WASH7P	unprocessed_pseudogene	Conditional 1	VAR_1_233685_GC_G	1	233685	GC	G	rs199948150	-0.266137	0.0994216	0.00664707	5	0.0332353	0.0749644	No
Gene	ENSG00000238009.6_10	ENSG00000238009.6_10	AL627309.1	lncRNA	Primary	VAR_1_63735_CCTA_C	1	63735	CCTA	C	rs201888535	-0.113328	0.114102	1	9	1	1	No
Gene	ENSG00000237683.5	ENSG00000237683.5	AL627309.1	protein_coding	Primary	VAR_1_531808_GCA_G	1	531808	GCA	G	rs371880808	-0.33704	0.131893	0.00984934	9	0.0886441	0.129273	No
Gene	ENSG00000268903.1_6	ENSG00000268903.1_6	AL627309.6	processed_pseudogene	Primary	VAR_1_531808_GCA_G	1	531808	GCA	G	rs371880808	0.244617	0.115713	0.0844965	9	0.760468	0.988379	No
Gene	ENSG00000269981.1_6	ENSG00000269981.1_6	AL627309.7	processed_pseudogene	Primary	VAR_1_233685_GC_G	1	233685	GC	G	rs199948150	-0.312584	0.108113	0.00701022	9	0.063092	0.096021	No
Gene	ENSG00000239906.1_7	ENSG00000239906.1_7	AL627309.2	lncRNA	Primary	VAR_1_531808_GCA_G	1	531808	GCA	G	rs371880808	-0.401936	0.16439	0.0211113	9	0.190002	0.253527	No
Gene	ENSG00000241860.7_8	ENSG00000241860.7_8	AL627309.5	lncRNA	Primary	VAR_1_233685_GC_G	1	233685	GC	G	rs199948150	0.24265	0.102552	0.0146001	9	0.131401	0.18196	No
Gene	ENSG00000228463.4	ENSG00000228463.4	AP006222.2	lincRNA	Primary	VAR_1_247916_CAGG_C	1	247916	CAGG	C	rs202029170	0.461799	0.149844	0.0017609	20	0.035218	0.0580093	No
Gene	ENSG00000250575.1	ENSG00000250575.1	RP4-669L17.8	pseudogene	Primary	VAR_1_756308_CTTGTCCAGCAGGTCCACCCTGTCTACACTACCTGCCTGCAAAGCAGATCCACCCTGTCTACACTACCTGG_*	1	756308	CTTGTCCAGCAGGTCCACCCTGTCTACACTACCTGCCTGCAAAGCAGATCCACCCTGTCTACACTACCTGG	*	1_756308_CTTGTCCAGCAGGTCCACCCTGTCTACACTACCTGCCTGCAAAGCAGATCCACCCTGTCTACACTACCTGG_*_b37	0.364323	0.125458	0.00326828	38	0.124195	0.173215	No
Gene	ENSG00000236679.2	ENSG00000236679.2	RP4-669L17.1	pseudogene	Primary	VAR_1_947034_G_A	1	947034	G	A	rs2465126	0.557536	0.181454	0.00124291	181	0.224966	0.296509	No
Gene	ENSG00000230021.10_7	ENSG00000230021.10_7	AL669831.3	transcribed_processed_pseudogene	Primary	VAR_1_903104_C_T	1	903104	C	T	rs6696281	0.653063	0.192592	0.00123165	1126	1	1	No
Gene	ENSG00000225972.1_4	ENSG00000225972.1_4	MTND1P23	unprocessed_pseudogene	Primary	VAR_1_893719_G_A	1	893719	G	A	rs4970445	0.348259	0.091426	7.67648e-05	250	0.0191912	0.0342727	Yes
Gene	ENSG00000225972.1_4	ENSG00000225972.1_4	MTND1P23	unprocessed_pseudogene	Conditional 1	VAR_1_919489_C_T	1	919489	C	T	rs61606412	-0.281392	0.110155	0.0094076	669	1	1	No
Gene	ENSG00000225630.1_4	ENSG00000225630.1_4	MTND2P28	unprocessed_pseudogene	Primary	VAR_1_1034243_C_T	1	1034243	C	T	rs79211741	-0.360428	0.126866	0.00367218	676	1	1	No
Gene	ENSG00000237973.1_5	ENSG00000237973.1_5	MTCO1P12	unprocessed_pseudogene	Primary	VAR_1_916549_A_G	1	916549	A	G	rs6660139	-0.241604	0.100772	0.0142469	688	1	1	No
Gene	ENSG00000229344.1_4	ENSG00000229344.1_4	MTCO2P12	unprocessed_pseudogene	Primary	VAR_1_797126_GTAAT_G	1	797126	GTAAT	G	rs140389426	-0.320824	0.100465	0.00112554	261	0.293765	0.382935	No
Gene	ENSG00000240409.1_4	ENSG00000240409.1_4	MTATP8P1	unprocessed_pseudogene	Primary	VAR_1_1067862_T_G	1	1067862	T	G	1_1067862_T_G_b37	0.253343	0.0610125	0.000114628	262	0.0300325	0.0505677	No
Gene	ENSG00000248527.1_5	ENSG00000248527.1_5	MTATP6P1	unprocessed_pseudogene	Primary	VAR_1_901023_T_C	1	901023	T	C	rs13303351	0.285544	0.094267	0.00206886	696	1	1	No
Gene	ENSG00000198744.5_5	ENSG00000198744.5_5	MTCO3P12	unprocessed_pseudogene	Primary	VAR_1_832066_G_C	1	832066	G	C	rs9697380	0.0664045	0.030189	0.00298177	696	1	1	No
Gene	ENSG00000228327.3_8	ENSG00000228327.3_8	AL669831.1	transcribed_unprocessed_pseudogene	Primary	VAR_1_247916_CAGG_C	1	247916	CAGG	C	rs202029170	-0.329718	0.0890432	0.00016824	396	0.066623	0.100707	No
Gene	ENSG00000235373.1	ENSG00000235373.1	RP11-206L10.3	lincRNA	Primary	VAR_1_247916_CAGG_C	1	247916	CAGG	C	rs202029170	-0.298328	0.0928752	0.00106717	1026	1	1	No
Gene	ENSG00000237491.10_10	ENSG00000237491.10_10	LINC01409	lncRNA	Primary	VAR_1_723819_T_A	1	723819	T	A	rs11804171	0.971791	0.142044	6.39587e-13	418	2.67347e-10	1.55187e-09	Yes
Gene	ENSG00000237491.10_10	ENSG00000237491.10_10	LINC01409	lncRNA	Conditional 1	VAR_1_1119858_C_T	1	1119858	C	T	rs1320565	-0.438169	0.120577	0.000197644	418	0.0826153	0.144678	No
Gene	ENSG00000230092.7_7	ENSG00000230092.7_7	AL669831.4	transcribed_unprocessed_pseudogene	Primary	VAR_1_1130200_G_A	1	1130200	G	A	rs60952966	0.687256	0.171341	3.56023e-05	418	0.0148818	0.0275034	Yes
Gene	ENSG00000230092.7_7	ENSG00000230092.7_7	AL669831.4	transcribed_unprocessed_pseudogene	Conditional 1	VAR_1_919855_G_A	1	919855	G	A	rs116781904	-0.415948	0.132343	0.00109768	1110	1	1	No
Gene	ENSG00000228794.10_7	ENSG00000228794.10_7	LINC01128	lncRNA	Primary	VAR_1_1069535_G_A	1	1069535	G	A	rs113355263	-0.202609	0.0507186	0.383488	1166	1	1	No
Gene	ENSG00000225880.5_6	ENSG00000225880.5_6	LINC00115	lncRNA	Primary	VAR_1_752566_G_A	1	752566	G	A	rs3094315	-0.533477	0.0567003	1.80409e-22	420	7.57718e-20	9.14196e-19	Yes
Gene	ENSG00000225880.5_6	ENSG00000225880.5_6	LINC00115	lncRNA	Conditional 1	VAR_1_777122_A_T	1	777122	A	T	rs2980319	0.577207	0.105531	9.94836e-08	420	4.17831e-05	0.000424915	Yes
Gene	ENSG00000225880.5_6	ENSG00000225880.5_6	LINC00115	lncRNA	Conditional 2	VAR_1_705882_G_A	1	705882	G	A	rs72631875	0.247346	0.0740635	0.00729745	1119	1	1	No
Gene	ENSG00000230368.2_4	ENSG00000230368.2_4	FAM41C	lncRNA	Primary	VAR_1_922009_G_A	1	922009	G	A	rs6693747	-0.395562	0.118808	0.00164322	1247	1	1	No
Gene	ENSG00000223764.2_8	ENSG00000223764.2_8	LINC02593	lncRNA	Primary	VAR_1_531808_GCA_G	1	531808	GCA	G	rs371880808	-0.00782578	0.0606677	1	1310	1	1	No
Gene	ENSG00000187634.12_9	ENSG00000187634.12_9	SAMD11	protein_coding	Primary	VAR_1_832960_AT_A	1	832960	AT	A	rs34260203	-0.152936	0.0328279	9.05967e-07	474	0.000429428	0.00116515	Yes
Gene	ENSG00000187634.12_9	ENSG00000187634.12_9	SAMD11	protein_coding	Conditional 1	VAR_1_964745_A_ATCTATGCAGGCAGGTGGGGGGATCAGTG	1	964745	A	ATCTATGCAGGCAGGTGGGGGGATCAGTG	rs70949543	0.132198	0.0315057	1.11551e-05	474	0.0052875	0.0203452	Yes
Gene	ENSG00000187634.12_9	ENSG00000187634.12_9	SAMD11	protein_coding	Conditional 2	VAR_1_1160856_T_C	1	1160856	T	C	rs3753342	0.188706	0.0502168	0.00012235	474	0.057994	0.116457	No
Gene	ENSG00000188976.11_5	ENSG00000188976.11_5	NOC2L	protein_coding	Primary	VAR_1_1235710_T_A	1	1235710	T	A	rs640712	0.214788	0.0576136	7.34596e-05	483	0.035481	0.0583636	No
Gene	ENSG00000187961.14_6	ENSG00000187961.14_6	KLHL17	protein_coding	Primary	VAR_1_895706_G_A	1	895706	G	A	rs13303327	0.211693	0.0493609	1.84849e-05	485	0.00896519	0.0176991	Yes
Gene	ENSG00000187961.14_6	ENSG00000187961.14_6	KLHL17	protein_coding	Conditional 1	VAR_1_1054157_T_C	1	1054157	T	C	rs59027770	-0.322489	0.069268	4.39558e-06	485	0.00213186	0.0103903	Yes
Gene	ENSG00000187961.14_6	ENSG00000187961.14_6	KLHL17	protein_coding	Conditional 2	VAR_1_1051684_A_C	1	1051684	A	C	rs72892222	1.18396	0.312444	0.000248297	485	0.120424	0.191912	No
Gene	ENSG00000187583.11_5	ENSG00000187583.11_5	PLEKHN1	protein_coding	Primary	VAR_1_828166_A_G	1	828166	A	G	rs13303117	-0.179596	0.0479828	0.000106144	488	0.0517984	0.0810418	No
Gene	ENSG00000187642.9_4	ENSG00000187642.9_4	PERM1	protein_coding	Primary	VAR_1_1034243_C_T	1	1034243	C	T	rs79211741	0.256918	0.0674841	6.89345e-05	491	0.0338468	0.0559915	No
Gene	ENSG00000272512.1_6	ENSG00000272512.1_6	AL645608.7	lncRNA	Primary	VAR_1_931362_G_A	1	931362	G	A	rs2799060	-0.798248	0.0598311	1.19706e-46	497	5.9494e-44	2.95577e-42	Yes
Gene	ENSG00000272512.1_6	ENSG00000272512.1_6	AL645608.7	lncRNA	Conditional 1	VAR_1_879687_T_C	1	879687	T	C	rs2839	-0.478656	0.0982009	6.49129e-07	497	0.000322617	0.00233396	Yes
Gene	ENSG00000272512.1_6	ENSG00000272512.1_6	AL645608.7	lncRNA	Conditional 2	VAR_1_936210_C_A	1	936210	C	A	rs3121569	0.297228	0.0632548	1.45666e-06	497	0.000723961	0.00680431	Yes
Gene	ENSG00000272512.1_6	ENSG00000272512.1_6	AL645608.7	lncRNA	Conditional 3	VAR_1_884815_A_G	1	884815	A	G	rs4246503	2.49334	0.531664	1.22988e-06	497	0.000611252	0.00644993	Yes
Gene	ENSG00000272512.1_6	ENSG00000272512.1_6	AL645608.7	lncRNA	Conditional 4	VAR_1_921071_G_A	1	921071	G	A	rs78164078	-0.385863	0.0865107	3.1301e-06	497	0.00155566	0.00905942	Yes
Gene	ENSG00000272512.1_6	ENSG00000272512.1_6	AL645608.7	lncRNA	Conditional 5	VAR_1_913610_G_A	1	913610	G	A	rs74045047	0.290919	0.0719882	2.48225e-05	497	0.0123368	0.0300943	Yes
Gene	ENSG00000188290.11_5	ENSG00000188290.11_5	HES4	protein_coding	Primary	VAR_1_931634_A_AGGGAGGGCAG	1	931634	A	AGGGAGGGCAG	rs58305877	0.257008	0.0294212	9.36907e-20	497	4.65643e-17	4.66891e-16	Yes
Gene	ENSG00000188290.11_5	ENSG00000188290.11_5	HES4	protein_coding	Conditional 1	VAR_1_1182905_G_A	1	1182905	G	A	rs75668831	-0.192333	0.0492559	0.000106572	497	0.0529662	0.103969	No
Gene	ENSG00000187608.10_8	ENSG00000187608.10_8	ISG15	protein_coding	Primary	VAR_1_945096_C_T	1	945096	C	T	rs3135457	0.436983	0.0623557	4.11974e-14	500	2.05987e-11	1.32617e-10	Yes
Gene	ENSG00000187608.10_8	ENSG00000187608.10_8	ISG15	protein_coding	Conditional 1	VAR_1_959231_G_A	1	959231	G	A	rs4039721	-0.0945724	0.032942	0.00249312	1426	1	1	No
Gene	ENSG00000188157.15_6	ENSG00000188157.15_6	AGRN	protein_coding	Primary	VAR_1_955597_G_T	1	955597	G	T	rs115173026	-0.276139	0.0324294	3.21225e-19	518	1.66394e-16	1.59499e-15	Yes
Gene	ENSG00000188157.15_6	ENSG00000188157.15_6	AGRN	protein_coding	Conditional 1	VAR_1_953678_T_C	1	953678	T	C	rs142441326	-0.197778	0.0448294	7.34002e-05	518	0.0380213	0.0823945	No
Gene	ENSG00000131591.17_10	ENSG00000131591.17_10	C1orf159	protein_coding	Primary	VAR_1_1033999_C_T	1	1033999	C	T	rs4970353	0.278367	0.0416168	2.84363e-12	551	1.56684e-09	8.51878e-09	Yes
Gene	ENSG00000131591.17_10	ENSG00000131591.17_10	C1orf159	protein_coding	Conditional 1	VAR_1_768253_A_C	1	768253	A	C	rs2977608	0.233691	0.0436098	2.06367e-08	551	1.13708e-05	0.000141156	Yes
Gene	ENSG00000131591.17_10	ENSG00000131591.17_10	C1orf159	protein_coding	Conditional 2	VAR_1_1009823_G_A	1	1009823	G	A	rs12752391	-0.23409	0.0489057	7.20393e-07	551	0.000396937	0.00456116	Yes
Gene	ENSG00000131591.17_10	ENSG00000131591.17_10	C1orf159	protein_coding	Conditional 3	VAR_1_1155804_T_C	1	1155804	T	C	rs11809575	-0.250969	0.0594261	1.27656e-05	551	0.00703383	0.0321025	Yes
Gene	ENSG00000131591.17_10	ENSG00000131591.17_10	C1orf159	protein_coding	Conditional 4	VAR_1_1456898_G_A	1	1456898	G	A	rs9439441	-0.227842	0.0696782	0.000527138	551	0.290453	0.367474	No
Gene	ENSG00000186891.14_6	ENSG00000186891.14_6	TNFRSF18	protein_coding	Primary	VAR_1_1427999_A_AC	1	1427999	A	AC	rs59289285	0.411616	0.108062	3.94109e-05	594	0.0234101	0.0407819	Yes
Gene	ENSG00000186891.14_6	ENSG00000186891.14_6	TNFRSF18	protein_coding	Conditional 1	VAR_1_1136753_T_C	1	1136753	T	C	rs186608774	-0.339567	0.0892427	8.10946e-05	594	0.0481702	0.097117	No
Gene	ENSG00000186827.11_5	ENSG00000186827.11_5	TNFRSF4	protein_coding	Primary	VAR_1_913889_G_A	1	913889	G	A	rs2340596	-0.156769	0.0370831	0.00103108	1690	1	1	No
Gene	ENSG00000078808.18_6	ENSG00000078808.18_6	SDF4	protein_coding	Primary	VAR_1_1151232_T_C	1	1151232	T	C	rs3813201	-0.271344	0.0346962	4.94099e-12	608	3.00412e-09	1.58638e-08	Yes
Gene	ENSG00000078808.18_6	ENSG00000078808.18_6	SDF4	protein_coding	Conditional 1	VAR_1_1053385_C_T	1	1053385	C	T	rs4970408	-0.116038	0.027198	0.00519713	1729	1	1	No
Gene	ENSG00000176022.7_8	ENSG00000176022.7_8	B3GALT6	protein_coding	Primary	VAR_1_1167090_CCCCCGGGAA_C	1	1167090	CCCCCGGGAA	C	rs112603604	-0.420619	0.041142	6.63186e-27	609	4.0388e-24	6.26457e-23	Yes
Gene	ENSG00000176022.7_8	ENSG00000176022.7_8	B3GALT6	protein_coding	Conditional 1	VAR_1_1465711_T_C	1	1465711	T	C	rs9439444	0.133921	0.0342584	0.000165985	609	0.101085	0.168243	No
Gene	ENSG00000184163.3_5	ENSG00000184163.3_5	C1QTNF12	protein_coding	Primary	VAR_1_1177019_T_C	1	1177019	T	C	rs77550145	-0.528588	0.101473	1.11204e-07	613	6.8168e-05	0.000213677	Yes
Gene	ENSG00000184163.3_5	ENSG00000184163.3_5	C1QTNF12	protein_coding	Conditional 1	VAR_1_1559971_C_T	1	1559971	C	T	rs12748433	0.473182	0.121832	3.14383e-05	613	0.0192717	0.0508804	No
Gene	ENSG00000160087.21_8	ENSG00000160087.21_8	UBE2J2	protein_coding	Primary	VAR_1_1688384_G_A	1	1688384	G	A	rs79052177	0.29849	0.0848853	0.000206902	629	0.130142	0.180443	No
Gene	ENSG00000230415.1_6	ENSG00000230415.1_6	LINC01786	lncRNA	Primary	VAR_1_1060816_G_A	1	1060816	G	A	rs75112400	0.796332	0.192645	2.7821e-05	627	0.0174437	0.031608	Yes
Gene	ENSG00000230415.1_6	ENSG00000230415.1_6	LINC01786	lncRNA	Conditional 1	VAR_1_1261133_G_T	1	1261133	G	T	rs3813208	-0.565181	0.136334	4.33796e-05	627	0.027199	0.0651092	No
Gene	ENSG00000162572.21_5	ENSG00000162572.21_5	SCNN1D	protein_coding	Primary	VAR_1_1143179_AG_A	1	1143179	AG	A	rs3834015	0.527283	0.101229	7.7215e-08	630	4.86454e-05	0.000156339	Yes
Gene	ENSG00000162572.21_5	ENSG00000162572.21_5	SCNN1D	protein_coding	Conditional 1	VAR_1_1300946_G_A	1	1300946	G	A	rs2936661	0.247603	0.0670196	6.43314e-05	630	0.0405288	0.085951	No
Gene	ENSG00000131584.19_5	ENSG00000131584.19_5	ACAP3	protein_coding	Primary	VAR_1_1305493_A_G	1	1305493	A	G	rs2649599	0.178069	0.0332164	7.98374e-08	637	5.08564e-05	0.00016268	Yes
Gene	ENSG00000131584.19_5	ENSG00000131584.19_5	ACAP3	protein_coding	Conditional 1	VAR_1_1036867_AAT_A	1	1036867	AAT	A	rs141449834	-0.24892	0.0549955	5.62862e-05	637	0.0358543	0.0792747	No
Gene	ENSG00000169972.12_4	ENSG00000169972.12_4	PUSL1	protein_coding	Primary	VAR_1_1342612_G_C	1	1342612	G	C	rs2275915	-0.22412	0.0602649	0.000165252	637	0.105265	0.149894	No
Gene	ENSG00000127054.21_5	ENSG00000127054.21_5	INTS11	protein_coding	Primary	VAR_1_1265505_G_A	1	1265505	G	A	rs35946613	-0.180313	0.0283157	2.03539e-11	639	1.30061e-08	6.44068e-08	Yes
Gene	ENSG00000127054.21_5	ENSG00000127054.21_5	INTS11	protein_coding	Conditional 1	VAR_1_1333436_C_A	1	1333436	C	A	rs1240743	-0.110325	0.0221673	1.39015e-06	639	0.000888305	0.00523717	Yes
Gene	ENSG00000127054.21_5	ENSG00000127054.21_5	INTS11	protein_coding	Conditional 2	VAR_1_1535700_C_G	1	1535700	C	G	rs116788278	-0.086131	0.0209948	0.000102701	639	0.065626	0.125993	No
Gene	ENSG00000240731.1_8	ENSG00000240731.1_8	AL139287.1	lncRNA	Primary	VAR_1_1297213_G_C	1	1297213	G	C	rs2649610	-0.292244	0.0642108	2.13882e-05	638	0.0136457	0.0254683	Yes
Gene	ENSG00000240731.1_8	ENSG00000240731.1_8	AL139287.1	lncRNA	Conditional 1	VAR_1_938125_G_A	1	938125	G	A	rs2710868	0.180021	0.0529439	0.00533837	1826	1	1	No
Gene	ENSG00000224051.7_4	ENSG00000224051.7_4	CPTP	protein_coding	Primary	VAR_1_1158631_A_G	1	1158631	A	G	rs6603781	0.166426	0.0396408	1.17863e-05	636	0.00749611	0.0150904	Yes
Gene	ENSG00000224051.7_4	ENSG00000224051.7_4	CPTP	protein_coding	Conditional 1	VAR_1_1360393_C_T	1	1360393	C	T	rs2801380	0.155239	0.0442403	0.000135361	636	0.0860894	0.149228	No
Gene	ENSG00000107404.20_7	ENSG00000107404.20_7	DVL1	protein_coding	Primary	VAR_1_1257593_A_G	1	1257593	A	G	rs1810745	0.153802	0.0372653	3.744e-05	640	0.0239616	0.0416111	Yes
Gene	ENSG00000107404.20_7	ENSG00000107404.20_7	DVL1	protein_coding	Conditional 1	VAR_1_1268195_G_A	1	1268195	G	A	rs3813211	0.248338	0.0562072	8.67939e-06	640	0.00555481	0.0210043	Yes
Gene	ENSG00000107404.20_7	ENSG00000107404.20_7	DVL1	protein_coding	Conditional 2	VAR_1_1158631_A_G	1	1158631	A	G	rs6603781	0.104563	0.0314766	0.00117933	1851	1	1	No
Gene	ENSG00000162576.16_4	ENSG00000162576.16_4	MXRA8	protein_coding	Primary	VAR_1_1518826_C_CG	1	1518826	C	CG	rs112925944	-0.140695	0.0324719	9.94158e-06	633	0.00629302	0.0129513	Yes
Gene	ENSG00000162576.16_4	ENSG00000162576.16_4	MXRA8	protein_coding	Conditional 1	VAR_1_906272_A_C	1	906272	A	C	rs28507236	0.123473	0.0349485	0.000433541	633	0.274431	0.38568	No
Gene	ENSG00000175756.13_4	ENSG00000175756.13_4	AURKAIP1	protein_coding	Primary	VAR_1_1310074_C_G	1	1310074	C	G	rs2765035	0.176734	0.042035	0.00274652	1847	1	1	No
Gene	ENSG00000221978.12_7	ENSG00000221978.12_7	CCNL2	protein_coding	Primary	VAR_1_1415063_T_G	1	1415063	T	G	rs1153104	0.135127	0.0307653	6.01439e-06	621	0.00373494	0.00818458	Yes
Gene	ENSG00000221978.12_7	ENSG00000221978.12_7	CCNL2	protein_coding	Conditional 1	VAR_1_821325_ACAGT_A	1	821325	ACAGT	A	rs138860880	-0.0186087	0.0189194	1	1875	1	1	No
Gene	ENSG00000224870.7_8	ENSG00000224870.7_8	MRPL20-AS1	lncRNA	Primary	VAR_1_1079198_T_C	1	1079198	T	C	rs11260603	0.293395	0.0527058	7.03725e-09	612	4.3068e-06	1.60749e-05	Yes
Gene	ENSG00000224870.7_8	ENSG00000224870.7_8	MRPL20-AS1	lncRNA	Conditional 1	VAR_1_1512871_A_AC	1	1512871	A	AC	rs35576478	-0.217565	0.0518664	1.22344e-05	612	0.00748743	0.0259347	Yes
Gene	ENSG00000224870.7_8	ENSG00000224870.7_8	MRPL20-AS1	lncRNA	Conditional 2	VAR_1_1010290_TCACA_T	1	1010290	TCACA	T	rs138701857	0.0885234	0.0691516	6.88173e-13	612	4.21162e-10	4.03583e-08	Yes
Gene	ENSG00000224870.7_8	ENSG00000224870.7_8	MRPL20-AS1	lncRNA	Conditional 3	VAR_1_1333436_C_A	1	1333436	C	A	rs1240743	0.215482	0.0500606	8.96947e-06	612	0.00548931	0.0275425	Yes
Gene	ENSG00000224870.7_8	ENSG00000224870.7_8	MRPL20-AS1	lncRNA	Conditional 4	VAR_1_1276077_G_A	1	1276077	G	A	rs3855955	0.349216	0.0745504	1.42159e-06	612	0.000870013	0.0060443	Yes
Gene	ENSG00000224870.7_8	ENSG00000224870.7_8	MRPL20-AS1	lncRNA	Conditional 5	VAR_1_1472047_C_T	1	1472047	C	T	rs3118505	-0.270515	0.0806526	0.000463511	612	0.283669	0.343389	No
Gene	ENSG00000242485.6_5	ENSG00000242485.6_5	MRPL20	protein_coding	Primary	VAR_1_1342612_G_C	1	1342612	G	C	rs2275915	0.261726	0.0410168	1.22172e-12	607	7.41584e-10	4.15266e-09	Yes
Gene	ENSG00000242485.6_5	ENSG00000242485.6_5	MRPL20	protein_coding	Conditional 1	VAR_1_1155238_G_A	1	1155238	G	A	rs12134035	0.187465	0.0418198	1.65733e-06	607	0.001006	0.00574188	Yes
Gene	ENSG00000242485.6_5	ENSG00000242485.6_5	MRPL20	protein_coding	Conditional 2	VAR_1_1108518_T_C	1	1108518	T	C	rs11260536	0.190837	0.0495645	7.49182e-05	607	0.0454754	0.0996795	No
Gene	ENSG00000264293.1	ENSG00000264293.1	RN7SL657P	misc_RNA	Primary	VAR_1_902997_G_A	1	902997	G	A	rs7524174	-0.530022	0.132747	0.000298661	599	0.178898	0.24002	No
Gene	ENSG00000272455.1_7	ENSG00000272455.1_7	AL391244.2	lncRNA	Primary	VAR_1_1344686_A_G	1	1344686	A	G	rs112301494	-0.605506	0.089529	2.41809e-12	594	1.43634e-09	7.8243e-09	Yes
Gene	ENSG00000272455.1_7	ENSG00000272455.1_7	AL391244.2	lncRNA	Conditional 1	VAR_1_1006069_G_A	1	1006069	G	A	rs55918415	-0.296407	0.0873112	0.000308901	594	0.183487	0.269769	No
Gene	ENSG00000235098.8_5	ENSG00000235098.8_5	ANKRD65	protein_coding	Primary	VAR_1_1353380_T_C	1	1353380	T	C	rs11488462	-0.97724	0.0802428	3.44916e-38	597	2.05915e-35	6.16594e-34	Yes
Gene	ENSG00000235098.8_5	ENSG00000235098.8_5	ANKRD65	protein_coding	Conditional 1	VAR_1_1823922_A_G	1	1823922	A	G	rs6688000	0.328784	0.083319	2.52036e-05	597	0.0150466	0.0428109	Yes
Gene	ENSG00000235098.8_5	ENSG00000235098.8_5	ANKRD65	protein_coding	Conditional 2	VAR_1_1065800_C_T	1	1065800	C	T	rs11580120	0.173875	0.0553134	0.00122312	1855	1	1	No
Gene	ENSG00000225285.1_7	ENSG00000225285.1_7	LINC01770	lncRNA	Primary	VAR_1_1358723_G_T	1	1358723	G	T	rs1695854	0.470602	0.107473	4.22049e-06	596	0.00251541	0.00576985	Yes
Gene	ENSG00000225285.1_7	ENSG00000225285.1_7	LINC01770	lncRNA	Conditional 1	VAR_1_1451380_T_C	1	1451380	T	C	rs9439458	-0.336655	0.0966061	0.000211554	596	0.126086	0.199939	No
Gene	ENSG00000179403.12_6	ENSG00000179403.12_6	VWA1	protein_coding	Primary	VAR_1_1361202_C_G	1	1361202	C	G	rs145035575	0.302887	0.0601315	1.08829e-06	595	0.00064753	0.00169385	Yes
Gene	ENSG00000179403.12_6	ENSG00000179403.12_6	VWA1	protein_coding	Conditional 1	VAR_1_1362460_C_T	1	1362460	C	T	rs144899239	-1.48581	0.429806	0.00362452	1873	1	1	No
Gene	ENSG00000215915.10_7	ENSG00000215915.10_7	ATAD3C	protein_coding	Primary	VAR_1_1227664_TTGAG_T	1	1227664	TTGAG	T	rs3831920	-0.461491	0.120231	2.42132e-05	620	0.0150122	0.027698	Yes
Gene	ENSG00000215915.10_7	ENSG00000215915.10_7	ATAD3C	protein_coding	Conditional 1	VAR_1_1115210_G_A	1	1115210	G	A	rs11260546	0.475177	0.108736	4.94227e-06	620	0.00306421	0.0136605	Yes
Gene	ENSG00000215915.10_7	ENSG00000215915.10_7	ATAD3C	protein_coding	Conditional 2	VAR_1_1379498_C_T	1	1379498	C	T	rs78991375	-0.625867	0.164511	8.8607e-05	620	0.0549363	0.112632	No
Gene	ENSG00000160072.20_4	ENSG00000160072.20_4	ATAD3B	protein_coding	Primary	VAR_1_1109195_A_G	1	1109195	A	G	rs5010608	-0.454866	0.0796784	1.24796e-08	610	7.61256e-06	2.7442e-05	Yes
Gene	ENSG00000160072.20_4	ENSG00000160072.20_4	ATAD3B	protein_coding	Conditional 1	VAR_1_1379498_C_T	1	1379498	C	T	rs78991375	-0.490432	0.0937126	3.81065e-08	610	2.3245e-05	0.00025659	Yes
Gene	ENSG00000160072.20_4	ENSG00000160072.20_4	ATAD3B	protein_coding	Conditional 2	VAR_1_1364143_A_G	1	1364143	A	G	rs1695826	0.428377	0.0834673	9.30196e-08	610	5.6742e-05	0.00102929	Yes
Gene	ENSG00000160072.20_4	ENSG00000160072.20_4	ATAD3B	protein_coding	Conditional 3	VAR_1_1408550_C_T	1	1408550	C	T	rs143656588	0.441717	0.0954595	1.09408e-06	610	0.000667386	0.00671971	Yes
Gene	ENSG00000160072.20_4	ENSG00000160072.20_4	ATAD3B	protein_coding	Conditional 4	VAR_1_1367193_G_T	1	1367193	G	T	rs2291887	0.196063	0.060083	0.000271765	610	0.165777	0.222475	No
Gene	ENSG00000284740.1_1	ENSG00000284740.1_1	AL645728.2	transcribed_unprocessed_pseudogene	Primary	VAR_1_1706886_G_A	1	1706886	G	A	rs59555069	0.459863	0.128436	0.000160658	581	0.0933421	0.135218	No
Gene	ENSG00000197785.14_7	ENSG00000197785.14_7	ATAD3A	protein_coding	Primary	VAR_1_1921242_A_G	1	1921242	A	G	rs13303156	0.1192	0.0362884	0.000716327	1964	1	1	No
Gene	ENSG00000205090.9_5	ENSG00000205090.9_5	TMEM240	protein_coding	Primary	VAR_1_1507366_G_A	1	1507366	G	A	rs9439469	-0.247031	0.0528781	1.32629e-06	590	0.00078251	0.00201451	Yes
Gene	ENSG00000205090.9_5	ENSG00000205090.9_5	TMEM240	protein_coding	Conditional 1	VAR_1_1066403_T_C	1	1066403	T	C	rs10907182	0.177741	0.0472108	0.000108436	590	0.0639773	0.119897	No
Gene	ENSG00000160075.12_5	ENSG00000160075.12_5	SSU72	protein_coding	Primary	VAR_1_1507366_G_A	1	1507366	G	A	rs9439469	0.322656	0.038313	3.42714e-18	626	2.14539e-15	1.89858e-14	Yes
Gene	ENSG00000160075.12_5	ENSG00000160075.12_5	SSU72	protein_coding	Conditional 1	VAR_1_1518826_C_CG	1	1518826	C	CG	rs112925944	0.192279	0.0493245	4.78291e-05	626	0.029941	0.0695764	No
Gene	ENSG00000228594.4_8	ENSG00000228594.4_8	FNDC10	protein_coding	Primary	VAR_1_1602536_G_C	1	1602536	G	C	rs4648609	-0.238433	0.0376133	3.7612e-10	566	2.12884e-07	9.25234e-07	Yes
Gene	ENSG00000228594.4_8	ENSG00000228594.4_8	FNDC10	protein_coding	Conditional 1	VAR_1_2020343_T_C	1	2020343	T	C	rs6701689	-0.141942	0.040586	0.000285724	566	0.16172	0.242982	No
Gene	ENSG00000272106.1_6	ENSG00000272106.1_6	AL691432.2	lncRNA	Primary	VAR_1_1548702_T_C	1	1548702	T	C	rs9442431	-0.400997	0.0398969	1.79789e-25	602	1.08233e-22	1.53469e-21	Yes
Gene	ENSG00000272106.1_6	ENSG00000272106.1_6	AL691432.2	lncRNA	Conditional 1	VAR_1_1548702_T_C	1	1548702	T	C	rs9442431	-0.400997	0.0398969	1.79789e-25	602	1.08233e-22	2.23226e-20	Yes
Gene	ENSG00000272106.1_6	ENSG00000272106.1_6	AL691432.2	lncRNA	Conditional 2	VAR_1_1609165_A_T	1	1609165	A	T	rs12757736	-0.134706	0.0361725	0.0119403	1955	1	1	No
Gene	ENSG00000197530.12_8	ENSG00000197530.12_8	MIB2	protein_coding	Primary	VAR_1_1550702_A_G	1	1550702	A	G	rs4648611	-0.205746	0.026378	9.43696e-15	608	5.73767e-12	3.85944e-11	Yes
Gene	ENSG00000197530.12_8	ENSG00000197530.12_8	MIB2	protein_coding	Conditional 1	VAR_1_1634138_G_GCCCA	1	1634138	G	GCCCA	1_1634138_G_GTCCA_b37	-0.149969	0.0320893	8.35128e-07	608	0.000507758	0.00335348	Yes
Gene	ENSG00000197530.12_8	ENSG00000197530.12_8	MIB2	protein_coding	Conditional 2	VAR_1_1065857_T_C	1	1065857	T	C	rs11260599	-0.16282	0.049021	0.000303376	608	0.184453	0.264757	No
Gene	ENSG00000189409.14_7	ENSG00000189409.14_7	MMP23B	protein_coding	Primary	VAR_1_1620058_AAAC_A	1	1620058	AAAC	A	rs201217954	-0.162419	0.0424038	0.00834014	1908	1	1	No
Gene	ENSG00000248333.8_5	ENSG00000248333.8_5	CDK11B	protein_coding	Primary	VAR_1_1635193_T_C	1	1635193	T	C	rs11486026	0.526688	0.0896155	5.47468e-10	560	3.06582e-07	1.30809e-06	Yes
Gene	ENSG00000248333.8_5	ENSG00000248333.8_5	CDK11B	protein_coding	Conditional 1	VAR_1_1638005_G_C	1	1638005	G	C	rs17162876	0.229482	0.0454795	2.39871e-07	560	0.000134328	0.00113937	Yes
Gene	ENSG00000248333.8_5	ENSG00000248333.8_5	CDK11B	protein_coding	Conditional 2	VAR_1_1647928_A_G	1	1647928	A	G	rs1883424	0.426651	0.102199	1.93914e-05	560	0.0108592	0.0406224	Yes
Gene	ENSG00000248333.8_5	ENSG00000248333.8_5	CDK11B	protein_coding	Conditional 3	VAR_1_2052728_T_A	1	2052728	T	A	rs61775450	0.218082	0.0604901	0.000218368	560	0.122286	0.18737	No
Gene	ENSG00000272004.1_6	ENSG00000272004.1_6	FO704657.1	lncRNA	Primary	VAR_1_1590521_G_A	1	1590521	G	A	rs79113395	-0.961695	0.0734559	2.3648e-45	539	1.27463e-42	5.75557e-41	Yes
Gene	ENSG00000272004.1_6	ENSG00000272004.1_6	FO704657.1	lncRNA	Conditional 1	VAR_1_1976851_G_T	1	1976851	G	T	rs28394674	0.283374	0.0657083	5.41344e-05	539	0.0291784	0.0684401	No
Gene	ENSG00000189339.12_5	ENSG00000189339.12_5	SLC35E2B	protein_coding	Primary	VAR_1_1596500_C_T	1	1596500	C	T	rs72634819	-1.22793	0.073773	1.88228e-78	545	1.02584e-75	3.6313e-73	Yes
Gene	ENSG00000189339.12_5	ENSG00000189339.12_5	SLC35E2B	protein_coding	Conditional 1	VAR_1_1584218_T_C	1	1584218	T	C	rs4648607	-0.547501	0.0697922	3.51323e-16	545	1.91471e-13	1.05678e-11	Yes
Gene	ENSG00000189339.12_5	ENSG00000189339.12_5	SLC35E2B	protein_coding	Conditional 2	VAR_1_1615348_A_C	1	1615348	A	C	rs7520934	-0.23757	0.0375193	8.30761e-11	545	4.52765e-08	2.43389e-06	Yes
Gene	ENSG00000189339.12_5	ENSG00000189339.12_5	SLC35E2B	protein_coding	Conditional 3	VAR_1_1597020_C_G	1	1597020	C	G	rs72634820	-0.56696	0.144635	4.70832e-05	545	0.0256604	0.0650885	No
Gene	ENSG00000269737.2_6	ENSG00000269737.2_6	AL691432.1	transcribed_processed_pseudogene	Primary	VAR_1_1584218_T_C	1	1584218	T	C	rs4648607	-1.00991	0.112531	1.28858e-21	530	6.82947e-19	7.714e-18	Yes
Gene	ENSG00000269737.2_6	ENSG00000269737.2_6	AL691432.1	transcribed_processed_pseudogene	Conditional 1	VAR_1_1742678_C_T	1	1742678	C	T	rs139039756	-0.530101	0.109989	2.6405e-07	530	0.000139947	0.00117852	Yes
Gene	ENSG00000269737.2_6	ENSG00000269737.2_6	AL691432.1	transcribed_processed_pseudogene	Conditional 2	VAR_1_1171683_A_G	1	1171683	A	G	rs7536568	0.340403	0.0796975	1.07963e-05	530	0.00572203	0.027416	Yes
Gene	ENSG00000269737.2_6	ENSG00000269737.2_6	AL691432.1	transcribed_processed_pseudogene	Conditional 3	VAR_1_1518826_C_CG	1	1518826	C	CG	rs112925944	0.295414	0.0842218	0.000196234	530	0.104004	0.166482	No
Gene	ENSG00000215914.4_3	ENSG00000215914.4_3	MMP23A	unprocessed_pseudogene	Primary	VAR_1_1567089_T_C	1	1567089	T	C	rs28451771	-0.40805	0.071621	1.83154e-09	507	9.28589e-07	3.74439e-06	Yes
Gene	ENSG00000215914.4_3	ENSG00000215914.4_3	MMP23A	unprocessed_pseudogene	Conditional 1	VAR_1_1559703_AT_A	1	1559703	AT	A	rs70937161	-0.217929	0.0492182	4.91641e-06	507	0.00249262	0.011656	Yes
Gene	ENSG00000215914.4_3	ENSG00000215914.4_3	MMP23A	unprocessed_pseudogene	Conditional 2	VAR_1_1637927_C_G	1	1637927	C	G	rs113642628	-0.337304	0.0980752	0.000181504	507	0.0920225	0.157877	No
Gene	ENSG00000008128.23_7	ENSG00000008128.23_7	CDK11A	protein_coding	Primary	VAR_1_1619767_C_T	1	1619767	C	T	rs9442411	-0.50049	0.0659647	4.74786e-15	518	2.45939e-12	1.69397e-11	Yes
Gene	ENSG00000008128.23_7	ENSG00000008128.23_7	CDK11A	protein_coding	Conditional 1	VAR_1_1796616_G_A	1	1796616	G	A	rs6698147	-0.315578	0.0613111	1.33864e-07	518	6.93416e-05	0.000653189	Yes
Gene	ENSG00000008128.23_7	ENSG00000008128.23_7	CDK11A	protein_coding	Conditional 2	VAR_1_1647928_A_G	1	1647928	A	G	rs1883424	0.380893	0.0716058	5.71785e-08	518	2.96185e-05	0.000621706	Yes
Gene	ENSG00000008128.23_7	ENSG00000008128.23_7	CDK11A	protein_coding	Conditional 3	VAR_1_1637506_ACT_A	1	1637506	ACT	A	rs70937176	0.475004	0.0764258	4.04672e-11	518	2.0962e-08	1.4552e-06	Yes
Gene	ENSG00000008128.23_7	ENSG00000008128.23_7	CDK11A	protein_coding	Conditional 4	VAR_1_1685213_C_G	1	1685213	C	G	rs2072928	-0.377604	0.0807638	2.03632e-06	518	0.00105481	0.00696177	Yes
Gene	ENSG00000008128.23_7	ENSG00000008128.23_7	CDK11A	protein_coding	Conditional 5	VAR_1_1662428_A_G	1	1662428	A	G	rs2281171	1.10469	0.175841	9.07799e-11	518	4.7024e-08	1.89271e-06	Yes
Gene	ENSG00000268575.1_8	ENSG00000268575.1_8	AL031282.2	lncRNA	Primary	VAR_1_1674111_C_T	1	1674111	C	T	rs72634839	-0.914858	0.0787258	1.09682e-35	523	5.73639e-33	1.46348e-31	Yes
Gene	ENSG00000268575.1_8	ENSG00000268575.1_8	AL031282.2	lncRNA	Conditional 1	VAR_1_1663851_G_C	1	1663851	G	C	rs2294486	1.82687	0.182912	2.76583e-25	523	1.44653e-22	2.83423e-20	Yes
Gene	ENSG00000268575.1_8	ENSG00000268575.1_8	AL031282.2	lncRNA	Conditional 2	VAR_1_1665613_A_G	1	1665613	A	G	rs4648764	0.603648	0.0798206	9.65793e-16	523	5.0511e-13	1.11326e-10	Yes
Gene	ENSG00000268575.1_8	ENSG00000268575.1_8	AL031282.2	lncRNA	Conditional 3	VAR_1_1664124_T_C	1	1664124	T	C	rs2294489	-1.5568	0.286719	2.74596e-08	523	1.43613e-05	0.000310535	Yes
Gene	ENSG00000268575.1_8	ENSG00000268575.1_8	AL031282.2	lncRNA	Conditional 4	VAR_1_1663831_C_T	1	1663831	C	T	rs3817856	2.47956	0.681912	0.000190312	523	0.099533	0.145243	No
Gene	ENSG00000227775.3_6	ENSG00000227775.3_6	AL031282.1	transcribed_processed_pseudogene	Primary	VAR_1_1541916_GCT_G	1	1541916	GCT	G	1_1541916_GCT_*_b37	0.318757	0.0567501	7.28551e-09	484	3.52619e-06	1.33218e-05	Yes
Gene	ENSG00000227775.3_6	ENSG00000227775.3_6	AL031282.1	transcribed_processed_pseudogene	Conditional 1	VAR_1_1691050_C_T	1	1691050	C	T	rs35672141	-0.23973	0.047599	1.66246e-07	484	8.04631e-05	0.00074016	Yes
Gene	ENSG00000227775.3_6	ENSG00000227775.3_6	AL031282.1	transcribed_processed_pseudogene	Conditional 2	VAR_1_1619767_C_T	1	1619767	C	T	rs9442411	-0.22126	0.0499163	7.18837e-06	484	0.00347917	0.0203128	Yes
Gene	ENSG00000227775.3_6	ENSG00000227775.3_6	AL031282.1	transcribed_processed_pseudogene	Conditional 3	VAR_1_1601052_G_A	1	1601052	G	A	rs72634826	0.238629	0.0575036	2.46148e-05	484	0.0119136	0.0438939	Yes
Gene	ENSG00000227775.3_6	ENSG00000227775.3_6	AL031282.1	transcribed_processed_pseudogene	Conditional 4	VAR_1_1721479_C_T	1	1721479	C	T	rs2272908	0.410152	0.114009	0.000211863	484	0.102542	0.147125	No
Gene	ENSG00000215790.7_7	ENSG00000215790.7_7	SLC35E2A	protein_coding	Primary	VAR_1_1597020_C_G	1	1597020	C	G	rs72634820	1.80257	0.114154	9.158e-70	488	4.4691e-67	9.0399e-65	Yes
Gene	ENSG00000215790.7_7	ENSG00000215790.7_7	SLC35E2A	protein_coding	Conditional 1	VAR_1_1551927_T_C	1	1551927	T	C	rs7418389	0.623864	0.0701895	2.58484e-20	488	1.2614e-17	1.2155e-15	Yes
Gene	ENSG00000215790.7_7	ENSG00000215790.7_7	SLC35E2A	protein_coding	Conditional 2	VAR_1_1619767_C_T	1	1619767	C	T	rs9442411	-0.277014	0.0666885	2.26494e-05	488	0.0110529	0.0410987	Yes
Gene	ENSG00000215790.7_7	ENSG00000215790.7_7	SLC35E2A	protein_coding	Conditional 3	VAR_1_1660978_C_A	1	1660978	C	A	rs1972183	0.270608	0.0671156	3.81035e-05	488	0.0185945	0.0556149	No
Gene	ENSG00000008130.15_5	ENSG00000008130.15_5	NADK	protein_coding	Primary	VAR_1_1680219_G_A	1	1680219	G	A	rs1014988	-0.143849	0.0256257	5.15644e-09	505	2.604e-06	9.99596e-06	Yes
Gene	ENSG00000008130.15_5	ENSG00000008130.15_5	NADK	protein_coding	Conditional 1	VAR_1_1466828_C_T	1	1466828	C	T	rs6683520	-0.222196	0.05238	1.25179e-05	505	0.00632154	0.0230223	Yes
Gene	ENSG00000008130.15_5	ENSG00000008130.15_5	NADK	protein_coding	Conditional 2	VAR_1_1518826_C_CG	1	1518826	C	CG	rs112925944	0.134017	0.0374808	0.000262086	505	0.132353	0.205789	No
Gene	ENSG00000078369.18_5	ENSG00000078369.18_5	GNB1	protein_coding	Primary	VAR_1_2312395_C_T	1	2312395	C	T	rs2643908	-0.122412	0.0286338	5.1066e-06	622	0.00317631	0.00709373	Yes
Gene	ENSG00000078369.18_5	ENSG00000078369.18_5	GNB1	protein_coding	Conditional 1	VAR_1_1983701_G_A	1	1983701	G	A	rs28671574	0.122244	0.0369211	0.00039211	622	0.243892	0.345321	No
Gene	ENSG00000178821.13_6	ENSG00000178821.13_6	TMEM52	protein_coding	Primary	VAR_1_2311393_A_G	1	2311393	A	G	rs61760819	0.331787	0.0773879	1.20797e-05	593	0.00716328	0.0145192	Yes
Gene	ENSG00000178821.13_6	ENSG00000178821.13_6	TMEM52	protein_coding	Conditional 1	VAR_1_2139307_C_T	1	2139307	C	T	rs2503713	-0.301646	0.068907	6.11102e-06	593	0.00362384	0.0155254	Yes
Gene	ENSG00000178821.13_6	ENSG00000178821.13_6	TMEM52	protein_coding	Conditional 2	VAR_1_1850136_C_T	1	1850136	C	T	rs2295364	-0.212787	0.0650995	0.000639656	1914	1	1	No
Gene	ENSG00000187730.9_4	ENSG00000187730.9_4	GABRD	protein_coding	Primary	VAR_1_2207480_C_G	1	2207480	C	G	rs6671815	0.281518	0.0754772	8.79094e-05	659	0.0579323	0.0891263	No
Gene	ENSG00000067606.17_6	ENSG00000067606.17_6	PRKCZ	protein_coding	Primary	VAR_1_2141985_C_A	1	2141985	C	A	rs1105269	0.215227	0.0356889	4.21974e-09	678	2.86099e-06	1.09359e-05	Yes
Gene	ENSG00000067606.17_6	ENSG00000067606.17_6	PRKCZ	protein_coding	Conditional 1	VAR_1_1706886_G_A	1	1706886	G	A	rs59555069	0.191499	0.0578376	0.00168926	2218	1	1	No
Gene	ENSG00000182873.5_8	ENSG00000182873.5_8	PRKCZ-AS1	lncRNA	Primary	VAR_1_2120625_C_A	1	2120625	C	A	rs2503700	0.59848	0.0826416	5.47763e-14	616	3.37422e-11	2.12948e-10	Yes
Gene	ENSG00000182873.5_8	ENSG00000182873.5_8	PRKCZ-AS1	lncRNA	Conditional 1	VAR_1_2393833_G_T	1	2393833	G	T	rs115072175	-0.408033	0.117131	0.000225603	616	0.138972	0.214996	No
Gene	ENSG00000162585.17_6	ENSG00000162585.17_6	FAAP20	protein_coding	Primary	VAR_1_2104534_TCCAC_T	1	2104534	TCCAC	T	rs74865871	-0.510013	0.0523747	9.77934e-17	614	6.00451e-14	4.74024e-13	Yes
Gene	ENSG00000162585.17_6	ENSG00000162585.17_6	FAAP20	protein_coding	Conditional 1	VAR_1_2121118_C_T	1	2121118	C	T	rs2503701	-0.317632	0.0351093	2.74453e-21	614	1.68514e-18	1.81748e-16	Yes
Gene	ENSG00000162585.17_6	ENSG00000162585.17_6	FAAP20	protein_coding	Conditional 2	VAR_1_2245570_C_G	1	2245570	C	G	rs2843152	0.149154	0.0272808	7.35688e-07	614	0.000451712	0.00497787	Yes
Gene	ENSG00000162585.17_6	ENSG00000162585.17_6	FAAP20	protein_coding	Conditional 3	VAR_1_2354400_C_T	1	2354400	C	T	rs12096965	0.195765	0.0431489	1.92997e-05	614	0.01185	0.0438939	Yes
Gene	ENSG00000162585.17_6	ENSG00000162585.17_6	FAAP20	protein_coding	Conditional 4	VAR_1_2348040_T_C	1	2348040	T	C	rs10910068	0.126766	0.0276766	1.53688e-05	614	0.00943642	0.0298946	Yes
Gene	ENSG00000162585.17_6	ENSG00000162585.17_6	FAAP20	protein_coding	Conditional 5	VAR_1_2086716_GTGA_G	1	2086716	GTGA	G	rs148522377	0.179543	0.045647	0.000418473	614	0.256942	0.313392	No
Gene	ENSG00000157933.10_4	ENSG00000157933.10_4	SKI	protein_coding	Primary	VAR_1_2432331_C_A	1	2432331	C	A	rs4648641	-0.0821882	0.0199986	4.08675e-05	594	0.0242753	0.0420634	Yes
Gene	ENSG00000157933.10_4	ENSG00000157933.10_4	SKI	protein_coding	Conditional 1	VAR_1_2494330_G_A	1	2494330	G	A	rs2234167	-0.115165	0.0309863	0.000288897	594	0.171605	0.255269	No
Gene	ENSG00000116151.14_8	ENSG00000116151.14_8	MORN1	protein_coding	Primary	VAR_1_2294844_C_T	1	2294844	C	T	rs55873848	0.480085	0.0669816	3.04436e-13	630	1.91794e-10	1.13187e-09	Yes
Gene	ENSG00000116151.14_8	ENSG00000116151.14_8	MORN1	protein_coding	Conditional 1	VAR_1_2272226_C_T	1	2272226	C	T	rs1472318	-0.326561	0.0777848	7.3205e-06	630	0.00461192	0.0183914	Yes
Gene	ENSG00000116151.14_8	ENSG00000116151.14_8	MORN1	protein_coding	Conditional 2	VAR_1_1874581_A_G	1	1874581	A	G	rs2803329	-0.282091	0.0808818	0.000333957	630	0.210393	0.294791	No
Gene	ENSG00000269896.2_6	ENSG00000269896.2_6	AL513477.1	transcribed_processed_pseudogene	Primary	VAR_1_2780995_T_G	1	2780995	T	G	rs729178	0.260259	0.0835285	0.0012199	1955	1	1	No
Gene	ENSG00000272420.1_7	ENSG00000272420.1_7	AL513477.2	lncRNA	Primary	VAR_1_2297994_G_C	1	2297994	G	C	rs10910059	0.382232	0.0908044	4.1832e-05	596	0.0249319	0.0430547	Yes
Gene	ENSG00000272420.1_7	ENSG00000272420.1_7	AL513477.2	lncRNA	Conditional 1	VAR_1_2789906_C_G	1	2789906	C	G	rs2124661	0.641915	0.18368	0.00034595	596	0.206186	0.298146	No
Gene	ENSG00000157916.20_6	ENSG00000157916.20_6	RER1	protein_coding	Primary	VAR_1_2315717_A_G	1	2315717	A	G	rs2843127	-0.135027	0.0357847	0.000192476	616	0.118565	0.166206	No
Gene	ENSG00000157911.11_7	ENSG00000157911.11_7	PEX10	protein_coding	Primary	VAR_1_2335676_A_G	1	2335676	A	G	rs1129333	0.299467	0.0429785	3.42302e-13	617	2.112e-10	1.24085e-09	Yes
Gene	ENSG00000157911.11_7	ENSG00000157911.11_7	PEX10	protein_coding	Conditional 1	VAR_1_2340504_C_T	1	2340504	C	T	rs12092052	0.125142	0.0309609	3.59005e-05	617	0.0221506	0.0562061	No
Gene	ENSG00000149527.18_7	ENSG00000149527.18_7	PLCH2	protein_coding	Primary	VAR_1_2347837_G_GGGACA	1	2347837	G	GGGACA	1_2347837_G_GGGACA_b37	-0.426387	0.0788869	2.78463e-08	676	1.88241e-05	6.42953e-05	Yes
Gene	ENSG00000149527.18_7	ENSG00000149527.18_7	PLCH2	protein_coding	Conditional 1	VAR_1_2409360_G_A	1	2409360	G	A	rs59417818	0.231183	0.0679453	0.000378827	676	0.256087	0.361238	No
Gene	ENSG00000157881.16_8	ENSG00000157881.16_8	PANK4	protein_coding	Primary	VAR_1_2278240_C_T	1	2278240	C	T	rs2132595	-0.140157	0.0330568	0.00217522	2015	1	1	No
Gene	ENSG00000197921.6_5	ENSG00000197921.6_5	HES5	protein_coding	Primary	VAR_1_2617523_CA_C	1	2617523	CA	C	1_2617523_CA_*_b37	0.0994557	0.0870365	6.22589e-17	589	3.66705e-14	2.95016e-13	Yes
Gene	ENSG00000197921.6_5	ENSG00000197921.6_5	HES5	protein_coding	Conditional 1	VAR_1_2763381_G_C	1	2763381	G	C	rs6424081	0.247416	0.0569949	6.74076e-06	589	0.00397031	0.0165749	Yes
Gene	ENSG00000197921.6_5	ENSG00000197921.6_5	HES5	protein_coding	Conditional 2	VAR_1_2895553_C_T	1	2895553	C	T	rs34183832	0.244562	0.0632756	6.7203e-05	589	0.0395825	0.0911122	No
Gene	ENSG00000272449.2_7	ENSG00000272449.2_7	AL139246.5	lncRNA	Primary	VAR_1_2928976_C_T	1	2928976	C	T	rs6681651	0.388988	0.102774	0.00104006	2005	1	1	No
Gene	ENSG00000238164.6_10	ENSG00000238164.6_10	TNFRSF14-AS1	lncRNA	Primary	VAR_1_2432749_G_A	1	2432749	G	A	rs12096577	0.116131	0.0373967	0.00282308	1975	1	1	No
Gene	ENSG00000157873.17_6	ENSG00000157873.17_6	TNFRSF14	protein_coding	Primary	VAR_1_2393310_C_CA	1	2393310	C	CA	rs35931789	-0.0860191	0.0222133	0.0253071	1981	1	1	No
Gene	ENSG00000157870.17_6	ENSG00000157870.17_6	PRXL2B	protein_coding	Primary	VAR_1_2497678_A_G	1	2497678	A	G	rs11577783	-0.207006	0.0348137	1.99172e-07	615	0.000122491	0.000368626	Yes
Gene	ENSG00000157870.17_6	ENSG00000157870.17_6	PRXL2B	protein_coding	Conditional 1	VAR_1_2027901_G_A	1	2027901	G	A	rs7513222	-0.147736	0.0381897	0.00114044	2003	1	1	No
Gene	ENSG00000142606.16_7	ENSG00000142606.16_7	MMEL1	protein_coding	Primary	VAR_1_2879640_G_A	1	2879640	G	A	rs878201	0.208026	0.052015	0.400816	2104	1	1	No
Gene	ENSG00000177133.11_8	ENSG00000177133.11_8	PRDM16-DT	lncRNA	Primary	VAR_1_2987883_G_C	1	2987883	G	C	rs909510	-0.0998568	0.0213607	5.97575e-06	749	0.00447583	0.00960325	Yes
Gene	ENSG00000177133.11_8	ENSG00000177133.11_8	PRDM16-DT	lncRNA	Conditional 1	VAR_1_2792115_C_T	1	2792115	C	T	rs12131450	-0.0874103	0.0209073	1.3284e-05	749	0.0099497	0.0318976	Yes
Gene	ENSG00000177133.11_8	ENSG00000177133.11_8	PRDM16-DT	lncRNA	Conditional 2	VAR_1_3127538_G_A	1	3127538	G	A	rs3753758	-0.142742	0.0457361	0.000586762	2141	1	1	No
Gene	ENSG00000142611.17_5	ENSG00000142611.17_5	PRDM16	protein_coding	Primary	VAR_1_2791953_C_T	1	2791953	C	T	rs12131393	-0.100928	0.0252796	0.00128213	3315	1	1	No
Gene	ENSG00000226286.1_7	ENSG00000226286.1_7	AL008733.1	lncRNA	Primary	VAR_1_3337636_G_A	1	3337636	G	A	rs11579873	0.403131	0.0863263	1.61598e-06	815	0.00131703	0.00323392	Yes
Gene	ENSG00000226286.1_7	ENSG00000226286.1_7	AL008733.1	lncRNA	Conditional 1	VAR_1_3000124_A_G	1	3000124	A	G	rs760569	-0.220394	0.056845	0.00017476	815	0.142429	0.219133	No
Gene	ENSG00000287828.1_2	ENSG00000287828.1_2	AL354743.2	lncRNA	Primary	VAR_1_3567023_C_CAT	1	3567023	C	CAT	rs111748210	-0.56639	0.128705	1.52407e-05	983	0.0149816	0.0276493	Yes
Gene	ENSG00000287828.1_2	ENSG00000287828.1_2	AL354743.2	lncRNA	Conditional 1	VAR_1_3330287_C_A	1	3330287	C	A	rs76856821	-0.356559	0.0863986	3.75679e-05	983	0.0369293	0.0809511	No
Gene	ENSG00000286518.1_2	ENSG00000286518.1_2	AL354743.1	lncRNA	Primary	VAR_1_3512188_C_T	1	3512188	C	T	rs7554061	0.285405	0.0579129	9.26097e-07	1003	0.000928875	0.00235522	Yes
Gene	ENSG00000286518.1_2	ENSG00000286518.1_2	AL354743.1	lncRNA	Conditional 1	VAR_1_2964397_A_C	1	2964397	A	C	rs12044831	-0.198208	0.0536872	0.000353412	1003	0.354472	0.494503	No
Gene	ENSG00000130762.15_6	ENSG00000130762.15_6	ARHGEF16	protein_coding	Primary	VAR_1_2871906_T_C	1	2871906	T	C	rs2606419	-0.0772034	0.0437922	1	2797	1	1	No
Gene	ENSG00000162591.16_5	ENSG00000162591.16_5	MEGF6	protein_coding	Primary	VAR_1_3674152_C_T	1	3674152	C	T	rs7542464	-0.146087	0.028844	1.93845e-07	1022	0.000198109	0.000573136	Yes
Gene	ENSG00000162591.16_5	ENSG00000162591.16_5	MEGF6	protein_coding	Conditional 1	VAR_1_3015358_G_C	1	3015358	G	C	rs10909874	-0.106256	0.028431	0.00012974	1022	0.132594	0.207289	No
Gene	ENSG00000238260.1_7	ENSG00000238260.1_7	AL513320.1	lncRNA	Primary	VAR_1_3242218_G_A	1	3242218	G	A	rs61759196	-0.630698	0.151094	1.14455e-05	920	0.0105299	0.0203207	Yes
Gene	ENSG00000238260.1_7	ENSG00000238260.1_7	AL513320.1	lncRNA	Conditional 1	VAR_1_3437665_C_A	1	3437665	C	A	rs2821072	0.390048	0.104625	0.000120745	920	0.111085	0.181334	No
Gene	ENSG00000158109.15_4	ENSG00000158109.15_4	TPRG1L	protein_coding	Primary	VAR_1_3570883_C_T	1	3570883	C	T	rs6697769	-0.322232	0.0378125	3.52568e-19	917	3.23305e-16	3.03738e-15	Yes
Gene	ENSG00000158109.15_4	ENSG00000158109.15_4	TPRG1L	protein_coding	Conditional 1	VAR_1_3545175_GTTCTGGGAGCTCCTCCCCC_G	1	3545175	GTTCTGGGAGCTCCTCCCCC	G	rs147637374	-0.256898	0.048702	7.07649e-08	917	6.48914e-05	0.000619711	Yes
Gene	ENSG00000158109.15_4	ENSG00000158109.15_4	TPRG1L	protein_coding	Conditional 2	VAR_1_3550690_A_G	1	3550690	A	G	rs72855490	0.241012	0.0680325	0.000229857	917	0.210779	0.29512	No
Gene	ENSG00000116213.16_5	ENSG00000116213.16_5	WRAP73	protein_coding	Primary	VAR_1_3566625_AGCAGGCTG_A	1	3566625	AGCAGGCTG	A	rs145464993	0.63191	0.0568169	8.62885e-34	937	8.08523e-31	1.83379e-29	Yes
Gene	ENSG00000116213.16_5	ENSG00000116213.16_5	WRAP73	protein_coding	Conditional 1	VAR_1_3154862_A_G	1	3154862	A	G	rs10909907	0.259466	0.0686474	5.82444e-05	937	0.054575	0.106381	No
Gene	ENSG00000227372.12_8	ENSG00000227372.12_8	TP73-AS1	transcribed_unitary_pseudogene	Primary	VAR_1_3663641_C_T	1	3663641	C	T	rs75438821	0.392763	0.04756	1.67343e-17	926	1.5496e-14	1.28472e-13	Yes
Gene	ENSG00000227372.12_8	ENSG00000227372.12_8	TP73-AS1	transcribed_unitary_pseudogene	Conditional 1	VAR_1_4011085_C_A	1	4011085	C	A	rs12726656	0.278056	0.07307	8.56411e-05	926	0.0793036	0.140237	No
Gene	ENSG00000235169.9_7	ENSG00000235169.9_7	SMIM1	protein_coding	Primary	VAR_1_3689408_G_A	1	3689408	G	A	rs2275819	0.229507	0.0522087	5.65165e-06	894	0.00505257	0.0106641	Yes
Gene	ENSG00000235169.9_7	ENSG00000235169.9_7	SMIM1	protein_coding	Conditional 1	VAR_1_3681681_A_G	1	3681681	A	G	rs1181876	-0.10765	0.031867	0.0013555	2602	1	1	No
Gene	ENSG00000130764.10_5	ENSG00000130764.10_5	LRRC47	protein_coding	Primary	VAR_1_3343935_T_C	1	3343935	T	C	rs55833861	0.159801	0.0474297	0.000499803	2648	1	1	No
Gene	ENSG00000266075.1	ENSG00000266075.1	RN7SL574P	misc_RNA	Primary	VAR_1_3346403_C_T	1	3346403	C	T	rs11583353	0.556031	0.112967	3.52907e-07	899	0.000317263	0.000882806	Yes
Gene	ENSG00000266075.1	ENSG00000266075.1	RN7SL574P	misc_RNA	Conditional 1	VAR_1_3654747_C_A	1	3654747	C	A	rs7515164	-0.620186	0.158721	5.25085e-05	899	0.0472051	0.0957098	No
Gene	ENSG00000272153.1_6	ENSG00000272153.1_6	AL365330.1	lncRNA	Primary	VAR_1_3501180_T_C	1	3501180	T	C	rs2995008	0.286391	0.0823869	0.00025805	894	0.230697	0.303598	No
Gene	ENSG00000116198.13_7	ENSG00000116198.13_7	CEP104	protein_coding	Primary	VAR_1_3769033_A_T	1	3769033	A	T	rs3819006	-0.583068	0.0810437	2.01203e-14	941	1.89332e-11	1.22331e-10	Yes
Gene	ENSG00000116198.13_7	ENSG00000116198.13_7	CEP104	protein_coding	Conditional 1	VAR_1_3744548_A_G	1	3744548	A	G	rs10797343	-0.329699	0.0901753	0.000139851	941	0.1316	0.206278	No
Gene	ENSG00000169598.16_4	ENSG00000169598.16_4	DFFB	protein_coding	Primary	VAR_1_3801973_T_C	1	3801973	T	C	rs7551237	-0.668757	0.0870162	6.2967e-16	919	5.78667e-13	4.2157e-12	Yes
Gene	ENSG00000169598.16_4	ENSG00000169598.16_4	DFFB	protein_coding	Conditional 1	VAR_1_4089244_T_C	1	4089244	T	C	rs10915642	-0.282039	0.0708012	7.17841e-05	919	0.0659696	0.122557	No
Gene	ENSG00000198912.11_5	ENSG00000198912.11_5	C1orf174	protein_coding	Primary	VAR_1_3808171_T_C	1	3808171	T	C	rs6701422	1.00099	0.07447	1.75548e-46	901	1.58168e-43	7.61013e-42	Yes
Gene	ENSG00000198912.11_5	ENSG00000198912.11_5	C1orf174	protein_coding	Conditional 1	VAR_1_3441264_G_A	1	3441264	G	A	rs12093117	-0.450871	0.089218	1.31678e-06	901	0.00118642	0.00656973	Yes
Gene	ENSG00000198912.11_5	ENSG00000198912.11_5	C1orf174	protein_coding	Conditional 2	VAR_1_4068213_G_A	1	4068213	G	A	rs6426431	-0.209752	0.0458505	4.65775e-05	901	0.0419664	0.0949899	No
Gene	ENSG00000131697.18_7	ENSG00000131697.18_7	NPHP4	protein_coding	Primary	VAR_1_5957589_A_G	1	5957589	A	G	rs7519953	-0.277736	0.0545442	1.42716e-07	777	0.00011089	0.000336267	Yes
Gene	ENSG00000131697.18_7	ENSG00000131697.18_7	NPHP4	protein_coding	Conditional 1	VAR_1_5969782_C_T	1	5969782	C	T	rs12069768	0.41824	0.0982887	1.21494e-05	777	0.00944008	0.0306732	Yes
Gene	ENSG00000131697.18_7	ENSG00000131697.18_7	NPHP4	protein_coding	Conditional 2	VAR_1_5960503_A_G	1	5960503	A	G	rs2312464	-0.237065	0.0577789	2.20656e-05	777	0.017145	0.0544488	No
Gene	ENSG00000069424.15_4	ENSG00000069424.15_4	KCNAB2	protein_coding	Primary	VAR_1_5729261_T_C	1	5729261	T	C	rs1763334	0.175992	0.0456324	0.000706114	2449	1	1	No
Gene	ENSG00000116254.18_6	ENSG00000116254.18_6	CHD5	protein_coding	Primary	VAR_1_6239522_G_C	1	6239522	G	C	rs61760803	0.718643	0.130685	9.12617e-06	694	0.00633356	0.0130266	Yes
Gene	ENSG00000116254.18_6	ENSG00000116254.18_6	CHD5	protein_coding	Conditional 1	VAR_1_6225457_G_C	1	6225457	G	C	rs59886884	0.299367	0.0854688	0.000248126	694	0.1722	0.256024	No
Gene	ENSG00000285629.1_3	ENSG00000285629.1_3	AL031847.2	protein_coding	Primary	VAR_1_5935670_C_G	1	5935670	C	G	rs3810994	-0.203923	0.0510719	0.000963942	2079	1	1	No
Gene	ENSG00000116251.11_7	ENSG00000116251.11_7	RPL22	protein_coding	Primary	VAR_1_6525920_C_T	1	6525920	C	T	rs11574660	0.176581	0.0454607	4.162e-05	599	0.0249304	0.0430547	Yes
Gene	ENSG00000116251.11_7	ENSG00000116251.11_7	RPL22	protein_coding	Conditional 1	VAR_1_6562784_A_G	1	6562784	A	G	rs2986747	-0.111971	0.0314212	0.000212744	599	0.127434	0.201467	No
Gene	ENSG00000158286.13_4	ENSG00000158286.13_4	RNF207	protein_coding	Primary	VAR_1_6261769_C_T	1	6261769	C	T	rs56287941	0.182285	0.0511023	0.00020306	576	0.116963	0.164366	No
Gene	ENSG00000116237.16_5	ENSG00000116237.16_5	ICMT	protein_coding	Primary	VAR_1_6272136_GA_G	1	6272136	GA	G	rs145358377	-0.47527	0.062729	2.42664e-15	575	1.39532e-12	9.83268e-12	Yes
Gene	ENSG00000116237.16_5	ENSG00000116237.16_5	ICMT	protein_coding	Conditional 1	VAR_1_5998464_A_G	1	5998464	A	G	rs1466923	-0.154194	0.0283956	5.24816e-08	575	3.01769e-05	0.00032105	Yes
Gene	ENSG00000116237.16_5	ENSG00000116237.16_5	ICMT	protein_coding	Conditional 2	VAR_1_6297501_A_G	1	6297501	A	G	rs67336133	0.243949	0.0507139	6.74137e-07	575	0.000387629	0.00450836	Yes
Gene	ENSG00000116237.16_5	ENSG00000116237.16_5	ICMT	protein_coding	Conditional 3	VAR_1_6285458_T_C	1	6285458	T	C	rs3747974	-0.250386	0.0659289	7.92388e-05	575	0.0455623	0.0949395	No
Gene	ENSG00000158292.7_5	ENSG00000158292.7_5	GPR153	protein_coding	Primary	VAR_1_6322519_G_C	1	6322519	G	C	rs79106226	1.08608	0.0908722	1.60479e-37	589	9.4522e-35	2.74737e-33	Yes
Gene	ENSG00000158292.7_5	ENSG00000158292.7_5	GPR153	protein_coding	Conditional 1	VAR_1_6393121_G_A	1	6393121	G	A	rs77561556	-0.325156	0.0565969	6.79777e-09	589	4.00389e-06	5.61021e-05	Yes
Gene	ENSG00000158292.7_5	ENSG00000158292.7_5	GPR153	protein_coding	Conditional 2	VAR_1_5859557_A_G	1	5859557	A	G	rs28449244	0.288263	0.0762461	9.48239e-05	589	0.0558513	0.113662	No
Gene	ENSG00000097021.19_5	ENSG00000097021.19_5	ACOT7	protein_coding	Primary	VAR_1_6440677_C_T	1	6440677	C	T	rs111541136	0.266707	0.0554185	4.31572e-07	611	0.00026369	0.0007462	Yes
Gene	ENSG00000097021.19_5	ENSG00000097021.19_5	ACOT7	protein_coding	Conditional 1	VAR_1_6262231_A_T	1	6262231	A	T	rs10864434	-0.0910169	0.0267915	0.000362691	611	0.221604	0.316816	No
Gene	ENSG00000187017.17_8	ENSG00000187017.17_8	ESPN	protein_coding	Primary	VAR_1_7017043_C_G	1	7017043	C	G	rs7542199	-0.355076	0.0672161	4.8596e-08	546	2.65334e-05	8.85773e-05	Yes
Gene	ENSG00000187017.17_8	ENSG00000187017.17_8	ESPN	protein_coding	Conditional 1	VAR_1_6787396_G_C	1	6787396	G	C	rs436920	0.301015	0.0710403	1.26115e-05	546	0.00688588	0.024368	Yes
Gene	ENSG00000187017.17_8	ENSG00000187017.17_8	ESPN	protein_coding	Conditional 2	VAR_1_7013575_G_A	1	7013575	G	A	rs61780893	0.459901	0.140708	0.000833055	1964	1	1	No
Gene	ENSG00000215788.10_9	ENSG00000215788.10_9	TNFRSF25	protein_coding	Primary	VAR_1_6525920_C_T	1	6525920	C	T	rs11574660	-0.205026	0.0599052	0.000416954	527	0.219735	0.290077	No
Gene	ENSG00000171680.22_6	ENSG00000171680.22_6	PLEKHG5	protein_coding	Primary	VAR_1_6279778_G_T	1	6279778	G	T	rs4908866	0.277157	0.0613072	0.000464388	548	0.254485	0.333244	No
Gene	ENSG00000162408.11_5	ENSG00000162408.11_5	NOL9	protein_coding	Primary	VAR_1_6426808_C_T	1	6426808	C	T	rs111774890	0.456587	0.0956107	8.77556e-07	565	0.000495819	0.00132712	Yes
Gene	ENSG00000162408.11_5	ENSG00000162408.11_5	NOL9	protein_coding	Conditional 1	VAR_1_6603278_CAG_C	1	6603278	CAG	C	rs35815163	-0.203575	0.0562243	0.000223764	565	0.126427	0.200307	No
Gene	ENSG00000204859.13_5	ENSG00000204859.13_5	ZBTB48	protein_coding	Primary	VAR_1_6197237_A_G	1	6197237	A	G	rs2485023	-0.168035	0.0508324	0.00059686	1991	1	1	No
Gene	ENSG00000162413.16_6	ENSG00000162413.16_6	KLHL21	protein_coding	Primary	VAR_1_6678726_C_T	1	6678726	C	T	rs67436983	0.222073	0.0369502	1.74581e-08	522	9.11315e-06	3.2532e-05	Yes
Gene	ENSG00000162413.16_6	ENSG00000162413.16_6	KLHL21	protein_coding	Conditional 1	VAR_1_7113591_G_A	1	7113591	G	A	rs11120824	0.136489	0.0340546	0.00258606	2001	1	1	No
Gene	ENSG00000116273.6_4	ENSG00000116273.6_4	PHF13	protein_coding	Primary	VAR_1_6257856_G_A	1	6257856	G	A	rs2294713	-0.144146	0.0278894	5.80989e-08	529	3.07343e-05	0.000101541	Yes
Gene	ENSG00000116273.6_4	ENSG00000116273.6_4	PHF13	protein_coding	Conditional 1	VAR_1_6801282_G_A	1	6801282	G	A	rs113538757	-0.196248	0.0592595	0.000459522	529	0.243087	0.344305	No
Gene	ENSG00000041988.15_6	ENSG00000041988.15_6	THAP3	protein_coding	Primary	VAR_1_6685805_CGCCCG_C	1	6685805	CGCCCG	C	rs139784143	-0.193557	0.027343	7.5922e-12	518	3.93276e-09	2.05426e-08	Yes
Gene	ENSG00000041988.15_6	ENSG00000041988.15_6	THAP3	protein_coding	Conditional 1	VAR_1_6750710_C_T	1	6750710	C	T	rs277684	0.151457	0.0293399	1.95336e-07	518	0.000101184	0.000891693	Yes
Gene	ENSG00000041988.15_6	ENSG00000041988.15_6	THAP3	protein_coding	Conditional 2	VAR_1_7170279_A_G	1	7170279	A	G	rs6694428	0.105293	0.0265414	0.000104976	518	0.0543777	0.111903	No
Gene	ENSG00000007923.16_6	ENSG00000007923.16_6	DNAJC11	protein_coding	Primary	VAR_1_6338465_A_G	1	6338465	A	G	rs7547091	0.155512	0.0459995	0.000413156	556	0.229715	0.302386	No
Gene	ENSG00000171735.19_5	ENSG00000171735.19_5	CAMTA1	protein_coding	Primary	VAR_1_7710810_G_C	1	7710810	G	C	rs58905635	-0.132317	0.0375865	0.00163438	4061	1	1	No
Gene	ENSG00000269978.1_6	ENSG00000269978.1_6	AL359881.1	lncRNA	Primary	VAR_1_7765737_A_G	1	7765737	A	G	rs6577454	0.63121	0.155012	3.43627e-05	621	0.0213392	0.0376374	Yes
Gene	ENSG00000269978.1_6	ENSG00000269978.1_6	AL359881.1	lncRNA	Conditional 1	VAR_1_7646301_G_A	1	7646301	G	A	rs9988575	-0.659038	0.202283	0.000675692	2139	1	1	No
Gene	ENSG00000049245.13_5	ENSG00000049245.13_5	VAMP3	protein_coding	Primary	VAR_1_7833951_T_G	1	7833951	T	G	rs11590868	0.280427	0.0391811	9.81012e-14	688	6.74936e-11	4.15247e-10	Yes
Gene	ENSG00000049245.13_5	ENSG00000049245.13_5	VAMP3	protein_coding	Conditional 1	VAR_1_7850218_C_T	1	7850218	C	T	rs697686	-0.135658	0.0285729	1.01048e-06	688	0.00069521	0.00428573	Yes
Gene	ENSG00000049245.13_5	ENSG00000049245.13_5	VAMP3	protein_coding	Conditional 2	VAR_1_7534381_G_*	1	7534381	G	*	1_7534381_G_*_b37	-0.271112	0.0649485	7.62752e-06	688	0.00524773	0.0259619	Yes
Gene	ENSG00000049245.13_5	ENSG00000049245.13_5	VAMP3	protein_coding	Conditional 3	VAR_1_7816165_A_C	1	7816165	A	C	rs72632044	-0.191289	0.0519952	0.18064	2240	1	1	No
Gene	ENSG00000269925.1_7	ENSG00000269925.1_7	Z98884.2	lncRNA	Primary	VAR_1_7342106_T_C	1	7342106	T	C	rs12409413	0.344124	0.0935486	0.000105502	682	0.0719525	0.107671	No
Gene	ENSG00000049246.14_3	ENSG00000049246.14_3	PER3	protein_coding	Primary	VAR_1_8214062_A_T	1	8214062	A	T	rs2124323	0.169504	0.0367667	3.33618e-06	727	0.0024254	0.00558666	Yes
Gene	ENSG00000049246.14_3	ENSG00000049246.14_3	PER3	protein_coding	Conditional 1	VAR_1_7901429_A_G	1	7901429	A	G	rs12563789	0.271346	0.0661873	2.13042e-05	727	0.0154882	0.0436948	Yes
Gene	ENSG00000049246.14_3	ENSG00000049246.14_3	PER3	protein_coding	Conditional 2	VAR_1_7928365_G_A	1	7928365	G	A	rs743999	-0.108096	0.0331542	0.0129345	2365	1	1	No
Gene	ENSG00000236266.1_7	ENSG00000236266.1_7	Z98884.1	lncRNA	Primary	VAR_1_7488353_G_C	1	7488353	G	C	rs845249	0.257787	0.0641801	7.81536e-05	678	0.0529882	0.0826554	No
Gene	ENSG00000049247.13_4	ENSG00000049247.13_4	UTS2	protein_coding	Primary	VAR_1_7410182_G_T	1	7410182	G	T	rs763173	0.169388	0.0429154	5.46237e-05	684	0.0373626	0.060958	No
Gene	ENSG00000116288.13_5	ENSG00000116288.13_5	PARK7	protein_coding	Primary	VAR_1_8014568_G_A	1	8014568	G	A	rs35731977	0.434209	0.0497003	3.53808e-18	664	2.34928e-15	2.07161e-14	Yes
Gene	ENSG00000116288.13_5	ENSG00000116288.13_5	PARK7	protein_coding	Conditional 1	VAR_1_8040177_T_C	1	8040177	T	C	rs225093	0.158359	0.0347063	2.08532e-06	664	0.00138465	0.00743626	Yes
Gene	ENSG00000116288.13_5	ENSG00000116288.13_5	PARK7	protein_coding	Conditional 2	VAR_1_7515674_A_G	1	7515674	A	G	rs77382329	0.188821	0.0486713	6.38878e-05	664	0.0424215	0.0954434	No
Gene	ENSG00000284747.1_6	ENSG00000284747.1_6	AL034417.5	lncRNA	Primary	VAR_1_8080745_C_T	1	8080745	C	T	rs404381	-0.452487	0.0723336	8.99901e-11	598	5.38141e-08	2.49651e-07	Yes
Gene	ENSG00000284747.1_6	ENSG00000284747.1_6	AL034417.5	lncRNA	Conditional 1	VAR_1_8176626_C_T	1	8176626	C	T	rs12134193	-0.30702	0.0923684	0.000569076	2097	1	1	No
Gene	ENSG00000116285.13_5	ENSG00000116285.13_5	ERRFI1	protein_coding	Primary	VAR_1_8273392_G_A	1	8273392	G	A	rs12041676	-0.161014	0.033488	0.000644082	2051	1	1	No
Gene	ENSG00000162426.14_4	ENSG00000162426.14_4	SLC45A1	protein_coding	Primary	VAR_1_8375618_C_G	1	8375618	C	G	rs6674518	-0.3659	0.0510942	3.94656e-13	432	1.70491e-10	1.00945e-09	Yes
Gene	ENSG00000162426.14_4	ENSG00000162426.14_4	SLC45A1	protein_coding	Conditional 1	VAR_1_7878056_A_G	1	7878056	A	G	rs10746473	-0.0139017	0.039634	1	1752	1	1	No
Gene	ENSG00000142599.19_8	ENSG00000142599.19_8	RERE	protein_coding	Primary	VAR_1_8220065_C_T	1	8220065	C	T	rs6660901	0.164384	0.0380096	6.20916e-06	835	0.00518465	0.0109173	Yes
Gene	ENSG00000142599.19_8	ENSG00000142599.19_8	RERE	protein_coding	Conditional 1	VAR_1_9004120_A_G	1	9004120	A	G	rs72641545	0.203674	0.0507373	3.7084e-05	835	0.0309652	0.0714003	No
Gene	ENSG00000074800.16_9	ENSG00000074800.16_9	ENO1	protein_coding	Primary	VAR_1_8917956_T_C	1	8917956	T	C	rs2047095	-0.249544	0.0268228	3.30018e-23	585	1.9306e-20	2.40392e-19	Yes
Gene	ENSG00000074800.16_9	ENSG00000074800.16_9	ENO1	protein_coding	Conditional 1	VAR_1_8961344_T_C	1	8961344	T	C	rs12033337	0.107911	0.0243731	4.37511e-06	585	0.00255944	0.0118834	Yes
Gene	ENSG00000074800.16_9	ENSG00000074800.16_9	ENO1	protein_coding	Conditional 2	VAR_1_9323457_G_C	1	9323457	G	C	rs731183	0.110953	0.0315879	0.000255512	585	0.149475	0.225645	No
Gene	ENSG00000142583.18_6	ENSG00000142583.18_6	SLC2A5	protein_coding	Primary	VAR_1_9100479_G_A	1	9100479	G	A	rs1060998	-0.412516	0.0725664	8.53907e-09	698	5.96027e-06	2.18433e-05	Yes
Gene	ENSG00000142583.18_6	ENSG00000142583.18_6	SLC2A5	protein_coding	Conditional 1	VAR_1_9190254_C_A	1	9190254	C	A	rs12726928	-0.33853	0.0958841	0.000733734	2039	1	1	No
Gene	ENSG00000180758.12_6	ENSG00000180758.12_6	GPR157	protein_coding	Primary	VAR_1_9160870_T_TGAGCCCAGGAGTTC	1	9160870	T	TGAGCCCAGGAGTTC	rs75683638	-0.226865	0.0494847	1.11873e-06	682	0.000762975	0.00196907	Yes
Gene	ENSG00000180758.12_6	ENSG00000180758.12_6	GPR157	protein_coding	Conditional 1	VAR_1_9365577_A_AAC	1	9365577	A	AAC	rs144546742	0.415181	0.100012	2.04651e-05	682	0.0139572	0.0405977	Yes
Gene	ENSG00000180758.12_6	ENSG00000180758.12_6	GPR157	protein_coding	Conditional 2	VAR_1_9059838_G_A	1	9059838	G	A	rs72642911	-0.344972	0.0979816	0.000312372	682	0.213038	0.297739	No
Gene	ENSG00000228526.7_7	ENSG00000228526.7_7	MIR34AHG	lncRNA	Primary	VAR_1_9493801_T_A	1	9493801	T	A	rs12060292	-0.164739	0.0368194	2.66637e-06	725	0.00193312	0.0045641	Yes
Gene	ENSG00000228526.7_7	ENSG00000228526.7_7	MIR34AHG	lncRNA	Conditional 1	VAR_1_9260900_A_C	1	9260900	A	C	rs743973	-0.164494	0.0334849	4.03756e-07	725	0.000292723	0.00215521	Yes
Gene	ENSG00000228526.7_7	ENSG00000228526.7_7	MIR34AHG	lncRNA	Conditional 2	VAR_1_8941466_G_*	1	8941466	G	*	1_8941466_G_*_b37	-0.186722	0.0487217	9.38615e-05	725	0.0680496	0.129318	No
Gene	ENSG00000234546.4_6	ENSG00000234546.4_6	LNCTAM34A	lncRNA	Primary	VAR_1_9263231_G_A	1	9263231	G	A	rs79264963	-0.273204	0.0634858	8.86154e-06	724	0.00641576	0.0131751	Yes
Gene	ENSG00000234546.4_6	ENSG00000234546.4_6	LNCTAM34A	lncRNA	Conditional 1	VAR_1_9600204_G_A	1	9600204	G	A	rs59618231	-0.313384	0.0834836	4.70109e-05	724	0.0340359	0.0760551	No
Gene	ENSG00000049239.13_4	ENSG00000049239.13_4	H6PD	protein_coding	Primary	VAR_1_9300608_T_C	1	9300608	T	C	rs2268175	-0.565169	0.0460441	8.66241e-40	743	6.43617e-37	2.10883e-35	Yes
Gene	ENSG00000049239.13_4	ENSG00000049239.13_4	H6PD	protein_coding	Conditional 1	VAR_1_9321241_G_A	1	9321241	G	A	rs2268169	-0.19495	0.0326252	1.14493e-09	743	8.50687e-07	1.41053e-05	Yes
Gene	ENSG00000049239.13_4	ENSG00000049239.13_4	H6PD	protein_coding	Conditional 2	VAR_1_9129620_C_T	1	9129620	C	T	rs5438	-0.29797	0.0706513	1.64057e-05	743	0.0121895	0.0438957	Yes
Gene	ENSG00000049239.13_4	ENSG00000049239.13_4	H6PD	protein_coding	Conditional 3	VAR_1_9249167_T_C	1	9249167	T	C	rs11121333	-0.127179	0.0314507	2.12388e-05	743	0.0157804	0.0516786	No
Gene	ENSG00000171621.14_4	ENSG00000171621.14_4	SPSB1	protein_coding	Primary	VAR_1_9441586_G_A	1	9441586	G	A	rs2153304	-0.124516	0.0269796	2.05256e-06	764	0.00156816	0.00378677	Yes
Gene	ENSG00000171621.14_4	ENSG00000171621.14_4	SPSB1	protein_coding	Conditional 1	VAR_1_9066967_C_A	1	9066967	C	A	rs12164533	-0.125308	0.032515	8.00127e-05	764	0.0611297	0.115742	No
Gene	ENSG00000284693.1_6	ENSG00000284693.1_6	LINC02606	lncRNA	Primary	VAR_1_9975201_C_T	1	9975201	C	T	rs2033960	0.497907	0.144541	0.00438169	1962	1	1	No
Gene	ENSG00000171612.7_5	ENSG00000171612.7_5	SLC25A33	protein_coding	Primary	VAR_1_9740366_A_G	1	9740366	A	G	rs76637416	-0.230288	0.0592972	0.00241777	1716	1	1	No
Gene	ENSG00000188807.13_5	ENSG00000188807.13_5	TMEM201	protein_coding	Primary	VAR_1_10154636_C_T	1	10154636	C	T	rs11121517	0.220083	0.0547957	0.0566897	1602	1	1	No
Gene	ENSG00000171608.16_4	ENSG00000171608.16_4	PIK3CD	protein_coding	Primary	VAR_1_9327413_T_G	1	9327413	T	G	rs11121354	-0.272962	0.0567427	7.11607e-07	564	0.000401346	0.00109525	Yes
Gene	ENSG00000171608.16_4	ENSG00000171608.16_4	PIK3CD	protein_coding	Conditional 1	VAR_1_9752648_C_T	1	9752648	C	T	rs4846200	0.204343	0.0449476	2.37879e-06	564	0.00134164	0.00724164	Yes
Gene	ENSG00000171608.16_4	ENSG00000171608.16_4	PIK3CD	protein_coding	Conditional 2	VAR_1_9328211_T_C	1	9328211	T	C	rs9434747	0.717478	0.180158	2.66698e-05	564	0.0150418	0.0502305	No
Gene	ENSG00000231789.2_8	ENSG00000231789.2_8	PIK3CD-AS2	lncRNA	Primary	VAR_1_9753162_C_T	1	9753162	C	T	rs66735688	0.512153	0.098471	8.70792e-07	543	0.00047284	0.00127128	Yes
Gene	ENSG00000231789.2_8	ENSG00000231789.2_8	PIK3CD-AS2	lncRNA	Conditional 1	VAR_1_10068579_A_G	1	10068579	A	G	rs113023880	-0.516455	0.112375	7.0641e-06	543	0.00383581	0.0161684	Yes
Gene	ENSG00000231789.2_8	ENSG00000231789.2_8	PIK3CD-AS2	lncRNA	Conditional 2	VAR_1_10165301_T_G	1	10165301	T	G	rs12076922	-0.40022	0.106472	0.000576244	543	0.3129	0.424259	No
Gene	ENSG00000171603.18_5	ENSG00000171603.18_5	CLSTN1	protein_coding	Primary	VAR_1_9881542_G_A	1	9881542	G	A	rs1615629	-0.189434	0.042351	2.24845e-05	538	0.0120966	0.0228853	Yes
Gene	ENSG00000171603.18_5	ENSG00000171603.18_5	CLSTN1	protein_coding	Conditional 1	VAR_1_9808302_A_G	1	9808302	A	G	rs7550246	-0.778166	0.15916	3.91411e-05	538	0.0210579	0.0542531	No
Gene	ENSG00000178585.15_5	ENSG00000178585.15_5	CTNNBIP1	protein_coding	Primary	VAR_1_9422435_C_T	1	9422435	C	T	rs11121389	0.199462	0.0475047	0.000101947	404	0.0411867	0.0663775	No
Gene	ENSG00000223989.1_6	ENSG00000223989.1_6	AL357140.1	lncRNA	Primary	VAR_1_9675376_A_G	1	9675376	A	G	rs4078500	0.333892	0.0735529	2.10402e-06	399	0.000839503	0.00214756	Yes
Gene	ENSG00000223989.1_6	ENSG00000223989.1_6	AL357140.1	lncRNA	Conditional 1	VAR_1_10088071_C_T	1	10088071	C	T	rs10864441	-0.4716	0.124119	7.80006e-05	399	0.0311222	0.071594	No
Gene	ENSG00000162441.12_6	ENSG00000162441.12_6	LZIC	protein_coding	Primary	VAR_1_9902820_A_G	1	9902820	A	G	rs11121497	-0.0991918	0.0301392	0.00163134	1227	1	1	No
Gene	ENSG00000173614.14_5	ENSG00000173614.14_5	NMNAT1	protein_coding	Primary	VAR_1_9902900_T_G	1	9902900	T	G	rs10864439	0.11259	0.0372054	0.00184961	1202	1	1	No
Gene	ENSG00000162444.12_4	ENSG00000162444.12_4	RBP7	protein_coding	Primary	VAR_1_10180469_C_T	1	10180469	C	T	rs6664155	0.30508	0.0599883	1.163e-06	293	0.000340758	0.000944072	Yes
Gene	ENSG00000162444.12_4	ENSG00000162444.12_4	RBP7	protein_coding	Conditional 1	VAR_1_9842576_C_T	1	9842576	C	T	rs10746492	0.145552	0.0344011	0.000160727	293	0.0470931	0.0955682	No
Gene	ENSG00000130939.20_7	ENSG00000130939.20_7	UBE4B	protein_coding	Primary	VAR_1_10108107_G_A	1	10108107	G	A	rs9919194	0.149895	0.0436596	0.000256901	362	0.092998	0.134788	No
Gene	ENSG00000054523.17_5	ENSG00000054523.17_5	KIF1B	protein_coding	Primary	VAR_1_10423988_A_G	1	10423988	A	G	rs12403443	0.0899972	0.0210903	2.59468e-05	489	0.012688	0.0238809	Yes
Gene	ENSG00000054523.17_5	ENSG00000054523.17_5	KIF1B	protein_coding	Conditional 1	VAR_1_10860379_G_A	1	10860379	G	A	rs10779746	-0.114045	0.0336798	0.000544939	489	0.266475	0.375081	No
Gene	ENSG00000264501.1	ENSG00000264501.1	RN7SL731P	misc_RNA	Primary	VAR_1_9997559_C_T	1	9997559	C	T	rs4845912	0.611735	0.168408	0.000164287	362	0.0594719	0.0911676	No
Gene	ENSG00000284642.1_4	ENSG00000284642.1_4	AL139424.2	lncRNA	Primary	VAR_1_10834579_T_C	1	10834579	T	C	rs12031981	-0.324605	0.0921967	0.000287857	422	0.121476	0.169795	No
Gene	ENSG00000142657.21_5	ENSG00000142657.21_5	PGD	protein_coding	Primary	VAR_1_10380877_T_TGCCTCA	1	10380877	T	TGCCTCA	rs71583855	0.156048	0.0280051	2.20098e-07	440	9.68429e-05	0.000296894	Yes
Gene	ENSG00000142657.21_5	ENSG00000142657.21_5	PGD	protein_coding	Conditional 1	VAR_1_10970922_T_C	1	10970922	T	C	rs1280978	-0.171237	0.0457123	0.00166437	1466	1	1	No
Gene	ENSG00000251503.8_7	ENSG00000251503.8_7	CENPS-CORT	protein_coding	Primary	VAR_1_10059936_C_T	1	10059936	C	T	rs7532547	0.429407	0.128917	0.00171405	1514	1	1	No
Gene	ENSG00000175279.22_5	ENSG00000175279.22_5	CENPS	protein_coding	Primary	VAR_1_10490539_G_C	1	10490539	G	C	rs661256	0.617722	0.0984842	2.42297e-10	473	1.14607e-07	5.10986e-07	Yes
Gene	ENSG00000175279.22_5	ENSG00000175279.22_5	CENPS	protein_coding	Conditional 1	VAR_1_10487828_A_AT	1	10487828	A	AT	rs70997231	0.236662	0.0519481	2.93243e-06	473	0.00138704	0.00744567	Yes
Gene	ENSG00000175279.22_5	ENSG00000175279.22_5	CENPS	protein_coding	Conditional 2	VAR_1_10722284_AAACACACACATACATTGACACCCACCCACCCCCACACACAGTCACATGCTCACAATCACATAC_A	1	10722284	AAACACACACATACATTGACACCCACCCACCCCCACACACAGTCACATGCTCACAATCACATAC	A	.	0.262064	0.0746084	0.000284842	473	0.13473	0.208676	No
Gene	ENSG00000160049.12_5	ENSG00000160049.12_5	DFFA	protein_coding	Primary	VAR_1_10514330_G_A	1	10514330	G	A	rs12745969	-0.197675	0.0332732	6.86567e-08	497	3.41224e-05	0.000112099	Yes
Gene	ENSG00000160049.12_5	ENSG00000160049.12_5	DFFA	protein_coding	Conditional 1	VAR_1_10969269_G_A	1	10969269	G	A	rs1280979	-0.1328	0.0348059	0.000149114	497	0.0741095	0.133461	No
Gene	ENSG00000203469.2_6	ENSG00000203469.2_6	AL354956.1	lncRNA	Primary	VAR_1_10947580_G_A	1	10947580	G	A	rs4845960	-0.230457	0.0674014	0.00032226	485	0.156296	0.212501	No
Gene	ENSG00000142655.13_4	ENSG00000142655.13_4	PEX14	protein_coding	Primary	VAR_1_10706091_G_A	1	10706091	G	A	1_10706091_G_A_b37	0.367787	0.0869187	2.69656e-05	530	0.0142918	0.0265367	Yes
Gene	ENSG00000142655.13_4	ENSG00000142655.13_4	PEX14	protein_coding	Conditional 1	VAR_1_10933566_C_G	1	10933566	C	G	rs71645072	-0.135374	0.0394089	0.000411063	530	0.217863	0.312306	No
Gene	ENSG00000130940.15_5	ENSG00000130940.15_5	CASZ1	protein_coding	Primary	VAR_1_10705486_T_C	1	10705486	T	C	rs284245	-0.137578	0.0351174	0.000727824	1778	1	1	No
Gene	ENSG00000272078.1_6	ENSG00000272078.1_6	AL139423.1	lncRNA	Primary	VAR_1_10669098_C_G	1	10669098	C	G	rs6666075	0.129329	0.0317078	2.13597e-05	498	0.0106371	0.0204977	Yes
Gene	ENSG00000272078.1_6	ENSG00000272078.1_6	AL139423.1	lncRNA	Conditional 1	VAR_1_10985068_A_G	1	10985068	A	G	rs10779748	0.094966	0.0265861	0.000187456	498	0.0933533	0.158593	No
Gene	ENSG00000120948.18_8	ENSG00000120948.18_8	TARDBP	protein_coding	Primary	VAR_1_11095424_A_T	1	11095424	A	T	rs11121685	-0.212693	0.0519173	1.51318e-05	501	0.00758102	0.0152459	Yes
Gene	ENSG00000120948.18_8	ENSG00000120948.18_8	TARDBP	protein_coding	Conditional 1	VAR_1_10847784_T_C	1	10847784	T	C	1_10847784_T_C_b37	-0.229813	0.0616661	0.000130008	501	0.0651342	0.121523	No
Gene	ENSG00000009724.17_5	ENSG00000009724.17_5	MASP2	protein_coding	Primary	VAR_1_11485294_G_T	1	11485294	G	T	rs6669255	-0.124804	0.0456058	2.44461e-11	513	1.25408e-08	6.22427e-08	Yes
Gene	ENSG00000009724.17_5	ENSG00000009724.17_5	MASP2	protein_coding	Conditional 1	VAR_1_10735079_G_C	1	10735079	G	C	rs284314	0.202114	0.053291	3.95692e-05	513	0.020299	0.0529006	No
Gene	ENSG00000271895.2_9	ENSG00000271895.2_9	AL109811.2	lncRNA	Primary	VAR_1_11220180_A_G	1	11220180	A	G	rs6691831	0.221025	0.037565	3.50828e-09	504	1.76817e-06	6.91435e-06	Yes
Gene	ENSG00000271895.2_9	ENSG00000271895.2_9	AL109811.2	lncRNA	Conditional 1	VAR_1_10721402_G_A	1	10721402	G	A	rs75932283	0.219463	0.0667901	0.00174492	1664	1	1	No
Gene	ENSG00000116649.10_8	ENSG00000116649.10_8	SRM	protein_coding	Primary	VAR_1_11619154_C_T	1	11619154	C	T	rs11808316	0.112879	0.0304579	0.0822113	1689	1	1	No
Gene	ENSG00000171824.14_6	ENSG00000171824.14_6	EXOSC10	protein_coding	Primary	VAR_1_11141187_C_G	1	11141187	C	G	rs2258621	-0.163909	0.0370706	0.00460918	1767	1	1	No
Gene	ENSG00000226849.1_7	ENSG00000226849.1_7	AL109811.1	lncRNA	Primary	VAR_1_11146561_T_TTCTC	1	11146561	T	TTCTC	.	0.672881	0.128341	3.74189e-08	532	1.99068e-05	6.77448e-05	Yes
Gene	ENSG00000226849.1_7	ENSG00000226849.1_7	AL109811.1	lncRNA	Conditional 1	VAR_1_11477341_C_A	1	11477341	C	A	rs11121731	0.373351	0.109933	0.00029078	532	0.154695	0.234053	No
Gene	ENSG00000230337.1_7	ENSG00000230337.1_7	EXOSC10-AS1	lncRNA	Primary	VAR_1_11119177_C_T	1	11119177	C	T	rs743576	-0.693344	0.200892	0.000338894	527	0.178597	0.239665	No
Gene	ENSG00000198793.13_8	ENSG00000198793.13_8	MTOR	protein_coding	Primary	VAR_1_11107439_G_T	1	11107439	G	T	rs7548659	-0.182034	0.0463127	0.000152432	672	0.102434	0.146378	No
Gene	ENSG00000171819.5_4	ENSG00000171819.5_4	ANGPTL7	protein_coding	Primary	VAR_1_11656130_T_A	1	11656130	T	A	rs12094882	-0.245518	0.0570218	6.82257e-06	574	0.00391616	0.00853546	Yes
Gene	ENSG00000171819.5_4	ENSG00000171819.5_4	ANGPTL7	protein_coding	Conditional 1	VAR_1_11285680_T_C	1	11285680	T	C	rs4845857	0.186015	0.0490314	6.69528e-05	574	0.0384309	0.0829952	No
Gene	ENSG00000120942.13_6	ENSG00000120942.13_6	UBIAD1	protein_coding	Primary	VAR_1_11828364_G_A	1	11828364	G	A	rs77347935	0.222571	0.0460581	8.49255e-07	600	0.000509553	0.00136075	Yes
Gene	ENSG00000120942.13_6	ENSG00000120942.13_6	UBIAD1	protein_coding	Conditional 1	VAR_1_11383839_A_T	1	11383839	A	T	rs4845992	0.141386	0.0362304	4.9566e-05	600	0.0297396	0.0693138	No
Gene	ENSG00000116661.11_7	ENSG00000116661.11_7	FBXO2	protein_coding	Primary	VAR_1_11725859_G_A	1	11725859	G	A	rs74886336	0.412678	0.06622	4.2018e-11	587	2.46646e-08	1.18556e-07	Yes
Gene	ENSG00000116661.11_7	ENSG00000116661.11_7	FBXO2	protein_coding	Conditional 1	VAR_1_11672501_T_C	1	11672501	T	C	rs6704310	-0.16238	0.040495	3.57572e-05	587	0.0209895	0.0541124	No
Gene	ENSG00000132879.14_6	ENSG00000132879.14_6	FBXO44	protein_coding	Primary	VAR_1_11714368_T_G	1	11714368	T	G	rs2272983	-0.16113	0.0338183	3.05414e-06	594	0.00181416	0.00431458	Yes
Gene	ENSG00000132879.14_6	ENSG00000132879.14_6	FBXO44	protein_coding	Conditional 1	VAR_1_11732932_C_T	1	11732932	C	T	rs747863	-0.160414	0.0372757	5.32433e-05	594	0.0316265	0.0722505	No
Gene	ENSG00000116663.11_4	ENSG00000116663.11_4	FBXO6	protein_coding	Primary	VAR_1_11724948_G_C	1	11724948	G	C	rs3125811	-0.323282	0.0525933	1.92789e-10	599	1.15481e-07	5.14653e-07	Yes
Gene	ENSG00000116663.11_4	ENSG00000116663.11_4	FBXO6	protein_coding	Conditional 1	VAR_1_11732509_A_AT	1	11732509	A	AT	rs144280236	-0.242615	0.0577568	1.40335e-05	599	0.00840604	0.0281943	Yes
Gene	ENSG00000116663.11_4	ENSG00000116663.11_4	FBXO6	protein_coding	Conditional 2	VAR_1_12009734_C_T	1	12009734	C	T	rs58469200	-0.309144	0.083905	0.000125894	599	0.0754104	0.138158	No
Gene	ENSG00000116670.15_7	ENSG00000116670.15_7	MAD2L2	protein_coding	Primary	VAR_1_11782506_T_C	1	11782506	T	C	rs34219540	-0.119646	0.0316697	0.000439537	618	0.271634	0.354763	No
Gene	ENSG00000177674.16_7	ENSG00000177674.16_7	AGTRAP	protein_coding	Primary	VAR_1_11797186_T_C	1	11797186	T	C	rs12095517	0.191241	0.0306581	5.8221e-11	657	3.82512e-08	1.80924e-07	Yes
Gene	ENSG00000177674.16_7	ENSG00000177674.16_7	AGTRAP	protein_coding	Conditional 1	VAR_1_11331190_T_C	1	11331190	T	C	rs112406318	0.28323	0.062861	6.77845e-05	657	0.0445344	0.0921574	No
Gene	ENSG00000215910.7_4	ENSG00000215910.7_4	C1orf167	protein_coding	Primary	VAR_1_11844214_A_T	1	11844214	A	T	rs12135232	0.311851	0.0406832	5.25029e-16	648	3.40219e-13	2.53064e-12	Yes
Gene	ENSG00000215910.7_4	ENSG00000215910.7_4	C1orf167	protein_coding	Conditional 1	VAR_1_11341814_A_G	1	11341814	A	G	rs2878409	0.262896	0.062821	2.0231e-05	648	0.0131097	0.0388107	Yes
Gene	ENSG00000215910.7_4	ENSG00000215910.7_4	C1orf167	protein_coding	Conditional 2	VAR_1_11833562_T_C	1	11833562	T	C	rs12076233	0.188413	0.0518631	0.000101948	648	0.0660624	0.126555	No
Gene	ENSG00000177000.13_8	ENSG00000177000.13_8	MTHFR	protein_coding	Primary	VAR_1_11903241_T_C	1	11903241	T	C	rs34710782	0.262423	0.0364127	6.87258e-14	646	4.43969e-11	2.7719e-10	Yes
Gene	ENSG00000177000.13_8	ENSG00000177000.13_8	MTHFR	protein_coding	Conditional 1	VAR_1_11833562_T_C	1	11833562	T	C	rs12076233	0.298421	0.0566779	1.27009e-07	646	8.20475e-05	0.000751793	Yes
Gene	ENSG00000177000.13_8	ENSG00000177000.13_8	MTHFR	protein_coding	Conditional 2	VAR_1_12097342_G_A	1	12097342	G	A	rs59652547	-0.170871	0.0434558	4.92987e-05	646	0.031847	0.0789992	No
Gene	ENSG00000011021.23_6	ENSG00000011021.23_6	CLCN6	protein_coding	Primary	VAR_1_12075075_G_A	1	12075075	G	A	rs35756106	0.265575	0.0576872	2.48963e-06	657	0.00163569	0.00393306	Yes
Gene	ENSG00000011021.23_6	ENSG00000011021.23_6	CLCN6	protein_coding	Conditional 1	VAR_1_11872689_A_C	1	11872689	A	C	rs79448237	0.255896	0.0559352	1.56427e-06	657	0.00102773	0.00583389	Yes
Gene	ENSG00000011021.23_6	ENSG00000011021.23_6	CLCN6	protein_coding	Conditional 2	VAR_1_12341048_A_G	1	12341048	A	G	rs35223089	-0.135259	0.0390233	0.000368443	657	0.242067	0.333135	No
Gene	ENSG00000175206.10_5	ENSG00000175206.10_5	NPPA	protein_coding	Primary	VAR_1_11823273_A_G	1	11823273	A	G	rs10158409	-0.104602	0.0310056	0.00995656	2089	1	1	No
Gene	ENSG00000120937.9_5	ENSG00000120937.9_5	NPPB	protein_coding	Primary	VAR_1_11648200_G_A	1	11648200	G	A	rs11589841	-0.125692	0.0349052	0.000198959	644	0.128129	0.178052	No
Gene	ENSG00000285646.2_4	ENSG00000285646.2_4	AL021155.4	lncRNA	Primary	VAR_1_11968394_T_C	1	11968394	T	C	rs79511994	2.19608	0.155596	5.77789e-52	624	3.60541e-49	2.35874e-47	Yes
Gene	ENSG00000285646.2_4	ENSG00000285646.2_4	AL021155.4	lncRNA	Conditional 1	VAR_1_11969786_T_G	1	11969786	T	G	rs926270	0.379667	0.0764002	2.7448e-07	624	0.000171276	0.00139634	Yes
Gene	ENSG00000285646.2_4	ENSG00000285646.2_4	AL021155.4	lncRNA	Conditional 2	VAR_1_12110568_C_G	1	12110568	C	G	rs4644506	-0.364318	0.0838078	6.64863e-06	624	0.00414874	0.0225774	Yes
Gene	ENSG00000285646.2_4	ENSG00000285646.2_4	AL021155.4	lncRNA	Conditional 3	VAR_1_11522061_C_T	1	11522061	C	T	rs12125968	0.607255	0.149628	1.96628e-05	624	0.0122696	0.0445166	Yes
Gene	ENSG00000285646.2_4	ENSG00000285646.2_4	AL021155.4	lncRNA	Conditional 4	VAR_1_12282122_G_T	1	12282122	G	T	rs235235	0.467048	0.122815	6.40724e-05	624	0.0399812	0.0752198	No
Gene	ENSG00000116685.16_5	ENSG00000116685.16_5	KIAA2013	protein_coding	Primary	VAR_1_12081637_G_A	1	12081637	G	A	rs34475503	-0.20717	0.0481174	0.00105404	2005	1	1	No
Gene	ENSG00000083444.17_5	ENSG00000083444.17_5	PLOD1	protein_coding	Primary	VAR_1_12020357_G_T	1	12020357	G	T	rs72641009	0.286275	0.0481982	6.01297e-10	625	3.75811e-07	1.58741e-06	Yes
Gene	ENSG00000083444.17_5	ENSG00000083444.17_5	PLOD1	protein_coding	Conditional 1	VAR_1_11635673_G_T	1	11635673	G	T	rs2817588	-0.101144	0.0298345	0.000644562	1980	1	1	No
Gene	ENSG00000116688.17_8	ENSG00000116688.17_8	MFN2	protein_coding	Primary	VAR_1_12060336_A_G	1	12060336	A	G	rs12066842	-0.0838022	0.0200477	0.00074102	1868	1	1	No
Gene	ENSG00000116691.11_4	ENSG00000116691.11_4	MIIP	protein_coding	Primary	VAR_1_12095030_C_T	1	12095030	C	T	rs2180179	0.16971	0.0301847	7.0664e-09	605	4.27517e-06	1.59779e-05	Yes
Gene	ENSG00000116691.11_4	ENSG00000116691.11_4	MIIP	protein_coding	Conditional 1	VAR_1_12188345_G_A	1	12188345	G	A	rs7515465	-0.226931	0.0538742	1.25361e-05	605	0.00758433	0.0261854	Yes
Gene	ENSG00000116691.11_4	ENSG00000116691.11_4	MIIP	protein_coding	Conditional 2	VAR_1_12076228_A_G	1	12076228	A	G	rs35390954	0.211612	0.0502503	1.68558e-05	605	0.0101978	0.0392935	Yes
Gene	ENSG00000116691.11_4	ENSG00000116691.11_4	MIIP	protein_coding	Conditional 3	VAR_1_11739951_T_A	1	11739951	T	A	rs112382978	-0.232434	0.0605567	6.6374e-05	605	0.0401563	0.0865459	No
Gene	ENSG00000120949.15_4	ENSG00000120949.15_4	TNFRSF8	protein_coding	Primary	VAR_1_12697716_T_C	1	12697716	T	C	rs3010935	0.308825	0.0766872	6.19862e-05	699	0.0433283	0.0694002	No
Gene	ENSG00000028137.19_5	ENSG00000028137.19_5	TNFRSF1B	protein_coding	Primary	VAR_1_11768869_A_C	1	11768869	A	C	rs6687381	-0.118559	0.0259379	3.50806e-06	644	0.00225919	0.00524587	Yes
Gene	ENSG00000028137.19_5	ENSG00000028137.19_5	TNFRSF1B	protein_coding	Conditional 1	VAR_1_12188613_G_A	1	12188613	G	A	rs12402147	-0.16869	0.0428226	5.02714e-05	644	0.0323748	0.0735739	No
Gene	ENSG00000048707.15_9	ENSG00000048707.15_9	VPS13D	protein_coding	Primary	VAR_1_11922148_A_G	1	11922148	A	G	rs12402728	0.179515	0.0458008	4.15675e-05	678	0.0281828	0.0478721	Yes
Gene	ENSG00000048707.15_9	ENSG00000048707.15_9	VPS13D	protein_coding	Conditional 1	VAR_1_11825640_C_CA	1	11825640	C	CA	rs35770710	0.177661	0.0400329	4.41986e-06	678	0.00299667	0.013395	Yes
Gene	ENSG00000048707.15_9	ENSG00000048707.15_9	VPS13D	protein_coding	Conditional 2	VAR_1_12649332_G_C	1	12649332	G	C	rs56020439	0.126227	0.0351867	0.000452442	678	0.306755	0.416824	No
Gene	ENSG00000239149.1	ENSG00000239149.1	SNORA59A	snoRNA	Primary	VAR_1_12763781_G_T	1	12763781	G	T	rs10779772	0.374673	0.0954496	3.80958e-05	509	0.0193908	0.0345699	Yes
Gene	ENSG00000239149.1	ENSG00000239149.1	SNORA59A	snoRNA	Conditional 1	VAR_1_12255360_A_C	1	12255360	A	C	rs590977	-0.339786	0.123298	0.00461614	1332	1	1	No
Gene	ENSG00000162496.9_6	ENSG00000162496.9_6	DHRS3	protein_coding	Primary	VAR_1_12898445_C_A	1	12898445	C	A	rs11121996	0.176128	0.0450035	0.000169407	492	0.0833484	0.122504	No
Gene	ENSG00000272482.1_6	ENSG00000272482.1_6	AC254633.1	lncRNA	Primary	VAR_1_12210940_TAGTA_T	1	12210940	TAGTA	T	rs370906864	-0.293368	0.0814289	0.000178222	430	0.0766356	0.113785	No
Gene	ENSG00000162493.16_5	ENSG00000162493.16_5	PDPN	protein_coding	Primary	VAR_1_13919780_G_A	1	13919780	G	A	rs16851999	-0.264949	0.0502193	8.07488e-08	546	4.40889e-05	0.000142527	Yes
Gene	ENSG00000162493.16_5	ENSG00000162493.16_5	PDPN	protein_coding	Conditional 1	VAR_1_13890057_C_G	1	13890057	C	G	rs354579	0.166974	0.0391884	7.23392e-06	546	0.00394972	0.0165242	Yes
Gene	ENSG00000162493.16_5	ENSG00000162493.16_5	PDPN	protein_coding	Conditional 2	VAR_1_13910417_C_T	1	13910417	C	T	rs355025	-0.157854	0.0391537	2.08105e-05	546	0.0113625	0.0418429	Yes
Gene	ENSG00000162493.16_5	ENSG00000162493.16_5	PDPN	protein_coding	Conditional 3	VAR_1_14314370_T_C	1	14314370	T	C	rs10927981	-0.18022	0.0485738	8.99402e-05	546	0.0491073	0.099497	No
Gene	ENSG00000116731.22_6	ENSG00000116731.22_6	PRDM2	protein_coding	Primary	VAR_1_14140457_A_G	1	14140457	A	G	rs2235516	-0.244435	0.0628619	4.87021e-05	678	0.03302	0.0548184	No
Gene	ENSG00000189337.17_7	ENSG00000189337.17_7	KAZN	protein_coding	Primary	VAR_1_14814759_G_A	1	14814759	G	A	rs10927442	-0.168439	0.0462465	0.000349922	1183	0.413958	0.538268	No
Gene	ENSG00000175147.13_8	ENSG00000175147.13_8	TMEM51-AS1	lncRNA	Primary	VAR_1_15154825_T_C	1	15154825	T	C	rs12123938	0.232084	0.0618949	6.74879e-05	811	0.0547327	0.0849289	No
Gene	ENSG00000171729.14_6	ENSG00000171729.14_6	TMEM51	protein_coding	Primary	VAR_1_15526007_T_C	1	15526007	T	C	rs7523443	0.256609	0.046222	4.86215e-09	814	3.95779e-06	1.48337e-05	Yes
Gene	ENSG00000171729.14_6	ENSG00000171729.14_6	TMEM51	protein_coding	Conditional 1	VAR_1_15490865_T_A	1	15490865	T	A	rs61561984	-0.218608	0.0485952	3.0229e-06	814	0.00246064	0.0115478	Yes
Gene	ENSG00000171729.14_6	ENSG00000171729.14_6	TMEM51	protein_coding	Conditional 2	VAR_1_15403350_T_C	1	15403350	T	C	rs742660	-0.13249	0.0409479	0.000606939	3044	1	1	No
Gene	ENSG00000142634.13_4	ENSG00000142634.13_4	EFHD2	protein_coding	Primary	VAR_1_15742807_G_C	1	15742807	G	C	rs2496322	-0.119707	0.0246033	0.000472124	2825	1	1	No
Gene	ENSG00000162438.12_4	ENSG00000162438.12_4	CTRC	protein_coding	Primary	VAR_1_15789080_T_G	1	15789080	T	G	rs3815785	-0.205409	0.0608468	0.00984156	2766	1	1	No
Gene	ENSG00000142615.8_5	ENSG00000142615.8_5	CELA2A	protein_coding	Primary	VAR_1_15426069_A_G	1	15426069	A	G	rs72873805	0.206274	0.0688897	0.0838275	2755	1	1	No
Gene	ENSG00000132906.18_8	ENSG00000132906.18_8	CASP9	protein_coding	Primary	VAR_1_15834947_G_A	1	15834947	G	A	rs10754890	0.639396	0.0497483	6.72599e-43	639	4.29791e-40	1.65754e-38	Yes
Gene	ENSG00000132906.18_8	ENSG00000132906.18_8	CASP9	protein_coding	Conditional 1	VAR_1_15825411_A_T	1	15825411	A	T	rs4646085	-0.248812	0.0556657	8.35194e-06	639	0.00533689	0.0204034	Yes
Gene	ENSG00000132906.18_8	ENSG00000132906.18_8	CASP9	protein_coding	Conditional 2	VAR_1_15733376_T_C	1	15733376	T	C	rs2092323	-0.166473	0.0435631	0.000115299	639	0.0736762	0.136227	No
Gene	ENSG00000116138.13_4	ENSG00000116138.13_4	DNAJC16	protein_coding	Primary	VAR_1_15850973_TC_T	1	15850973	TC	T	rs59575363	0.201163	0.0470599	1.15892e-05	634	0.00734755	0.0148412	Yes
Gene	ENSG00000116138.13_4	ENSG00000116138.13_4	DNAJC16	protein_coding	Conditional 1	VAR_1_15396723_T_C	1	15396723	T	C	rs10803346	0.302557	0.0871214	0.000280117	634	0.177594	0.262832	No
Gene	ENSG00000235084.3_4	ENSG00000235084.3_4	CHCHD2P6	processed_pseudogene	Primary	VAR_1_15515598_G_A	1	15515598	G	A	rs11588775	-0.303456	0.0825967	0.000122664	558	0.0684468	0.103102	No
Gene	ENSG00000197312.12_5	ENSG00000197312.12_5	DDI2	protein_coding	Primary	VAR_1_16461833_C_T	1	16461833	C	T	rs13375644	0.262908	0.0728024	0.000590346	2877	1	1	No
Gene	ENSG00000215695.1_4	ENSG00000215695.1_4	RSC1A1	protein_coding	Primary	VAR_1_16319957_C_T	1	16319957	C	T	rs10927878	0.169302	0.0536282	0.000737699	2703	1	1	No
Gene	ENSG00000116786.13_6	ENSG00000116786.13_6	PLEKHM2	protein_coding	Primary	VAR_1_16003052_A_G	1	16003052	A	G	rs10803396	0.187023	0.0321694	1.33591e-09	542	7.24065e-07	2.95393e-06	Yes
Gene	ENSG00000116786.13_6	ENSG00000116786.13_6	PLEKHM2	protein_coding	Conditional 1	VAR_1_15567447_T_C	1	15567447	T	C	rs6688667	0.122449	0.0319527	6.14196e-05	542	0.0332894	0.0750148	No
Gene	ENSG00000237938.5_9	ENSG00000237938.5_9	AL450998.3	lncRNA	Primary	VAR_1_16481366_C_T	1	16481366	C	T	rs61769950	-0.260529	0.0690863	0.000209375	512	0.1072	0.152365	No
Gene	ENSG00000162461.8_4	ENSG00000162461.8_4	SLC25A34	protein_coding	Primary	VAR_1_16062378_A_G	1	16062378	A	G	rs12744547	-0.343717	0.0470073	4.95172e-14	506	2.50557e-11	1.60013e-10	Yes
Gene	ENSG00000162461.8_4	ENSG00000162461.8_4	SLC25A34	protein_coding	Conditional 1	VAR_1_16432790_T_C	1	16432790	T	C	rs28783532	0.261973	0.0759781	0.0011858	2506	1	1	No
Gene	ENSG00000224459.1_7	ENSG00000224459.1_7	SLC25A34-AS1	lncRNA	Primary	VAR_1_16481366_C_T	1	16481366	C	T	rs61769950	0.194842	0.0605998	0.000721407	2499	1	1	No
Gene	ENSG00000162458.13_6	ENSG00000162458.13_6	FBLIM1	protein_coding	Primary	VAR_1_16125379_C_T	1	16125379	C	T	rs35268250	-0.154286	0.0310552	8.27412e-07	474	0.000392193	0.00107189	Yes
Gene	ENSG00000162458.13_6	ENSG00000162458.13_6	FBLIM1	protein_coding	Conditional 1	VAR_1_16316119_T_A	1	16316119	T	A	rs848302	-0.149135	0.03452	3.16969e-05	474	0.0150243	0.0427769	Yes
Gene	ENSG00000162458.13_6	ENSG00000162458.13_6	FBLIM1	protein_coding	Conditional 2	VAR_1_15908243_G_A	1	15908243	G	A	rs10927804	0.16403	0.0386311	1.90678e-05	474	0.00903816	0.0364794	Yes
Gene	ENSG00000162458.13_6	ENSG00000162458.13_6	FBLIM1	protein_coding	Conditional 3	VAR_1_15768304_G_A	1	15768304	G	A	rs10436957	0.118299	0.0296559	7.5291e-05	474	0.035688	0.0804657	No
Gene	ENSG00000178715.8_6	ENSG00000178715.8_6	AL450998.1	processed_pseudogene	Primary	VAR_1_16007391_G_A	1	16007391	G	A	rs34206873	-0.356024	0.113067	0.00222222	2352	1	1	No
Gene	ENSG00000179743.4_9	ENSG00000179743.4_9	AL450998.2	lncRNA	Primary	VAR_1_16192394_A_G	1	16192394	A	G	rs10927870	0.379176	0.0739761	4.03259e-07	424	0.000170982	0.00050035	Yes
Gene	ENSG00000179743.4_9	ENSG00000179743.4_9	AL450998.2	lncRNA	Conditional 1	VAR_1_16187760_A_G	1	16187760	A	G	rs7540404	-1.49862	0.360926	4.00901e-05	424	0.0169982	0.0465806	Yes
Gene	ENSG00000179743.4_9	ENSG00000179743.4_9	AL450998.2	lncRNA	Conditional 2	VAR_1_16416168_G_T	1	16416168	G	T	1_16416168_G_T_b37	0.208944	0.0593985	0.000473667	2378	1	1	No
Gene	ENSG00000065526.12_5	ENSG00000065526.12_5	SPEN	protein_coding	Primary	VAR_1_16741630_G_A	1	16741630	G	A	rs59715737	0.187929	0.0482124	0.001714	2510	1	1	No
Gene	ENSG00000116809.11_4	ENSG00000116809.11_4	ZBTB17	protein_coding	Primary	VAR_1_15782383_GTCTCTGC_G	1	15782383	GTCTCTGC	G	rs78675875	-0.156562	0.035174	1.93501e-05	403	0.00779809	0.0156276	Yes
Gene	ENSG00000116809.11_4	ENSG00000116809.11_4	ZBTB17	protein_coding	Conditional 1	VAR_1_16574316_T_C	1	16574316	T	C	rs3738632	-0.123174	0.031982	0.00102547	2410	1	1	No
Gene	ENSG00000173641.17_8	ENSG00000173641.17_8	HSPB7	protein_coding	Primary	VAR_1_16443990_G_A	1	16443990	G	A	rs61156959	-0.089236	0.0222603	8.04572e-05	393	0.0316197	0.052774	No
Gene	ENSG00000186510.12_4	ENSG00000186510.12_4	CLCNKA	protein_coding	Primary	VAR_1_16336654_G_A	1	16336654	G	A	rs11578845	-0.511163	0.0643211	1.50091e-14	391	5.86855e-12	3.94347e-11	Yes
Gene	ENSG00000186510.12_4	ENSG00000186510.12_4	CLCNKA	protein_coding	Conditional 1	VAR_1_16076425_C_T	1	16076425	C	T	rs115835356	-0.498093	0.127046	8.68336e-05	391	0.0339519	0.0758972	No
Gene	ENSG00000232456.1_6	ENSG00000232456.1_6	AL355994.2	unprocessed_pseudogene	Primary	VAR_1_16385980_G_A	1	16385980	G	A	rs3884058	0.752421	0.0668025	8.86036e-33	391	3.4644e-30	7.53013e-29	Yes
Gene	ENSG00000232456.1_6	ENSG00000232456.1_6	AL355994.2	unprocessed_pseudogene	Conditional 1	VAR_1_16375510_G_A	1	16375510	G	A	rs11588392	-0.54342	0.109939	5.24435e-07	391	0.000205054	0.00161138	Yes
Gene	ENSG00000232456.1_6	ENSG00000232456.1_6	AL355994.2	unprocessed_pseudogene	Conditional 2	VAR_1_16538535_G_A	1	16538535	G	A	rs7514138	-0.381196	0.0815369	1.01887e-06	391	0.000398377	0.00456116	Yes
Gene	ENSG00000232456.1_6	ENSG00000232456.1_6	AL355994.2	unprocessed_pseudogene	Conditional 3	VAR_1_16389288_A_G	1	16389288	A	G	rs10157014	0.358546	0.107228	0.000426615	391	0.166806	0.239451	No
Gene	ENSG00000184908.18_3	ENSG00000184908.18_3	CLCNKB	protein_coding	Primary	VAR_1_16368133_A_G	1	16368133	A	G	rs6696416	0.43628	0.0598915	2.86222e-14	396	1.13344e-11	7.45708e-11	Yes
Gene	ENSG00000184908.18_3	ENSG00000184908.18_3	CLCNKB	protein_coding	Conditional 1	VAR_1_16171370_A_*	1	16171370	A	*	1_16171370_A_*_b37	0.27295	0.0495077	3.42441e-09	396	1.35607e-06	2.14851e-05	Yes
Gene	ENSG00000184908.18_3	ENSG00000184908.18_3	CLCNKB	protein_coding	Conditional 2	VAR_1_16367777_G_A	1	16367777	G	A	rs12755944	-0.156526	0.0349305	4.37885e-06	396	0.00173402	0.0125737	Yes
Gene	ENSG00000184908.18_3	ENSG00000184908.18_3	CLCNKB	protein_coding	Conditional 3	VAR_1_15993514_C_T	1	15993514	C	T	rs35509554	0.122743	0.0360964	0.000460022	2217	1	1	No
Gene	ENSG00000185519.9_5	ENSG00000185519.9_5	FAM131C	protein_coding	Primary	VAR_1_16418598_G_C	1	16418598	G	C	rs28453747	0.208536	0.0419241	0.0186618	2192	1	1	No
Gene	ENSG00000142627.13_5	ENSG00000142627.13_5	EPHA2	protein_coding	Primary	VAR_1_16533105_G_C	1	16533105	G	C	rs221054	-0.254468	0.0381426	9.51262e-12	376	3.57675e-09	1.87621e-08	Yes
Gene	ENSG00000142627.13_5	ENSG00000142627.13_5	EPHA2	protein_coding	Conditional 1	VAR_1_16126026_A_C	1	16126026	A	C	rs76240114	0.155847	0.0384103	0.0210088	1976	1	1	No
Gene	ENSG00000142632.17_6	ENSG00000142632.17_6	ARHGEF19	protein_coding	Primary	VAR_1_16530049_C_T	1	16530049	C	T	rs221045	-1.16162	0.0764719	3.19844e-61	375	1.19941e-58	1.39041e-56	Yes
Gene	ENSG00000234166.1_6	ENSG00000234166.1_6	ARHGEF19-AS1	lncRNA	Primary	VAR_1_16530049_C_T	1	16530049	C	T	rs221045	-0.654963	0.0924285	1.6368e-13	372	6.08891e-11	3.76248e-10	Yes
Gene	ENSG00000234166.1_6	ENSG00000234166.1_6	ARHGEF19-AS1	lncRNA	Conditional 1	VAR_1_16111720_T_C	1	16111720	T	C	rs10803399	0.53163	0.111218	3.08998e-06	372	0.00114947	0.00639829	Yes
Gene	ENSG00000142632.17_6	ENSG00000142632.17_6	ARHGEF19	protein_coding	Conditional 1	VAR_1_16703463_T_C	1	16703463	T	C	rs61770593	0.271422	0.0648716	1.93342e-05	375	0.00725032	0.0253686	Yes
Gene	ENSG00000142632.17_6	ENSG00000142632.17_6	ARHGEF19	protein_coding	Conditional 2	VAR_1_16490058_T_G	1	16490058	T	G	rs12084021	0.228448	0.0710355	0.0159109	1868	1	1	No
Gene	ENSG00000234166.1_6	ENSG00000234166.1_6	ARHGEF19-AS1	lncRNA	Conditional 2	VAR_1_16544382_G_T	1	16544382	G	T	rs12740149	-0.526569	0.151983	0.0009404	1864	1	1	No
Gene	ENSG00000237276.8_6	ENSG00000237276.8_6	ANO7L1	transcribed_unprocessed_pseudogene	Primary	VAR_1_16533830_AATTC_A	1	16533830	AATTC	A	rs71574166	-0.751873	0.0859983	9.53159e-21	376	3.58388e-18	3.86314e-17	Yes
Gene	ENSG00000237276.8_6	ENSG00000237276.8_6	ANO7L1	transcribed_unprocessed_pseudogene	Conditional 1	VAR_1_16051349_C_A	1	16051349	C	A	rs61782448	-0.47507	0.126672	0.000112376	376	0.0422535	0.0886754	No
Gene	ENSG00000288398.1_2	ENSG00000288398.1_2	AL109627.1	lncRNA	Primary	VAR_1_16562968_C_A	1	16562968	C	A	rs6603850	-0.503557	0.0404134	1.60421e-40	367	5.88745e-38	2.02616e-36	Yes
Gene	ENSG00000288398.1_2	ENSG00000288398.1_2	AL109627.1	lncRNA	Conditional 1	VAR_1_16530716_T_C	1	16530716	T	C	rs221048	0.235257	0.0724936	0.0142094	1790	1	1	No
Gene	ENSG00000132881.12_6	ENSG00000132881.12_6	CPLANE2	protein_coding	Primary	VAR_1_16562968_C_A	1	16562968	C	A	rs6603850	-0.534207	0.05754	1.50721e-22	366	5.51637e-20	6.69633e-19	Yes
Gene	ENSG00000132881.12_6	ENSG00000132881.12_6	CPLANE2	protein_coding	Conditional 1	VAR_1_16376559_A_G	1	16376559	A	G	rs12138156	-0.295465	0.0828471	0.000198318	366	0.0725843	0.131338	No
Gene	ENSG00000233929.1_4	ENSG00000233929.1_4	MT1XP1	processed_pseudogene	Primary	VAR_1_16269477_T_TG	1	16269477	T	TG	rs57569573	0.405345	0.129637	0.00399308	1774	1	1	No
Gene	ENSG00000037637.11_6	ENSG00000037637.11_6	FBXO42	protein_coding	Primary	VAR_1_16201502_G_T	1	16201502	G	T	rs16852052	-0.215187	0.0588934	0.0216508	1765	1	1	No
Gene	ENSG00000055070.17_4	ENSG00000055070.17_4	SZRD1	protein_coding	Primary	VAR_1_16478461_A_C	1	16478461	A	C	rs904105	-0.22843	0.0507176	7.93146e-06	316	0.00250634	0.00575104	Yes
Gene	ENSG00000055070.17_4	ENSG00000055070.17_4	SZRD1	protein_coding	Conditional 1	VAR_1_16684893_A_G	1	16684893	A	G	rs10796412	0.106406	0.031201	0.000352435	316	0.111369	0.181741	No
Gene	ENSG00000187144.11_5	ENSG00000187144.11_5	SPATA21	protein_coding	Primary	VAR_1_16311027_C_A	1	16311027	C	A	rs1739812	-0.167473	0.0460278	0.000412312	355	0.146371	0.200394	No
Gene	ENSG00000157191.20_4	ENSG00000157191.20_4	NECAP2	protein_coding	Primary	VAR_1_16781026_A_T	1	16781026	A	T	rs279017	-0.220115	0.0266775	6.31583e-18	346	2.18528e-15	1.93215e-14	Yes
Gene	ENSG00000157191.20_4	ENSG00000157191.20_4	NECAP2	protein_coding	Conditional 1	VAR_1_17245260_C_T	1	17245260	C	T	rs11800377	-0.186236	0.048108	0.00110594	1546	1	1	No
Gene	ENSG00000226029.1_5	ENSG00000226029.1_5	LINC01772	lncRNA	Primary	VAR_1_16851440_C_T	1	16851440	C	T	rs10907231	0.285944	0.0553108	5.92376e-08	355	2.10293e-05	7.13516e-05	Yes
Gene	ENSG00000226029.1_5	ENSG00000226029.1_5	LINC01772	lncRNA	Conditional 1	VAR_1_17255566_C_T	1	17255566	C	T	rs34925875	-0.286267	0.0753594	7.98808e-05	355	0.0283577	0.0670027	No
Gene	ENSG00000080947.15_5	ENSG00000080947.15_5	CROCCP3	transcribed_unprocessed_pseudogene	Primary	VAR_1_16825607_A_T	1	16825607	A	T	rs156863	-0.30487	0.0653181	4.04711e-06	374	0.00151362	0.00366758	Yes
Gene	ENSG00000080947.15_5	ENSG00000080947.15_5	CROCCP3	transcribed_unprocessed_pseudogene	Conditional 1	VAR_1_16512310_G_A	1	16512310	G	A	rs140232916	0.344695	0.119352	0.0151084	1568	1	1	No
Gene	ENSG00000206652.1	ENSG00000206652.1	RNU1-1	snRNA	Primary	VAR_1_16433678_C_G	1	16433678	C	G	rs28825449	0.170558	0.0567001	0.00193509	1414	1	1	No
Gene	ENSG00000261135.1_6	ENSG00000261135.1_6	AL137802.2	lncRNA	Primary	VAR_1_17005706_G_A	1	17005706	G	A	rs10907262	-0.331383	0.0820693	4.96979e-05	351	0.017444	0.031608	Yes
Gene	ENSG00000261135.1_6	ENSG00000261135.1_6	AL137802.2	lncRNA	Conditional 1	VAR_1_17306923_C_T	1	17306923	C	T	rs56265117	0.256888	0.0749521	0.000357525	351	0.125491	0.199281	No
Gene	ENSG00000219481.10_5	ENSG00000219481.10_5	NBPF1	protein_coding	Primary	VAR_1_17237640_GT_G	1	17237640	GT	G	rs71003300	-0.459565	0.0889582	1.68056e-07	338	5.68028e-05	0.000180304	Yes
Gene	ENSG00000219481.10_5	ENSG00000219481.10_5	NBPF1	protein_coding	Conditional 1	VAR_1_16847190_G_C	1	16847190	G	C	rs277460	-0.293038	0.0628289	1.92892e-06	338	0.000651975	0.00406395	Yes
Gene	ENSG00000219481.10_5	ENSG00000219481.10_5	NBPF1	protein_coding	Conditional 2	VAR_1_17188391_T_C	1	17188391	T	C	rs61768094	-0.285985	0.0659586	1.1976e-05	338	0.0040479	0.022193	Yes
Gene	ENSG00000219481.10_5	ENSG00000219481.10_5	NBPF1	protein_coding	Conditional 3	VAR_1_17259894_G_A	1	17259894	G	A	rs9435790	0.545395	0.133645	3.19009e-05	338	0.0107825	0.0422021	Yes
Gene	ENSG00000219481.10_5	ENSG00000219481.10_5	NBPF1	protein_coding	Conditional 4	VAR_1_16395590_A_G	1	16395590	A	G	rs9442199	-0.229864	0.0621377	0.000145945	338	0.0493294	0.0875984	No
Gene	ENSG00000215908.10_5	ENSG00000215908.10_5	CROCCP2	transcribed_unprocessed_pseudogene	Primary	VAR_1_17253129_G_A	1	17253129	G	A	rs9435787	0.717717	0.100905	2.71475e-13	306	8.30714e-11	5.06528e-10	Yes
Gene	ENSG00000215908.10_5	ENSG00000215908.10_5	CROCCP2	transcribed_unprocessed_pseudogene	Conditional 1	VAR_1_17273444_G_A	1	17273444	G	A	rs7545185	-0.366251	0.0813937	4.7044e-06	306	0.00143955	0.00763687	Yes
Gene	ENSG00000215908.10_5	ENSG00000215908.10_5	CROCCP2	transcribed_unprocessed_pseudogene	Conditional 2	VAR_1_17273396_A_G	1	17273396	A	G	rs7537468	3.25849	0.779345	1.52598e-05	306	0.0046695	0.024244	Yes
Gene	ENSG00000215908.10_5	ENSG00000215908.10_5	CROCCP2	transcribed_unprocessed_pseudogene	Conditional 3	VAR_1_17216331_C_A	1	17216331	C	A	rs6586513	-0.270462	0.070831	8.89465e-05	306	0.0272176	0.0677359	No
Gene	ENSG00000283773.1_5	ENSG00000283773.1_5	AL137798.3	transcribed_unprocessed_pseudogene	Primary	VAR_1_17215654_A_C	1	17215654	A	C	rs1970003	0.663216	0.146157	1.12009e-05	290	0.00324826	0.00723974	Yes
Gene	ENSG00000283773.1_5	ENSG00000283773.1_5	AL137798.3	transcribed_unprocessed_pseudogene	Conditional 1	VAR_1_16518748_T_A	1	16518748	T	A	rs12024558	0.357133	0.100146	0.000657855	290	0.190778	0.278772	No
Gene	ENSG00000186301.8_3	ENSG00000186301.8_3	MST1P2	unprocessed_pseudogene	Primary	VAR_1_17215654_A_C	1	17215654	A	C	rs1970003	-0.549462	0.110147	8.45578e-07	292	0.000246909	0.000703027	Yes
Gene	ENSG00000186301.8_3	ENSG00000186301.8_3	MST1P2	unprocessed_pseudogene	Conditional 1	VAR_1_17250650_C_T	1	17250650	C	T	rs60010630	-0.490377	0.103796	1.06043e-06	292	0.000309645	0.00225573	Yes
Gene	ENSG00000186301.8_3	ENSG00000186301.8_3	MST1P2	unprocessed_pseudogene	Conditional 2	VAR_1_17324758_G_C	1	17324758	G	C	rs12724029	-0.404383	0.0976565	2.06737e-05	292	0.00603672	0.0283411	Yes
Gene	ENSG00000186301.8_3	ENSG00000186301.8_3	MST1P2	unprocessed_pseudogene	Conditional 3	VAR_1_17012241_G_T	1	17012241	G	T	rs2761492	-0.364949	0.118006	0.0014189	1323	1	1	No
Gene	ENSG00000207513.1	ENSG00000207513.1	RNU1-3	snRNA	Primary	VAR_1_17472209_C_T	1	17472209	C	T	rs4920356	-0.157892	0.0568464	0.00358802	1321	1	1	No
Gene	ENSG00000058453.17_5	ENSG00000058453.17_5	CROCC	protein_coding	Primary	VAR_1_17262214_T_C	1	17262214	T	C	rs6658046	-0.362708	0.045096	6.23741e-17	527	3.28712e-14	2.65311e-13	Yes
Gene	ENSG00000058453.17_5	ENSG00000058453.17_5	CROCC	protein_coding	Conditional 1	VAR_1_16796721_A_C	1	16796721	A	C	rs157252	-0.136614	0.0326972	0.000135328	527	0.0713179	0.129674	No
Gene	ENSG00000207389.1	ENSG00000207389.1	RNU1-4	snRNA	Primary	VAR_1_17215654_A_C	1	17215654	A	C	rs1970003	-0.262461	0.080867	0.00069984	360	0.251942	0.330068	No
Gene	ENSG00000186715.11_5	ENSG00000186715.11_5	MST1L	transcribed_unprocessed_pseudogene	Primary	VAR_1_17004770_G_T	1	17004770	G	T	rs2019755	-0.797677	0.0873072	1.77834e-21	387	6.88216e-19	7.76908e-18	Yes
Gene	ENSG00000186715.11_5	ENSG00000186715.11_5	MST1L	transcribed_unprocessed_pseudogene	Conditional 1	VAR_1_16984000_TG_T	1	16984000	TG	T	rs200397290	0.797522	0.137633	2.15177e-09	387	8.32736e-07	1.38272e-05	Yes
Gene	ENSG00000186715.11_5	ENSG00000186715.11_5	MST1L	transcribed_unprocessed_pseudogene	Conditional 2	VAR_1_17210774_T_C	1	17210774	T	C	rs11203328	0.42082	0.0936867	3.95764e-06	387	0.00153161	0.0114429	Yes
Gene	ENSG00000186715.11_5	ENSG00000186715.11_5	MST1L	transcribed_unprocessed_pseudogene	Conditional 3	VAR_1_16819090_TC_T	1	16819090	TC	T	rs36084231	0.316168	0.085962	0.000289012	387	0.111848	0.176257	No
Gene	ENSG00000238142.2_8	ENSG00000238142.2_8	BX284668.5	lncRNA	Primary	VAR_1_17235744_G_GT	1	17235744	G	GT	.	1.53823	0.140053	1.17521e-30	480	5.64099e-28	1.08776e-26	Yes
Gene	ENSG00000238142.2_8	ENSG00000238142.2_8	BX284668.5	lncRNA	Conditional 1	VAR_1_17215933_C_T	1	17215933	C	T	rs28711566	-1.26821	0.159266	6.13992e-14	480	2.94716e-11	1.14346e-09	Yes
Gene	ENSG00000238142.2_8	ENSG00000238142.2_8	BX284668.5	lncRNA	Conditional 2	VAR_1_16804341_G_A	1	16804341	G	A	rs156847	-0.529678	0.0830853	6.87051e-09	480	3.29784e-06	9.82335e-05	Yes
Gene	ENSG00000238142.2_8	ENSG00000238142.2_8	BX284668.5	lncRNA	Conditional 3	VAR_1_17236386_A_C	1	17236386	A	C	rs79678917	1.54797	0.304958	2.03227e-07	480	9.75491e-05	0.00158848	Yes
Gene	ENSG00000238142.2_8	ENSG00000238142.2_8	BX284668.5	lncRNA	Conditional 4	VAR_1_17012241_G_T	1	17012241	G	T	rs2761492	-0.537716	0.109596	5.00883e-07	480	0.000240424	0.00210727	Yes
Gene	ENSG00000238142.2_8	ENSG00000238142.2_8	BX284668.5	lncRNA	Conditional 5	VAR_1_17338460_G_A	1	17338460	G	A	rs56047197	0.321698	0.071474	4.76735e-06	480	0.00228833	0.0105263	Yes
Gene	ENSG00000235241.1_5	ENSG00000235241.1_5	BX284668.4	processed_pseudogene	Primary	VAR_1_17235744_G_GT	1	17235744	G	GT	.	1.11533	0.113017	8.03771e-25	479	3.85007e-22	5.30367e-21	Yes
Gene	ENSG00000235241.1_5	ENSG00000235241.1_5	BX284668.4	processed_pseudogene	Conditional 1	VAR_1_16776868_G_A	1	16776868	G	A	rs279780	-0.467721	0.0694425	2.60448e-12	479	1.24755e-09	3.55931e-08	Yes
Gene	ENSG00000235241.1_5	ENSG00000235241.1_5	BX284668.4	processed_pseudogene	Conditional 2	VAR_1_17301900_AGACAGAACCTGGCACGGGAGCCCG_A	1	17301900	AGACAGAACCTGGCACGGGAGCCCG	A	rs3830850	0.396891	0.0656597	1.16958e-09	479	5.6023e-07	2.09279e-05	Yes
Gene	ENSG00000235241.1_5	ENSG00000235241.1_5	BX284668.4	processed_pseudogene	Conditional 3	VAR_1_17215933_C_T	1	17215933	C	T	rs28711566	-0.473138	0.119153	4.9396e-05	479	0.0236607	0.0622923	No
Gene	ENSG00000207005.1	ENSG00000207005.1	RNU1-2	snRNA	Primary	VAR_1_17632010_G_A	1	17632010	G	A	rs112208664	-0.316518	0.0867028	0.000189114	481	0.0909636	0.132207	No
Gene	ENSG00000117122.14_8	ENSG00000117122.14_8	MFAP2	protein_coding	Primary	VAR_1_17331676_A_G	1	17331676	A	G	rs3738814	-0.215026	0.0256882	3.81465e-15	450	1.71659e-12	1.19986e-11	Yes
Gene	ENSG00000117122.14_8	ENSG00000117122.14_8	MFAP2	protein_coding	Conditional 1	VAR_1_16801673_A_G	1	16801673	A	G	rs139566883	-0.0401441	0.0502808	1	1868	1	1	No
Gene	ENSG00000286898.1_1	ENSG00000286898.1_1	AL049569.2	lncRNA	Primary	VAR_1_17319011_G_A	1	17319011	G	A	rs2076603	0.272155	0.0713069	0.000836566	1861	1	1	No
Gene	ENSG00000159363.18_6	ENSG00000159363.18_6	ATP13A2	protein_coding	Primary	VAR_1_17313454_G_A	1	17313454	G	A	rs7531163	-0.14676	0.0355919	0.000544905	1881	1	1	No
Gene	ENSG00000117118.10_4	ENSG00000117118.10_4	SDHB	protein_coding	Primary	VAR_1_17003989_T_C	1	17003989	T	C	rs2985126	0.173187	0.0372453	4.18829e-05	474	0.0198525	0.0352852	Yes
Gene	ENSG00000117118.10_4	ENSG00000117118.10_4	SDHB	protein_coding	Conditional 1	VAR_1_17540695_G_A	1	17540695	G	A	rs6667138	0.131678	0.0363947	0.000499829	474	0.236919	0.336258	No
Gene	ENSG00000117115.13_5	ENSG00000117115.13_5	PADI2	protein_coding	Primary	VAR_1_17425829_G_T	1	17425829	G	T	rs2235910	0.547665	0.0536644	7.43399e-27	508	3.77646e-24	5.87144e-23	Yes
Gene	ENSG00000117115.13_5	ENSG00000117115.13_5	PADI2	protein_coding	Conditional 1	VAR_1_17285022_A_G	1	17285022	A	G	rs12097969	0.377082	0.088499	1.12043e-05	508	0.00569178	0.0213642	Yes
Gene	ENSG00000117115.13_5	ENSG00000117115.13_5	PADI2	protein_coding	Conditional 2	VAR_1_17433479_T_TC	1	17433479	T	TC	rs35960604	-0.408539	0.10389	4.92814e-05	508	0.025035	0.0686709	No
Gene	ENSG00000159339.13_3	ENSG00000159339.13_3	PADI4	protein_coding	Primary	VAR_1_17644463_G_T	1	17644463	G	T	rs35412937	0.418181	0.071261	7.96387e-10	627	4.99335e-07	2.07512e-06	Yes
Gene	ENSG00000159339.13_3	ENSG00000159339.13_3	PADI4	protein_coding	Conditional 1	VAR_1_17674185_C_T	1	17674185	C	T	rs2240338	-0.653896	0.147761	4.94367e-06	627	0.00309968	0.0137714	Yes
Gene	ENSG00000159339.13_3	ENSG00000159339.13_3	PADI4	protein_coding	Conditional 2	VAR_1_17696338_G_A	1	17696338	G	A	rs1204883	-0.542181	0.149325	0.000118128	627	0.0740661	0.136608	No
Gene	ENSG00000227751.1_7	ENSG00000227751.1_7	RCC2-AS1	lncRNA	Primary	VAR_1_17552875_A_G	1	17552875	A	G	rs2977290	-0.215314	0.0534284	0.000106729	610	0.0651046	0.0986446	No
Gene	ENSG00000179051.14_6	ENSG00000179051.14_6	RCC2	protein_coding	Primary	VAR_1_18001669_C_T	1	18001669	C	T	rs71644065	0.131287	0.0367139	0.00206053	2556	1	1	No
Gene	ENSG00000074964.17_5	ENSG00000074964.17_5	ARHGEF10L	protein_coding	Primary	VAR_1_17994234_G_A	1	17994234	G	A	rs11582250	0.124737	0.0198766	1.42906e-10	808	1.15468e-07	5.14653e-07	Yes
Gene	ENSG00000074964.17_5	ENSG00000074964.17_5	ARHGEF10L	protein_coding	Conditional 1	VAR_1_18472050_A_T	1	18472050	A	T	rs9729186	-0.0604614	0.0146689	0.00164947	2999	1	1	No
Gene	ENSG00000117154.12_5	ENSG00000117154.12_5	IGSF21	protein_coding	Primary	VAR_1_18151847_C_T	1	18151847	C	T	rs485291	-0.184319	0.0434654	0.000111738	992	0.110844	0.156992	No
Gene	ENSG00000159423.17_7	ENSG00000159423.17_7	ALDH4A1	protein_coding	Primary	VAR_1_19228549_G_T	1	19228549	G	T	rs78822272	-0.199409	0.0305632	8.20635e-12	695	5.70342e-09	2.93278e-08	Yes
Gene	ENSG00000159423.17_7	ENSG00000159423.17_7	ALDH4A1	protein_coding	Conditional 1	VAR_1_19200356_C_T	1	19200356	C	T	rs28656793	-0.118889	0.021396	3.59144e-08	695	2.49605e-05	0.000271952	Yes
Gene	ENSG00000159423.17_7	ENSG00000159423.17_7	ALDH4A1	protein_coding	Conditional 2	VAR_1_19533303_A_G	1	19533303	A	G	rs9426682	0.0805216	0.0205786	0.00177507	2643	1	1	No
Gene	ENSG00000169991.11_7	ENSG00000169991.11_7	IFFO2	protein_coding	Primary	VAR_1_19119401_C_T	1	19119401	C	T	rs55920713	0.187487	0.0444089	2.24733e-05	693	0.015574	0.0286147	Yes
Gene	ENSG00000169991.11_7	ENSG00000169991.11_7	IFFO2	protein_coding	Conditional 1	VAR_1_19018131_A_C	1	19018131	A	C	rs2076021	-0.260198	0.073605	0.00052934	2741	1	1	No
Gene	ENSG00000272084.1_7	ENSG00000272084.1_7	AL137127.1	lncRNA	Primary	VAR_1_19388930_G_A	1	19388930	G	A	rs4912039	0.396668	0.0676281	1.45763e-09	658	9.59118e-07	3.86513e-06	Yes
Gene	ENSG00000272084.1_7	ENSG00000272084.1_7	AL137127.1	lncRNA	Conditional 1	VAR_1_19372361_G_C	1	19372361	G	C	rs72648101	-0.334519	0.10137	0.000564057	2620	1	1	No
Gene	ENSG00000127481.15_6	ENSG00000127481.15_6	UBR4	protein_coding	Primary	VAR_1_19421846_G_T	1	19421846	G	T	rs2274007	0.349616	0.0487576	7.23625e-10	733	5.30417e-07	2.1983e-06	Yes
Gene	ENSG00000127481.15_6	ENSG00000127481.15_6	UBR4	protein_coding	Conditional 1	VAR_1_19114301_G_T	1	19114301	G	T	rs115552960	0.240275	0.0582103	0.00099352	2918	1	1	No
Gene	ENSG00000230424.1_7	ENSG00000230424.1_7	EMC1-AS1	lncRNA	Primary	VAR_1_19341488_C_T	1	19341488	C	T	rs28507626	-0.43505	0.09762	0.0029042	2703	1	1	No
Gene	ENSG00000127463.15_9	ENSG00000127463.15_9	EMC1	protein_coding	Primary	VAR_1_19573223_A_G	1	19573223	A	G	rs12095615	-0.410837	0.0548795	4.34302e-15	655	2.84468e-12	1.94784e-11	Yes
Gene	ENSG00000127463.15_9	ENSG00000127463.15_9	EMC1	protein_coding	Conditional 1	VAR_1_19639820_T_TC	1	19639820	T	TC	rs11387394	0.203491	0.0502104	3.90013e-05	655	0.0255458	0.0622753	No
Gene	ENSG00000053372.5_5	ENSG00000053372.5_5	MRTO4	protein_coding	Primary	VAR_1_19581467_C_T	1	19581467	C	T	rs1774081	-0.271717	0.040039	2.83245e-13	578	1.63716e-10	9.7195e-10	Yes
Gene	ENSG00000053372.5_5	ENSG00000053372.5_5	MRTO4	protein_coding	Conditional 1	VAR_1_19220442_T_A	1	19220442	T	A	rs28709274	0.137591	0.0351957	3.56055e-05	578	0.02058	0.0533839	No
Gene	ENSG00000162482.5_5	ENSG00000162482.5_5	AKR7A3	protein_coding	Primary	VAR_1_19573223_A_G	1	19573223	A	G	rs12095615	-0.351511	0.0861594	8.04879e-05	613	0.0493391	0.0776845	No
Gene	ENSG00000053371.12_8	ENSG00000053371.12_8	AKR7A2	protein_coding	Primary	VAR_1_19638309_A_G	1	19638309	A	G	rs2227295	0.224866	0.0348532	3.65949e-11	553	2.0237e-08	9.83713e-08	Yes
Gene	ENSG00000053371.12_8	ENSG00000053371.12_8	AKR7A2	protein_coding	Conditional 1	VAR_1_19817877_A_C	1	19817877	A	C	rs12744054	0.119241	0.0295096	0.00349486	2591	1	1	No
Gene	ENSG00000040487.13_6	ENSG00000040487.13_6	SLC66A1	protein_coding	Primary	VAR_1_19648390_G_A	1	19648390	G	A	rs214313	0.378344	0.0462904	1.40963e-16	550	7.75294e-14	6.07697e-13	Yes
Gene	ENSG00000040487.13_6	ENSG00000040487.13_6	SLC66A1	protein_coding	Conditional 1	VAR_1_19285249_C_T	1	19285249	C	T	rs28634497	-0.264613	0.0627915	3.95257e-05	550	0.0217391	0.0555232	No
Gene	ENSG00000077549.19_7	ENSG00000077549.19_7	CAPZB	protein_coding	Primary	VAR_1_19729198_CA_C	1	19729198	CA	C	rs11366035	-0.202522	0.0396649	2.61929e-07	653	0.00017104	0.000500446	Yes
Gene	ENSG00000077549.19_7	ENSG00000077549.19_7	CAPZB	protein_coding	Conditional 1	VAR_1_19791441_C_T	1	19791441	C	T	rs12120180	0.236869	0.0503407	2.63133e-06	653	0.00171826	0.00879288	Yes
Gene	ENSG00000077549.19_7	ENSG00000077549.19_7	CAPZB	protein_coding	Conditional 2	VAR_1_20105304_T_A	1	20105304	T	A	rs1266446	-0.170286	0.0419087	2.41463e-05	653	0.0157675	0.0515823	No
Gene	ENSG00000173436.15_6	ENSG00000173436.15_6	MICOS10	protein_coding	Primary	VAR_1_19891166_G_GGCATTTATTAAACACCT	1	19891166	G	GGCATTTATTAAACACCT	rs71008194	0.168194	0.0305802	1.00515e-08	602	6.05101e-06	2.2139e-05	Yes
Gene	ENSG00000173436.15_6	ENSG00000173436.15_6	MICOS10	protein_coding	Conditional 1	VAR_1_19677105_A_AAAAGTT	1	19677105	A	AAAAGTT	rs111363572	0.178796	0.0340995	4.51605e-08	602	2.71866e-05	0.000292079	Yes
Gene	ENSG00000173436.15_6	ENSG00000173436.15_6	MICOS10	protein_coding	Conditional 2	VAR_1_19617995_G_A	1	19617995	G	A	rs12029030	0.204689	0.0505954	2.26089e-05	602	0.0136105	0.0468347	Yes
Gene	ENSG00000173436.15_6	ENSG00000173436.15_6	MICOS10	protein_coding	Conditional 3	VAR_1_19906231_G_A	1	19906231	G	A	rs10917498	0.157014	0.0462563	0.000325476	602	0.195936	0.272329	No
Gene	ENSG00000158747.15_5	ENSG00000158747.15_5	NBL1	protein_coding	Primary	VAR_1_19972586_A_G	1	19972586	A	G	rs11810271	-0.208059	0.0307481	3.35777e-12	588	1.97437e-09	1.06411e-08	Yes
Gene	ENSG00000158747.15_5	ENSG00000158747.15_5	NBL1	protein_coding	Conditional 1	VAR_1_19806692_G_T	1	19806692	G	T	rs10917459	-0.183149	0.0440513	0.0892911	2422	1	1	No
Gene	ENSG00000270136.6_6	ENSG00000270136.6_6	MICOS10-NBL1	protein_coding	Primary	VAR_1_19897408_C_T	1	19897408	C	T	rs61297621	-0.477354	0.113552	4.7119e-05	588	0.027706	0.0472119	Yes
Gene	ENSG00000270136.6_6	ENSG00000270136.6_6	MICOS10-NBL1	protein_coding	Conditional 1	VAR_1_19881441_C_G	1	19881441	C	G	rs4912128	0.197727	0.0607911	0.00276565	2421	1	1	No
Gene	ENSG00000226396.1_6	ENSG00000226396.1_6	AL031727.1	processed_pseudogene	Primary	VAR_1_20044534_G_A	1	20044534	G	A	rs56926407	-0.526385	0.129603	3.52373e-05	528	0.0186053	0.0334069	Yes
Gene	ENSG00000226396.1_6	ENSG00000226396.1_6	AL031727.1	processed_pseudogene	Conditional 1	VAR_1_20066133_T_C	1	20066133	T	C	rs1266444	-0.280488	0.0763888	0.000178192	528	0.0940853	0.159215	No
Gene	ENSG00000162542.13_4	ENSG00000162542.13_4	TMCO4	protein_coding	Primary	VAR_1_20123192_T_C	1	20123192	T	C	rs111487046	-0.259243	0.0545794	0.000486496	2665	1	1	No
Gene	ENSG00000169914.6_4	ENSG00000169914.6_4	OTUD3	protein_coding	Primary	VAR_1_20221625_C_T	1	20221625	C	T	rs112455178	1.2047	0.128147	9.41422e-22	663	6.24162e-19	7.06612e-18	Yes
Gene	ENSG00000169914.6_4	ENSG00000169914.6_4	OTUD3	protein_coding	Conditional 1	VAR_1_20535048_G_A	1	20535048	G	A	rs75434654	0.547906	0.116124	0.000132516	663	0.0878579	0.151478	No
Gene	ENSG00000188257.11_5	ENSG00000188257.11_5	PLA2G2A	protein_coding	Primary	VAR_1_20306146_G_C	1	20306146	G	C	rs11573156	0.198458	0.031648	1.05097e-08	661	6.94694e-06	2.5203e-05	Yes
Gene	ENSG00000188257.11_5	ENSG00000188257.11_5	PLA2G2A	protein_coding	Conditional 1	VAR_1_20288366_G_C	1	20288366	G	C	1_20288366_G_C_b37	-0.18394	0.0446114	0.0812316	2321	1	1	No
Gene	ENSG00000127472.11_4	ENSG00000127472.11_4	PLA2G5	protein_coding	Primary	VAR_1_20477258_C_CA	1	20477258	C	CA	rs141429837	0.133162	0.0359004	0.000597453	2559	1	1	No
Gene	ENSG00000162543.6_4	ENSG00000162543.6_4	UBXN10	protein_coding	Primary	VAR_1_20102015_G_C	1	20102015	G	C	rs2294631	-0.188114	0.0466641	3.06365e-05	707	0.02166	0.0381185	Yes
Gene	ENSG00000162543.6_4	ENSG00000162543.6_4	UBXN10	protein_coding	Conditional 1	VAR_1_21002699_T_C	1	21002699	T	C	rs12025912	-0.163891	0.049152	0.000735907	2535	1	1	No
Gene	ENSG00000162545.6_5	ENSG00000162545.6_5	CAMK2N1	protein_coding	Primary	VAR_1_20636496_C_T	1	20636496	C	T	rs72647040	-0.18349	0.03896	7.01707e-06	585	0.00410499	0.00890687	Yes
Gene	ENSG00000162545.6_5	ENSG00000162545.6_5	CAMK2N1	protein_coding	Conditional 1	VAR_1_20985796_G_A	1	20985796	G	A	rs625149	-0.136385	0.0308216	3.61002e-05	585	0.0211186	0.0543499	No
Gene	ENSG00000090432.7_5	ENSG00000090432.7_5	MUL1	protein_coding	Primary	VAR_1_20798620_A_G	1	20798620	A	G	rs12724366	0.415985	0.0406465	6.86926e-27	556	3.81931e-24	5.9334e-23	Yes
Gene	ENSG00000090432.7_5	ENSG00000090432.7_5	MUL1	protein_coding	Conditional 1	VAR_1_20835636_A_G	1	20835636	A	G	rs501108	-0.187663	0.0241694	3.90976e-15	556	2.17383e-12	9.98262e-11	Yes
Gene	ENSG00000090432.7_5	ENSG00000090432.7_5	MUL1	protein_coding	Conditional 2	VAR_1_20978183_C_CACTT	1	20978183	C	CACTT	rs140348786	0.103199	0.0232513	0.000134068	556	0.0745419	0.137135	No
Gene	ENSG00000183114.8_4	ENSG00000183114.8_4	FAM43B	protein_coding	Primary	VAR_1_20602765_C_G	1	20602765	C	G	rs78020708	-0.208983	0.0613405	0.000452405	545	0.246561	0.323231	No
Gene	ENSG00000158825.6_4	ENSG00000158825.6_4	CDA	protein_coding	Primary	VAR_1_20916238_G_A	1	20916238	G	A	rs66731853	0.467301	0.0515366	2.48936e-21	497	1.23721e-18	1.37013e-17	Yes
Gene	ENSG00000158825.6_4	ENSG00000158825.6_4	CDA	protein_coding	Conditional 1	VAR_1_20935358_A_C	1	20935358	A	C	rs558946	0.3287	0.0436693	3.08963e-13	497	1.53555e-10	5.21731e-09	Yes
Gene	ENSG00000158825.6_4	ENSG00000158825.6_4	CDA	protein_coding	Conditional 2	VAR_1_20606320_G_A	1	20606320	G	A	rs6683970	0.155132	0.0386102	0.000303659	497	0.150919	0.227125	No
Gene	ENSG00000158828.8_5	ENSG00000158828.8_5	PINK1	protein_coding	Primary	VAR_1_20605374_G_A	1	20605374	G	A	rs12564767	0.0824484	0.0237661	0.000386021	484	0.186834	0.249856	No
Gene	ENSG00000117242.7_8	ENSG00000117242.7_8	PINK1-AS	lncRNA	Primary	VAR_1_20960928_C_T	1	20960928	C	T	rs7541234	0.157731	0.0327078	5.53042e-07	479	0.000264907	0.000749536	Yes
Gene	ENSG00000117242.7_8	ENSG00000117242.7_8	PINK1-AS	lncRNA	Conditional 1	VAR_1_20932697_G_A	1	20932697	G	A	rs11579996	-0.0974077	0.0251392	7.29585e-05	479	0.0349471	0.0777138	No
Gene	ENSG00000244038.10_7	ENSG00000244038.10_7	DDOST	protein_coding	Primary	VAR_1_20915701_A_C	1	20915701	A	C	rs2072671	-0.110024	0.024999	4.65714e-06	467	0.00217489	0.00506792	Yes
Gene	ENSG00000244038.10_7	ENSG00000244038.10_7	DDOST	protein_coding	Conditional 1	VAR_1_21324491_A_C	1	21324491	A	C	rs2874367	-0.0953831	0.0226819	0.0123476	1969	1	1	No
Gene	ENSG00000117245.12_5	ENSG00000117245.12_5	KIF17	protein_coding	Primary	VAR_1_21024041_A_G	1	21024041	A	G	rs12726703	0.162308	0.0365065	4.49838e-06	470	0.00211424	0.00493995	Yes
Gene	ENSG00000117245.12_5	ENSG00000117245.12_5	KIF17	protein_coding	Conditional 1	VAR_1_21041555_A_G	1	21041555	A	G	rs666371	0.155151	0.0391673	4.02571e-05	470	0.0189208	0.0502902	No
Gene	ENSG00000127483.19_6	ENSG00000127483.19_6	HP1BP3	protein_coding	Primary	VAR_1_21037373_T_C	1	21037373	T	C	rs12039627	0.127129	0.0256796	6.3729e-07	445	0.000283594	0.000797855	Yes
Gene	ENSG00000127483.19_6	ENSG00000127483.19_6	HP1BP3	protein_coding	Conditional 1	VAR_1_20664061_A_G	1	20664061	A	G	rs742056	-0.161457	0.0455496	0.00121583	2012	1	1	No
Gene	ENSG00000203394.2	ENSG00000203394.2	RP5-930J4.4	antisense	Primary	VAR_1_21410791_A_G	1	21410791	A	G	rs7539512	-0.0869238	0.0205414	0.00603861	1923	1	1	No
Gene	ENSG00000075151.20_5	ENSG00000075151.20_5	EIF4G3	protein_coding	Primary	VAR_1_21219050_C_T	1	21219050	C	T	rs6685306	-0.155848	0.0286984	7.23948e-06	727	0.0052631	0.0110625	Yes
Gene	ENSG00000075151.20_5	ENSG00000075151.20_5	EIF4G3	protein_coding	Conditional 1	VAR_1_21553180_C_T	1	21553180	C	T	rs11799887	0.139087	0.0309943	1.91628e-05	727	0.0139314	0.0405691	Yes
Gene	ENSG00000075151.20_5	ENSG00000075151.20_5	EIF4G3	protein_coding	Conditional 2	VAR_1_21538708_G_A	1	21538708	G	A	rs72654872	-0.34449	0.0887732	0.000587079	2833	1	1	No
Gene	ENSG00000117298.16_7	ENSG00000117298.16_7	ECE1	protein_coding	Primary	VAR_1_21655345_T_C	1	21655345	T	C	rs213036	0.152926	0.0274657	6.44634e-09	492	3.1716e-06	1.20557e-05	Yes
Gene	ENSG00000117298.16_7	ENSG00000117298.16_7	ECE1	protein_coding	Conditional 1	VAR_1_21593117_C_T	1	21593117	C	T	rs212540	0.0948672	0.0267329	0.000269227	492	0.13246	0.207129	No
Gene	ENSG00000142794.18_4	ENSG00000142794.18_4	NBPF3	protein_coding	Primary	VAR_1_21776121_G_A	1	21776121	G	A	rs10737456	-1.55402	0.0902451	8.33222e-81	541	4.50773e-78	1.90121e-75	Yes
Gene	ENSG00000142794.18_4	ENSG00000142794.18_4	NBPF3	protein_coding	Conditional 1	VAR_1_21774520_G_A	1	21774520	G	A	rs113934925	-0.553936	0.0853954	1.8564e-09	541	1.00431e-06	1.63528e-05	Yes
Gene	ENSG00000142794.18_4	ENSG00000142794.18_4	NBPF3	protein_coding	Conditional 2	VAR_1_21767096_G_T	1	21767096	G	T	rs4654745	-0.598715	0.11629	1.20388e-07	541	6.51297e-05	0.00115732	Yes
Gene	ENSG00000142794.18_4	ENSG00000142794.18_4	NBPF3	protein_coding	Conditional 3	VAR_1_21900459_A_C	1	21900459	A	C	rs35488260	-0.17328	0.0563183	0.00126949	2087	1	1	No
Gene	ENSG00000162551.14_6	ENSG00000162551.14_6	ALPL	protein_coding	Primary	VAR_1_21854901_T_C	1	21854901	T	C	rs75746521	-0.222083	0.0573166	0.000172656	628	0.108428	0.153854	No
Gene	ENSG00000076864.19_8	ENSG00000076864.19_8	RAP1GAP	protein_coding	Primary	VAR_1_21836934_C_T	1	21836934	C	T	rs6703976	-0.246047	0.0520015	1.26795e-06	630	0.000798809	0.00205194	Yes
Gene	ENSG00000076864.19_8	ENSG00000076864.19_8	RAP1GAP	protein_coding	Conditional 1	VAR_1_21703359_A_G	1	21703359	A	G	rs115934021	0.238262	0.0521832	6.51291e-06	630	0.00410313	0.0169251	Yes
Gene	ENSG00000076864.19_8	ENSG00000076864.19_8	RAP1GAP	protein_coding	Conditional 2	VAR_1_22114472_G_A	1	22114472	G	A	rs12024158	0.187764	0.0515894	0.000476343	2423	1	1	No
Gene	ENSG00000090686.16_5	ENSG00000090686.16_5	USP48	protein_coding	Primary	VAR_1_22122985_C_A	1	22122985	C	A	rs182283380	-0.339294	0.0688771	3.1991e-07	782	0.000250169	0.000711289	Yes
Gene	ENSG00000090686.16_5	ENSG00000090686.16_5	USP48	protein_coding	Conditional 1	VAR_1_22190826_G_GC	1	22190826	G	GC	rs3217649	-0.162063	0.0524692	0.00143476	2763	1	1	No
Gene	ENSG00000187942.12_4	ENSG00000187942.12_4	LDLRAD2	protein_coding	Primary	VAR_1_22163210_C_A	1	22163210	C	A	rs35423650	0.295499	0.0495455	8.56814e-07	760	0.000651179	0.00170227	Yes
Gene	ENSG00000187942.12_4	ENSG00000187942.12_4	LDLRAD2	protein_coding	Conditional 1	VAR_1_22605050_C_A	1	22605050	C	A	rs76152957	-0.170088	0.0370438	0.107741	2698	1	1	No
Gene	ENSG00000142798.20_9	ENSG00000142798.20_9	HSPG2	protein_coding	Primary	VAR_1_22160654_T_C	1	22160654	T	C	rs71636990	0.614774	0.0519576	1.21579e-35	840	1.02126e-32	2.56583e-31	Yes
Gene	ENSG00000142798.20_9	ENSG00000142798.20_9	HSPG2	protein_coding	Conditional 1	VAR_1_22690539_C_T	1	22690539	C	T	rs78219509	0.226415	0.0439042	1.7949e-07	840	0.000150772	0.00125886	Yes
Gene	ENSG00000142798.20_9	ENSG00000142798.20_9	HSPG2	protein_coding	Conditional 2	VAR_1_22262225_G_A	1	22262225	G	A	rs12081298	-0.144616	0.032616	3.77413e-05	840	0.0317027	0.0788634	No
Gene	ENSG00000219073.8_5	ENSG00000219073.8_5	CELA3B	protein_coding	Primary	VAR_1_22731392_G_A	1	22731392	G	A	rs7543780	-0.125479	0.0299264	0.000103322	729	0.0753217	0.112044	No
Gene	ENSG00000142789.20_5	ENSG00000142789.20_5	CELA3A	protein_coding	Primary	VAR_1_21845272_T_A	1	21845272	T	A	rs4654957	0.192995	0.0383502	6.27479e-06	681	0.00427313	0.00922425	Yes
Gene	ENSG00000142789.20_5	ENSG00000142789.20_5	CELA3A	protein_coding	Conditional 1	VAR_1_22054262_T_C	1	22054262	T	C	rs16825895	-0.122173	0.0313984	3.11455e-05	681	0.0212101	0.0544898	No
Gene	ENSG00000218510.8_9	ENSG00000218510.8_9	LINC00339	lncRNA	Primary	VAR_1_22350165_G_A	1	22350165	G	A	rs10917120	2.34351	0.123867	3.48656e-103	686	2.39178e-100	7.90205e-97	Yes
Gene	ENSG00000218510.8_9	ENSG00000218510.8_9	LINC00339	lncRNA	Conditional 1	VAR_1_22358573_T_C	1	22358573	T	C	rs2473289	-0.397513	0.0450982	3.10857e-20	686	2.13248e-17	1.94336e-15	Yes
Gene	ENSG00000218510.8_9	ENSG00000218510.8_9	LINC00339	lncRNA	Conditional 2	VAR_1_22007443_C_T	1	22007443	C	T	rs72660363	0.262573	0.0512685	8.56215e-07	686	0.000587364	0.00599328	Yes
Gene	ENSG00000218510.8_9	ENSG00000218510.8_9	LINC00339	lncRNA	Conditional 3	VAR_1_22357431_CAGAA_CGAA	1	22357431	CAGAA	CGAA	1_22357431_CA_C_b37	-0.32795	0.0860409	5.49353e-05	686	0.0376856	0.0836823	No
Gene	ENSG00000070831.17_9	ENSG00000070831.17_9	CDC42	protein_coding	Primary	VAR_1_22379669_C_G	1	22379669	C	G	rs13375412	-0.24861	0.0364953	1.65915e-12	750	1.24437e-09	6.81976e-09	Yes
Gene	ENSG00000070831.17_9	ENSG00000070831.17_9	CDC42	protein_coding	Conditional 1	VAR_1_22473410_T_C	1	22473410	T	C	rs7515106	0.105989	0.0254612	0.000947448	2625	1	1	No
Gene	ENSG00000285752.1_5	ENSG00000285752.1_5	CDC42-AS1	lncRNA	Primary	VAR_1_22351976_C_G	1	22351976	C	G	1_22351976_C_G_b37	1.90337	0.103484	1.01072e-93	700	7.07507e-91	7.38154e-88	Yes
Gene	ENSG00000285752.1_5	ENSG00000285752.1_5	CDC42-AS1	lncRNA	Conditional 1	VAR_1_22358573_T_C	1	22358573	T	C	rs2473289	-0.265907	0.0468418	2.08308e-08	700	1.45816e-05	0.000172803	Yes
Gene	ENSG00000285752.1_5	ENSG00000285752.1_5	CDC42-AS1	lncRNA	Conditional 2	VAR_1_22315388_GA_G	1	22315388	GA	G	rs58298745	-0.232929	0.057588	0.000102812	700	0.0719681	0.134138	No
Gene	ENSG00000285794.1_4	ENSG00000285794.1_4	AL031281.1	transcribed_processed_pseudogene	Primary	VAR_1_22379528_C_G	1	22379528	C	G	rs12133104	0.455567	0.151159	0.00207052	2466	1	1	No
Gene	ENSG00000184677.18_6	ENSG00000184677.18_6	ZBTB40	protein_coding	Primary	VAR_1_22397199_C_T	1	22397199	C	T	rs2501256	-0.166705	0.0265246	5.47471e-09	670	3.66806e-06	1.38209e-05	Yes
Gene	ENSG00000184677.18_6	ENSG00000184677.18_6	ZBTB40	protein_coding	Conditional 1	VAR_1_22811523_T_A	1	22811523	T	A	rs1769820	-0.119084	0.0260132	2.95741e-05	670	0.0198146	0.0519377	No
Gene	ENSG00000173372.17_5	ENSG00000173372.17_5	C1QA	protein_coding	Primary	VAR_1_22966490_G_A	1	22966490	G	A	rs292002	-0.0863906	0.0195189	5.08409e-05	587	0.0298436	0.0502924	No
Gene	ENSG00000159189.12_4	ENSG00000159189.12_4	C1QC	protein_coding	Primary	VAR_1_22534551_G_C	1	22534551	G	C	rs3765342	0.0584776	0.0152758	0.00168491	2030	1	1	No
Gene	ENSG00000173369.16_5	ENSG00000173369.16_5	C1QB	protein_coding	Primary	VAR_1_22687651_G_A	1	22687651	G	A	rs11810369	0.0563475	0.0157444	0.00108582	2033	1	1	No
Gene	ENSG00000133216.16_5	ENSG00000133216.16_5	EPHB2	protein_coding	Primary	VAR_1_23094059_G_A	1	23094059	G	A	rs2817882	-0.158599	0.0426157	0.00143632	2253	1	1	No
Gene	ENSG00000004487.17_6	ENSG00000004487.17_6	KDM1A	protein_coding	Primary	VAR_1_22912405_A_G	1	22912405	A	G	rs10917259	0.234272	0.0622304	0.000300214	463	0.138999	0.191399	No
Gene	ENSG00000169641.13_6	ENSG00000169641.13_6	LUZP1	protein_coding	Primary	VAR_1_23331645_G_A	1	23331645	G	A	rs71514234	0.216289	0.0343024	5.29327e-10	465	2.46137e-07	1.06184e-06	Yes
Gene	ENSG00000169641.13_6	ENSG00000169641.13_6	LUZP1	protein_coding	Conditional 1	VAR_1_23710052_C_G	1	23710052	C	G	rs619274	-0.153108	0.039695	0.000196778	465	0.091502	0.156306	No
Gene	ENSG00000261326.4_7	ENSG00000261326.4_7	LINC01355	lncRNA	Primary	VAR_1_23208272_C_G	1	23208272	C	G	rs309488	-0.214848	0.0508084	0.000747902	1463	1	1	No
Gene	ENSG00000125944.20_7	ENSG00000125944.20_7	HNRNPR	protein_coding	Primary	VAR_1_23765472_A_G	1	23765472	A	G	rs1767148	0.00137343	0.0373816	7.47051e-37	360	2.68938e-34	7.63777e-33	Yes
Gene	ENSG00000125944.20_7	ENSG00000125944.20_7	HNRNPR	protein_coding	Conditional 1	VAR_1_24053465_A_T	1	24053465	A	T	rs571479	-0.0783616	0.0279827	0.00237305	1477	1	1	No
Gene	ENSG00000125945.15_5	ENSG00000125945.15_5	ZNF436	protein_coding	Primary	VAR_1_23685489_C_T	1	23685489	C	T	rs79253736	0.707638	0.0621871	6.77537e-34	317	2.14779e-31	5.00302e-30	Yes
Gene	ENSG00000125945.15_5	ENSG00000125945.15_5	ZNF436	protein_coding	Conditional 1	VAR_1_24077451_C_T	1	24077451	C	T	rs2235541	0.166137	0.0530913	0.0275505	1384	1	1	No
Gene	ENSG00000249087.7_7	ENSG00000249087.7_7	ZNF436-AS1	lncRNA	Primary	VAR_1_23697617_T_C	1	23697617	T	C	rs638722	-0.386873	0.0709499	1.18708e-08	310	3.67995e-06	1.38631e-05	Yes
Gene	ENSG00000249087.7_7	ENSG00000249087.7_7	ZNF436-AS1	lncRNA	Conditional 1	VAR_1_23221855_A_G	1	23221855	A	G	rs77501996	-0.490548	0.123043	3.44735e-05	310	0.0106868	0.0336189	Yes
Gene	ENSG00000249087.7_7	ENSG00000249087.7_7	ZNF436-AS1	lncRNA	Conditional 2	VAR_1_23590294_T_A	1	23590294	T	A	rs16828151	0.333041	0.114657	0.00195239	1390	1	1	No
Gene	ENSG00000204219.11_6	ENSG00000204219.11_6	TCEA3	protein_coding	Primary	VAR_1_23712773_A_T	1	23712773	A	T	rs1198443	0.321281	0.037447	2.43636e-19	334	8.13745e-17	8.00142e-16	Yes
Gene	ENSG00000204219.11_6	ENSG00000204219.11_6	TCEA3	protein_coding	Conditional 1	VAR_1_23775296_T_G	1	23775296	T	G	rs946265	0.192225	0.033651	3.26713e-09	334	1.09122e-06	1.76214e-05	Yes
Gene	ENSG00000204219.11_6	ENSG00000204219.11_6	TCEA3	protein_coding	Conditional 2	VAR_1_23709506_C_T	1	23709506	C	T	rs10917376	0.147238	0.0283962	8.44469e-08	334	2.82053e-05	0.000595217	Yes
Gene	ENSG00000204219.11_6	ENSG00000204219.11_6	TCEA3	protein_coding	Conditional 3	VAR_1_23562692_A_T	1	23562692	A	T	rs4655154	0.128648	0.0263799	5.41544e-07	334	0.000180876	0.00251132	Yes
Gene	ENSG00000204219.11_6	ENSG00000204219.11_6	TCEA3	protein_coding	Conditional 4	VAR_1_23744156_T_C	1	23744156	T	C	rs3795294	0.161906	0.0391729	2.38885e-05	334	0.00797876	0.0274747	Yes
Gene	ENSG00000204219.11_6	ENSG00000204219.11_6	TCEA3	protein_coding	Conditional 5	VAR_1_23701583_C_T	1	23701583	C	T	rs4649024	-0.192993	0.0432114	5.08556e-05	334	0.0169858	0.0390673	Yes
Gene	ENSG00000088280.19_6	ENSG00000088280.19_6	ASAP3	protein_coding	Primary	VAR_1_23794782_G_C	1	23794782	G	C	rs7554117	0.36403	0.032434	3.0171e-32	325	9.80556e-30	2.08111e-28	Yes
Gene	ENSG00000088280.19_6	ENSG00000088280.19_6	ASAP3	protein_coding	Conditional 1	VAR_1_23599418_G_A	1	23599418	G	A	rs56276818	0.206666	0.0527478	4.98223e-05	325	0.0161922	0.0450974	Yes
Gene	ENSG00000088280.19_6	ENSG00000088280.19_6	ASAP3	protein_coding	Conditional 2	VAR_1_24207546_A_G	1	24207546	A	G	rs71514241	0.118328	0.0335177	0.000209611	325	0.0681237	0.129324	No
Gene	ENSG00000117318.9_5	ENSG00000117318.9_5	ID3	protein_coding	Primary	VAR_1_24034564_G_GAAA	1	24034564	G	GAAA	rs200477443	-0.111968	0.0273444	0.000576259	298	0.171725	0.23132	No
Gene	ENSG00000142676.14_7	ENSG00000142676.14_7	RPL11	protein_coding	Primary	VAR_1_24030854_T_C	1	24030854	T	C	rs580283	-0.148871	0.0314533	8.19971e-07	388	0.000318149	0.000885022	Yes
Gene	ENSG00000142676.14_7	ENSG00000142676.14_7	RPL11	protein_coding	Conditional 1	VAR_1_24025915_G_C	1	24025915	G	C	rs7555303	-1.03399	0.268127	2.33036e-06	388	0.00090418	0.00529623	Yes
Gene	ENSG00000142676.14_7	ENSG00000142676.14_7	RPL11	protein_coding	Conditional 2	VAR_1_24199182_T_C	1	24199182	T	C	rs2501424	0.152286	0.0369017	4.43806e-05	388	0.0172197	0.0545261	No
Gene	ENSG00000236810.6_8	ENSG00000236810.6_8	ELOA-AS1	lncRNA	Primary	VAR_1_24182348_A_T	1	24182348	A	T	rs11803575	-0.222311	0.0521808	1.22254e-05	423	0.00517133	0.0108927	Yes
Gene	ENSG00000236810.6_8	ENSG00000236810.6_8	ELOA-AS1	lncRNA	Conditional 1	VAR_1_24535178_C_T	1	24535178	C	T	rs12061941	-0.218542	0.0664953	0.000713411	1609	1	1	No
Gene	ENSG00000011007.12_4	ENSG00000011007.12_4	ELOA	protein_coding	Primary	VAR_1_24207142_G_A	1	24207142	G	A	rs9424395	-0.106422	0.03273	0.000681216	1492	1	1	No
Gene	ENSG00000057757.10_7	ENSG00000057757.10_7	PITHD1	protein_coding	Primary	VAR_1_24165745_A_G	1	24165745	A	G	rs10917428	-0.26008	0.0512211	1.60611e-07	408	6.55292e-05	0.000206123	Yes
Gene	ENSG00000057757.10_7	ENSG00000057757.10_7	PITHD1	protein_coding	Conditional 1	VAR_1_23721847_C_T	1	23721847	C	T	rs946266	-0.317116	0.0902893	0.000133493	408	0.0544652	0.10629	No
Gene	ENSG00000011009.11_4	ENSG00000011009.11_4	LYPLA2	protein_coding	Primary	VAR_1_24555685_C_T	1	24555685	C	T	rs12034280	-0.106346	0.0304004	0.000570597	413	0.235656	0.309776	No
Gene	ENSG00000117308.15_8	ENSG00000117308.15_8	GALE	protein_coding	Primary	VAR_1_23827470_TA_T	1	23827470	TA	T	rs377407404	-0.219837	0.0577084	0.00336881	1542	1	1	No
Gene	ENSG00000117305.15_7	ENSG00000117305.15_7	HMGCL	protein_coding	Primary	VAR_1_24071048_A_G	1	24071048	A	G	rs2267961	0.367216	0.0404231	6.40722e-21	435	2.78714e-18	3.02571e-17	Yes
Gene	ENSG00000117305.15_7	ENSG00000117305.15_7	HMGCL	protein_coding	Conditional 1	VAR_1_24475177_C_T	1	24475177	C	T	rs4648940	0.217186	0.0469	4.85273e-06	435	0.00211094	0.01031	Yes
Gene	ENSG00000117305.15_7	ENSG00000117305.15_7	HMGCL	protein_coding	Conditional 2	VAR_1_24384446_G_A	1	24384446	G	A	rs12142134	0.147131	0.0492377	0.00557453	1606	1	1	No
Gene	ENSG00000179163.11_4	ENSG00000179163.11_4	FUCA1	protein_coding	Primary	VAR_1_24134462_C_T	1	24134462	C	T	rs719399	-0.284375	0.0517399	1.09213e-06	440	0.000480539	0.00128956	Yes
Gene	ENSG00000179163.11_4	ENSG00000179163.11_4	FUCA1	protein_coding	Conditional 1	VAR_1_24472154_A_T	1	24472154	A	T	rs3936073	-0.173853	0.0405382	0.000962012	1633	1	1	No
Gene	ENSG00000189266.13_7	ENSG00000189266.13_7	PNRC2	protein_coding	Primary	VAR_1_24364016_T_C	1	24364016	T	C	rs61773530	0.294687	0.0569612	1.03484e-07	433	4.48088e-05	0.000144642	Yes
Gene	ENSG00000189266.13_7	ENSG00000189266.13_7	PNRC2	protein_coding	Conditional 1	VAR_1_24536030_T_A	1	24536030	T	A	rs12027984	0.286811	0.0790686	0.000180312	433	0.078075	0.138606	No
Gene	ENSG00000188529.15_6	ENSG00000188529.15_6	SRSF10	protein_coding	Primary	VAR_1_24365512_T_C	1	24365512	T	C	rs17184588	0.200814	0.0316338	5.9176e-10	445	2.63333e-07	1.1316e-06	Yes
Gene	ENSG00000188529.15_6	ENSG00000188529.15_6	SRSF10	protein_coding	Conditional 1	VAR_1_23929469_G_A	1	23929469	G	A	rs10799798	0.11967	0.0340777	0.00212715	1724	1	1	No
Gene	ENSG00000142661.19_5	ENSG00000142661.19_5	MYOM3	protein_coding	Primary	VAR_1_24525794_G_T	1	24525794	G	T	rs6691474	0.22854	0.0493453	1.37417e-06	481	0.000660974	0.0017256	Yes
Gene	ENSG00000142661.19_5	ENSG00000142661.19_5	MYOM3	protein_coding	Conditional 1	VAR_1_23884369_T_C	1	23884369	T	C	rs2071494	-0.236001	0.070843	0.000991964	1938	1	1	No
Gene	ENSG00000185436.12_5	ENSG00000185436.12_5	IFNLR1	protein_coding	Primary	VAR_1_24480864_G_A	1	24480864	G	A	rs10903032	0.412328	0.0466041	8.76873e-21	419	3.6741e-18	3.9518e-17	Yes
Gene	ENSG00000185436.12_5	ENSG00000185436.12_5	IFNLR1	protein_coding	Conditional 1	VAR_1_24513768_G_A	1	24513768	G	A	rs4090311	-0.241979	0.0693513	0.000335346	419	0.14051	0.216748	No
Gene	ENSG00000001460.18_7	ENSG00000001460.18_7	STPG1	protein_coding	Primary	VAR_1_24731659_G_A	1	24731659	G	A	rs558965	-0.492655	0.0565208	2.96815e-20	450	1.33567e-17	1.38623e-16	Yes
Gene	ENSG00000001460.18_7	ENSG00000001460.18_7	STPG1	protein_coding	Conditional 1	VAR_1_25185786_G_A	1	25185786	G	A	rs4295833	0.208538	0.0714377	0.00500516	1957	1	1	No
Gene	ENSG00000001461.17_4	ENSG00000001461.17_4	NIPAL3	protein_coding	Primary	VAR_1_24759685_G_T	1	24759685	G	T	rs3765888	-0.269008	0.0346953	1.09034e-15	455	4.96104e-13	3.63828e-12	Yes
Gene	ENSG00000001461.17_4	ENSG00000001461.17_4	NIPAL3	protein_coding	Conditional 1	VAR_1_24687058_C_G	1	24687058	C	G	rs11581149	0.16015	0.0366844	0.000119325	455	0.054293	0.10606	No
Gene	ENSG00000117602.12_6	ENSG00000117602.12_6	RCAN3	protein_coding	Primary	VAR_1_24825966_A_G	1	24825966	A	G	rs195716	-0.18233	0.0416681	2.5037e-06	509	0.00127438	0.00313932	Yes
Gene	ENSG00000117602.12_6	ENSG00000117602.12_6	RCAN3	protein_coding	Conditional 1	VAR_1_24560570_C_T	1	24560570	C	T	rs946667	-0.161774	0.0446993	0.000465196	509	0.236785	0.336148	No
Gene	ENSG00000133226.17_7	ENSG00000133226.17_7	SRRM1	protein_coding	Primary	VAR_1_24912080_T_G	1	24912080	T	G	rs7556089	-0.151684	0.0279841	3.54129e-08	554	1.96188e-05	6.68157e-05	Yes
Gene	ENSG00000133226.17_7	ENSG00000133226.17_7	SRRM1	protein_coding	Conditional 1	VAR_1_25065872_C_G	1	25065872	C	G	rs12047170	0.145919	0.0299968	4.50223e-07	554	0.000249424	0.00188932	Yes
Gene	ENSG00000133226.17_7	ENSG00000133226.17_7	SRRM1	protein_coding	Conditional 2	VAR_1_24586980_A_G	1	24586980	A	G	rs4648956	0.13208	0.032009	1.05023e-05	554	0.00581829	0.0276369	Yes
Gene	ENSG00000133226.17_7	ENSG00000133226.17_7	SRRM1	protein_coding	Conditional 3	VAR_1_24873176_G_A	1	24873176	G	A	rs4367747	0.111148	0.0288645	4.9976e-05	554	0.0276867	0.0682822	No
Gene	ENSG00000169504.15_5	ENSG00000169504.15_5	CLIC4	protein_coding	Primary	VAR_1_24717303_A_T	1	24717303	A	T	rs523902	-0.108248	0.0231413	0.000101225	483	0.0488917	0.0771088	No
Gene	ENSG00000020633.18_3	ENSG00000020633.18_3	RUNX3	protein_coding	Primary	VAR_1_25288313_A_G	1	25288313	A	G	rs12126847	-0.3179	0.0852381	0.00128502	1738	1	1	No
Gene	ENSG00000117614.10_6	ENSG00000117614.10_6	SYF2	protein_coding	Primary	VAR_1_26002585_G_A	1	26002585	G	A	rs2982316	0.161323	0.0313257	1.07728e-06	355	0.000382434	0.00104782	Yes
Gene	ENSG00000117614.10_6	ENSG00000117614.10_6	SYF2	protein_coding	Conditional 1	VAR_1_25355858_C_T	1	25355858	C	T	rs311431	0.118446	0.0354063	0.0041667	1349	1	1	No
Gene	ENSG00000284602.1_4	ENSG00000284602.1_4	AL031432.4	lncRNA	Primary	VAR_1_25344155_A_G	1	25344155	A	G	rs10903126	0.230928	0.0610503	7.73333e-05	351	0.027144	0.0463458	Yes
Gene	ENSG00000284602.1_4	ENSG00000284602.1_4	AL031432.4	lncRNA	Conditional 1	VAR_1_25673408_G_A	1	25673408	G	A	rs3093602	0.384704	0.109224	0.000122682	351	0.0430613	0.0898683	No
Gene	ENSG00000117616.18_8	ENSG00000117616.18_8	RSRP1	protein_coding	Primary	VAR_1_26141803_G_T	1	26141803	G	T	rs12121793	0.136379	0.0295278	2.67781e-06	406	0.00108719	0.00271565	Yes
Gene	ENSG00000117616.18_8	ENSG00000117616.18_8	RSRP1	protein_coding	Conditional 1	VAR_1_25508271_C_T	1	25508271	C	T	rs6600268	0.097715	0.0230228	8.69498e-06	406	0.00353016	0.0152352	Yes
Gene	ENSG00000117616.18_8	ENSG00000117616.18_8	RSRP1	protein_coding	Conditional 2	VAR_1_26003756_A_G	1	26003756	A	G	rs3767891	0.22097	0.0522963	8.30488e-06	406	0.00337178	0.0199501	Yes
Gene	ENSG00000117616.18_8	ENSG00000117616.18_8	RSRP1	protein_coding	Conditional 3	VAR_1_25469913_G_A	1	25469913	G	A	rs2064251	-0.0929578	0.0255108	0.000199995	406	0.081198	0.142486	No
Gene	ENSG00000261349.1_6	ENSG00000261349.1_6	AL031432.2	unprocessed_pseudogene	Primary	VAR_1_25561667_G_A	1	25561667	G	A	rs55794721	-1.37203	0.106056	3.88315e-43	365	1.41735e-40	5.60801e-39	Yes
Gene	ENSG00000261349.1_6	ENSG00000261349.1_6	AL031432.2	unprocessed_pseudogene	Conditional 1	VAR_1_25570081_T_C	1	25570081	T	C	rs1043879	-0.518351	0.0994384	6.56164e-06	365	0.002395	0.0113257	Yes
Gene	ENSG00000261349.1_6	ENSG00000261349.1_6	AL031432.2	unprocessed_pseudogene	Conditional 2	VAR_1_25908874_G_C	1	25908874	G	C	1_25908874_G_C_b37	0.514451	0.14455	0.0364025	1357	1	1	No
Gene	ENSG00000224183.1_4	ENSG00000224183.1_4	SDHDP6	processed_pseudogene	Primary	VAR_1_25561667_G_A	1	25561667	G	A	rs55794721	-1.06305	0.104114	1.56833e-26	382	5.99101e-24	9.17773e-23	Yes
Gene	ENSG00000224183.1_4	ENSG00000224183.1_4	SDHDP6	processed_pseudogene	Conditional 1	VAR_1_25511763_G_A	1	25511763	G	A	rs9438865	-0.458617	0.107343	9.87102e-06	382	0.00377073	0.0159628	Yes
Gene	ENSG00000224183.1_4	ENSG00000224183.1_4	SDHDP6	processed_pseudogene	Conditional 2	VAR_1_25963211_G_A	1	25963211	G	A	rs7541714	-0.75828	0.221013	0.0001869	382	0.0713957	0.133765	No
Gene	ENSG00000259984.1_6	ENSG00000259984.1_6	AL928711.1	unprocessed_pseudogene	Primary	VAR_1_25583610_C_G	1	25583610	C	G	rs72660908	0.42831	0.0863553	6.97882e-06	402	0.00280549	0.00635143	Yes
Gene	ENSG00000259984.1_6	ENSG00000259984.1_6	AL928711.1	unprocessed_pseudogene	Conditional 1	VAR_1_25469913_G_A	1	25469913	G	A	rs2064251	-0.311806	0.0965863	0.00465142	1456	1	1	No
Gene	ENSG00000183726.11_4	ENSG00000183726.11_4	TMEM50A	protein_coding	Primary	VAR_1_25766623_A_G	1	25766623	A	G	rs35148262	-0.362584	0.0459296	1.71036e-16	403	6.89274e-14	5.41772e-13	Yes
Gene	ENSG00000183726.11_4	ENSG00000183726.11_4	TMEM50A	protein_coding	Conditional 1	VAR_1_25286151_C_T	1	25286151	C	T	rs4648888	-0.142734	0.0434434	0.000747949	1503	1	1	No
Gene	ENSG00000188672.19_6	ENSG00000188672.19_6	RHCE	protein_coding	Primary	VAR_1_25761291_T_C	1	25761291	T	C	rs7541095	0.663829	0.0604927	1.1705e-31	413	4.83418e-29	9.87916e-28	Yes
Gene	ENSG00000188672.19_6	ENSG00000188672.19_6	RHCE	protein_coding	Conditional 1	VAR_1_25325837_A_G	1	25325837	A	G	rs4649042	0.238197	0.0631093	9.14742e-05	413	0.0377788	0.0822155	No
Gene	ENSG00000238084.4_6	ENSG00000238084.4_6	AL031284.1	processed_pseudogene	Primary	VAR_1_25231562_G_T	1	25231562	G	T	rs9438875	-0.327606	0.0627522	4.14798e-07	357	0.000148083	0.000439044	Yes
Gene	ENSG00000238084.4_6	ENSG00000238084.4_6	AL031284.1	processed_pseudogene	Conditional 1	VAR_1_25877573_C_A	1	25877573	C	A	rs34299041	-0.330218	0.10347	0.00695577	1389	1	1	No
Gene	ENSG00000204178.11_5	ENSG00000204178.11_5	MACO1	protein_coding	Primary	VAR_1_25908874_G_C	1	25908874	G	C	1_25908874_G_C_b37	-0.309502	0.0841639	0.000360982	377	0.13609	0.187733	No
Gene	ENSG00000157978.12_4	ENSG00000157978.12_4	LDLRAP1	protein_coding	Primary	VAR_1_25889672_G_A	1	25889672	G	A	rs6688931	-0.159275	0.0282601	4.07693e-08	314	1.28016e-05	4.47637e-05	Yes
Gene	ENSG00000157978.12_4	ENSG00000157978.12_4	LDLRAP1	protein_coding	Conditional 1	VAR_1_25419396_G_C	1	25419396	G	C	rs311462	0.101051	0.0304773	0.00333584	1327	1	1	No
Gene	ENSG00000225643.1_6	ENSG00000225643.1_6	AL606491.1	lncRNA	Primary	VAR_1_25896210_T_G	1	25896210	T	G	rs7514842	0.286173	0.0790806	0.000172736	284	0.0490569	0.0773201	No
Gene	ENSG00000117643.14_4	ENSG00000117643.14_4	MAN1C1	protein_coding	Primary	VAR_1_26138136_C_A	1	26138136	C	A	rs760598	-0.141046	0.0347953	1.66292e-05	329	0.005471	0.0114461	Yes
Gene	ENSG00000117643.14_4	ENSG00000117643.14_4	MAN1C1	protein_coding	Conditional 1	VAR_1_25889917_T_C	1	25889917	T	C	rs6701596	-0.109627	0.0269092	2.9795e-05	329	0.00980257	0.0315464	Yes
Gene	ENSG00000117643.14_4	ENSG00000117643.14_4	MAN1C1	protein_coding	Conditional 2	VAR_1_26008172_T_C	1	26008172	T	C	rs3014708	0.246886	0.0572363	5.80782e-06	329	0.00191077	0.0134333	Yes
Gene	ENSG00000117643.14_4	ENSG00000117643.14_4	MAN1C1	protein_coding	Conditional 3	VAR_1_26073717_G_A	1	26073717	G	A	rs2786877	-0.207692	0.0669204	0.00117504	1602	1	1	No
Gene	ENSG00000162430.17_8	ENSG00000162430.17_8	SELENON	protein_coding	Primary	VAR_1_26161086_A_G	1	26161086	A	G	rs11247767	-0.169952	0.0318418	1.35724e-07	293	3.9767e-05	0.000129421	Yes
Gene	ENSG00000162430.17_8	ENSG00000162430.17_8	SELENON	protein_coding	Conditional 1	VAR_1_26121555_T_C	1	26121555	T	C	rs807245	0.279962	0.0508976	1.275e-08	293	3.73576e-06	5.28491e-05	Yes
Gene	ENSG00000162430.17_8	ENSG00000162430.17_8	SELENON	protein_coding	Conditional 2	VAR_1_26129438_G_T	1	26129438	G	T	rs7549097	-0.105928	0.0266261	7.38404e-05	293	0.0216352	0.0626597	No
Gene	ENSG00000228172.5_8	ENSG00000228172.5_8	AL020996.1	lncRNA	Primary	VAR_1_26304949_T_A	1	26304949	T	A	rs6683366	0.454433	0.0935079	5.42499e-07	295	0.000160037	0.000470825	Yes
Gene	ENSG00000228172.5_8	ENSG00000228172.5_8	AL020996.1	lncRNA	Conditional 1	VAR_1_26385150_G_C	1	26385150	G	C	rs2275949	0.176842	0.0522841	0.00050551	295	0.149125	0.226912	No
Gene	ENSG00000117640.18_6	ENSG00000117640.18_6	MTFR1L	protein_coding	Primary	VAR_1_26146514_G_C	1	26146514	G	C	rs1127818	0.333154	0.031025	5.41124e-30	300	1.62337e-27	3.05895e-26	Yes
Gene	ENSG00000117640.18_6	ENSG00000117640.18_6	MTFR1L	protein_coding	Conditional 1	VAR_1_26167613_C_A	1	26167613	C	A	rs213635	0.288473	0.0436088	7.0369e-12	300	2.11107e-09	5.81212e-08	Yes
Gene	ENSG00000117640.18_6	ENSG00000117640.18_6	MTFR1L	protein_coding	Conditional 2	VAR_1_26541264_G_A	1	26541264	G	A	rs12061629	-0.128438	0.0464009	0.015146	1588	1	1	No
Gene	ENSG00000272478.1_6	ENSG00000272478.1_6	AL020996.3	lncRNA	Primary	VAR_1_26188238_G_A	1	26188238	G	A	rs213638	0.174577	0.0335231	5.1011e-08	300	1.53033e-05	5.29881e-05	Yes
Gene	ENSG00000127423.11_5	ENSG00000127423.11_5	AUNIP	protein_coding	Primary	VAR_1_26239117_A_C	1	26239117	A	C	rs159532	0.256809	0.0400322	2.35806e-11	321	7.56939e-09	3.84049e-08	Yes
Gene	ENSG00000127423.11_5	ENSG00000127423.11_5	AUNIP	protein_coding	Conditional 1	VAR_1_25688276_A_G	1	25688276	A	G	rs9689	0.158913	0.0381071	1.339e-05	321	0.00429818	0.0175024	Yes
Gene	ENSG00000272478.1_6	ENSG00000272478.1_6	AL020996.3	lncRNA	Conditional 1	VAR_1_26111743_G_A	1	26111743	G	A	rs2786862	-0.122105	0.0401772	0.00183373	1588	1	1	No
Gene	ENSG00000127423.11_5	ENSG00000127423.11_5	AUNIP	protein_coding	Conditional 2	VAR_1_26685573_C_A	1	26685573	C	A	rs12035758	-0.189853	0.0642685	0.000854532	1670	1	1	No
Gene	ENSG00000236528.1_7	ENSG00000236528.1_7	AL033528.3	lncRNA	Primary	VAR_1_25908195_G_A	1	25908195	G	A	rs10902660	-0.148224	0.0455654	0.000746419	1666	1	1	No
Gene	ENSG00000182749.5_4	ENSG00000182749.5_4	PAQR7	protein_coding	Primary	VAR_1_26252172_T_C	1	26252172	T	C	rs298440	-0.145435	0.0365245	0.000778052	1690	1	1	No
Gene	ENSG00000117632.23_6	ENSG00000117632.23_6	STMN1	protein_coding	Primary	VAR_1_26502466_T_C	1	26502466	T	C	rs2154368	-0.177179	0.0453738	3.60887e-05	349	0.012595	0.0237239	Yes
Gene	ENSG00000117632.23_6	ENSG00000117632.23_6	STMN1	protein_coding	Conditional 1	VAR_1_26525667_A_G	1	26525667	A	G	rs7517584	-0.310189	0.0783459	4.70346e-05	349	0.0164151	0.0455131	Yes
Gene	ENSG00000117632.23_6	ENSG00000117632.23_6	STMN1	protein_coding	Conditional 2	VAR_1_26684304_G_A	1	26684304	G	A	rs10902743	-0.0947454	0.0290142	0.00108829	1786	1	1	No
Gene	ENSG00000158006.14_5	ENSG00000158006.14_5	PAFAH2	protein_coding	Primary	VAR_1_26733662_G_*	1	26733662	G	*	1_26733662_G_*_b37	-0.172962	0.0501868	0.00250892	1843	1	1	No
Gene	ENSG00000158008.10_4	ENSG00000158008.10_4	EXTL1	protein_coding	Primary	VAR_1_26367528_C_A	1	26367528	C	A	rs11247850	0.161577	0.0387451	8.65389e-05	385	0.0333175	0.0552449	No
Gene	ENSG00000158014.15_5	ENSG00000158014.15_5	SLC30A2	protein_coding	Primary	VAR_1_26131459_G_A	1	26131459	G	A	rs11247735	-0.120609	0.0415594	0.00292824	1826	1	1	No
Gene	ENSG00000158022.6_3	ENSG00000158022.6_3	TRIM63	protein_coding	Primary	VAR_1_26432370_A_G	1	26432370	A	G	rs112087357	-0.232818	0.0599255	0.00108963	1855	1	1	No
Gene	ENSG00000175087.10_6	ENSG00000175087.10_6	PDIK1L	protein_coding	Primary	VAR_1_26491492_C_T	1	26491492	C	T	rs9783055	-0.114659	0.0350291	0.00186534	1839	1	1	No
Gene	ENSG00000197245.6_4	ENSG00000197245.6_4	FAM110D	protein_coding	Primary	VAR_1_26485013_T_G	1	26485013	T	G	rs3806382	0.52107	0.049652	9.18932e-29	365	3.3541e-26	5.89959e-25	Yes
Gene	ENSG00000197245.6_4	ENSG00000197245.6_4	FAM110D	protein_coding	Conditional 1	VAR_1_26496370_C_T	1	26496370	C	T	rs2232646	-0.273718	0.0476155	2.9319e-09	365	1.07014e-06	1.73287e-05	Yes
Gene	ENSG00000197245.6_4	ENSG00000197245.6_4	FAM110D	protein_coding	Conditional 2	VAR_1_26711978_T_C	1	26711978	T	C	rs10902747	-0.143261	0.0396782	0.000491493	365	0.179395	0.259332	No
Gene	ENSG00000236782.7_7	ENSG00000236782.7_7	AL391650.1	protein_coding	Primary	VAR_1_26497340_A_C	1	26497340	A	C	rs8768	-0.324267	0.047062	7.58316e-11	366	2.77544e-08	1.32925e-07	Yes
Gene	ENSG00000236782.7_7	ENSG00000236782.7_7	AL391650.1	protein_coding	Conditional 1	VAR_1_26522723_G_A	1	26522723	G	A	rs12732367	-0.174111	0.0442499	0.000526345	366	0.192642	0.280632	No
Gene	ENSG00000142684.9_5	ENSG00000142684.9_5	ZNF593	protein_coding	Primary	VAR_1_26497340_A_C	1	26497340	A	C	rs8768	-0.797517	0.0572693	6.00439e-50	366	2.19761e-47	1.3201e-45	Yes
Gene	ENSG00000142684.9_5	ENSG00000142684.9_5	ZNF593	protein_coding	Conditional 1	VAR_1_26496455_C_T	1	26496455	C	T	rs2232648	-0.383679	0.0424412	9.23441e-22	366	3.3798e-19	3.89538e-17	Yes
Gene	ENSG00000142684.9_5	ENSG00000142684.9_5	ZNF593	protein_coding	Conditional 2	VAR_1_26591498_T_C	1	26591498	T	C	rs11247891	0.200315	0.0564906	0.000118716	366	0.04345	0.0968289	No
Gene	ENSG00000142675.18_4	ENSG00000142675.18_4	CNKSR1	protein_coding	Primary	VAR_1_26497340_A_C	1	26497340	A	C	rs8768	0.676667	0.0690833	2.90462e-24	368	1.0689e-21	1.43555e-20	Yes
Gene	ENSG00000142675.18_4	ENSG00000142675.18_4	CNKSR1	protein_coding	Conditional 1	VAR_1_26854317_A_T	1	26854317	A	T	rs114456022	0.461185	0.102362	0.00151121	1800	1	1	No
Gene	ENSG00000236155.6_7	ENSG00000236155.6_7	ZPLD2P	transcribed_unprocessed_pseudogene	Primary	VAR_1_26540086_C_A	1	26540086	C	A	rs11247874	-0.296696	0.0780598	0.00811236	1817	1	1	No
Gene	ENSG00000130695.15_5	ENSG00000130695.15_5	CEP85	protein_coding	Primary	VAR_1_26588211_C_CTCTT	1	26588211	C	CTCTT	rs10656970	-0.196024	0.0352687	7.65014e-07	375	0.00028688	0.000805842	Yes
Gene	ENSG00000130695.15_5	ENSG00000130695.15_5	CEP85	protein_coding	Conditional 1	VAR_1_26854317_A_T	1	26854317	A	T	rs114456022	0.260817	0.055967	0.000307648	375	0.115368	0.186582	No
Gene	ENSG00000142669.15_5	ENSG00000142669.15_5	SH3BGRL3	protein_coding	Primary	VAR_1_26648838_G_T	1	26648838	G	T	rs11247914	-0.113283	0.0237337	2.10827e-06	349	0.000735788	0.00190735	Yes
Gene	ENSG00000142669.15_5	ENSG00000142669.15_5	SH3BGRL3	protein_coding	Conditional 1	VAR_1_26659737_C_G	1	26659737	C	G	rs66569416	-0.093319	0.0189682	7.61295e-07	349	0.000265692	0.00198948	Yes
Gene	ENSG00000142669.15_5	ENSG00000142669.15_5	SH3BGRL3	protein_coding	Conditional 2	VAR_1_26900735_C_G	1	26900735	C	G	rs282179	-0.0748308	0.0200945	0.0100514	1781	1	1	No
Gene	ENSG00000158062.20_6	ENSG00000158062.20_6	UBXN11	protein_coding	Primary	VAR_1_26617923_G_T	1	26617923	G	T	rs10902734	0.17939	0.0309674	2.06638e-08	352	7.27366e-06	2.63113e-05	Yes
Gene	ENSG00000158062.20_6	ENSG00000158062.20_6	UBXN11	protein_coding	Conditional 1	VAR_1_26169873_C_T	1	26169873	C	T	rs77591196	0.110496	0.0383886	0.0120986	1805	1	1	No
Gene	ENSG00000169442.9_4	ENSG00000169442.9_4	CD52	protein_coding	Primary	VAR_1_26601570_A_G	1	26601570	A	G	rs11577318	-0.520821	0.0558796	3.63379e-22	321	1.16645e-19	1.38791e-18	Yes
Gene	ENSG00000169442.9_4	ENSG00000169442.9_4	CD52	protein_coding	Conditional 1	VAR_1_26498938_G_A	1	26498938	G	A	rs111807971	0.211387	0.0566233	0.000113953	321	0.036579	0.0804382	No
Gene	ENSG00000117682.17_6	ENSG00000117682.17_6	DHDDS	protein_coding	Primary	VAR_1_26823580_T_G	1	26823580	T	G	rs4659442	-0.143557	0.0387396	0.000375952	330	0.124064	0.173058	No
Gene	ENSG00000198830.11_4	ENSG00000198830.11_4	HMGN2	protein_coding	Primary	VAR_1_26338305_A_G	1	26338305	A	G	rs11581633	-0.0991971	0.0241069	0.000137354	318	0.0436785	0.0698821	No
Gene	ENSG00000117676.14_7	ENSG00000117676.14_7	RPS6KA1	protein_coding	Primary	VAR_1_26748608_T_A	1	26748608	T	A	rs11247956	-0.150866	0.0371504	0.000435075	334	0.145315	0.1991	No
Gene	ENSG00000117713.20_7	ENSG00000117713.20_7	ARID1A	protein_coding	Primary	VAR_1_27290646_GAAAT_G	1	27290646	GAAAT	G	rs145163617	-0.0986706	0.0234084	0.000121408	323	0.0392146	0.0635819	No
Gene	ENSG00000060642.11_7	ENSG00000060642.11_7	PIGV	protein_coding	Primary	VAR_1_27229369_G_A	1	27229369	G	A	rs34946857	-0.965103	0.0991346	7.1595e-23	277	1.98318e-20	2.4632e-19	Yes
Gene	ENSG00000060642.11_7	ENSG00000060642.11_7	PIGV	protein_coding	Conditional 1	VAR_1_26803430_T_C	1	26803430	T	C	rs2219320	-0.204509	0.0554012	0.000159153	277	0.0440855	0.0915507	No
Gene	ENSG00000204160.12_6	ENSG00000204160.12_6	ZDHHC18	protein_coding	Primary	VAR_1_26770054_CA_C	1	26770054	CA	C	rs34636891	-0.261086	0.0708719	0.000323926	276	0.0894037	0.130198	No
Gene	ENSG00000175793.12_5	ENSG00000175793.12_5	SFN	protein_coding	Primary	VAR_1_26891697_C_A	1	26891697	C	A	rs389548	-0.297663	0.0769221	0.000483002	257	0.124131	0.173139	No
Gene	ENSG00000142751.15_5	ENSG00000142751.15_5	GPN2	protein_coding	Primary	VAR_1_27491391_G_A	1	27491391	G	A	rs7552207	0.250319	0.0645044	6.82198e-05	261	0.0178054	0.0321629	Yes
Gene	ENSG00000142751.15_5	ENSG00000142751.15_5	GPN2	protein_coding	Conditional 1	VAR_1_27694362_G_T	1	27694362	G	T	rs58337722	0.340904	0.116727	0.00255382	1064	1	1	No
Gene	ENSG00000226698.1_6	ENSG00000226698.1_6	AL034380.1	lncRNA	Primary	VAR_1_26893258_G_T	1	26893258	G	T	rs11577405	-0.419011	0.098994	7.40901e-06	257	0.00190412	0.00450421	Yes
Gene	ENSG00000226698.1_6	ENSG00000226698.1_6	AL034380.1	lncRNA	Conditional 1	VAR_1_26747212_G_A	1	26747212	G	A	1_26747212_G_A_b37	-0.488014	0.191565	0.00919104	1052	1	1	No
Gene	ENSG00000198746.13_6	ENSG00000198746.13_6	GPATCH3	protein_coding	Primary	VAR_1_26900920_A_T	1	26900920	A	T	rs12118436	0.224506	0.0694749	0.0477652	1028	1	1	No
Gene	ENSG00000090273.14_5	ENSG00000090273.14_5	NUDC	protein_coding	Primary	VAR_1_27238689_C_T	1	27238689	C	T	rs41303641	-0.481661	0.0603899	3.99263e-15	239	9.54239e-13	6.81653e-12	Yes
Gene	ENSG00000090273.14_5	ENSG00000090273.14_5	NUDC	protein_coding	Conditional 1	VAR_1_26905353_G_A	1	26905353	G	A	rs17371833	0.12992	0.0307866	0.0423303	1029	1	1	No
Gene	ENSG00000131910.5_5	ENSG00000131910.5_5	NR0B2	protein_coding	Primary	VAR_1_27238150_A_G	1	27238150	A	G	rs7504	0.221192	0.04085	1.54914e-08	234	3.62499e-06	1.36665e-05	Yes
Gene	ENSG00000131910.5_5	ENSG00000131910.5_5	NR0B2	protein_coding	Conditional 1	VAR_1_26899523_G_C	1	26899523	G	C	rs72651546	0.147603	0.0512205	0.0896013	976	1	1	No
Gene	ENSG00000253368.4_6	ENSG00000253368.4_6	TRNP1	protein_coding	Primary	VAR_1_27236578_G_C	1	27236578	G	C	rs17340482	-0.251388	0.0579582	9.23727e-06	222	0.00205067	0.00480844	Yes
Gene	ENSG00000253368.4_6	ENSG00000253368.4_6	TRNP1	protein_coding	Conditional 1	VAR_1_26822020_C_T	1	26822020	C	T	rs55724986	-0.305039	0.0740765	2.47405e-05	222	0.00549238	0.0208662	Yes
Gene	ENSG00000253368.4_6	ENSG00000253368.4_6	TRNP1	protein_coding	Conditional 2	VAR_1_27416939_T_C	1	27416939	T	C	rs12747952	-0.128507	0.0368774	0.00031282	222	0.0694461	0.131156	No
Gene	ENSG00000158246.8_6	ENSG00000158246.8_6	TENT5B	protein_coding	Primary	VAR_1_27384315_A_G	1	27384315	A	G	rs10430146	-0.113139	0.031673	0.0637432	926	1	1	No
Gene	ENSG00000090020.11_5	ENSG00000090020.11_5	SLC9A1	protein_coding	Primary	VAR_1_27958102_C_G	1	27958102	C	G	rs79532776	0.299076	0.0866467	0.000368715	234	0.0862794	0.126241	No
Gene	ENSG00000225159.1_4	ENSG00000225159.1_4	NPM1P39	processed_pseudogene	Primary	VAR_1_27586188_G_A	1	27586188	G	A	rs17262181	0.335149	0.0951515	0.000758582	228	0.172957	0.232853	No
Gene	ENSG00000142784.16_5	ENSG00000142784.16_5	WDTC1	protein_coding	Primary	VAR_1_27960254_A_G	1	27960254	A	G	rs6671549	0.0857761	0.0291145	0.0663975	901	1	1	No
Gene	ENSG00000186501.14_5	ENSG00000186501.14_5	TMEM222	protein_coding	Primary	VAR_1_27557570_C_G	1	27557570	C	G	rs76095379	0.59164	0.081565	8.2644e-14	243	2.00825e-11	1.2942e-10	Yes
Gene	ENSG00000186501.14_5	ENSG00000186501.14_5	TMEM222	protein_coding	Conditional 1	VAR_1_27659500_A_G	1	27659500	A	G	rs4970519	-0.220114	0.0419531	5.59671e-08	243	1.36e-05	0.000163478	Yes
Gene	ENSG00000186501.14_5	ENSG00000186501.14_5	TMEM222	protein_coding	Conditional 2	VAR_1_27670862_G_T	1	27670862	G	T	rs75195611	0.739846	0.113572	1.04285e-09	243	2.53413e-07	1.08451e-05	Yes
Gene	ENSG00000186501.14_5	ENSG00000186501.14_5	TMEM222	protein_coding	Conditional 3	VAR_1_27414786_A_C	1	27414786	A	C	rs35132970	-0.148013	0.0428524	0.000887371	243	0.215631	0.293517	No
Gene	ENSG00000241547.1_4	ENSG00000241547.1_4	ACTG1P20	processed_pseudogene	Primary	VAR_1_27972081_C_G	1	27972081	C	G	rs1292080	-0.53749	0.212701	0.00656408	828	1	1	No
Gene	ENSG00000142765.18_6	ENSG00000142765.18_6	SYTL1	protein_coding	Primary	VAR_1_27680292_A_G	1	27680292	A	G	rs8533	-0.248194	0.0535646	1.2396e-06	233	0.000288827	0.000810852	Yes
Gene	ENSG00000142765.18_6	ENSG00000142765.18_6	SYTL1	protein_coding	Conditional 1	VAR_1_28014256_A_G	1	28014256	A	G	rs4908353	-0.375886	0.103818	0.000140146	233	0.0326539	0.0740794	No
Gene	ENSG00000142733.17_8	ENSG00000142733.17_8	MAP3K6	protein_coding	Primary	VAR_1_27684396_G_A	1	27684396	G	A	rs4970520	-0.232476	0.033859	1.00067e-12	234	2.34156e-10	1.36761e-09	Yes
Gene	ENSG00000142733.17_8	ENSG00000142733.17_8	MAP3K6	protein_coding	Conditional 1	VAR_1_27661037_T_C	1	27661037	T	C	rs12565684	0.112805	0.0301112	0.000132411	234	0.0309842	0.0714023	No
Gene	ENSG00000142748.12_4	ENSG00000142748.12_4	FCN3	protein_coding	Primary	VAR_1_27551266_T_C	1	27551266	T	C	rs4970507	0.257558	0.0643885	2.35388e-05	241	0.00567285	0.0118172	Yes
Gene	ENSG00000142748.12_4	ENSG00000142748.12_4	FCN3	protein_coding	Conditional 1	VAR_1_27340348_C_G	1	27340348	C	G	rs147947012	-0.25883	0.0733128	0.000177866	241	0.0428657	0.0896033	No
Gene	ENSG00000181773.7_4	ENSG00000181773.7_4	GPR3	protein_coding	Primary	VAR_1_27988652_A_G	1	27988652	A	G	rs12727248	0.237614	0.0706277	0.000923829	256	0.2365	0.310803	No
Gene	ENSG00000158195.11_5	ENSG00000158195.11_5	WASF2	protein_coding	Primary	VAR_1_28105869_A_G	1	28105869	A	G	rs6689792	-0.190536	0.0498389	0.00478614	1017	1	1	No
Gene	ENSG00000237429.1_6	ENSG00000237429.1_6	BX293535.1	lncRNA	Primary	VAR_1_27958339_C_T	1	27958339	C	T	rs34806307	-0.453914	0.121299	0.000115635	267	0.0308746	0.0517265	No
Gene	ENSG00000126705.15_7	ENSG00000126705.15_7	AHDC1	protein_coding	Primary	VAR_1_28234082_A_T	1	28234082	A	T	rs28988920	-0.216366	0.0705254	0.00170817	1030	1	1	No
Gene	ENSG00000000938.13_6	ENSG00000000938.13_6	FGR	protein_coding	Primary	VAR_1_27857171_A_G	1	27857171	A	G	rs7512595	0.183327	0.0393943	0.00119389	999	1	1	No
Gene	ENSG00000235912.1_5	ENSG00000235912.1_5	AL031729.1	processed_pseudogene	Primary	VAR_1_27967223_G_A	1	27967223	G	A	rs1292083	-0.581221	0.193384	0.000986108	251	0.247513	0.324458	No
Gene	ENSG00000126709.15_5	ENSG00000126709.15_5	IFI6	protein_coding	Primary	VAR_1_28276389_G_A	1	28276389	G	A	rs4256835	0.117495	0.0329679	0.0259145	963	1	1	No
Gene	ENSG00000009780.15_5	ENSG00000009780.15_5	FAM76A	protein_coding	Primary	VAR_1_28273016_T_G	1	28273016	T	G	rs4908379	0.187444	0.0571176	0.000776566	265	0.20579	0.272923	No
Gene	ENSG00000117758.14_5	ENSG00000117758.14_5	STX12	protein_coding	Primary	VAR_1_28648893_C_T	1	28648893	C	T	rs17163135	-0.163382	0.038151	3.55359e-05	279	0.00991452	0.0192814	Yes
Gene	ENSG00000117758.14_5	ENSG00000117758.14_5	STX12	protein_coding	Conditional 1	VAR_1_28589235_T_C	1	28589235	T	C	rs7548469	-0.158568	0.0319847	1.32088e-06	279	0.000368527	0.0025927	Yes
Gene	ENSG00000117758.14_5	ENSG00000117758.14_5	STX12	protein_coding	Conditional 2	VAR_1_28130937_C_CA	1	28130937	C	CA	rs112720902	-0.206336	0.0667205	0.00247493	1077	1	1	No
Gene	ENSG00000269971.1_7	ENSG00000269971.1_7	AL020997.2	lncRNA	Primary	VAR_1_28290231_C_G	1	28290231	C	G	rs4373781	-0.531198	0.155947	0.0012965	1019	1	1	No
Gene	ENSG00000270031.1_7	ENSG00000270031.1_7	AL020997.3	lncRNA	Primary	VAR_1_27951127_C_T	1	27951127	C	T	rs2231863	-0.549973	0.126045	6.22079e-06	274	0.0017045	0.00408021	Yes
Gene	ENSG00000270031.1_7	ENSG00000270031.1_7	AL020997.3	lncRNA	Conditional 1	VAR_1_28471443_T_C	1	28471443	T	C	rs313153	0.445863	0.103717	6.8903e-06	274	0.00188794	0.00945258	Yes
Gene	ENSG00000270031.1_7	ENSG00000270031.1_7	AL020997.3	lncRNA	Conditional 2	VAR_1_28523238_C_T	1	28523238	C	T	rs17162990	0.357311	0.132373	0.00542936	1053	1	1	No
Gene	ENSG00000117751.18_5	ENSG00000117751.18_5	PPP1R8	protein_coding	Primary	VAR_1_28101165_T_C	1	28101165	T	C	rs959450	-0.232092	0.0621398	0.0474091	1075	1	1	No
Gene	ENSG00000268552.1	ENSG00000268552.1	AL109927.1	protein_coding	Primary	VAR_1_27699012_T_C	1	27699012	T	C	rs11247642	-0.360757	0.0978031	0.000133528	275	0.0367203	0.0600782	No
Gene	ENSG00000130775.16_4	ENSG00000130775.16_4	THEMIS2	protein_coding	Primary	VAR_1_28209366_A_G	1	28209366	A	G	rs3766400	-0.209788	0.0330445	9.38137e-11	265	2.48606e-08	1.19418e-07	Yes
Gene	ENSG00000130775.16_4	ENSG00000130775.16_4	THEMIS2	protein_coding	Conditional 1	VAR_1_28160199_C_T	1	28160199	C	T	rs17362501	-0.124221	0.0318575	0.00113071	1137	1	1	No
Gene	ENSG00000117748.10_5	ENSG00000117748.10_5	RPA2	protein_coding	Primary	VAR_1_28241083_G_A	1	28241083	G	A	rs17185052	2.04631	0.110909	1.24444e-95	265	3.29777e-93	5.0286e-90	Yes
Gene	ENSG00000117748.10_5	ENSG00000117748.10_5	RPA2	protein_coding	Conditional 1	VAR_1_28426871_A_G	1	28426871	A	G	rs6673627	0.147072	0.0450022	0.000809435	265	0.2145	0.308121	No
Gene	ENSG00000130768.15_5	ENSG00000130768.15_5	SMPDL3B	protein_coding	Primary	VAR_1_27795495_G_C	1	27795495	G	C	rs71638526	-0.424437	0.115302	0.00826443	1223	1	1	No
Gene	ENSG00000158156.8_4	ENSG00000158156.8_4	XKR8	protein_coding	Primary	VAR_1_27960254_A_G	1	27960254	A	G	rs6671549	0.207631	0.0562231	0.00100955	1212	1	1	No
Gene	ENSG00000158161.16_7	ENSG00000158161.16_7	EYA3	protein_coding	Primary	VAR_1_28406666_C_CA	1	28406666	C	CA	rs11444504	0.301675	0.0491624	3.77162e-10	295	1.11263e-07	4.97196e-07	Yes
Gene	ENSG00000158161.16_7	ENSG00000158161.16_7	EYA3	protein_coding	Conditional 1	VAR_1_27866346_A_G	1	27866346	A	G	rs58281724	0.215742	0.0666317	0.00185785	1302	1	1	No
Gene	ENSG00000238231.2_6	ENSG00000238231.2_6	AL512288.2	processed_pseudogene	Primary	VAR_1_28273422_A_C	1	28273422	A	C	rs11589716	0.342389	0.0889683	0.000244737	259	0.0633868	0.0963883	No
Gene	ENSG00000169403.12_5	ENSG00000169403.12_5	PTAFR	protein_coding	Primary	VAR_1_28637963_T_A	1	28637963	T	A	1_28637963_T_*_b37	0.243	0.0414393	9.09332e-09	252	2.29152e-06	8.84954e-06	Yes
Gene	ENSG00000169403.12_5	ENSG00000169403.12_5	PTAFR	protein_coding	Conditional 1	VAR_1_28537527_A_T	1	28537527	A	T	rs520800	-0.136021	0.0411476	0.00865324	1288	1	1	No
Gene	ENSG00000126698.11_5	ENSG00000126698.11_5	DNAJC8	protein_coding	Primary	VAR_1_28522892_T_C	1	28522892	T	C	rs2011083	-0.200352	0.0322846	2.77804e-10	240	6.66729e-08	3.0601e-07	Yes
Gene	ENSG00000126698.11_5	ENSG00000126698.11_5	DNAJC8	protein_coding	Conditional 1	VAR_1_28542324_A_G	1	28542324	A	G	rs12141171	0.499973	0.14157	0.00106103	1285	1	1	No
Gene	ENSG00000269804.1	ENSG00000269804.1	AL353354.2	protein_coding	Primary	VAR_1_28730817_G_A	1	28730817	G	A	rs60781079	-0.144906	0.0459873	0.0248799	1253	1	1	No
Gene	ENSG00000130770.18_5	ENSG00000130770.18_5	ATP5IF1	protein_coding	Primary	VAR_1_28364976_C_*	1	28364976	C	*	1_28364976_C_*_b37	-0.134479	0.0373027	0.00215093	1259	1	1	No
Gene	ENSG00000270605.1_6	ENSG00000270605.1_6	AL353622.1	lncRNA	Primary	VAR_1_28570179_A_G	1	28570179	A	G	rs514694	-1.10392	0.0695548	1.04999e-69	242	2.54097e-67	5.30207e-65	Yes
Gene	ENSG00000270605.1_6	ENSG00000270605.1_6	AL353622.1	lncRNA	Conditional 1	VAR_1_28547077_T_C	1	28547077	T	C	rs489259	-0.249303	0.0610207	1.93523e-05	242	0.00468326	0.0185939	Yes
Gene	ENSG00000270605.1_6	ENSG00000270605.1_6	AL353622.1	lncRNA	Conditional 2	VAR_1_28212806_C_T	1	28212806	C	T	rs11399	-0.21528	0.0670649	0.00104574	1248	1	1	No
Gene	ENSG00000130766.5_4	ENSG00000130766.5_4	SESN2	protein_coding	Primary	VAR_1_28643489_C_T	1	28643489	C	T	rs61783778	-0.133072	0.0383426	0.00300073	1271	1	1	No
Gene	ENSG00000130772.14_4	ENSG00000130772.14_4	MED18	protein_coding	Primary	VAR_1_28545479_A_G	1	28545479	A	G	rs144544003	0.318392	0.0789886	2.22169e-05	231	0.00513209	0.0108181	Yes
Gene	ENSG00000130772.14_4	ENSG00000130772.14_4	MED18	protein_coding	Conditional 1	VAR_1_28234082_A_T	1	28234082	A	T	rs28988920	0.218441	0.0712866	0.00186265	1319	1	1	No
Gene	ENSG00000204138.13_5	ENSG00000204138.13_5	PHACTR4	protein_coding	Primary	VAR_1_28644515_G_GATTA	1	28644515	G	GATTA	rs10698512	-0.371341	0.0409704	8.18739e-22	280	2.29247e-19	2.67788e-18	Yes
Gene	ENSG00000204138.13_5	ENSG00000204138.13_5	PHACTR4	protein_coding	Conditional 1	VAR_1_29154359_A_C	1	29154359	A	C	rs681301	-0.21506	0.046916	2.27862e-06	280	0.000638014	0.00400881	Yes
Gene	ENSG00000204138.13_5	ENSG00000204138.13_5	PHACTR4	protein_coding	Conditional 2	VAR_1_28419222_A_G	1	28419222	A	G	rs77596768	-0.294751	0.0879381	0.00058002	280	0.162406	0.240149	No
Gene	ENSG00000180198.16_6	ENSG00000180198.16_6	RCC1	protein_coding	Primary	VAR_1_29365033_G_A	1	29365033	G	A	rs75438019	-0.331077	0.0719606	4.20231e-05	235	0.00987542	0.0192205	Yes
Gene	ENSG00000180198.16_6	ENSG00000180198.16_6	RCC1	protein_coding	Conditional 1	VAR_1_29083949_TC_T	1	29083949	TC	T	rs11299864	-0.124819	0.0348068	0.000426526	235	0.100234	0.167094	No
Gene	ENSG00000242125.3_6	ENSG00000242125.3_6	SNHG3	lncRNA	Primary	VAR_1_28457704_G_C	1	28457704	G	C	rs10902686	-0.167256	0.0382567	1.02908e-05	231	0.00237716	0.00549085	Yes
Gene	ENSG00000242125.3_6	ENSG00000242125.3_6	SNHG3	lncRNA	Conditional 1	VAR_1_28347142_T_G	1	28347142	T	G	rs36197101	0.16381	0.0531889	0.00148183	1370	1	1	No
Gene	ENSG00000200087.1	ENSG00000200087.1	SNORA73B	snoRNA	Primary	VAR_1_28699560_T_C	1	28699560	T	C	rs12118457	0.190675	0.0792898	0.0120072	1365	1	1	No
Gene	ENSG00000180098.9_4	ENSG00000180098.9_4	TRNAU1AP	protein_coding	Primary	VAR_1_29172396_A_C	1	29172396	A	C	rs509577	0.245781	0.0620885	3.00491e-05	254	0.00763246	0.01534	Yes
Gene	ENSG00000180098.9_4	ENSG00000180098.9_4	TRNAU1AP	protein_coding	Conditional 1	VAR_1_29239854_G_A	1	29239854	G	A	rs460921	-0.312146	0.0892754	0.000221627	254	0.0562932	0.108936	No
Gene	ENSG00000197989.14_8	ENSG00000197989.14_8	SNHG12	lncRNA	Primary	VAR_1_29151183_G_A	1	29151183	G	A	rs797397	0.0801878	0.0213619	0.00112841	1388	1	1	No
Gene	ENSG00000120656.11_3	ENSG00000120656.11_3	TAF12	protein_coding	Primary	VAR_1_29295487_CA_C	1	29295487	CA	C	1_29295487_CA_*_b37	0.197264	0.0635837	0.00287204	1479	1	1	No
Gene	ENSG00000188060.7_4	ENSG00000188060.7_4	RAB42	protein_coding	Primary	VAR_1_28869654_G_A	1	28869654	G	A	rs9426307	-0.281738	0.0597842	7.20861e-06	233	0.00167961	0.00402549	Yes
Gene	ENSG00000188060.7_4	ENSG00000188060.7_4	RAB42	protein_coding	Conditional 1	VAR_1_28988429_C_T	1	28988429	C	T	rs12032477	-0.242253	0.0720625	0.000696384	233	0.162257	0.243583	No
Gene	ENSG00000229388.1_7	ENSG00000229388.1_7	LINC01715	lncRNA	Primary	VAR_1_29155810_GC_G	1	29155810	GC	G	rs57312258	-0.591417	0.11676	2.28069e-07	216	4.92629e-05	0.000158169	Yes
Gene	ENSG00000229388.1_7	ENSG00000229388.1_7	LINC01715	lncRNA	Conditional 1	VAR_1_29448596_G_T	1	29448596	G	T	rs112665256	0.30377	0.111975	0.0379608	1412	1	1	No
Gene	ENSG00000270103.3_6	ENSG00000270103.3_6	AL360012.1	lncRNA	Primary	VAR_1_29090920_T_C	1	29090920	T	C	rs9426301	-0.229105	0.0695955	0.00057792	214	0.123675	0.172563	No
Gene	ENSG00000162419.12_3	ENSG00000162419.12_3	GMEB1	protein_coding	Primary	VAR_1_29122214_C_T	1	29122214	C	T	rs55701273	-0.175892	0.0636946	0.0105183	1513	1	1	No
Gene	ENSG00000198492.16_7	ENSG00000198492.16_7	YTHDF2	protein_coding	Primary	VAR_1_28995254_T_TGGC	1	28995254	T	TGGC	rs35229620	-0.132684	0.0400355	0.0623954	1486	1	1	No
Gene	ENSG00000159023.21_9	ENSG00000159023.21_9	EPB41	protein_coding	Primary	VAR_1_29362973_A_G	1	29362973	A	G	rs4654385	0.224793	0.0554206	1.72482e-05	412	0.00710625	0.014411	Yes
Gene	ENSG00000159023.21_9	ENSG00000159023.21_9	EPB41	protein_coding	Conditional 1	VAR_1_29188630_C_T	1	29188630	C	T	rs76006411	0.159733	0.0468199	0.000354426	412	0.146023	0.223551	No
Gene	ENSG00000253304.2_5	ENSG00000253304.2_5	TMEM200B	protein_coding	Primary	VAR_1_29446811_A_G	1	29446811	A	G	rs2452788	-0.165138	0.0355913	1.2207e-06	374	0.00045654	0.00123146	Yes
Gene	ENSG00000253304.2_5	ENSG00000253304.2_5	TMEM200B	protein_coding	Conditional 1	VAR_1_29732899_C_T	1	29732899	C	T	rs34652457	-0.105957	0.035022	0.00125074	1604	1	1	No
Gene	ENSG00000116350.17_9	ENSG00000116350.17_9	SRSF4	protein_coding	Primary	VAR_1_29716878_C_T	1	29716878	C	T	rs10915261	0.155246	0.0529864	0.00126268	1586	1	1	No
Gene	ENSG00000116353.16_6	ENSG00000116353.16_6	MECR	protein_coding	Primary	VAR_1_29426470_G_A	1	29426470	G	A	rs539744	0.540877	0.0581093	4.00694e-22	429	1.71898e-19	2.02709e-18	Yes
Gene	ENSG00000116353.16_6	ENSG00000116353.16_6	MECR	protein_coding	Conditional 1	VAR_1_29571478_G_A	1	29571478	G	A	rs12090293	-0.31774	0.0613566	1.23911e-06	429	0.000531579	0.0034776	Yes
Gene	ENSG00000116353.16_6	ENSG00000116353.16_6	MECR	protein_coding	Conditional 2	VAR_1_29176897_A_G	1	29176897	A	G	rs797399	0.166732	0.0455896	0.0056986	1636	1	1	No
Gene	ENSG00000060656.20_5	ENSG00000060656.20_5	PTPRU	protein_coding	Primary	VAR_1_29603999_T_C	1	29603999	T	C	rs10799128	-0.238626	0.0496045	9.83314e-07	450	0.000442491	0.00119715	Yes
Gene	ENSG00000060656.20_5	ENSG00000060656.20_5	PTPRU	protein_coding	Conditional 1	VAR_1_29709959_C_A	1	29709959	C	A	rs11579229	0.142985	0.0402814	0.000442964	450	0.199334	0.289233	No
Gene	ENSG00000186056.10_7	ENSG00000186056.10_7	MATN1-AS1	lncRNA	Primary	VAR_1_31200474_A_T	1	31200474	A	T	rs1149052	0.306973	0.0815205	9.38735e-05	625	0.0586709	0.0900669	No
Gene	ENSG00000287510.1_1	ENSG00000287510.1_1	AL137857.1	lncRNA	Primary	VAR_1_31011283_T_C	1	31011283	T	C	rs369396	-0.107989	0.032294	0.000510844	2528	1	1	No
Gene	ENSG00000162511.8_5	ENSG00000162511.8_5	LAPTM5	protein_coding	Primary	VAR_1_31231680_C_T	1	31231680	C	T	rs3762297	0.113285	0.0250907	0.000106082	606	0.0642856	0.0975454	No
Gene	ENSG00000162512.16_7	ENSG00000162512.16_7	SDC3	protein_coding	Primary	VAR_1_31301130_CTG_C	1	31301130	CTG	C	rs72252803	0.304894	0.0397107	1.93237e-14	542	1.04734e-11	6.91359e-11	Yes
Gene	ENSG00000162512.16_7	ENSG00000162512.16_7	SDC3	protein_coding	Conditional 1	VAR_1_31317480_A_G	1	31317480	A	G	rs10914222	-0.200537	0.0371852	6.436e-06	542	0.00348831	0.0150964	Yes
Gene	ENSG00000162512.16_7	ENSG00000162512.16_7	SDC3	protein_coding	Conditional 2	VAR_1_31291105_T_C	1	31291105	T	C	rs12136053	0.167812	0.0417363	0.00175813	2509	1	1	No
Gene	ENSG00000134644.15_6	ENSG00000134644.15_6	PUM1	protein_coding	Primary	VAR_1_30907565_A_T	1	30907565	A	T	rs7515558	-0.114866	0.0319759	0.401774	2738	1	1	No
Gene	ENSG00000084628.10_5	ENSG00000084628.10_5	NKAIN1	protein_coding	Primary	VAR_1_31179677_C_T	1	31179677	C	T	rs1149036	0.256369	0.0617388	6.04819e-05	484	0.0292733	0.0494363	Yes
Gene	ENSG00000084628.10_5	ENSG00000084628.10_5	NKAIN1	protein_coding	Conditional 1	VAR_1_31159503_G_GA	1	31159503	G	GA	rs34815398	-0.250586	0.0720991	0.000959142	2289	1	1	No
Gene	ENSG00000060688.13_6	ENSG00000060688.13_6	SNRNP40	protein_coding	Primary	VAR_1_31719743_ACTTCTC_A	1	31719743	ACTTCTC	A	1_31719743_A_ACTTCTC_b37	-0.415917	0.0949969	2.78492e-06	436	0.00121423	0.00300157	Yes
Gene	ENSG00000060688.13_6	ENSG00000060688.13_6	SNRNP40	protein_coding	Conditional 1	VAR_1_31858067_G_A	1	31858067	G	A	rs12563669	0.164751	0.0491233	0.000439532	436	0.191636	0.279652	No
Gene	ENSG00000229447.2_6	ENSG00000229447.2_6	AC114495.2	processed_pseudogene	Primary	VAR_1_31269537_G_A	1	31269537	G	A	rs112880254	-0.394788	0.129048	0.00607815	2047	1	1	No
Gene	ENSG00000121766.15_5	ENSG00000121766.15_5	ZCCHC17	protein_coding	Primary	VAR_1_32064903_G_A	1	32064903	G	A	rs6682016	0.110465	0.0325408	0.0163927	2125	1	1	No
Gene	ENSG00000121769.8_6	ENSG00000121769.8_6	FABP3	protein_coding	Primary	VAR_1_32029351_G_A	1	32029351	G	A	rs35654882	0.228308	0.0656396	0.00130004	1950	1	1	No
Gene	ENSG00000168528.12_5	ENSG00000168528.12_5	SERINC2	protein_coding	Primary	VAR_1_31889599_GCT_G	1	31889599	GCT	G	rs34101727	-0.9565	0.1097	1.37409e-19	342	4.69937e-17	4.70721e-16	Yes
Gene	ENSG00000168528.12_5	ENSG00000168528.12_5	SERINC2	protein_coding	Conditional 1	VAR_1_31941927_A_G	1	31941927	A	G	rs4949210	0.373666	0.0609019	1.8011e-10	342	6.15975e-08	1.2682e-06	Yes
Gene	ENSG00000168528.12_5	ENSG00000168528.12_5	SERINC2	protein_coding	Conditional 2	VAR_1_31892192_C_T	1	31892192	C	T	rs12164635	-0.317157	0.072624	6.99373e-06	342	0.00239186	0.0156661	Yes
Gene	ENSG00000168528.12_5	ENSG00000168528.12_5	SERINC2	protein_coding	Conditional 3	VAR_1_31553574_G_A	1	31553574	G	A	rs7412923	0.213214	0.0421927	2.10139e-07	342	7.18677e-05	0.00124628	Yes
Gene	ENSG00000168528.12_5	ENSG00000168528.12_5	SERINC2	protein_coding	Conditional 4	VAR_1_32243075_C_T	1	32243075	C	T	rs77548599	0.281367	0.0673744	2.05501e-05	342	0.00702813	0.0255334	Yes
Gene	ENSG00000168528.12_5	ENSG00000168528.12_5	SERINC2	protein_coding	Conditional 5	VAR_1_31659124_A_G	1	31659124	A	G	rs6703564	-0.236735	0.0578349	1.8248e-05	342	0.00624081	0.0195532	Yes
Gene	ENSG00000229167.2_8	ENSG00000229167.2_8	AC114488.1	lncRNA	Primary	VAR_1_31599526_A_G	1	31599526	A	G	rs7529217	-0.561619	0.158589	0.000205134	315	0.0646172	0.0979886	No
Gene	ENSG00000142910.16_4	ENSG00000142910.16_4	TINAGL1	protein_coding	Primary	VAR_1_32013853_C_A	1	32013853	C	A	rs2377862	0.146345	0.0345922	0.00024502	318	0.0779164	0.115488	No
Gene	ENSG00000162517.13_5	ENSG00000162517.13_5	PEF1	protein_coding	Primary	VAR_1_32125943_A_G	1	32125943	A	G	rs10914462	-0.17761	0.0271835	2.19982e-10	321	7.06141e-08	3.22828e-07	Yes
Gene	ENSG00000162517.13_5	ENSG00000162517.13_5	PEF1	protein_coding	Conditional 1	VAR_1_32355180_T_C	1	32355180	T	C	rs593133	0.0951017	0.0311756	0.01458	1623	1	1	No
Gene	ENSG00000235790.7_9	ENSG00000235790.7_9	PEF1-AS1	lncRNA	Primary	VAR_1_31903634_T_C	1	31903634	T	C	rs7541464	-0.227911	0.0852547	0.039267	1610	1	1	No
Gene	ENSG00000084636.18_7	ENSG00000084636.18_7	COL16A1	protein_coding	Primary	VAR_1_32288083_C_T	1	32288083	C	T	rs12726839	0.130758	0.0387775	0.000259792	322	0.0836529	0.122888	No
Gene	ENSG00000121753.12_7	ENSG00000121753.12_7	ADGRB2	protein_coding	Primary	VAR_1_31719743_ACTTCTC_A	1	31719743	ACTTCTC	A	1_31719743_A_ACTTCTC_b37	-0.16561	0.0520706	0.00305571	1481	1	1	No
Gene	ENSG00000134668.12_6	ENSG00000134668.12_6	SPOCD1	protein_coding	Primary	VAR_1_32298149_A_G	1	32298149	A	G	rs10914485	0.200847	0.0496617	2.61028e-05	285	0.00743929	0.0150004	Yes
Gene	ENSG00000134668.12_6	ENSG00000134668.12_6	SPOCD1	protein_coding	Conditional 1	VAR_1_31786743_A_G	1	31786743	A	G	rs6664683	-0.172342	0.0567694	0.0013861	1336	1	1	No
Gene	ENSG00000184007.21_8	ENSG00000184007.21_8	PTP4A2	protein_coding	Primary	VAR_1_32039059_G_T	1	32039059	G	T	rs74066116	0.199905	0.0583621	0.00794739	1137	1	1	No
Gene	ENSG00000212673.1	ENSG00000212673.1	AL136115.1	protein_coding	Primary	VAR_1_32513491_A_G	1	32513491	A	G	rs35132510	-0.388193	0.0912735	1.51167e-05	273	0.00412685	0.00894648	Yes
Gene	ENSG00000212673.1	ENSG00000212673.1	AL136115.1	protein_coding	Conditional 1	VAR_1_32414767_G_A	1	32414767	G	A	rs55800172	0.387454	0.111764	0.000245251	273	0.0669535	0.123794	No
Gene	ENSG00000121774.18_4	ENSG00000121774.18_4	KHDRBS1	protein_coding	Primary	VAR_1_32173396_C_T	1	32173396	C	T	rs4354582	-0.0975423	0.0230766	3.16665e-05	244	0.00772663	0.0155037	Yes
Gene	ENSG00000121774.18_4	ENSG00000121774.18_4	KHDRBS1	protein_coding	Conditional 1	VAR_1_32076633_C_T	1	32076633	C	T	rs12091854	-0.130812	0.0391963	0.00166426	990	1	1	No
Gene	ENSG00000121775.18_4	ENSG00000121775.18_4	TMEM39B	protein_coding	Primary	VAR_1_32647307_T_G	1	32647307	T	G	rs72666776	-0.300539	0.0705837	6.25154e-06	230	0.00143786	0.00350155	Yes
Gene	ENSG00000121775.18_4	ENSG00000121775.18_4	TMEM39B	protein_coding	Conditional 1	VAR_1_32330669_A_T	1	32330669	A	T	rs7531341	-0.134616	0.0386076	0.000287761	230	0.066185	0.12284	No
Gene	ENSG00000025800.14_5	ENSG00000025800.14_5	KPNA6	protein_coding	Primary	VAR_1_32705639_A_C	1	32705639	A	C	rs640243	0.1425	0.0358816	3.4523e-05	223	0.00769862	0.0154557	Yes
Gene	ENSG00000025800.14_5	ENSG00000025800.14_5	KPNA6	protein_coding	Conditional 1	VAR_1_32558155_G_C	1	32558155	G	C	rs2004176	0.137297	0.0385254	0.000230448	223	0.05139	0.101707	No
Gene	ENSG00000250135.1_8	ENSG00000250135.1_8	AL049795.2	lncRNA	Primary	VAR_1_32175918_A_G	1	32175918	A	G	rs6689480	-0.327189	0.0973621	0.000508837	234	0.119068	0.166781	No
Gene	ENSG00000084652.16_4	ENSG00000084652.16_4	TXLNA	protein_coding	Primary	VAR_1_32243075_C_T	1	32243075	C	T	rs77548599	-0.143052	0.035959	0.000539909	233	0.125799	0.175206	No
Gene	ENSG00000160050.14_4	ENSG00000160050.14_4	CCDC28B	protein_coding	Primary	VAR_1_32707864_A_G	1	32707864	A	G	rs690641	0.154908	0.051474	0.023762	820	1	1	No
Gene	ENSG00000224066.1_8	ENSG00000224066.1_8	AL049795.1	lncRNA	Primary	VAR_1_32466331_C_T	1	32466331	C	T	rs16834799	0.292167	0.109786	0.254342	812	1	1	No
Gene	ENSG00000160051.11_4	ENSG00000160051.11_4	IQCC	protein_coding	Primary	VAR_1_32173258_A_G	1	32173258	A	G	rs10798886	-0.0263482	0.0618572	1	813	1	1	No
Gene	ENSG00000160055.19_4	ENSG00000160055.19_4	TMEM234	protein_coding	Primary	VAR_1_32652787_G_T	1	32652787	G	T	rs11802107	-0.375954	0.0994676	0.00315167	815	1	1	No
Gene	ENSG00000084623.11_3	ENSG00000084623.11_3	EIF3I	protein_coding	Primary	VAR_1_32756439_T_C	1	32756439	T	C	rs1741981	0.0895257	0.0279125	0.0112945	816	1	1	No
Gene	ENSG00000220785.7_6	ENSG00000220785.7_6	MTMR9LP	transcribed_unprocessed_pseudogene	Primary	VAR_1_32665308_G_A	1	32665308	G	A	rs72666781	0.186972	0.0509536	0.0404934	819	1	1	No
Gene	ENSG00000183615.6_4	ENSG00000183615.6_4	FAM167B	protein_coding	Primary	VAR_1_32686594_A_G	1	32686594	A	G	rs3738001	-0.25901	0.0643812	0.00022844	205	0.0468302	0.0742296	No
Gene	ENSG00000182866.17_5	ENSG00000182866.17_5	LCK	protein_coding	Primary	VAR_1_33115230_TAA_T	1	33115230	TAA	T	rs143048014	-0.233598	0.0635528	0.00047323	224	0.106004	0.150815	No
Gene	ENSG00000116478.12_6	ENSG00000116478.12_6	HDAC1	protein_coding	Primary	VAR_1_33108135_C_T	1	33108135	C	T	rs76383413	0.291113	0.061142	9.43701e-06	210	0.00198177	0.00466342	Yes
Gene	ENSG00000116478.12_6	ENSG00000116478.12_6	HDAC1	protein_coding	Conditional 1	VAR_1_32683764_G_A	1	32683764	G	A	rs11584993	-0.203688	0.0560668	0.00116499	894	1	1	No
Gene	ENSG00000175130.7_5	ENSG00000175130.7_5	MARCKSL1	protein_coding	Primary	VAR_1_32299566_C_A	1	32299566	C	A	rs4949474	0.0222842	0.0200915	1	825	1	1	No
Gene	ENSG00000162526.7_4	ENSG00000162526.7_4	TSSK3	protein_coding	Primary	VAR_1_32728240_C_G	1	32728240	C	G	rs10914542	-0.511456	0.104997	4.1319e-06	213	0.000880094	0.00224272	Yes
Gene	ENSG00000162526.7_4	ENSG00000162526.7_4	TSSK3	protein_coding	Conditional 1	VAR_1_33205415_G_C	1	33205415	G	C	rs2184930	0.201731	0.0498377	2.29251e-05	213	0.00488305	0.019199	Yes
Gene	ENSG00000162526.7_4	ENSG00000162526.7_4	TSSK3	protein_coding	Conditional 2	VAR_1_33200449_A_AT	1	33200449	A	AT	rs112141789	0.587911	0.14403	1.47e-05	213	0.00313111	0.0190372	Yes
Gene	ENSG00000162526.7_4	ENSG00000162526.7_4	TSSK3	protein_coding	Conditional 3	VAR_1_32455978_G_GT	1	32455978	G	GT	rs36053461	0.403316	0.0932591	1.41812e-05	213	0.0030206	0.0188334	Yes
Gene	ENSG00000162526.7_4	ENSG00000162526.7_4	TSSK3	protein_coding	Conditional 4	VAR_1_32697934_G_A	1	32697934	G	A	rs747020	-0.524858	0.181684	0.0079479	821	1	1	No
Gene	ENSG00000225828.1_7	ENSG00000225828.1_7	FAM229A	protein_coding	Primary	VAR_1_32403089_A_G	1	32403089	A	G	rs636503	-0.251831	0.0556591	4.65017e-06	208	0.000967234	0.00244466	Yes
Gene	ENSG00000225828.1_7	ENSG00000225828.1_7	FAM229A	protein_coding	Conditional 1	VAR_1_33142430_G_T	1	33142430	G	T	rs34621149	-0.217636	0.0668715	0.00207017	812	1	1	No
Gene	ENSG00000160058.18_4	ENSG00000160058.18_4	BSDC1	protein_coding	Primary	VAR_1_33086809_A_G	1	33086809	A	G	rs3737997	0.230227	0.063956	0.00021334	215	0.0458681	0.0728969	No
Gene	ENSG00000160062.15_5	ENSG00000160062.15_5	ZBTB8A	protein_coding	Primary	VAR_1_33255890_A_C	1	33255890	A	C	rs76066944	-0.146549	0.0541679	0.0100628	949	1	1	No
Gene	ENSG00000176261.15_7	ENSG00000176261.15_7	ZBTB8OS	protein_coding	Primary	VAR_1_33090395_A_G	1	33090395	A	G	rs4372217	0.576175	0.103908	1.47794e-08	203	3.00021e-06	1.14327e-05	Yes
Gene	ENSG00000176261.15_7	ENSG00000176261.15_7	ZBTB8OS	protein_coding	Conditional 1	VAR_1_33614665_A_T	1	33614665	A	T	rs599167	0.209603	0.0622725	0.000483573	203	0.0981652	0.164486	No
Gene	ENSG00000162521.19_7	ENSG00000162521.19_7	RBBP4	protein_coding	Primary	VAR_1_33104198_T_A	1	33104198	T	A	rs1764881	-0.230555	0.044178	2.6381e-07	211	5.56639e-05	0.000176944	Yes
Gene	ENSG00000162521.19_7	ENSG00000162521.19_7	RBBP4	protein_coding	Conditional 1	VAR_1_33090550_T_C	1	33090550	T	C	rs7526316	-0.782732	0.166571	2.07491e-06	211	0.000437806	0.00297515	Yes
Gene	ENSG00000162521.19_7	ENSG00000162521.19_7	RBBP4	protein_coding	Conditional 2	VAR_1_33260649_G_A	1	33260649	G	A	rs2786593	0.145633	0.0394504	0.0166345	984	1	1	No
Gene	ENSG00000162520.15_8	ENSG00000162520.15_8	SYNC	protein_coding	Primary	VAR_1_33066299_C_A	1	33066299	C	A	rs2294815	-0.172557	0.034744	8.39965e-07	211	0.000177233	0.000517116	Yes
Gene	ENSG00000162520.15_8	ENSG00000162520.15_8	SYNC	protein_coding	Conditional 1	VAR_1_33659069_A_T	1	33659069	A	T	rs72656253	-0.15197	0.0352501	0.00548608	989	1	1	No
Gene	ENSG00000162522.11_4	ENSG00000162522.11_4	KIAA1522	protein_coding	Primary	VAR_1_33079237_C_A	1	33079237	C	A	rs1748053	-0.188358	0.0506685	8.34891e-05	205	0.0171153	0.0310892	Yes
Gene	ENSG00000162522.11_4	ENSG00000162522.11_4	KIAA1522	protein_coding	Conditional 1	VAR_1_33043592_C_T	1	33043592	C	T	rs112462518	-0.193331	0.0549374	0.000181931	205	0.0372958	0.081572	No
Gene	ENSG00000134684.10_4	ENSG00000134684.10_4	YARS1	protein_coding	Primary	VAR_1_33450632_C_T	1	33450632	C	T	rs17511198	-0.268741	0.0615857	1.83915e-05	205	0.00377025	0.00825192	Yes
Gene	ENSG00000134684.10_4	ENSG00000134684.10_4	YARS1	protein_coding	Conditional 1	VAR_1_33757880_G_C	1	33757880	G	C	rs113837762	0.285494	0.0673255	0.000198879	205	0.0407701	0.0862659	No
Gene	ENSG00000116497.18_5	ENSG00000116497.18_5	S100PBP	protein_coding	Primary	VAR_1_33727056_G_A	1	33727056	G	A	rs72656293	0.283854	0.0877583	0.000879228	1151	1	1	No
Gene	ENSG00000160097.19_7	ENSG00000160097.19_7	FNDC5	protein_coding	Primary	VAR_1_33340038_G_A	1	33340038	G	A	rs1298190	0.193861	0.0400118	8.68852e-07	213	0.000185065	0.000538226	Yes
Gene	ENSG00000160097.19_7	ENSG00000160097.19_7	FNDC5	protein_coding	Conditional 1	VAR_1_33295956_AT_A	1	33295956	AT	A	rs3841608	0.0990248	0.0322916	0.00574133	1184	1	1	No
Gene	ENSG00000121905.10_4	ENSG00000121905.10_4	HPCA	protein_coding	Primary	VAR_1_33304596_G_A	1	33304596	G	A	rs6425802	0.344602	0.103598	0.000712191	218	0.155258	0.211219	No
Gene	ENSG00000121900.19_5	ENSG00000121900.19_5	TMEM54	protein_coding	Primary	VAR_1_33848987_G_A	1	33848987	G	A	rs75547306	-0.155756	0.0551382	0.0100194	1252	1	1	No
Gene	ENSG00000116514.16_5	ENSG00000116514.16_5	RNF19B	protein_coding	Primary	VAR_1_33115230_TAA_T	1	33115230	TAA	T	rs143048014	0.135449	0.0365537	0.000448127	243	0.108895	0.154386	No
Gene	ENSG00000004455.17_5	ENSG00000004455.17_5	AK2	protein_coding	Primary	VAR_1_34044444_G_C	1	34044444	G	C	rs172392	0.117166	0.0376251	0.00883403	1650	1	1	No
Gene	ENSG00000142920.17_4	ENSG00000142920.17_4	AZIN2	protein_coding	Primary	VAR_1_34045176_G_A	1	34045176	G	A	rs17357201	-0.199109	0.0606804	0.0241718	1590	1	1	No
Gene	ENSG00000116525.14_5	ENSG00000116525.14_5	TRIM62	protein_coding	Primary	VAR_1_34048268_C_T	1	34048268	C	T	rs416391	-0.334183	0.0750885	0.0003782	339	0.12821	0.178131	No
Gene	ENSG00000160094.15_6	ENSG00000160094.15_6	ZNF362	protein_coding	Primary	VAR_1_33770526_T_C	1	33770526	T	C	rs4653002	-0.1235	0.0293419	0.000201121	373	0.075018	0.111651	No
Gene	ENSG00000270115.1_8	ENSG00000270115.1_8	AL513327.2	lncRNA	Primary	VAR_1_34043986_T_C	1	34043986	T	C	rs55773316	-0.292026	0.105265	0.0331581	1564	1	1	No
Gene	ENSG00000256142.1	ENSG00000256142.1	AL513327.1	pseudogene	Primary	VAR_1_34176270_G_A	1	34176270	G	A	rs72662077	-0.22282	0.0788738	0.00203406	1584	1	1	No
Gene	ENSG00000225313.5_8	ENSG00000225313.5_8	AL513327.1	lncRNA	Primary	VAR_1_34246222_C_T	1	34246222	C	T	rs1530262	0.0777078	0.0306996	0.0191374	1742	1	1	No
Gene	ENSG00000134686.18_5	ENSG00000134686.18_5	PHC2	protein_coding	Primary	VAR_1_34075091_T_C	1	34075091	T	C	rs17361435	0.108042	0.0329637	0.00801293	1886	1	1	No
Gene	ENSG00000222112.1	ENSG00000222112.1	RN7SKP16	misc_RNA	Primary	VAR_1_33957130_C_A	1	33957130	C	A	rs3795419	-0.344508	0.0982971	0.000225903	392	0.0885539	0.129169	No
Gene	ENSG00000121903.14_3	ENSG00000121903.14_3	ZSCAN20	protein_coding	Primary	VAR_1_34073102_G_A	1	34073102	G	A	rs12041409	0.433205	0.0962442	1.36991e-06	486	0.000665774	0.00173722	Yes
Gene	ENSG00000121903.14_3	ENSG00000121903.14_3	ZSCAN20	protein_coding	Conditional 1	VAR_1_33925105_G_A	1	33925105	G	A	rs7545179	-0.185139	0.0405585	1.71394e-05	486	0.00832976	0.0279945	Yes
Gene	ENSG00000121903.14_3	ENSG00000121903.14_3	ZSCAN20	protein_coding	Conditional 2	VAR_1_33720021_C_T	1	33720021	C	T	rs12040669	-0.142803	0.0518487	0.0290603	1836	1	1	No
Gene	ENSG00000121904.17_5	ENSG00000121904.17_5	CSMD2	protein_coding	Primary	VAR_1_34366103_C_A	1	34366103	C	A	rs1977207	0.230579	0.0598244	5.34643e-05	758	0.040526	0.0654799	No
Gene	ENSG00000163866.9_6	ENSG00000163866.9_6	SMIM12	protein_coding	Primary	VAR_1_35313926_TCA_T	1	35313926	TCA	T	rs71673683	0.323141	0.0348305	6.35395e-21	516	3.27864e-18	3.53787e-17	Yes
Gene	ENSG00000163866.9_6	ENSG00000163866.9_6	SMIM12	protein_coding	Conditional 1	VAR_1_34943292_T_C	1	34943292	T	C	rs798067	0.163505	0.0439456	9.321e-05	516	0.0480964	0.097018	No
Gene	ENSG00000187513.9_5	ENSG00000187513.9_5	GJA4	protein_coding	Primary	VAR_1_35277206_C_G	1	35277206	C	G	rs55714155	-0.200555	0.0470102	0.000308367	492	0.151716	0.206813	No
Gene	ENSG00000230163.1_6	ENSG00000230163.1_6	AL122010.1	lncRNA	Primary	VAR_1_35201735_T_C	1	35201735	T	C	rs6666906	-0.269623	0.0573674	2.00477e-05	451	0.00904151	0.0178249	Yes
Gene	ENSG00000230163.1_6	ENSG00000230163.1_6	AL122010.1	lncRNA	Conditional 1	VAR_1_35311455_G_A	1	35311455	G	A	rs11803179	-0.2442	0.0576499	4.34861e-05	451	0.0196122	0.0515567	No
Gene	ENSG00000241014.2_8	ENSG00000241014.2_8	AC114490.1	transcribed_unitary_pseudogene	Primary	VAR_1_35117296_G_A	1	35117296	G	A	rs61776031	0.323836	0.100618	0.00300146	1443	1	1	No
Gene	ENSG00000271741.1_7	ENSG00000271741.1_7	AC114490.2	protein_coding	Primary	VAR_1_35146471_C_CA	1	35146471	C	CA	rs11382886	-0.229908	0.0720804	0.00368976	1463	1	1	No
Gene	ENSG00000243749.1_5	ENSG00000243749.1_5	TMEM35B	protein_coding	Primary	VAR_1_35044934_A_G	1	35044934	A	G	rs7530276	0.210967	0.0554757	7.30974e-05	372	0.0271922	0.0464202	Yes
Gene	ENSG00000243749.1_5	ENSG00000243749.1_5	TMEM35B	protein_coding	Conditional 1	VAR_1_35449238_G_A	1	35449238	G	A	rs59029078	0.173708	0.0495694	0.000294516	372	0.10956	0.179285	No
Gene	ENSG00000163867.17_7	ENSG00000163867.17_7	ZMYM6	protein_coding	Primary	VAR_1_35494810_T_G	1	35494810	T	G	rs10908316	-0.3448	0.0836743	1.02478e-05	371	0.00380192	0.0083139	Yes
Gene	ENSG00000163867.17_7	ENSG00000163867.17_7	ZMYM6	protein_coding	Conditional 1	VAR_1_35676566_G_A	1	35676566	G	A	rs12727254	0.355968	0.112714	0.00101162	1449	1	1	No
Gene	ENSG00000197056.11_5	ENSG00000197056.11_5	ZMYM1	protein_coding	Primary	VAR_1_35044934_A_G	1	35044934	A	G	rs7530276	-0.4311	0.109872	2.81938e-05	372	0.0104881	0.020242	Yes
Gene	ENSG00000197056.11_5	ENSG00000197056.11_5	ZMYM1	protein_coding	Conditional 1	VAR_1_35581684_A_T	1	35581684	A	T	rs7551953	-0.28937	0.0752513	0.000126965	372	0.0472311	0.0957326	No
Gene	ENSG00000116560.11_5	ENSG00000116560.11_5	SFPQ	protein_coding	Primary	VAR_1_35201735_T_C	1	35201735	T	C	rs6666906	-0.0974583	0.0254091	0.000245344	290	0.0711499	0.106588	No
Gene	ENSG00000146463.12_5	ENSG00000146463.12_5	ZMYM4	protein_coding	Primary	VAR_1_36011034_A_G	1	36011034	A	G	rs12408030	0.179346	0.060998	0.00835806	1001	1	1	No
Gene	ENSG00000227409.1_7	ENSG00000227409.1_7	ZMYM4-AS1	lncRNA	Primary	VAR_1_35731673_A_T	1	35731673	A	T	rs528084	0.487095	0.166906	0.00158468	681	1	1	No
Gene	ENSG00000142687.18_6	ENSG00000142687.18_6	KIAA0319L	protein_coding	Primary	VAR_1_36359669_A_G	1	36359669	A	G	rs2296470	-0.217796	0.0670519	0.00121721	139	0.169192	0.228234	No
Gene	ENSG00000020129.16_5	ENSG00000020129.16_5	NCDN	protein_coding	Primary	VAR_1_36069204_A_G	1	36069204	A	G	rs6668196	-0.160147	0.0483169	0.000259929	120	0.0311915	0.0521956	No
Gene	ENSG00000116819.8_5	ENSG00000116819.8_5	TFAP2E	protein_coding	Primary	VAR_1_35725079_C_A	1	35725079	C	A	rs6695754	-0.362157	0.117684	0.000626832	129	0.0808614	0.119329	No
Gene	ENSG00000126067.12_5	ENSG00000126067.12_5	PSMB2	protein_coding	Primary	VAR_1_35731673_A_T	1	35731673	A	T	rs528084	-0.171841	0.0595055	0.243886	635	1	1	No
Gene	ENSG00000142686.8_5	ENSG00000142686.8_5	C1orf216	protein_coding	Primary	VAR_1_36158589_T_A	1	36158589	T	A	rs11264189	0.128982	0.0341253	0.000219508	135	0.0296336	0.0499768	Yes
Gene	ENSG00000142686.8_5	ENSG00000142686.8_5	C1orf216	protein_coding	Conditional 1	VAR_1_36628033_G_A	1	36628033	G	A	rs11263861	-0.0772489	0.02641	0.00259937	573	1	1	No
Gene	ENSG00000092853.14_6	ENSG00000092853.14_6	CLSPN	protein_coding	Primary	VAR_1_35970441_G_T	1	35970441	G	T	rs11264165	-0.294677	0.118925	0.00628916	604	1	1	No
Gene	ENSG00000134698.11_4	ENSG00000134698.11_4	AGO4	protein_coding	Primary	VAR_1_36538282_G_A	1	36538282	G	A	rs274745	0.426885	0.109605	0.000180418	156	0.0281453	0.0478166	Yes
Gene	ENSG00000134698.11_4	ENSG00000134698.11_4	AGO4	protein_coding	Conditional 1	VAR_1_36580488_A_AC	1	36580488	A	AC	rs5773519	-0.371336	0.128208	0.00819745	644	1	1	No
Gene	ENSG00000092847.13_6	ENSG00000092847.13_6	AGO1	protein_coding	Primary	VAR_1_36549207_A_ACT	1	36549207	A	ACT	rs143406521	-0.221342	0.051453	2.95962e-05	189	0.00559369	0.0116707	Yes
Gene	ENSG00000092847.13_6	ENSG00000092847.13_6	AGO1	protein_coding	Conditional 1	VAR_1_36565584_C_G	1	36565584	C	G	rs274753	0.184887	0.0626499	0.00906207	823	1	1	No
Gene	ENSG00000271914.1_7	ENSG00000271914.1_7	AL139286.1	lncRNA	Primary	VAR_1_36567343_A_G	1	36567343	A	G	rs7550047	-0.63508	0.156292	5.43293e-05	183	0.00994225	0.0193259	Yes
Gene	ENSG00000271914.1_7	ENSG00000271914.1_7	AL139286.1	lncRNA	Conditional 1	VAR_1_36789356_G_C	1	36789356	G	C	rs56310351	0.632949	0.165611	0.000193207	183	0.0353568	0.0784698	No
Gene	ENSG00000126070.20_4	ENSG00000126070.20_4	AGO3	protein_coding	Primary	VAR_1_35956797_C_T	1	35956797	C	T	rs1203134	-0.428467	0.10883	5.29364e-05	265	0.0140281	0.0261075	Yes
Gene	ENSG00000126070.20_4	ENSG00000126070.20_4	AGO3	protein_coding	Conditional 1	VAR_1_36021293_G_A	1	36021293	G	A	rs6702475	0.783427	0.289665	0.00526084	1098	1	1	No
Gene	ENSG00000116863.11_4	ENSG00000116863.11_4	ADPRS	protein_coding	Primary	VAR_1_36789356_G_C	1	36789356	G	C	rs56310351	0.150765	0.0580831	0.0246597	1071	1	1	No
Gene	ENSG00000171812.13_7	ENSG00000171812.13_7	COL8A2	protein_coding	Primary	VAR_1_36958213_C_T	1	36958213	C	T	rs6667860	-0.0885849	0.0265063	0.00324407	1114	1	1	No
Gene	ENSG00000054116.12_5	ENSG00000054116.12_5	TRAPPC3	protein_coding	Primary	VAR_1_36990036_A_G	1	36990036	A	G	rs4345779	-0.188222	0.0640308	0.00214754	1154	1	1	No
Gene	ENSG00000116871.15_8	ENSG00000116871.15_8	MAP7D1	protein_coding	Primary	VAR_1_36685738_A_G	1	36685738	A	G	rs500555	0.0751453	0.0321575	2.90182e-46	303	8.79252e-44	4.33568e-42	Yes
Gene	ENSG00000116871.15_8	ENSG00000116871.15_8	MAP7D1	protein_coding	Conditional 1	VAR_1_36402204_T_A	1	36402204	T	A	rs79907166	0.247663	0.0574318	8.29295e-06	303	0.00251276	0.0117269	Yes
Gene	ENSG00000116871.15_8	ENSG00000116871.15_8	MAP7D1	protein_coding	Conditional 2	VAR_1_36572161_T_G	1	36572161	T	G	rs274759	0.21623	0.0557988	3.33747e-05	303	0.0101125	0.0391018	Yes
Gene	ENSG00000116871.15_8	ENSG00000116871.15_8	MAP7D1	protein_coding	Conditional 3	VAR_1_36756491_A_G	1	36756491	A	G	rs4653175	-0.110533	0.0344424	0.000882302	1199	1	1	No
Gene	ENSG00000054118.15_7	ENSG00000054118.15_7	THRAP3	protein_coding	Primary	VAR_1_37084630_A_G	1	37084630	A	G	rs7523049	-0.0822163	0.0330098	0.00982662	1373	1	1	No
Gene	ENSG00000214193.11_9	ENSG00000214193.11_9	SH3D21	protein_coding	Primary	VAR_1_36787888_G_A	1	36787888	G	A	rs58971913	0.194661	0.0314025	1.32888e-10	343	4.55807e-08	2.13503e-07	Yes
Gene	ENSG00000214193.11_9	ENSG00000214193.11_9	SH3D21	protein_coding	Conditional 1	VAR_1_36785270_C_T	1	36785270	C	T	rs2282431	0.113436	0.0330979	0.00808263	1350	1	1	No
Gene	ENSG00000142694.6_3	ENSG00000142694.6_3	EVA1B	protein_coding	Primary	VAR_1_36787888_G_A	1	36787888	G	A	rs58971913	-0.139834	0.0211085	4.62365e-09	336	1.55355e-06	6.10788e-06	Yes
Gene	ENSG00000142694.6_3	ENSG00000142694.6_3	EVA1B	protein_coding	Conditional 1	VAR_1_37185260_T_C	1	37185260	T	C	rs1395454	-0.154847	0.0296036	0.000109898	336	0.0369257	0.0809511	No
Gene	ENSG00000286379.1_2	ENSG00000286379.1_2	AL591845.1	lncRNA	Primary	VAR_1_36873318_A_G	1	36873318	A	G	rs6696621	0.178428	0.0530929	0.00194491	1356	1	1	No
Gene	ENSG00000196182.11_5	ENSG00000196182.11_5	STK40	protein_coding	Primary	VAR_1_36798891_C_T	1	36798891	C	T	rs112775994	-0.269862	0.0434852	2.04215e-10	369	7.53555e-08	3.43238e-07	Yes
Gene	ENSG00000196182.11_5	ENSG00000196182.11_5	STK40	protein_coding	Conditional 1	VAR_1_37037923_C_T	1	37037923	C	T	rs12120626	0.110728	0.0291113	0.00818232	1438	1	1	No
Gene	ENSG00000181817.6_5	ENSG00000181817.6_5	LSM10	protein_coding	Primary	VAR_1_36789546_A_G	1	36789546	A	G	rs12116935	0.1354	0.0319706	0.00127744	1417	1	1	No
Gene	ENSG00000116885.18_6	ENSG00000116885.18_6	OSCP1	protein_coding	Primary	VAR_1_36879232_T_C	1	36879232	T	C	rs3007217	0.63041	0.0761811	1.8694e-18	384	7.17848e-16	6.58182e-15	Yes
Gene	ENSG00000116885.18_6	ENSG00000116885.18_6	OSCP1	protein_coding	Conditional 1	VAR_1_37326083_C_T	1	37326083	C	T	rs4652931	0.311582	0.0731629	1.3981e-05	384	0.00536871	0.0204984	Yes
Gene	ENSG00000116885.18_6	ENSG00000116885.18_6	OSCP1	protein_coding	Conditional 2	VAR_1_37067825_A_G	1	37067825	A	G	rs4653209	0.368977	0.0910532	2.74536e-05	384	0.0105422	0.0398781	Yes
Gene	ENSG00000116885.18_6	ENSG00000116885.18_6	OSCP1	protein_coding	Conditional 3	VAR_1_37399339_T_C	1	37399339	T	C	rs1334800	0.324572	0.100578	0.0010472	1466	1	1	No
Gene	ENSG00000116898.12_5	ENSG00000116898.12_5	MRPS15	protein_coding	Primary	VAR_1_36986518_A_G	1	36986518	A	G	rs7530283	0.0960381	0.0246706	0.000839713	1476	1	1	No
Gene	ENSG00000119535.18_8	ENSG00000119535.18_8	CSF3R	protein_coding	Primary	VAR_1_37161022_C_T	1	37161022	C	T	rs573628	-0.205387	0.0416492	3.55592e-07	403	0.000143303	0.000426404	Yes
Gene	ENSG00000119535.18_8	ENSG00000119535.18_8	CSF3R	protein_coding	Conditional 1	VAR_1_37391789_C_T	1	37391789	C	T	rs1027598	0.167361	0.0521706	0.00118015	1519	1	1	No
Gene	ENSG00000233621.2_9	ENSG00000233621.2_9	LINC01137	lncRNA	Primary	VAR_1_37944506_G_A	1	37944506	G	A	rs11264060	-0.878254	0.0624648	1.03285e-43	524	5.41212e-41	2.20297e-39	Yes
Gene	ENSG00000233621.2_9	ENSG00000233621.2_9	LINC01137	lncRNA	Conditional 1	VAR_1_37919466_G_A	1	37919466	G	A	rs12401987	-0.30087	0.0530082	1.74848e-08	524	9.16204e-06	0.000118102	Yes
Gene	ENSG00000233621.2_9	ENSG00000233621.2_9	LINC01137	lncRNA	Conditional 2	VAR_1_37963966_A_T	1	37963966	A	T	rs17558598	0.206178	0.0449982	4.32532e-05	524	0.0226647	0.0646895	No
Gene	ENSG00000163874.11_5	ENSG00000163874.11_5	ZC3H12A	protein_coding	Primary	VAR_1_37550839_G_A	1	37550839	G	A	rs72653567	-0.179351	0.0490355	0.000156112	443	0.0691575	0.103991	No
Gene	ENSG00000163875.15_5	ENSG00000163875.15_5	MEAF6	protein_coding	Primary	VAR_1_38022452_C_A	1	38022452	C	A	rs2273014	0.381609	0.0387129	1.38731e-24	461	6.39552e-22	8.71329e-21	Yes
Gene	ENSG00000163875.15_5	ENSG00000163875.15_5	MEAF6	protein_coding	Conditional 1	VAR_1_37988253_A_G	1	37988253	A	G	rs462532	-0.346548	0.0658902	2.32125e-07	461	0.000107009	0.000936711	Yes
Gene	ENSG00000163875.15_5	ENSG00000163875.15_5	MEAF6	protein_coding	Conditional 2	VAR_1_38220323_A_AG	1	38220323	A	AG	rs35812555	-0.265848	0.0539657	8.81405e-07	461	0.000406328	0.00461952	Yes
Gene	ENSG00000163875.15_5	ENSG00000163875.15_5	MEAF6	protein_coding	Conditional 3	VAR_1_37919466_G_A	1	37919466	G	A	rs12401987	-0.159286	0.0407212	0.000113211	461	0.0521904	0.103362	No
Gene	ENSG00000163877.11_5	ENSG00000163877.11_5	SNIP1	protein_coding	Primary	VAR_1_38000185_G_A	1	38000185	G	A	rs7515306	-0.345351	0.0711231	3.20473e-07	456	0.000146136	0.000434115	Yes
Gene	ENSG00000163877.11_5	ENSG00000163877.11_5	SNIP1	protein_coding	Conditional 1	VAR_1_38143790_A_G	1	38143790	A	G	rs17510031	-0.252871	0.0654017	7.48431e-05	456	0.0341285	0.076204	No
Gene	ENSG00000237749.4_6	ENSG00000237749.4_6	AL034379.1	processed_pseudogene	Primary	VAR_1_38302618_C_*	1	38302618	C	*	1_38302618_C_*_b37	-0.487268	0.134458	0.00127166	1901	1	1	No
Gene	ENSG00000163879.11_5	ENSG00000163879.11_5	DNALI1	protein_coding	Primary	VAR_1_37986804_G_T	1	37986804	G	T	rs61776179	0.724212	0.0675736	1.45702e-29	463	6.746e-27	1.22572e-25	Yes
Gene	ENSG00000163879.11_5	ENSG00000163879.11_5	DNALI1	protein_coding	Conditional 1	VAR_1_38028374_G_T	1	38028374	G	T	rs4653301	-0.299911	0.0647834	1.34801e-06	463	0.000624127	0.00394051	Yes
Gene	ENSG00000163879.11_5	ENSG00000163879.11_5	DNALI1	protein_coding	Conditional 2	VAR_1_38104935_C_A	1	38104935	C	A	1_38104935_C_A_b37	-0.59435	0.135185	6.09606e-06	463	0.00282248	0.0178757	Yes
Gene	ENSG00000163879.11_5	ENSG00000163879.11_5	DNALI1	protein_coding	Conditional 3	VAR_1_37915759_C_T	1	37915759	C	T	rs34885279	-0.382225	0.0979189	5.27806e-05	463	0.0244374	0.0635758	No
Gene	ENSG00000134697.13_8	ENSG00000134697.13_8	GNL2	protein_coding	Primary	VAR_1_38196026_G_A	1	38196026	G	A	rs10908376	-0.165662	0.0505537	0.00062072	1936	1	1	No
Gene	ENSG00000116922.14_7	ENSG00000116922.14_7	C1orf109	protein_coding	Primary	VAR_1_37892154_G_A	1	37892154	G	A	rs12734239	-0.183574	0.0381837	3.60015e-05	472	0.0169927	0.0308977	Yes
Gene	ENSG00000116922.14_7	ENSG00000116922.14_7	C1orf109	protein_coding	Conditional 1	VAR_1_38207042_G_A	1	38207042	G	A	rs12130112	-0.202023	0.0423901	2.94752e-06	472	0.00139123	0.00746137	Yes
Gene	ENSG00000116922.14_7	ENSG00000116922.14_7	C1orf109	protein_coding	Conditional 2	VAR_1_38600382_G_A	1	38600382	G	A	rs55673549	-0.202968	0.0514684	0.000958247	1904	1	1	No
Gene	ENSG00000134690.11_4	ENSG00000134690.11_4	CDCA8	protein_coding	Primary	VAR_1_37918485_A_G	1	37918485	A	G	rs3120229	0.160996	0.04583	0.00097966	1925	1	1	No
Gene	ENSG00000185090.14_4	ENSG00000185090.14_4	MANEAL	protein_coding	Primary	VAR_1_38110151_T_TTG	1	38110151	T	TTG	rs34309111	0.19644	0.0488691	7.47282e-05	521	0.0389334	0.0631931	No
Gene	ENSG00000233728.1_7	ENSG00000233728.1_7	AL929472.3	lncRNA	Primary	VAR_1_38337765_G_A	1	38337765	G	A	rs12734823	0.317272	0.0909461	0.00116336	1924	1	1	No
Gene	ENSG00000196449.4_5	ENSG00000196449.4_5	YRDC	protein_coding	Primary	VAR_1_38105012_G_A	1	38105012	G	A	rs12046807	-0.165195	0.0403004	6.91754e-05	522	0.0361096	0.0592304	No
Gene	ENSG00000197982.14_6	ENSG00000197982.14_6	C1orf122	protein_coding	Primary	VAR_1_37911617_AG_A	1	37911617	AG	A	rs77086103	0.106846	0.0334673	0.00286743	1929	1	1	No
Gene	ENSG00000188786.10_5	ENSG00000188786.10_5	MTF1	protein_coding	Primary	VAR_1_37810392_C_T	1	37810392	C	T	rs11586886	-0.124524	0.0317647	3.37947e-05	553	0.0186885	0.0335351	Yes
Gene	ENSG00000188786.10_5	ENSG00000188786.10_5	MTF1	protein_coding	Conditional 1	VAR_1_38409073_A_G	1	38409073	A	G	rs28673728	0.134685	0.0333934	3.15351e-05	553	0.0174389	0.0475114	Yes
Gene	ENSG00000188786.10_5	ENSG00000188786.10_5	MTF1	protein_coding	Conditional 2	VAR_1_38781318_G_T	1	38781318	G	T	rs1576425	-0.129052	0.0357021	0.00010938	553	0.0604871	0.118871	No
Gene	ENSG00000230955.1_6	ENSG00000230955.1_6	AL929472.2	lncRNA	Primary	VAR_1_38243684_CAAAAA_C	1	38243684	CAAAAA	C	1_38243684_CAAAAA_C_b37	0.27368	0.0408236	8.58925e-13	508	4.36334e-10	2.4869e-09	Yes
Gene	ENSG00000204084.13_7	ENSG00000204084.13_7	INPP5B	protein_coding	Primary	VAR_1_38258644_G_C	1	38258644	G	C	rs12563037	-0.209704	0.033659	1.01035e-10	544	5.49632e-08	2.54683e-07	Yes
Gene	ENSG00000230955.1_6	ENSG00000230955.1_6	AL929472.2	lncRNA	Conditional 1	VAR_1_38373554_C_A	1	38373554	C	A	rs9728947	-0.195416	0.0481044	2.57482e-05	508	0.0130801	0.0387426	Yes
Gene	ENSG00000204084.13_7	ENSG00000204084.13_7	INPP5B	protein_coding	Conditional 1	VAR_1_38454569_T_*	1	38454569	T	*	1_38454569_T_*_b37	0.302773	0.063077	7.92717e-07	544	0.000431238	0.00294062	Yes
Gene	ENSG00000230955.1_6	ENSG00000230955.1_6	AL929472.2	lncRNA	Conditional 2	VAR_1_37854123_T_C	1	37854123	T	C	rs56008308	-0.137869	0.0390955	0.000235088	508	0.119424	0.190733	No
Gene	ENSG00000204084.13_7	ENSG00000204084.13_7	INPP5B	protein_coding	Conditional 2	VAR_1_38763942_G_A	1	38763942	G	A	rs12083721	0.137655	0.0334887	2.57204e-05	544	0.0139919	0.0476007	Yes
Gene	ENSG00000204084.13_7	ENSG00000204084.13_7	INPP5B	protein_coding	Conditional 3	VAR_1_38488626_T_C	1	38488626	T	C	rs72663617	0.161724	0.0410002	0.00223358	2174	1	1	No
Gene	ENSG00000183431.12_5	ENSG00000183431.12_5	SF3A3	protein_coding	Primary	VAR_1_38397369_C_T	1	38397369	C	T	rs35267671	-0.193968	0.0336023	3.73001e-07	533	0.00019881	0.000575077	Yes
Gene	ENSG00000183431.12_5	ENSG00000183431.12_5	SF3A3	protein_coding	Conditional 1	VAR_1_38731505_G_A	1	38731505	G	A	rs2637884	-0.122416	0.0330177	0.00950755	2029	1	1	No
Gene	ENSG00000183386.10_5	ENSG00000183386.10_5	FHL3	protein_coding	Primary	VAR_1_38461821_C_T	1	38461821	C	T	rs67631072	-0.401003	0.033351	2.45616e-37	508	1.24773e-34	3.61076e-33	Yes
Gene	ENSG00000183386.10_5	ENSG00000183386.10_5	FHL3	protein_coding	Conditional 1	VAR_1_38297095_T_A	1	38297095	T	A	rs28580415	-0.208388	0.0423719	1.26328e-06	508	0.000641746	0.00402366	Yes
Gene	ENSG00000183386.10_5	ENSG00000183386.10_5	FHL3	protein_coding	Conditional 2	VAR_1_38155841_A_T	1	38155841	A	T	rs681191	-0.0975876	0.0278673	0.00321387	1962	1	1	No
Gene	ENSG00000183520.12_5	ENSG00000183520.12_5	UTP11	protein_coding	Primary	VAR_1_38521278_G_A	1	38521278	G	A	rs35081137	-0.231311	0.0464606	2.16102e-06	510	0.00110212	0.00274948	Yes
Gene	ENSG00000183520.12_5	ENSG00000183520.12_5	UTP11	protein_coding	Conditional 1	VAR_1_38763378_C_T	1	38763378	C	T	rs1755300	-0.160717	0.0393117	5.07713e-05	510	0.0258934	0.0628282	No
Gene	ENSG00000116954.8_5	ENSG00000116954.8_5	RRAGC	protein_coding	Primary	VAR_1_38844881_T_G	1	38844881	T	G	rs12057690	-0.269412	0.0645044	1.31288e-05	475	0.00623616	0.0128489	Yes
Gene	ENSG00000116954.8_5	ENSG00000116954.8_5	RRAGC	protein_coding	Conditional 1	VAR_1_38951131_T_C	1	38951131	T	C	rs9439069	-0.137991	0.0416315	0.000458663	475	0.217865	0.312306	No
Gene	ENSG00000228436.3_8	ENSG00000228436.3_8	AL139260.1	lncRNA	Primary	VAR_1_39555391_TA_TAA	1	39555391	TA	TAA	1_39555391_T_TA_b37	0.269542	0.0784133	0.000840228	1788	1	1	No
Gene	ENSG00000214114.9_6	ENSG00000214114.9_6	MYCBP	protein_coding	Primary	VAR_1_38954566_C_T	1	38954566	C	T	rs55837099	0.212001	0.0616229	0.000390645	456	0.178134	0.23906	No
Gene	ENSG00000174574.16_5	ENSG00000174574.16_5	AKIRIN1	protein_coding	Primary	VAR_1_39455426_C_T	1	39455426	C	T	rs12756140	-0.0998617	0.0237552	1.46057e-05	412	0.00601756	0.0124568	Yes
Gene	ENSG00000174574.16_5	ENSG00000174574.16_5	AKIRIN1	protein_coding	Conditional 1	VAR_1_39213862_C_A	1	39213862	C	A	rs11211260	-0.0852822	0.0214547	0.000106126	412	0.043724	0.0909769	No
Gene	ENSG00000168653.11_4	ENSG00000168653.11_4	NDUFS5	protein_coding	Primary	VAR_1_39492462_C_T	1	39492462	C	T	rs3768324	-0.677947	0.043541	8.95508e-65	417	3.73427e-62	5.52421e-60	Yes
Gene	ENSG00000168653.11_4	ENSG00000168653.11_4	NDUFS5	protein_coding	Conditional 1	VAR_1_39467615_A_G	1	39467615	A	G	rs4147761	0.306974	0.0320816	4.64429e-24	417	1.93667e-21	3.16215e-19	Yes
Gene	ENSG00000168653.11_4	ENSG00000168653.11_4	NDUFS5	protein_coding	Conditional 2	VAR_1_39527019_G_T	1	39527019	G	T	rs11584048	0.194748	0.0383258	0.00701592	1526	1	1	No
Gene	ENSG00000127603.29_10	ENSG00000127603.29_10	MACF1	protein_coding	Primary	VAR_1_40022123_T_C	1	40022123	T	C	rs1180335	0.136792	0.0355163	5.61968e-05	642	0.0360784	0.0591891	No
Gene	ENSG00000183682.8_5	ENSG00000183682.8_5	BMP8A	protein_coding	Primary	VAR_1_39976059_C_CA	1	39976059	C	CA	rs201468966	0.632083	0.0769907	2.19787e-17	425	9.34094e-15	7.89282e-14	Yes
Gene	ENSG00000183682.8_5	ENSG00000183682.8_5	BMP8A	protein_coding	Conditional 1	VAR_1_39956101_G_C	1	39956101	G	C	rs2995516	-0.551168	0.107257	9.27653e-08	425	3.94252e-05	0.000404789	Yes
Gene	ENSG00000183682.8_5	ENSG00000183682.8_5	BMP8A	protein_coding	Conditional 2	VAR_1_40088592_TCTC_T	1	40088592	TCTC	T	rs143195856	-0.434008	0.0839944	7.96823e-06	425	0.0033865	0.0199546	Yes
Gene	ENSG00000183682.8_5	ENSG00000183682.8_5	BMP8A	protein_coding	Conditional 3	VAR_1_39942103_G_A	1	39942103	G	A	rs55855120	0.49215	0.13209	0.000123191	425	0.0523562	0.103509	No
Gene	ENSG00000237624.1_4	ENSG00000237624.1_4	OXCT2P1	unprocessed_pseudogene	Primary	VAR_1_39999318_AG_A	1	39999318	AG	A	rs147439054	-0.869512	0.101926	1.34173e-18	379	5.08517e-16	4.70604e-15	Yes
Gene	ENSG00000237624.1_4	ENSG00000237624.1_4	OXCT2P1	unprocessed_pseudogene	Conditional 1	VAR_1_40069939_G_A	1	40069939	G	A	rs3916164	0.474927	0.0658746	1.26407e-13	379	4.79084e-11	1.7994e-09	Yes
Gene	ENSG00000237624.1_4	ENSG00000237624.1_4	OXCT2P1	unprocessed_pseudogene	Conditional 2	VAR_1_40081463_C_T	1	40081463	C	T	rs1180321	-0.555261	0.0990356	2.03081e-09	379	7.69678e-07	2.78093e-05	Yes
Gene	ENSG00000237624.1_4	ENSG00000237624.1_4	OXCT2P1	unprocessed_pseudogene	Conditional 3	VAR_1_40097518_C_T	1	40097518	C	T	rs3820615	-0.444586	0.0769905	1.70177e-09	379	6.44972e-07	2.57793e-05	Yes
Gene	ENSG00000237624.1_4	ENSG00000237624.1_4	OXCT2P1	unprocessed_pseudogene	Conditional 4	VAR_1_39770633_T_G	1	39770633	T	G	rs72661951	0.374738	0.103339	0.000224223	379	0.0849807	0.12851	No
Gene	ENSG00000243970.3_6	ENSG00000243970.3_6	PPIEL	transcribed_unprocessed_pseudogene	Primary	VAR_1_40121346_G_A	1	40121346	G	A	rs3851910	-0.785719	0.0860726	4.11079e-21	400	1.64432e-18	1.80784e-17	Yes
Gene	ENSG00000243970.3_6	ENSG00000243970.3_6	PPIEL	transcribed_unprocessed_pseudogene	Conditional 1	VAR_1_39989926_T_C	1	39989926	T	C	rs710913	-0.290688	0.0421611	1.27064e-12	400	5.08256e-10	1.56826e-08	Yes
Gene	ENSG00000243970.3_6	ENSG00000243970.3_6	PPIEL	transcribed_unprocessed_pseudogene	Conditional 2	VAR_1_39999318_AG_A	1	39999318	AG	A	rs147439054	-0.284649	0.0605659	1.55481e-06	400	0.000621923	0.00620235	Yes
Gene	ENSG00000243970.3_6	ENSG00000243970.3_6	PPIEL	transcribed_unprocessed_pseudogene	Conditional 3	VAR_1_39942103_G_A	1	39942103	G	A	rs55855120	0.624782	0.110457	8.00776e-09	400	3.2031e-06	9.60203e-05	Yes
Gene	ENSG00000243970.3_6	ENSG00000243970.3_6	PPIEL	transcribed_unprocessed_pseudogene	Conditional 4	VAR_1_40170519_T_A	1	40170519	T	A	rs12120508	0.147393	0.0517232	0.00339426	1672	1	1	No
Gene	ENSG00000090621.14_8	ENSG00000090621.14_8	PABPC4	protein_coding	Primary	VAR_1_39700490_CTCCCAGACGGGGTCGCGGCTGGGCAGAGGTGCTCCTCACA_C	1	39700490	CTCCCAGACGGGGTCGCGGCTGGGCAGAGGTGCTCCTCACA	C	.	0.171926	0.0397136	0.000394909	412	0.162703	0.220289	No
Gene	ENSG00000228060.3_9	ENSG00000228060.3_9	PABPC4-AS1	lncRNA	Primary	VAR_1_40534020_G_A	1	40534020	G	A	rs3131665	-0.192868	0.0538252	0.000635338	401	0.254771	0.333597	No
Gene	ENSG00000163909.8_5	ENSG00000163909.8_5	HEYL	protein_coding	Primary	VAR_1_39590409_G_T	1	39590409	G	T	rs1472662	0.00249082	0.0290814	1	1589	1	1	No
Gene	ENSG00000116981.3_4	ENSG00000116981.3_4	NT5C1A	protein_coding	Primary	VAR_1_40137790_G_GGCGAGTCCCGGCGAGGGAA	1	40137790	G	GGCGAGTCCCGGCGAGGGAA	rs145781390	-0.19999	0.0395201	6.45033e-07	394	0.000254143	0.000721965	Yes
Gene	ENSG00000116981.3_4	ENSG00000116981.3_4	NT5C1A	protein_coding	Conditional 1	VAR_1_39791876_G_C	1	39791876	G	C	rs16826068	-0.194289	0.0565932	0.00156594	1590	1	1	No
Gene	ENSG00000116983.13_5	ENSG00000116983.13_5	HPCAL4	protein_coding	Primary	VAR_1_40156767_T_C	1	40156767	T	C	rs59796683	-0.202003	0.0447689	2.41068e-06	389	0.000937754	0.00237591	Yes
Gene	ENSG00000116983.13_5	ENSG00000116983.13_5	HPCAL4	protein_coding	Conditional 1	VAR_1_40156555_G_A	1	40156555	G	A	rs3754351	2.76237	0.698692	6.30555e-05	389	0.0245286	0.0604045	No
Gene	ENSG00000084072.17_5	ENSG00000084072.17_5	PPIE	protein_coding	Primary	VAR_1_40248931_A_G	1	40248931	A	G	rs12123153	-0.38691	0.0882437	4.48243e-05	392	0.0175711	0.0318005	Yes
Gene	ENSG00000084072.17_5	ENSG00000084072.17_5	PPIE	protein_coding	Conditional 1	VAR_1_40114648_C_T	1	40114648	C	T	rs4660327	0.310828	0.0762081	9.40034e-05	392	0.0368493	0.0808361	No
Gene	ENSG00000116985.12_6	ENSG00000116985.12_6	BMP8B	protein_coding	Primary	VAR_1_40166776_T_C	1	40166776	T	C	rs704774	-0.255769	0.0807234	0.00235278	1597	1	1	No
Gene	ENSG00000198754.5_4	ENSG00000198754.5_4	OXCT2	protein_coding	Primary	VAR_1_39995110_C_T	1	39995110	C	T	rs755248	0.935531	0.0986919	2.83942e-24	363	1.03071e-21	1.3852e-20	Yes
Gene	ENSG00000198754.5_4	ENSG00000198754.5_4	OXCT2	protein_coding	Conditional 1	VAR_1_39999318_AG_A	1	39999318	AG	A	rs147439054	0.764111	0.0812577	2.46556e-22	363	8.94996e-20	1.14365e-17	Yes
Gene	ENSG00000198754.5_4	ENSG00000198754.5_4	OXCT2	protein_coding	Conditional 2	VAR_1_40060473_G_A	1	40060473	G	A	rs4660303	0.413787	0.0660038	1.07383e-10	363	3.898e-08	2.20287e-06	Yes
Gene	ENSG00000198754.5_4	ENSG00000198754.5_4	OXCT2	protein_coding	Conditional 3	VAR_1_40386513_A_G	1	40386513	A	G	rs3117090	0.201432	0.0548786	0.000138422	363	0.0502471	0.10103	No
Gene	ENSG00000043514.17_7	ENSG00000043514.17_7	TRIT1	protein_coding	Primary	VAR_1_40345512_C_A	1	40345512	C	A	rs55752496	-1.46615	0.106392	1.07103e-49	428	4.584e-47	2.68842e-45	Yes
Gene	ENSG00000043514.17_7	ENSG00000043514.17_7	TRIT1	protein_coding	Conditional 1	VAR_1_40319024_T_A	1	40319024	T	A	rs7535113	0.474384	0.0717768	5.1234e-12	428	2.19281e-09	5.99505e-08	Yes
Gene	ENSG00000043514.17_7	ENSG00000043514.17_7	TRIT1	protein_coding	Conditional 2	VAR_1_40186325_GTAAGTAAGTAAA_*	1	40186325	GTAAGTAAGTAAA	*	1_40186325_GTAAGTAAGTAAA_*_b37	-0.364121	0.0729991	2.19748e-07	428	9.40521e-05	0.00159454	Yes
Gene	ENSG00000043514.17_7	ENSG00000043514.17_7	TRIT1	protein_coding	Conditional 3	VAR_1_40141851_C_T	1	40141851	C	T	rs12117848	-0.220416	0.056116	7.33688e-05	428	0.0314019	0.0746289	No
Gene	ENSG00000116990.11_6	ENSG00000116990.11_6	MYCL	protein_coding	Primary	VAR_1_40324720_C_T	1	40324720	C	T	rs12134606	-0.25099	0.0711011	0.000220724	439	0.0968977	0.139543	No
Gene	ENSG00000168389.18_4	ENSG00000168389.18_4	MFSD2A	protein_coding	Primary	VAR_1_40354544_C_G	1	40354544	C	G	rs230277	-0.220438	0.0674401	0.000679557	1779	1	1	No
Gene	ENSG00000131236.17_5	ENSG00000131236.17_5	CAP1	protein_coding	Primary	VAR_1_40094585_T_TCTAA	1	40094585	T	TCTAA	rs138096306	-0.113342	0.0222819	5.95286e-08	444	2.64307e-05	8.82642e-05	Yes
Gene	ENSG00000131236.17_5	ENSG00000131236.17_5	CAP1	protein_coding	Conditional 1	VAR_1_40120023_T_C	1	40120023	T	C	rs72663593	-0.122559	0.0316358	4.77034e-05	444	0.0211803	0.0544372	No
Gene	ENSG00000131238.17_7	ENSG00000131238.17_7	PPT1	protein_coding	Primary	VAR_1_40561911_T_C	1	40561911	T	C	rs6600312	-0.250985	0.0252457	5.3271e-24	451	2.40252e-21	3.14982e-20	Yes
Gene	ENSG00000131238.17_7	ENSG00000131238.17_7	PPT1	protein_coding	Conditional 1	VAR_1_40778377_C_T	1	40778377	C	T	rs1983658	0.111301	0.0277763	0.0144788	1906	1	1	No
Gene	ENSG00000117000.9_4	ENSG00000117000.9_4	RLF	protein_coding	Primary	VAR_1_40884713_A_T	1	40884713	A	T	rs446738	-0.116908	0.0330116	0.000565193	1989	1	1	No
Gene	ENSG00000259943.1_7	ENSG00000259943.1_7	AL050341.2	lncRNA	Primary	VAR_1_40688132_C_T	1	40688132	C	T	rs16827064	-0.508398	0.0699566	5.18773e-14	358	1.85721e-11	1.20076e-10	Yes
Gene	ENSG00000259943.1_7	ENSG00000259943.1_7	AL050341.2	lncRNA	Conditional 1	VAR_1_40864856_G_A	1	40864856	G	A	rs12754102	0.353507	0.084341	1.13839e-05	358	0.00407543	0.0168664	Yes
Gene	ENSG00000259943.1_7	ENSG00000259943.1_7	AL050341.2	lncRNA	Conditional 2	VAR_1_40780989_G_A	1	40780989	G	A	rs209920	0.302548	0.0760469	2.19707e-05	358	0.00786552	0.0335636	Yes
Gene	ENSG00000259943.1_7	ENSG00000259943.1_7	AL050341.2	lncRNA	Conditional 3	VAR_1_40395856_G_A	1	40395856	G	A	rs12741207	0.142982	0.043292	0.0005546	358	0.198547	0.275377	No
Gene	ENSG00000084073.9_4	ENSG00000084073.9_4	ZMPSTE24	protein_coding	Primary	VAR_1_40573134_A_G	1	40573134	A	G	rs12074195	-0.201534	0.036287	9.51891e-08	379	3.60767e-05	0.000118031	Yes
Gene	ENSG00000084073.9_4	ENSG00000084073.9_4	ZMPSTE24	protein_coding	Conditional 1	VAR_1_40568221_G_T	1	40568221	G	T	rs34269799	1.09296	0.217602	4.25232e-05	379	0.0161163	0.0449604	Yes
Gene	ENSG00000084073.9_4	ENSG00000084073.9_4	ZMPSTE24	protein_coding	Conditional 2	VAR_1_40574083_TCTC_T	1	40574083	TCTC	T	rs200122911	-0.173398	0.0443994	0.00250507	1815	1	1	No
Gene	ENSG00000049089.15_9	ENSG00000049089.15_9	COL9A2	protein_coding	Primary	VAR_1_40559053_AATAGG_A	1	40559053	AATAGG	A	rs57461768	-0.192781	0.0513063	0.00026292	383	0.100698	0.144251	No
Gene	ENSG00000084070.12_6	ENSG00000084070.12_6	SMAP2	protein_coding	Primary	VAR_1_40876113_A_G	1	40876113	A	G	rs2935888	-0.190016	0.051657	0.000480148	480	0.230471	0.303325	No
Gene	ENSG00000187801.15_5	ENSG00000187801.15_5	ZFP69B	protein_coding	Primary	VAR_1_40770425_G_A	1	40770425	G	A	rs72944910	-0.294963	0.0896469	0.000465773	488	0.227297	0.299422	No
Gene	ENSG00000260920.2_7	ENSG00000260920.2_7	AL031985.3	lncRNA	Primary	VAR_1_41413121_A_G	1	41413121	A	G	rs56722362	0.190143	0.0488543	5.70521e-05	478	0.0272709	0.0465345	Yes
Gene	ENSG00000260920.2_7	ENSG00000260920.2_7	AL031985.3	lncRNA	Conditional 1	VAR_1_40904757_C_T	1	40904757	C	T	rs209619	0.181834	0.049823	0.000169419	478	0.0809824	0.142314	No
Gene	ENSG00000187815.10_4	ENSG00000187815.10_4	ZFP69	protein_coding	Primary	VAR_1_41026035_C_T	1	41026035	C	T	rs10889473	-0.446488	0.0620087	6.27259e-14	487	3.05475e-11	1.93526e-10	Yes
Gene	ENSG00000187815.10_4	ENSG00000187815.10_4	ZFP69	protein_coding	Conditional 1	VAR_1_41021959_A_C	1	41021959	A	C	rs61779182	0.697706	0.145707	7.14605e-07	487	0.000348013	0.00247533	Yes
Gene	ENSG00000187815.10_4	ENSG00000187815.10_4	ZFP69	protein_coding	Conditional 2	VAR_1_41257209_A_G	1	41257209	A	G	rs7553872	0.520251	0.135978	5.05004e-05	487	0.0245937	0.0680132	No
Gene	ENSG00000164002.11_8	ENSG00000164002.11_8	EXO5	protein_coding	Primary	VAR_1_41018167_T_C	1	41018167	T	C	rs4660419	0.497349	0.0555083	2.30246e-20	469	1.07985e-17	1.12663e-16	Yes
Gene	ENSG00000164002.11_8	ENSG00000164002.11_8	EXO5	protein_coding	Conditional 1	VAR_1_41143301_C_T	1	41143301	C	T	rs6660345	-0.338073	0.0885601	9.58506e-05	469	0.0449539	0.0926429	No
Gene	ENSG00000227278.1_7	ENSG00000227278.1_7	AL603839.1	lncRNA	Primary	VAR_1_40539572_A_G	1	40539572	A	G	rs11552578	-0.50974	0.142046	0.00186303	1988	1	1	No
Gene	ENSG00000238186.1_7	ENSG00000238186.1_7	AL603839.2	lncRNA	Primary	VAR_1_40795081_ATAATAAT_*	1	40795081	ATAATAAT	*	1_40795081_ATAATAAT_*_b37	0.493267	0.117754	1.36158e-05	471	0.00641304	0.0131723	Yes
Gene	ENSG00000238186.1_7	ENSG00000238186.1_7	AL603839.2	lncRNA	Conditional 1	VAR_1_41018167_T_C	1	41018167	T	C	rs4660419	0.343129	0.0898127	7.84601e-05	471	0.0369547	0.0809766	No
Gene	ENSG00000117010.17_5	ENSG00000117010.17_5	ZNF684	protein_coding	Primary	VAR_1_41007403_T_A	1	41007403	T	A	rs41268073	-0.5505	0.068267	7.64302e-17	470	3.59222e-14	2.89231e-13	Yes
Gene	ENSG00000117010.17_5	ENSG00000117010.17_5	ZNF684	protein_coding	Conditional 1	VAR_1_40963650_C_T	1	40963650	C	T	rs4459099	0.660739	0.116418	3.08106e-09	470	1.4481e-06	2.29123e-05	Yes
Gene	ENSG00000117010.17_5	ENSG00000117010.17_5	ZNF684	protein_coding	Conditional 2	VAR_1_40984266_A_G	1	40984266	A	G	rs3856248	-0.292768	0.0828405	0.000259882	470	0.122144	0.193883	No
Gene	ENSG00000117016.10_5	ENSG00000117016.10_5	RIMS3	protein_coding	Primary	VAR_1_41087169_A_G	1	41087169	A	G	rs76796863	-0.15291	0.0432021	0.000254211	467	0.118716	0.166382	No
Gene	ENSG00000272145.1_6	ENSG00000272145.1_6	NFYC-AS1	lncRNA	Primary	VAR_1_41131398_C_A	1	41131398	C	A	rs59433917	-0.239238	0.0593152	2.09707e-05	447	0.00937392	0.0183947	Yes
Gene	ENSG00000272145.1_6	ENSG00000272145.1_6	NFYC-AS1	lncRNA	Conditional 1	VAR_1_41367298_T_A	1	41367298	T	A	rs1576100	0.272414	0.0772376	0.000265151	447	0.118522	0.190348	No
Gene	ENSG00000066136.20_4	ENSG00000066136.20_4	NFYC	protein_coding	Primary	VAR_1_41106583_A_G	1	41106583	A	G	rs4660439	0.16327	0.0287645	5.52248e-08	464	2.56243e-05	8.5788e-05	Yes
Gene	ENSG00000066136.20_4	ENSG00000066136.20_4	NFYC	protein_coding	Conditional 1	VAR_1_41185534_A_C	1	41185534	A	C	rs2744799	0.119333	0.029951	0.00025745	464	0.119457	0.191613	No
Gene	ENSG00000117013.17_6	ENSG00000117013.17_6	KCNQ4	protein_coding	Primary	VAR_1_41240519_C_T	1	41240519	C	T	rs823673	-0.156	0.0442605	0.00180631	2263	1	1	No
Gene	ENSG00000179862.7_4	ENSG00000179862.7_4	CITED4	protein_coding	Primary	VAR_1_41398439_G_A	1	41398439	G	A	rs4660181	0.147448	0.0421689	0.000781877	2123	1	1	No
Gene	ENSG00000171793.16_7	ENSG00000171793.16_7	CTPS1	protein_coding	Primary	VAR_1_41590190_T_TTA	1	41590190	T	TTA	rs72513236	-0.229441	0.0301773	2.0164e-15	507	1.02231e-12	7.28968e-12	Yes
Gene	ENSG00000171793.16_7	ENSG00000171793.16_7	CTPS1	protein_coding	Conditional 1	VAR_1_41633367_T_C	1	41633367	T	C	rs61781830	-1.54861	0.24852	3.07991e-09	507	1.56152e-06	2.45417e-05	Yes
Gene	ENSG00000171793.16_7	ENSG00000171793.16_7	CTPS1	protein_coding	Conditional 2	VAR_1_41453453_G_T	1	41453453	G	T	rs4453027	-0.112843	0.0307353	0.000331479	507	0.16806	0.246772	No
Gene	ENSG00000281207.1_5	ENSG00000281207.1_5	SLFNL1-AS1	lncRNA	Primary	VAR_1_41623728_G_C	1	41623728	G	C	rs2284801	0.217315	0.0547827	3.50801e-05	531	0.0186275	0.0334438	Yes
Gene	ENSG00000281207.1_5	ENSG00000281207.1_5	SLFNL1-AS1	lncRNA	Conditional 1	VAR_1_41815558_AC_A	1	41815558	AC	A	rs34622369	0.168851	0.0490821	0.000440402	2318	1	1	No
Gene	ENSG00000171790.15_4	ENSG00000171790.15_4	SLFNL1	protein_coding	Primary	VAR_1_41473283_A_G	1	41473283	A	G	rs41308258	-0.335094	0.0765667	7.21583e-06	519	0.00374502	0.00820122	Yes
Gene	ENSG00000171790.15_4	ENSG00000171790.15_4	SLFNL1	protein_coding	Conditional 1	VAR_1_41897615_T_C	1	41897615	T	C	rs7526457	0.366862	0.106919	0.00046842	2257	1	1	No
Gene	ENSG00000010803.16_7	ENSG00000010803.16_7	SCMH1	protein_coding	Primary	VAR_1_41570459_G_A	1	41570459	G	A	rs475390	0.245466	0.0510777	7.60316e-07	576	0.000437942	0.0011863	Yes
Gene	ENSG00000010803.16_7	ENSG00000010803.16_7	SCMH1	protein_coding	Conditional 1	VAR_1_42082373_C_T	1	42082373	C	T	.	-0.284489	0.0790997	0.000362612	576	0.208865	0.301499	No
Gene	ENSG00000204060.7_4	ENSG00000204060.7_4	FOXO6	protein_coding	Primary	VAR_1_41738497_C_T	1	41738497	C	T	rs72665657	-0.278319	0.0603884	5.02387e-06	478	0.00240141	0.0055404	Yes
Gene	ENSG00000204060.7_4	ENSG00000204060.7_4	FOXO6	protein_coding	Conditional 1	VAR_1_41908284_C_G	1	41908284	C	G	rs4511100	-0.131837	0.0338193	0.000111345	478	0.0532231	0.104438	No
Gene	ENSG00000229901.1_7	ENSG00000229901.1_7	FOXO6-AS1	lncRNA	Primary	VAR_1_41455602_G_A	1	41455602	G	A	rs61780428	0.518523	0.146306	0.000609934	2150	1	1	No
Gene	ENSG00000127129.10_5	ENSG00000127129.10_5	EDN2	protein_coding	Primary	VAR_1_41950473_G_A	1	41950473	G	A	rs6674101	-0.542367	0.0671481	3.06442e-17	397	1.21657e-14	1.01928e-13	Yes
Gene	ENSG00000127129.10_5	ENSG00000127129.10_5	EDN2	protein_coding	Conditional 1	VAR_1_41566458_G_A	1	41566458	G	A	rs11209523	0.304871	0.084661	0.000222732	397	0.0884245	0.152154	No
Gene	ENSG00000127124.16_7	ENSG00000127124.16_7	HIVEP3	protein_coding	Primary	VAR_1_42295455_C_T	1	42295455	C	T	rs496684	0.231939	0.0702474	0.000543423	2922	1	1	No
Gene	ENSG00000198815.9_9	ENSG00000198815.9_9	FOXJ3	protein_coding	Primary	VAR_1_42256262_G_A	1	42256262	G	A	rs11210527	-0.148478	0.0380566	9.64287e-05	289	0.0278679	0.0474191	Yes
Gene	ENSG00000198815.9_9	ENSG00000198815.9_9	FOXJ3	protein_coding	Conditional 1	VAR_1_42142473_G_A	1	42142473	G	A	rs16828535	-0.0786834	0.0501345	1	2043	1	1	No
Gene	ENSG00000177181.15_6	ENSG00000177181.15_6	RIMKLA	protein_coding	Primary	VAR_1_43302971_C_G	1	43302971	C	G	rs1466548	-0.131713	0.034338	4.59357e-05	270	0.0124026	0.0234016	Yes
Gene	ENSG00000177181.15_6	ENSG00000177181.15_6	RIMKLA	protein_coding	Conditional 1	VAR_1_43366279_C_G	1	43366279	C	G	rs710225	0.127293	0.0339469	8.52367e-05	270	0.0230139	0.0578101	No
Gene	ENSG00000066185.13_5	ENSG00000066185.13_5	ZMYND12	protein_coding	Primary	VAR_1_43018279_TA_T	1	43018279	TA	T	1_43018279_T_A_b37	-0.645377	0.10051	1.94437e-11	271	5.26926e-09	2.72082e-08	Yes
Gene	ENSG00000066185.13_5	ENSG00000066185.13_5	ZMYND12	protein_coding	Conditional 1	VAR_1_43085689_T_C	1	43085689	T	C	rs12027695	0.481494	0.0817525	8.05544e-10	271	2.18303e-07	4.06714e-06	Yes
Gene	ENSG00000066185.13_5	ENSG00000066185.13_5	ZMYND12	protein_coding	Conditional 2	VAR_1_42876423_G_A	1	42876423	G	A	rs7413966	-0.263539	0.0662094	2.7552e-05	271	0.00746658	0.0325624	Yes
Gene	ENSG00000066185.13_5	ENSG00000066185.13_5	ZMYND12	protein_coding	Conditional 3	VAR_1_42576537_C_T	1	42576537	C	T	rs10749843	-0.180404	0.0664727	0.0181244	1837	1	1	No
Gene	ENSG00000127125.9_5	ENSG00000127125.9_5	PPCS	protein_coding	Primary	VAR_1_43380982_C_A	1	43380982	C	A	rs841837	-0.266797	0.0695929	0.000168109	283	0.0475749	0.0752895	No
Gene	ENSG00000186409.18_9	ENSG00000186409.18_9	CCDC30	protein_coding	Primary	VAR_1_43012184_A_G	1	43012184	A	G	rs4596941	0.45124	0.0684022	6.26538e-12	393	2.46229e-09	1.31386e-08	Yes
Gene	ENSG00000186409.18_9	ENSG00000186409.18_9	CCDC30	protein_coding	Conditional 1	VAR_1_43621244_T_C	1	43621244	T	C	rs12033103	0.584483	0.118599	3.7989e-07	393	0.000149297	0.00124921	Yes
Gene	ENSG00000186409.18_9	ENSG00000186409.18_9	CCDC30	protein_coding	Conditional 2	VAR_1_42756774_T_C	1	42756774	T	C	rs61775126	0.33948	0.0894292	9.04445e-05	393	0.0355447	0.0846924	No
Gene	ENSG00000236876.3_4	ENSG00000236876.3_4	TMSB4XP1	processed_pseudogene	Primary	VAR_1_43152773_T_A	1	43152773	T	A	rs34276891	0.506943	0.160621	0.00115205	1896	1	1	No
Gene	ENSG00000171960.11_6	ENSG00000171960.11_6	PPIH	protein_coding	Primary	VAR_1_43119855_A_C	1	43119855	A	C	rs16829832	-0.344854	0.0739024	1.81892e-06	337	0.000612977	0.00161229	Yes
Gene	ENSG00000171960.11_6	ENSG00000171960.11_6	PPIH	protein_coding	Conditional 1	VAR_1_43107624_T_C	1	43107624	T	C	rs12034126	-0.267931	0.0649676	9.26538e-05	337	0.0312243	0.0717781	No
Gene	ENSG00000285728.2_4	ENSG00000285728.2_4	AC098484.4	lncRNA	Primary	VAR_1_43492944_A_G	1	43492944	A	G	rs596174	0.201975	0.0569955	0.00675211	1974	1	1	No
Gene	ENSG00000065978.19_5	ENSG00000065978.19_5	YBX1	protein_coding	Primary	VAR_1_42877218_G_A	1	42877218	G	A	rs6677163	-0.118916	0.02934	0.0025243	2018	1	1	No
Gene	ENSG00000117385.16_5	ENSG00000117385.16_5	P3H1	protein_coding	Primary	VAR_1_42909543_T_C	1	42909543	T	C	rs12131762	-0.10233	0.0270835	0.000119442	361	0.0431186	0.0690867	No
Gene	ENSG00000164008.16_6	ENSG00000164008.16_6	C1orf50	protein_coding	Primary	VAR_1_43321476_G_A	1	43321476	G	A	rs6685920	0.585645	0.135858	0.000106211	371	0.0394043	0.063858	No
Gene	ENSG00000283580.3_6	ENSG00000283580.3_6	AC098484.3	protein_coding	Primary	VAR_1_43245560_A_G	1	43245560	A	G	rs10493114	-0.825113	0.0746691	1.21985e-31	382	4.65981e-29	9.55238e-28	Yes
Gene	ENSG00000283580.3_6	ENSG00000283580.3_6	AC098484.3	protein_coding	Conditional 1	VAR_1_43234243_A_T	1	43234243	A	T	rs11210713	-0.407338	0.107123	0.00034518	382	0.131859	0.206546	No
Gene	ENSG00000228452.1_7	ENSG00000228452.1_7	AC098484.1	lncRNA	Primary	VAR_1_43298067_T_C	1	43298067	T	C	rs11580112	-0.438944	0.0786607	1.5191e-08	370	5.62067e-06	2.06445e-05	Yes
Gene	ENSG00000228452.1_7	ENSG00000228452.1_7	AC098484.1	lncRNA	Conditional 1	VAR_1_43669850_G_A	1	43669850	G	A	rs4660248	-0.334981	0.102922	0.000601288	2030	1	1	No
Gene	ENSG00000177868.12_5	ENSG00000177868.12_5	SVBP	protein_coding	Primary	VAR_1_43296195_C_T	1	43296195	C	T	rs33953680	0.705252	0.0529012	1.23587e-46	384	4.74575e-44	2.36965e-42	Yes
Gene	ENSG00000177868.12_5	ENSG00000177868.12_5	SVBP	protein_coding	Conditional 1	VAR_1_43108861_C_G	1	43108861	C	G	rs6687042	0.48259	0.0754174	9.91529e-12	384	3.80747e-09	9.85917e-08	Yes
Gene	ENSG00000177868.12_5	ENSG00000177868.12_5	SVBP	protein_coding	Conditional 2	VAR_1_43228685_A_G	1	43228685	A	G	rs2760072	-0.165494	0.0443103	9.5579e-05	384	0.0367023	0.0864675	No
Gene	ENSG00000164010.15_9	ENSG00000164010.15_9	ERMAP	protein_coding	Primary	VAR_1_43210865_C_T	1	43210865	C	T	rs12743912	0.323161	0.0695249	0.000449161	381	0.171131	0.230582	No
Gene	ENSG00000228192.8_8	ENSG00000228192.8_8	AL512353.1	lncRNA	Primary	VAR_1_43107679_A_G	1	43107679	A	G	rs2147312	-0.421358	0.0929222	2.64363e-05	381	0.0100722	0.0195478	Yes
Gene	ENSG00000228192.8_8	ENSG00000228192.8_8	AL512353.1	lncRNA	Conditional 1	VAR_1_43345726_C_T	1	43345726	C	T	rs1601238	-0.35778	0.083825	0.000202136	381	0.0770137	0.13724	No
Gene	ENSG00000164011.18_6	ENSG00000164011.18_6	ZNF691	protein_coding	Primary	VAR_1_43305407_TACA_T	1	43305407	TACA	T	rs5773792	-0.295521	0.0535463	4.94836e-09	382	1.89028e-06	7.36667e-06	Yes
Gene	ENSG00000164011.18_6	ENSG00000164011.18_6	ZNF691	protein_coding	Conditional 1	VAR_1_43660966_G_A	1	43660966	G	A	rs12063838	0.1797	0.047704	8.8592e-05	382	0.0338421	0.0757229	No
Gene	ENSG00000117394.23_8	ENSG00000117394.23_8	SLC2A1	protein_coding	Primary	VAR_1_43428757_A_G	1	43428757	A	G	rs710216	-0.141677	0.0291072	3.04271e-07	364	0.000110755	0.000335959	Yes
Gene	ENSG00000117394.23_8	ENSG00000117394.23_8	SLC2A1	protein_coding	Conditional 1	VAR_1_43412343_A_G	1	43412343	A	G	rs900834	-0.505714	0.175355	8.20159e-05	364	0.0298538	0.069456	No
Gene	ENSG00000227533.6_6	ENSG00000227533.6_6	SLC2A1-AS1	lncRNA	Primary	VAR_1_43419705_G_C	1	43419705	G	C	rs17387886	0.983938	0.0712314	3.82105e-51	360	1.37558e-48	8.79616e-47	Yes
Gene	ENSG00000227533.6_6	ENSG00000227533.6_6	SLC2A1-AS1	lncRNA	Conditional 1	VAR_1_43441125_A_T	1	43441125	A	T	rs1770803	0.314615	0.0410825	1.12331e-14	360	4.04392e-12	1.79398e-10	Yes
Gene	ENSG00000227533.6_6	ENSG00000227533.6_6	SLC2A1-AS1	lncRNA	Conditional 2	VAR_1_43603691_G_A	1	43603691	G	A	rs601168	-0.205051	0.0542228	0.000526912	360	0.189688	0.271036	No
Gene	ENSG00000117395.12_6	ENSG00000117395.12_6	EBNA1BP2	protein_coding	Primary	VAR_1_43644795_G_A	1	43644795	G	A	rs2025590	0.286656	0.0377936	8.11207e-15	394	3.19616e-12	2.17873e-11	Yes
Gene	ENSG00000117395.12_6	ENSG00000117395.12_6	EBNA1BP2	protein_coding	Conditional 1	VAR_1_43443005_G_A	1	43443005	G	A	rs7534178	0.131781	0.0408692	0.0016319	1835	1	1	No
Gene	ENSG00000179178.11_5	ENSG00000179178.11_5	TMEM125	protein_coding	Primary	VAR_1_43513114_C_T	1	43513114	C	T	rs71654271	-0.435358	0.120794	0.000563749	367	0.206896	0.274298	No
Gene	ENSG00000066056.14_4	ENSG00000066056.14_4	TIE1	protein_coding	Primary	VAR_1_43352917_C_CCGTCTCCTCT	1	43352917	C	CCGTCTCCTCT	rs140489298	-0.119238	0.0283945	5.97304e-05	374	0.0223392	0.0391399	Yes
Gene	ENSG00000066056.14_4	ENSG00000066056.14_4	TIE1	protein_coding	Conditional 1	VAR_1_43447879_C_T	1	43447879	C	T	rs12026173	0.153062	0.0390317	4.92931e-05	374	0.0184356	0.0494251	Yes
Gene	ENSG00000066056.14_4	ENSG00000066056.14_4	TIE1	protein_coding	Conditional 2	VAR_1_44042004_T_TG	1	44042004	T	TG	rs34058671	-0.153351	0.0558385	0.00327784	1793	1	1	No
Gene	ENSG00000117399.14_4	ENSG00000117399.14_4	CDC20	protein_coding	Primary	VAR_1_43516074_A_T	1	43516074	A	T	rs34816785	-0.206695	0.0571519	0.00150062	1770	1	1	No
Gene	ENSG00000066322.15_6	ENSG00000066322.15_6	ELOVL1	protein_coding	Primary	VAR_1_44318286_T_C	1	44318286	T	C	rs3011223	-0.0982143	0.0226721	0.0014627	1767	1	1	No
Gene	ENSG00000159479.17_5	ENSG00000159479.17_5	MED8	protein_coding	Primary	VAR_1_43850473_A_G	1	43850473	A	G	rs11172	-0.276661	0.0372993	2.60492e-15	355	9.24747e-13	6.61778e-12	Yes
Gene	ENSG00000159479.17_5	ENSG00000159479.17_5	MED8	protein_coding	Conditional 1	VAR_1_43699813_A_G	1	43699813	A	G	rs3820588	-0.178573	0.0406183	5.63229e-06	355	0.00199946	0.00989297	Yes
Gene	ENSG00000159479.17_5	ENSG00000159479.17_5	MED8	protein_coding	Conditional 2	VAR_1_43764084_G_C	1	43764084	G	C	rs3120047	-0.221555	0.0618147	0.000135125	355	0.0479693	0.103078	No
Gene	ENSG00000198198.17_9	ENSG00000198198.17_9	SZT2	protein_coding	Primary	VAR_1_43555818_T_C	1	43555818	T	C	rs1098626	0.156227	0.0488952	0.000742668	1829	1	1	No
Gene	ENSG00000229372.1_7	ENSG00000229372.1_7	SZT2-AS1	lncRNA	Primary	VAR_1_43435904_G_C	1	43435904	G	C	rs841571	-0.219065	0.0601603	0.000132014	337	0.0444887	0.0709869	No
Gene	ENSG00000178922.16_7	ENSG00000178922.16_7	HYI	protein_coding	Primary	VAR_1_43911162_TCC_T	1	43911162	TCC	T	rs34464308	-0.298348	0.0315847	5.99716e-23	332	1.99106e-20	2.47143e-19	Yes
Gene	ENSG00000178922.16_7	ENSG00000178922.16_7	HYI	protein_coding	Conditional 1	VAR_1_43826099_A_G	1	43826099	A	G	rs2069385	0.222471	0.0550724	3.1364e-05	332	0.0104129	0.0330134	Yes
Gene	ENSG00000178922.16_7	ENSG00000178922.16_7	HYI	protein_coding	Conditional 2	VAR_1_44271656_T_C	1	44271656	T	C	rs812490	0.0851551	0.025842	0.000688268	1683	1	1	No
Gene	ENSG00000142949.17_5	ENSG00000142949.17_5	PTPRF	protein_coding	Primary	VAR_1_43858937_T_A	1	43858937	T	A	rs1762343	-0.125156	0.0284522	1.57263e-05	379	0.00596025	0.012351	Yes
Gene	ENSG00000142949.17_5	ENSG00000142949.17_5	PTPRF	protein_coding	Conditional 1	VAR_1_44269187_T_A	1	44269187	T	A	rs12024345	-0.108463	0.0262917	0.0214585	1850	1	1	No
Gene	ENSG00000066135.13_6	ENSG00000066135.13_6	KDM4A	protein_coding	Primary	VAR_1_44126472_GA_G	1	44126472	GA	G	rs5773812	0.113324	0.035503	0.000699015	1701	1	1	No
Gene	ENSG00000236200.6_8	ENSG00000236200.6_8	KDM4A-AS1	lncRNA	Primary	VAR_1_44119997_T_A	1	44119997	T	A	rs613976	-0.24702	0.0557214	3.393e-06	325	0.00110273	0.00275064	Yes
Gene	ENSG00000236200.6_8	ENSG00000236200.6_8	KDM4A-AS1	lncRNA	Conditional 1	VAR_1_43899228_G_A	1	43899228	G	A	rs111538847	0.329987	0.0897287	0.000116078	325	0.0377252	0.0821412	No
Gene	ENSG00000126091.21_9	ENSG00000126091.21_9	ST3GAL3	protein_coding	Primary	VAR_1_44086831_C_T	1	44086831	C	T	rs1143702	-0.212239	0.0429374	7.55224e-07	376	0.000283964	0.00079872	Yes
Gene	ENSG00000126091.21_9	ENSG00000126091.21_9	ST3GAL3	protein_coding	Conditional 1	VAR_1_44379248_T_G	1	44379248	T	G	rs3791112	0.169345	0.0506457	0.00136823	1744	1	1	No
Gene	ENSG00000117407.17_7	ENSG00000117407.17_7	ARTN	protein_coding	Primary	VAR_1_44196416_T_A	1	44196416	T	A	rs7538463	-0.373675	0.0701447	6.93415e-08	314	2.17732e-05	7.36914e-05	Yes
Gene	ENSG00000117407.17_7	ENSG00000117407.17_7	ARTN	protein_coding	Conditional 1	VAR_1_44627483_C_T	1	44627483	C	T	rs1089896	-0.261266	0.0754056	0.00138478	1495	1	1	No
Gene	ENSG00000237950.1	ENSG00000237950.1	RP11-7O11.3	antisense	Primary	VAR_1_44445667_T_C	1	44445667	T	C	rs3762423	-0.626007	0.19358	0.00284307	1499	1	1	No
Gene	ENSG00000117408.11_4	ENSG00000117408.11_4	IPO13	protein_coding	Primary	VAR_1_44585616_A_G	1	44585616	A	G	rs7513563	-0.137774	0.0453073	0.001649	1537	1	1	No
Gene	ENSG00000132768.14_4	ENSG00000132768.14_4	DPH2	protein_coding	Primary	VAR_1_44287186_C_T	1	44287186	C	T	rs641356	-0.19178	0.054459	0.000160755	322	0.0517631	0.0809994	No
Gene	ENSG00000117410.14_5	ENSG00000117410.14_5	ATP6V0B	protein_coding	Primary	VAR_1_44277746_C_T	1	44277746	C	T	rs12133508	0.177735	0.0388828	2.42791e-06	325	0.000789072	0.00202929	Yes
Gene	ENSG00000117410.14_5	ENSG00000117410.14_5	ATP6V0B	protein_coding	Conditional 1	VAR_1_44287943_A_C	1	44287943	A	C	rs12741189	-1.4821	0.156614	5.13184e-23	325	1.66785e-20	2.42065e-18	Yes
Gene	ENSG00000117410.14_5	ENSG00000117410.14_5	ATP6V0B	protein_coding	Conditional 2	VAR_1_44443874_T_TGAC	1	44443874	T	TGAC	rs3216995	-0.329931	0.0665523	2.9426e-07	325	9.56343e-05	0.00161516	Yes
Gene	ENSG00000117410.14_5	ENSG00000117410.14_5	ATP6V0B	protein_coding	Conditional 3	VAR_1_44597213_G_A	1	44597213	G	A	rs67752000	-0.131901	0.0391144	0.000599936	325	0.194979	0.27179	No
Gene	ENSG00000117411.16_2	ENSG00000117411.16_2	B4GALT2	protein_coding	Primary	VAR_1_43949095_A_G	1	43949095	A	G	rs10732843	0.017611	0.0254347	1	1545	1	1	No
Gene	ENSG00000159214.13_5	ENSG00000159214.13_5	CCDC24	protein_coding	Primary	VAR_1_44464205_A_G	1	44464205	A	G	rs3791124	-0.215237	0.0501086	0.000229054	330	0.075588	0.112398	No
Gene	ENSG00000196517.13_8	ENSG00000196517.13_8	SLC6A9	protein_coding	Primary	VAR_1_44494076_C_G	1	44494076	C	G	rs74658637	-0.251424	0.0670768	0.000300731	372	0.111872	0.158222	No
Gene	ENSG00000230615.7_9	ENSG00000230615.7_9	AL139220.2	lncRNA	Primary	VAR_1_44532939_C_T	1	44532939	C	T	rs4660265	-0.211144	0.0593701	0.000239239	428	0.102394	0.146342	No
Gene	ENSG00000233514.1_5	ENSG00000233514.1_5	AL356653.1	processed_pseudogene	Primary	VAR_1_44993541_C_T	1	44993541	C	T	rs12736040	-0.46207	0.110693	1.5162e-05	400	0.00606481	0.0125441	Yes
Gene	ENSG00000233514.1_5	ENSG00000233514.1_5	AL356653.1	processed_pseudogene	Conditional 1	VAR_1_44939696_G_T	1	44939696	G	T	rs4660806	0.659208	0.188676	0.000273016	400	0.109206	0.178831	No
Gene	ENSG00000178028.14_6	ENSG00000178028.14_6	DMAP1	protein_coding	Primary	VAR_1_44699848_T_G	1	44699848	T	G	rs17414912	0.343426	0.0593705	3.8371e-09	404	1.55019e-06	6.09589e-06	Yes
Gene	ENSG00000178028.14_6	ENSG00000178028.14_6	DMAP1	protein_coding	Conditional 1	VAR_1_44393533_C_T	1	44393533	C	T	rs4031031	-0.218393	0.048453	1.58817e-05	404	0.00641622	0.0232409	Yes
Gene	ENSG00000178028.14_6	ENSG00000178028.14_6	DMAP1	protein_coding	Conditional 2	VAR_1_45082340_G_A	1	45082340	G	A	rs11585508	-0.134215	0.0427374	0.0033245	1549	1	1	No
Gene	ENSG00000117419.16_7	ENSG00000117419.16_7	ERI3	protein_coding	Primary	VAR_1_44686322_T_C	1	44686322	T	C	rs12419	-0.151999	0.0316965	3.42091e-06	440	0.0015052	0.00365031	Yes
Gene	ENSG00000117419.16_7	ENSG00000117419.16_7	ERI3	protein_coding	Conditional 1	VAR_1_44490953_A_ATC	1	44490953	A	ATC	rs78455126	-0.11046	0.0350756	0.00461726	1738	1	1	No
Gene	ENSG00000187147.18_6	ENSG00000187147.18_6	RNF220	protein_coding	Primary	VAR_1_45119965_C_T	1	45119965	C	T	rs3444	0.149009	0.0363899	1.87542e-05	466	0.00873947	0.0173032	Yes
Gene	ENSG00000187147.18_6	ENSG00000187147.18_6	RNF220	protein_coding	Conditional 1	VAR_1_44979966_G_A	1	44979966	G	A	rs6704115	0.138085	0.0348441	4.30849e-05	466	0.0200775	0.0524515	No
Gene	ENSG00000126106.14_5	ENSG00000126106.14_5	TMEM53	protein_coding	Primary	VAR_1_45361202_A_C	1	45361202	A	C	rs74377937	0.230715	0.0739126	0.00202053	1547	1	1	No
Gene	ENSG00000198520.12_9	ENSG00000198520.12_9	ARMH1	protein_coding	Primary	VAR_1_45137703_G_A	1	45137703	G	A	rs6678831	0.30408	0.0771514	3.69317e-05	350	0.0129261	0.0242876	Yes
Gene	ENSG00000198520.12_9	ENSG00000198520.12_9	ARMH1	protein_coding	Conditional 1	VAR_1_45154562_T_A	1	45154562	T	A	rs72899527	-1.24464	0.244865	7.90537e-08	350	2.76688e-05	0.000296243	Yes
Gene	ENSG00000198520.12_9	ENSG00000198520.12_9	ARMH1	protein_coding	Conditional 2	VAR_1_45380696_C_T	1	45380696	C	T	rs61789958	0.359033	0.102312	0.000222672	350	0.0779352	0.140933	No
Gene	ENSG00000142945.13_6	ENSG00000142945.13_6	KIF2C	protein_coding	Primary	VAR_1_45299848_A_G	1	45299848	A	G	rs7527787	-0.26847	0.0711933	0.0183453	1586	1	1	No
Gene	ENSG00000225721.5_7	ENSG00000225721.5_7	AL592166.1	lncRNA	Primary	VAR_1_44988477_G_A	1	44988477	G	A	rs4660809	-0.307857	0.0837853	0.000152265	366	0.0557291	0.0863062	No
Gene	ENSG00000142937.12_4	ENSG00000142937.12_4	RPS8	protein_coding	Primary	VAR_1_45209661_A_G	1	45209661	A	G	rs16832210	-0.445682	0.0414354	1.07193e-29	371	3.97687e-27	7.32653e-26	Yes
Gene	ENSG00000142937.12_4	ENSG00000142937.12_4	RPS8	protein_coding	Conditional 1	VAR_1_45229849_C_A	1	45229849	C	A	rs60766209	0.170786	0.0292628	3.08166e-08	371	1.1433e-05	0.000141629	Yes
Gene	ENSG00000142937.12_4	ENSG00000142937.12_4	RPS8	protein_coding	Conditional 2	VAR_1_44882382_C_T	1	44882382	C	T	rs3866645	-0.168893	0.0447331	0.00120126	1581	1	1	No
Gene	ENSG00000173846.13_4	ENSG00000173846.13_4	PLK3	protein_coding	Primary	VAR_1_45460832_A_G	1	45460832	A	G	rs264011	-0.134146	0.0236017	1.51704e-08	381	5.77992e-06	2.1202e-05	Yes
Gene	ENSG00000173846.13_4	ENSG00000173846.13_4	PLK3	protein_coding	Conditional 1	VAR_1_44975886_G_A	1	44975886	G	A	rs12747060	-0.130991	0.0352363	0.000578094	381	0.220254	0.315154	No
Gene	ENSG00000188396.3_4	ENSG00000188396.3_4	TCTEX1D4	protein_coding	Primary	VAR_1_45213915_A_G	1	45213915	A	G	rs6704436	0.378235	0.0910635	1.91715e-05	378	0.00724683	0.0146631	Yes
Gene	ENSG00000188396.3_4	ENSG00000188396.3_4	TCTEX1D4	protein_coding	Conditional 1	VAR_1_45382322_C_A	1	45382322	C	A	rs36107413	-0.244505	0.0764086	0.000906744	1596	1	1	No
Gene	ENSG00000222009.8_3	ENSG00000222009.8_3	BTBD19	protein_coding	Primary	VAR_1_45258967_G_T	1	45258967	G	T	rs12402781	-0.215087	0.035963	2.59814e-08	380	9.87292e-06	3.5124e-05	Yes
Gene	ENSG00000222009.8_3	ENSG00000222009.8_3	BTBD19	protein_coding	Conditional 1	VAR_1_45274841_T_C	1	45274841	T	C	rs3923304	0.424086	0.0868098	6.6969e-05	380	0.0254482	0.0621676	No
Gene	ENSG00000117425.14_5	ENSG00000117425.14_5	PTCH2	protein_coding	Primary	VAR_1_45305492_G_C	1	45305492	G	C	rs11573543	0.197251	0.0477073	7.74804e-06	381	0.002952	0.0066369	Yes
Gene	ENSG00000117425.14_5	ENSG00000117425.14_5	PTCH2	protein_coding	Conditional 1	VAR_1_45766179_C_T	1	45766179	C	T	rs72686446	0.237077	0.0807171	0.00234385	1608	1	1	No
Gene	ENSG00000070785.17_8	ENSG00000070785.17_8	EIF2B3	protein_coding	Primary	VAR_1_45466511_T_C	1	45466511	T	C	rs7535347	0.241209	0.0350226	7.70123e-12	400	3.08049e-09	1.62492e-08	Yes
Gene	ENSG00000070785.17_8	ENSG00000070785.17_8	EIF2B3	protein_coding	Conditional 1	VAR_1_45483812_C_G	1	45483812	C	G	rs41311195	-0.179957	0.0475345	7.4293e-05	400	0.0297172	0.0692753	No
Gene	ENSG00000126107.15_5	ENSG00000126107.15_5	HECTD3	protein_coding	Primary	VAR_1_45373463_A_G	1	45373463	A	G	rs72676513	-0.136539	0.0351338	0.0056085	1578	1	1	No
Gene	ENSG00000126088.14_6	ENSG00000126088.14_6	UROD	protein_coding	Primary	VAR_1_45476663_G_A	1	45476663	G	A	rs2298005	-0.359655	0.0382767	6.50588e-21	306	1.9908e-18	2.17911e-17	Yes
Gene	ENSG00000126088.14_6	ENSG00000126088.14_6	UROD	protein_coding	Conditional 1	VAR_1_45123385_A_AT	1	45123385	A	AT	rs200332501	-0.19846	0.0635865	0.00554992	1573	1	1	No
Gene	ENSG00000162415.7_6	ENSG00000162415.7_6	ZSWIM5	protein_coding	Primary	VAR_1_45513219_A_G	1	45513219	A	G	rs4660834	-0.232788	0.049238	3.07157e-06	351	0.00107812	0.00269469	Yes
Gene	ENSG00000162415.7_6	ENSG00000162415.7_6	ZSWIM5	protein_coding	Conditional 1	VAR_1_45229563_A_G	1	45229563	A	G	rs7512710	-0.122967	0.0347379	0.0012092	2051	1	1	No
Gene	ENSG00000186603.6_4	ENSG00000186603.6_4	HPDL	protein_coding	Primary	VAR_1_45534067_G_A	1	45534067	G	A	rs72637956	0.150869	0.0568982	0.0540727	1573	1	1	No
Gene	ENSG00000132781.18_9	ENSG00000132781.18_9	MUTYH	protein_coding	Primary	VAR_1_45893811_G_A	1	45893811	G	A	rs61788260	-0.219777	0.0664372	0.0126709	1585	1	1	No
Gene	ENSG00000132773.12_4	ENSG00000132773.12_4	TOE1	protein_coding	Primary	VAR_1_46129771_G_A	1	46129771	G	A	rs6429573	-0.197663	0.0591821	0.00109342	1570	1	1	No
Gene	ENSG00000070759.17_5	ENSG00000070759.17_5	TESK2	protein_coding	Primary	VAR_1_45766907_G_C	1	45766907	G	C	rs6661834	0.175601	0.0431639	3.16626e-05	211	0.00668081	0.0136487	Yes
Gene	ENSG00000070759.17_5	ENSG00000070759.17_5	TESK2	protein_coding	Conditional 1	VAR_1_46219803_C_T	1	46219803	C	T	rs4353138	-0.159945	0.0499092	0.00053399	211	0.112672	0.18315	No
Gene	ENSG00000280670.3_7	ENSG00000280670.3_7	CCDC163	protein_coding	Primary	VAR_1_45943156_T_C	1	45943156	T	C	rs781066	1.76405	0.0982174	7.33418e-93	185	1.35682e-90	1.34482e-87	Yes
Gene	ENSG00000280670.3_7	ENSG00000280670.3_7	CCDC163	protein_coding	Conditional 1	VAR_1_45998157_G_A	1	45998157	G	A	1_45998157_G_A_b37	0.694651	0.0891995	2.1627e-16	185	4.00099e-14	2.39978e-12	Yes
Gene	ENSG00000280670.3_7	ENSG00000280670.3_7	CCDC163	protein_coding	Conditional 2	VAR_1_46368772_A_G	1	46368772	A	G	rs7527244	0.219262	0.0585678	3.97362e-05	185	0.0073512	0.0323394	Yes
Gene	ENSG00000280670.3_7	ENSG00000280670.3_7	CCDC163	protein_coding	Conditional 3	VAR_1_45946233_T_A	1	45946233	T	A	rs4660860	-0.871352	0.274702	0.000687953	1530	1	1	No
Gene	ENSG00000132763.15_4	ENSG00000132763.15_4	MMACHC	protein_coding	Primary	VAR_1_45987574_C_A	1	45987574	C	A	rs17522918	-0.215445	0.0447597	1.37268e-06	182	0.000249827	0.000710521	Yes
Gene	ENSG00000132763.15_4	ENSG00000132763.15_4	MMACHC	protein_coding	Conditional 1	VAR_1_46198010_G_A	1	46198010	G	A	rs28498557	0.119845	0.0323097	3.94566e-05	182	0.0071811	0.025238	Yes
Gene	ENSG00000132763.15_4	ENSG00000132763.15_4	MMACHC	protein_coding	Conditional 2	VAR_1_45998157_G_A	1	45998157	G	A	1_45998157_G_A_b37	0.105438	0.0353957	0.0059295	1533	1	1	No
Gene	ENSG00000117450.14_6	ENSG00000117450.14_6	PRDX1	protein_coding	Primary	VAR_1_45987574_C_A	1	45987574	C	A	rs17522918	-0.397634	0.0508402	8.77866e-17	177	1.55382e-14	1.28769e-13	Yes
Gene	ENSG00000117450.14_6	ENSG00000117450.14_6	PRDX1	protein_coding	Conditional 1	VAR_1_45988115_G_A	1	45988115	G	A	rs2077808	-0.19393	0.0316141	6.78263e-11	177	1.20052e-08	2.77276e-07	Yes
Gene	ENSG00000117450.14_6	ENSG00000117450.14_6	PRDX1	protein_coding	Conditional 2	VAR_1_45999773_A_ACTTTT	1	45999773	A	ACTTTT	rs56779430	0.269199	0.0795844	0.000284793	177	0.0504083	0.106316	No
Gene	ENSG00000117448.13_6	ENSG00000117448.13_6	AKR1A1	protein_coding	Primary	VAR_1_45672390_T_TCTCGCACGCCCGCC	1	45672390	T	TCTCGCACGCCCGCC	.	0.166861	0.0455847	0.000260015	173	0.0449826	0.0716735	No
Gene	ENSG00000132780.17_7	ENSG00000132780.17_7	NASP	protein_coding	Primary	VAR_1_46347910_G_A	1	46347910	G	A	rs6665193	-0.127199	0.0331408	4.01591e-05	170	0.00682705	0.0139145	Yes
Gene	ENSG00000132780.17_7	ENSG00000132780.17_7	NASP	protein_coding	Conditional 1	VAR_1_45894891_G_T	1	45894891	G	T	rs2492841	-0.0975603	0.0306333	0.00080622	1578	1	1	No
Gene	ENSG00000159588.15_6	ENSG00000159588.15_6	CCDC17	protein_coding	Primary	VAR_1_46085241_T_TAC	1	46085241	T	TAC	rs77377065	0.493436	0.0720855	1.60885e-13	163	2.62242e-11	1.67206e-10	Yes
Gene	ENSG00000159588.15_6	ENSG00000159588.15_6	CCDC17	protein_coding	Conditional 1	VAR_1_46445944_T_C	1	46445944	T	C	rs11806358	-0.185442	0.0770421	0.011014	1548	1	1	No
Gene	ENSG00000159592.11_7	ENSG00000159592.11_7	GPBP1L1	protein_coding	Primary	VAR_1_45817509_TTA_T	1	45817509	TTA	T	rs57653826	-0.267864	0.0685316	3.12814e-05	184	0.00575577	0.0119786	Yes
Gene	ENSG00000159592.11_7	ENSG00000159592.11_7	GPBP1L1	protein_coding	Conditional 1	VAR_1_45633550_A_T	1	45633550	A	T	rs1152028	-0.334715	0.119193	0.0039984	1604	1	1	No
Gene	ENSG00000225447.1_4	ENSG00000225447.1_4	RPS15AP10	processed_pseudogene	Primary	VAR_1_46402732_C_A	1	46402732	C	A	rs12022335	0.22968	0.100329	0.0132493	1532	1	1	No
Gene	ENSG00000234329.1_5	ENSG00000234329.1_5	AL604028.2	processed_pseudogene	Primary	VAR_1_46253011_C_T	1	46253011	C	T	rs6690386	0.4838	0.101569	6.22048e-07	169	0.000105126	0.000320455	Yes
Gene	ENSG00000234329.1_5	ENSG00000234329.1_5	AL604028.2	processed_pseudogene	Conditional 1	VAR_1_45634174_A_T	1	45634174	A	T	rs190574800	0.574324	0.132058	1.34633e-05	169	0.00227529	0.0109221	Yes
Gene	ENSG00000234329.1_5	ENSG00000234329.1_5	AL604028.2	processed_pseudogene	Conditional 2	VAR_1_45767109_A_G	1	45767109	A	G	rs6699542	-0.309858	0.0911361	0.00108341	1528	1	1	No
Gene	ENSG00000159596.7_4	ENSG00000159596.7_4	TMEM69	protein_coding	Primary	VAR_1_46497500_T_A	1	46497500	T	A	rs9429088	0.182731	0.0332395	1.23129e-07	178	2.1917e-05	7.41401e-05	Yes
Gene	ENSG00000159596.7_4	ENSG00000159596.7_4	TMEM69	protein_coding	Conditional 1	VAR_1_46514942_T_C	1	46514942	T	C	rs1707340	-0.56075	0.621506	0.107649	1525	1	1	No
Gene	ENSG00000197429.11_6	ENSG00000197429.11_6	IPP	protein_coding	Primary	VAR_1_46430935_C_T	1	46430935	C	T	rs138750601	-0.413169	0.11762	0.000244771	190	0.0465066	0.0737756	No
Gene	ENSG00000230896.1_8	ENSG00000230896.1_8	AL604028.1	lncRNA	Primary	VAR_1_46502836_A_C	1	46502836	A	C	rs1768809	0.310611	0.0913	0.000325431	179	0.0582521	0.0895697	No
Gene	ENSG00000086015.22_5	ENSG00000086015.22_5	MAST2	protein_coding	Primary	VAR_1_46555300_T_C	1	46555300	T	C	rs785482	0.422918	0.034123	2.65878e-43	274	7.28507e-41	2.92925e-39	Yes
Gene	ENSG00000086015.22_5	ENSG00000086015.22_5	MAST2	protein_coding	Conditional 1	VAR_1_46258193_T_C	1	46258193	T	C	rs6429579	0.127904	0.0352795	0.000495254	274	0.1357	0.211044	No
Gene	ENSG00000117461.15_6	ENSG00000117461.15_6	PIK3R3	protein_coding	Primary	VAR_1_46602844_G_A	1	46602844	G	A	rs1416706	0.17507	0.032302	1.75384e-08	245	4.2969e-06	1.6044e-05	Yes
Gene	ENSG00000117461.15_6	ENSG00000117461.15_6	PIK3R3	protein_coding	Conditional 1	VAR_1_46649046_C_T	1	46649046	C	T	rs10890384	0.15965	0.0439775	0.000203544	245	0.0498683	0.0996181	No
Gene	ENSG00000117472.10_4	ENSG00000117472.10_4	TSPAN1	protein_coding	Primary	VAR_1_46347813_A_G	1	46347813	A	G	rs11211215	0.285978	0.0677066	2.79268e-06	229	0.000639525	0.00167556	Yes
Gene	ENSG00000117472.10_4	ENSG00000117472.10_4	TSPAN1	protein_coding	Conditional 1	VAR_1_46223086_G_A	1	46223086	G	A	rs11211176	0.302886	0.0730705	1.57439e-05	229	0.00360536	0.0154527	Yes
Gene	ENSG00000117472.10_4	ENSG00000117472.10_4	TSPAN1	protein_coding	Conditional 2	VAR_1_46372416_A_G	1	46372416	A	G	rs4660896	-0.777142	0.219805	0.00022576	229	0.051699	0.108178	No
Gene	ENSG00000085998.14_5	ENSG00000085998.14_5	POMGNT1	protein_coding	Primary	VAR_1_46732948_C_G	1	46732948	C	G	rs28363229	-0.173214	0.0333527	6.37668e-08	231	1.47301e-05	5.11286e-05	Yes
Gene	ENSG00000085998.14_5	ENSG00000085998.14_5	POMGNT1	protein_coding	Conditional 1	VAR_1_46956277_G_C	1	46956277	G	C	rs942251	0.0759457	0.0257908	0.00219734	1710	1	1	No
Gene	ENSG00000171357.6_4	ENSG00000171357.6_4	LURAP1	protein_coding	Primary	VAR_1_46735072_C_T	1	46735072	C	T	rs5019033	-0.295357	0.0386301	3.68247e-15	233	8.58015e-13	6.16248e-12	Yes
Gene	ENSG00000171357.6_4	ENSG00000171357.6_4	LURAP1	protein_coding	Conditional 1	VAR_1_46635178_G_A	1	46635178	G	A	rs72677566	-0.371257	0.0754798	7.94287e-07	233	0.000185069	0.00148611	Yes
Gene	ENSG00000171357.6_4	ENSG00000171357.6_4	LURAP1	protein_coding	Conditional 2	VAR_1_46814352_G_A	1	46814352	G	A	rs72886911	-0.153999	0.0433903	0.000468293	233	0.109112	0.178466	No
Gene	ENSG00000085999.13_7	ENSG00000085999.13_7	RAD54L	protein_coding	Primary	VAR_1_46852704_G_A	1	46852704	G	A	rs35593017	0.371453	0.110509	0.000517127	263	0.136004	0.187627	No
Gene	ENSG00000132128.16_5	ENSG00000132128.16_5	LRRC41	protein_coding	Primary	VAR_1_46227072_T_C	1	46227072	T	C	rs12022141	0.131801	0.0352642	0.00021208	287	0.0608669	0.0930446	No
Gene	ENSG00000173660.12_4	ENSG00000173660.12_4	UQCRH	protein_coding	Primary	VAR_1_46774783_A_G	1	46774783	A	G	rs41292543	-0.491573	0.045127	1.53415e-30	266	4.08084e-28	7.91531e-27	Yes
Gene	ENSG00000173660.12_4	ENSG00000173660.12_4	UQCRH	protein_coding	Conditional 1	VAR_1_47259138_T_C	1	47259138	T	C	rs863915	0.175011	0.0402704	6.98536e-05	266	0.0185811	0.0496709	Yes
Gene	ENSG00000173660.12_4	ENSG00000173660.12_4	UQCRH	protein_coding	Conditional 2	VAR_1_46652141_C_T	1	46652141	C	T	rs12143152	0.104512	0.0244566	0.000108182	266	0.0287763	0.0746592	No
Gene	ENSG00000117481.10_4	ENSG00000117481.10_4	NSUN4	protein_coding	Primary	VAR_1_46813619_G_T	1	46813619	G	T	rs61358317	-0.298237	0.0584487	3.59165e-06	284	0.00102003	0.00256632	Yes
Gene	ENSG00000117481.10_4	ENSG00000117481.10_4	NSUN4	protein_coding	Conditional 1	VAR_1_46892588_C_G	1	46892588	C	G	rs61784645	0.310218	0.0872192	0.00412117	1697	1	1	No
Gene	ENSG00000117480.16_4	ENSG00000117480.16_4	FAAH	protein_coding	Primary	VAR_1_46813121_A_G	1	46813121	A	G	1_46813121_A_G_b37	0.48947	0.0779665	8.40795e-11	291	2.44671e-08	1.17653e-07	Yes
Gene	ENSG00000117480.16_4	ENSG00000117480.16_4	FAAH	protein_coding	Conditional 1	VAR_1_46892588_C_G	1	46892588	C	G	rs61784645	0.625185	0.0977442	3.68341e-11	291	1.07187e-08	2.4903e-07	Yes
Gene	ENSG00000117480.16_4	ENSG00000117480.16_4	FAAH	protein_coding	Conditional 2	VAR_1_46391869_T_C	1	46391869	T	C	rs78640274	0.392097	0.100836	0.00110303	1626	1	1	No
Gene	ENSG00000079277.21_10	ENSG00000079277.21_10	MKNK1	protein_coding	Primary	VAR_1_47034928_T_C	1	47034928	T	C	rs1933934	0.256637	0.0399587	8.24987e-09	295	2.43371e-06	9.36584e-06	Yes
Gene	ENSG00000079277.21_10	ENSG00000079277.21_10	MKNK1	protein_coding	Conditional 1	VAR_1_47461876_T_C	1	47461876	T	C	rs10890437	-0.216664	0.0718321	0.401978	1671	1	1	No
Gene	ENSG00000142961.14_5	ENSG00000142961.14_5	MOB3C	protein_coding	Primary	VAR_1_47188713_T_G	1	47188713	T	G	rs61782590	-0.130843	0.0353527	0.0184633	1592	1	1	No
Gene	ENSG00000123472.12_7	ENSG00000123472.12_7	ATPAF1	protein_coding	Primary	VAR_1_47367706_G_T	1	47367706	G	T	rs61784272	0.162854	0.0428791	0.000672164	1683	1	1	No
Gene	ENSG00000159658.13_6	ENSG00000159658.13_6	EFCAB14	protein_coding	Primary	VAR_1_46936717_C_T	1	46936717	C	T	rs7538487	0.14579	0.0406989	0.000115184	328	0.0377802	0.061543	No
Gene	ENSG00000142973.14_5	ENSG00000142973.14_5	CYP4B1	protein_coding	Primary	VAR_1_47268526_G_A	1	47268526	G	A	rs3766208	-0.351847	0.0386003	2.64896e-21	321	8.50315e-19	9.52305e-18	Yes
Gene	ENSG00000142973.14_5	ENSG00000142973.14_5	CYP4B1	protein_coding	Conditional 1	VAR_1_47099346_C_A	1	47099346	C	A	rs723333	0.238053	0.056036	6.94649e-05	321	0.0222982	0.0564588	No
Gene	ENSG00000186377.8_4	ENSG00000186377.8_4	CYP4X1	protein_coding	Primary	VAR_1_48011533_C_T	1	48011533	C	T	rs10789511	-0.124745	0.0365487	0.108268	1856	1	1	No
Gene	ENSG00000186160.5_4	ENSG00000186160.5_4	CYP4Z1	protein_coding	Primary	VAR_1_47284572_G_A	1	47284572	G	A	rs3766195	0.363193	0.0863462	7.04583e-05	366	0.0257877	0.0443395	Yes
Gene	ENSG00000186160.5_4	ENSG00000186160.5_4	CYP4Z1	protein_coding	Conditional 1	VAR_1_47234817_C_G	1	47234817	C	G	rs60664576	-0.385492	0.107333	0.000581782	1912	1	1	No
Gene	ENSG00000162366.8_5	ENSG00000162366.8_5	PDZK1IP1	protein_coding	Primary	VAR_1_47655816_A_G	1	47655816	A	G	rs2248907	0.373208	0.0766447	7.69769e-07	390	0.00030021	0.00083936	Yes
Gene	ENSG00000162366.8_5	ENSG00000162366.8_5	PDZK1IP1	protein_coding	Conditional 1	VAR_1_47217304_T_TG	1	47217304	T	TG	rs11431572	-0.276647	0.0617812	1.47132e-06	390	0.000573814	0.00368006	Yes
Gene	ENSG00000162366.8_5	ENSG00000162366.8_5	PDZK1IP1	protein_coding	Conditional 2	VAR_1_48098051_A_C	1	48098051	A	C	rs34765014	-0.180664	0.0575165	0.00113586	1785	1	1	No
Gene	ENSG00000162367.11_4	ENSG00000162367.11_4	TAL1	protein_coding	Primary	VAR_1_47485172_A_G	1	47485172	A	G	rs9326151	0.183694	0.0387781	8.42421e-07	409	0.00034455	0.000952981	Yes
Gene	ENSG00000162367.11_4	ENSG00000162367.11_4	TAL1	protein_coding	Conditional 1	VAR_1_48054655_A_G	1	48054655	A	G	rs17455504	-0.252257	0.0568311	3.41267e-06	409	0.00139578	0.00747555	Yes
Gene	ENSG00000162367.11_4	ENSG00000162367.11_4	TAL1	protein_coding	Conditional 2	VAR_1_47932550_T_G	1	47932550	T	G	rs543640	-0.157816	0.0382432	2.75183e-05	409	0.011255	0.0416208	Yes
Gene	ENSG00000162367.11_4	ENSG00000162367.11_4	TAL1	protein_coding	Conditional 3	VAR_1_47331671_A_G	1	47331671	A	G	rs28882164	-0.250002	0.0672806	9.31623e-05	409	0.0381034	0.0841367	No
Gene	ENSG00000123473.15_5	ENSG00000123473.15_5	STIL	protein_coding	Primary	VAR_1_47657829_A_T	1	47657829	A	T	rs78053285	0.291943	0.0783775	0.000281948	432	0.121802	0.170213	No
Gene	ENSG00000162368.13_3	ENSG00000162368.13_3	CMPK1	protein_coding	Primary	VAR_1_47752600_G_C	1	47752600	G	C	rs11580114	0.121133	0.0248244	2.00275e-06	405	0.000811113	0.00208084	Yes
Gene	ENSG00000162368.13_3	ENSG00000162368.13_3	CMPK1	protein_coding	Conditional 1	VAR_1_47836109_G_A	1	47836109	G	A	rs12757893	-0.412793	0.112131	0.00131878	1789	1	1	No
Gene	ENSG00000237424.1_6	ENSG00000237424.1_6	FOXD2-AS1	lncRNA	Primary	VAR_1_48357036_C_G	1	48357036	C	G	rs6666907	-0.169446	0.0492558	0.000935857	1749	1	1	No
Gene	ENSG00000186564.6_3	ENSG00000186564.6_3	FOXD2	protein_coding	Primary	VAR_1_48256378_G_A	1	48256378	G	A	rs11588914	-0.209796	0.0600547	0.00144737	1753	1	1	No
Gene	ENSG00000269113.4_6	ENSG00000269113.4_6	TRABD2B	protein_coding	Primary	VAR_1_48539143_C_T	1	48539143	C	T	rs526274	0.145182	0.0302985	3.10923e-06	467	0.00145201	0.00353299	Yes
Gene	ENSG00000269113.4_6	ENSG00000269113.4_6	TRABD2B	protein_coding	Conditional 1	VAR_1_48061597_A_G	1	48061597	A	G	rs6673401	-0.209792	0.0566354	0.000647469	1987	1	1	No
Gene	ENSG00000223814.1_8	ENSG00000223814.1_8	AL691459.1	lncRNA	Primary	VAR_1_48520862_GAGCAGGGTGAGTA_G	1	48520862	GAGCAGGGTGAGTA	G	.	0.265138	0.0625114	1.23649e-05	431	0.00532926	0.0111861	Yes
Gene	ENSG00000223814.1_8	ENSG00000223814.1_8	AL691459.1	lncRNA	Conditional 1	VAR_1_48220219_C_G	1	48220219	C	G	rs748328	-0.257352	0.0680317	7.30961e-05	431	0.0315044	0.0721539	No
Gene	ENSG00000225028.1_6	ENSG00000225028.1_6	AC096541.1	lncRNA	Primary	VAR_1_48218090_C_A	1	48218090	C	A	rs11583664	-0.442556	0.0731611	4.57878e-10	444	2.03298e-07	8.85903e-07	Yes
Gene	ENSG00000225028.1_6	ENSG00000225028.1_6	AC096541.1	lncRNA	Conditional 1	VAR_1_48029787_C_T	1	48029787	C	T	rs72688383	-0.218801	0.0759628	0.00256022	1683	1	1	No
Gene	ENSG00000242267.6_6	ENSG00000242267.6_6	SKINT1L	transcribed_unprocessed_pseudogene	Primary	VAR_1_48682969_C_T	1	48682969	C	T	rs76414628	-0.570334	0.0989226	2.59631e-09	443	1.15016e-06	4.58931e-06	Yes
Gene	ENSG00000242267.6_6	ENSG00000242267.6_6	SKINT1L	transcribed_unprocessed_pseudogene	Conditional 1	VAR_1_48874157_T_C	1	48874157	T	C	rs2256579	0.451	0.106079	8.50031e-06	443	0.00376564	0.015947	Yes
Gene	ENSG00000242267.6_6	ENSG00000242267.6_6	SKINT1L	transcribed_unprocessed_pseudogene	Conditional 2	VAR_1_48327049_T_C	1	48327049	T	C	rs12567595	-0.296454	0.0725172	4.27437e-05	443	0.0189354	0.0575361	No
Gene	ENSG00000117834.12_7	ENSG00000117834.12_7	SLC5A9	protein_coding	Primary	VAR_1_48736273_T_C	1	48736273	T	C	rs11587270	0.772868	0.0928235	2.58063e-16	408	1.0529e-13	8.16253e-13	Yes
Gene	ENSG00000117834.12_7	ENSG00000117834.12_7	SLC5A9	protein_coding	Conditional 1	VAR_1_49084794_T_C	1	49084794	T	C	rs76448740	0.406449	0.133249	0.015446	1562	1	1	No
Gene	ENSG00000272491.1_6	ENSG00000272491.1_6	AL109659.2	lncRNA	Primary	VAR_1_48768448_G_A	1	48768448	G	A	rs12140587	0.835266	0.0726872	2.3908e-34	398	9.51537e-32	2.25087e-30	Yes
Gene	ENSG00000272491.1_6	ENSG00000272491.1_6	AL109659.2	lncRNA	Conditional 1	VAR_1_48720219_T_C	1	48720219	T	C	rs212965	0.288108	0.0694758	8.02259e-05	398	0.0319299	0.0727881	No
Gene	ENSG00000132122.12_8	ENSG00000132122.12_8	SPATA6	protein_coding	Primary	VAR_1_49068404_GGAA_G	1	49068404	GGAA	G	rs141117908	0.377527	0.0889352	1.17893e-05	409	0.00482182	0.010248	Yes
Gene	ENSG00000132122.12_8	ENSG00000132122.12_8	SPATA6	protein_coding	Conditional 1	VAR_1_48513210_G_A	1	48513210	G	A	rs1390973	-0.234966	0.0662702	0.000248905	409	0.101802	0.169205	No
Gene	ENSG00000162373.13_6	ENSG00000162373.13_6	BEND5	protein_coding	Primary	VAR_1_49432935_C_T	1	49432935	C	T	rs5006893	0.131325	0.0479459	0.00494543	1430	1	1	No
Gene	ENSG00000185104.20_6	ENSG00000185104.20_6	FAF1	protein_coding	Primary	VAR_1_50822914_G_A	1	50822914	G	A	rs2765895	-0.102432	0.0305541	0.163533	1323	1	1	No
Gene	ENSG00000271782.1	ENSG00000271782.1	RP5-850O15.4	lincRNA	Primary	VAR_1_50824328_G_A	1	50824328	G	A	rs2765892	-0.304537	0.098636	0.000968162	148	0.143288	0.196567	No
Gene	ENSG00000123080.12_6	ENSG00000123080.12_6	CDKN2C	protein_coding	Primary	VAR_1_51753812_G_A	1	51753812	G	A	rs635590	-0.117635	0.0395798	0.00340053	825	1	1	No
Gene	ENSG00000123091.5_4	ENSG00000123091.5_4	RNF11	protein_coding	Primary	VAR_1_52013558_A_C	1	52013558	A	C	rs35219782	-0.194067	0.0542187	0.000188997	155	0.0292945	0.049468	Yes
Gene	ENSG00000123091.5_4	ENSG00000123091.5_4	RNF11	protein_coding	Conditional 1	VAR_1_51314018_G_C	1	51314018	G	C	rs2048636	-0.0763617	0.0313477	0.0103236	794	1	1	No
Gene	ENSG00000085831.15_8	ENSG00000085831.15_8	TTC39A	protein_coding	Primary	VAR_1_52039206_G_T	1	52039206	G	T	rs11205865	0.274617	0.084835	0.00243704	794	1	1	No
Gene	ENSG00000085832.17_8	ENSG00000085832.17_8	EPS15	protein_coding	Primary	VAR_1_51836342_G_A	1	51836342	G	A	rs148648502	0.723865	0.0711271	3.68642e-26	201	7.4097e-24	1.1264e-22	Yes
Gene	ENSG00000085832.17_8	ENSG00000085832.17_8	EPS15	protein_coding	Conditional 1	VAR_1_51844741_C_T	1	51844741	C	T	rs78576298	-0.224368	0.0559531	0.000187538	201	0.0376952	0.0821246	No
Gene	ENSG00000117859.19_9	ENSG00000117859.19_9	OSBPL9	protein_coding	Primary	VAR_1_52190418_G_GT	1	52190418	G	GT	rs36123822	-0.182282	0.0365942	2.13052e-07	210	4.47409e-05	0.00014447	Yes
Gene	ENSG00000117859.19_9	ENSG00000117859.19_9	OSBPL9	protein_coding	Conditional 1	VAR_1_52336137_C_T	1	52336137	C	T	rs12748434	-0.183194	0.05129	0.00200777	839	1	1	No
Gene	ENSG00000078618.21_5	ENSG00000078618.21_5	NRDC	protein_coding	Primary	VAR_1_52281082_T_A	1	52281082	T	A	rs2474118	0.273612	0.054441	2.6529e-07	163	4.32422e-05	0.000139995	Yes
Gene	ENSG00000078618.21_5	ENSG00000078618.21_5	NRDC	protein_coding	Conditional 1	VAR_1_52309523_C_T	1	52309523	C	T	rs3001781	1.17675	0.243495	3.23546e-06	163	0.00052738	0.00345975	Yes
Gene	ENSG00000078618.21_5	ENSG00000078618.21_5	NRDC	protein_coding	Conditional 2	VAR_1_52372421_T_G	1	52372421	T	G	rs11205908	0.116427	0.0327504	0.000250118	163	0.0407692	0.0928257	No
Gene	ENSG00000266993.3_9	ENSG00000266993.3_9	AL050343.2	lncRNA	Primary	VAR_1_52278722_A_C	1	52278722	A	C	rs1538879	0.201252	0.0556484	0.000154276	156	0.0240671	0.0417577	Yes
Gene	ENSG00000266993.3_9	ENSG00000266993.3_9	AL050343.2	lncRNA	Conditional 1	VAR_1_52338540_CCTTTA_C	1	52338540	CCTTTA	C	rs10526165	1.03705	0.303312	0.000297425	156	0.0463984	0.0946649	No
Gene	ENSG00000272175.1_7	ENSG00000272175.1_7	AL050343.3	lncRNA	Primary	VAR_1_52264064_A_G	1	52264064	A	G	rs1770791	-0.320997	0.102895	0.00420392	713	1	1	No
Gene	ENSG00000169213.7_5	ENSG00000169213.7_5	RAB3B	protein_coding	Primary	VAR_1_52165225_A_G	1	52165225	A	G	rs12130751	0.170942	0.0691826	0.0751335	729	1	1	No
Gene	ENSG00000117862.13_6	ENSG00000117862.13_6	TXNDC12	protein_coding	Primary	VAR_1_52547721_T_C	1	52547721	T	C	rs61782475	0.208092	0.0528322	5.65176e-05	150	0.00847764	0.0168355	Yes
Gene	ENSG00000117862.13_6	ENSG00000117862.13_6	TXNDC12	protein_coding	Conditional 1	VAR_1_52686530_A_G	1	52686530	A	G	rs346556	-0.0886386	0.0352891	0.00568131	711	1	1	No
Gene	ENSG00000198841.4_5	ENSG00000198841.4_5	KTI12	protein_coding	Primary	VAR_1_52609339_G_A	1	52609339	G	A	rs78656799	0.152093	0.0527444	0.00312063	678	1	1	No
Gene	ENSG00000223390.1_6	ENSG00000223390.1_6	AL445685.1	lncRNA	Primary	VAR_1_52658407_CAG_C	1	52658407	CAG	C	rs3991107	-0.168989	0.0645135	0.082777	686	1	1	No
Gene	ENSG00000134717.18_5	ENSG00000134717.18_5	BTF3L4	protein_coding	Primary	VAR_1_52435225_G_T	1	52435225	G	T	rs970739	-0.464409	0.0679593	1.05151e-12	147	1.54572e-10	9.1959e-10	Yes
Gene	ENSG00000134717.18_5	ENSG00000134717.18_5	BTF3L4	protein_coding	Conditional 1	VAR_1_52351253_A_T	1	52351253	A	T	rs12745589	-0.241851	0.0705996	0.000863306	147	0.126906	0.200849	No
Gene	ENSG00000157077.14_4	ENSG00000157077.14_4	ZFYVE9	protein_coding	Primary	VAR_1_52108433_C_T	1	52108433	C	T	rs72896091	-0.0207098	0.0388705	1	1051	1	1	No
Gene	ENSG00000228407.2_6	ENSG00000228407.2_6	AL139156.2	processed_pseudogene	Primary	VAR_1_53115895_G_A	1	53115895	G	A	rs55732961	0.540299	0.133482	2.2186e-05	160	0.00354976	0.00783246	Yes
Gene	ENSG00000228407.2_6	ENSG00000228407.2_6	AL139156.2	processed_pseudogene	Conditional 1	VAR_1_52406432_G_A	1	52406432	G	A	rs6588417	0.281421	0.0877109	0.000766945	160	0.122711	0.195659	No
Gene	ENSG00000154222.14_5	ENSG00000154222.14_5	CC2D1B	protein_coding	Primary	VAR_1_52818188_G_A	1	52818188	G	A	rs7513934	0.362697	0.0530626	1.56336e-11	176	2.75151e-09	1.45876e-08	Yes
Gene	ENSG00000154222.14_5	ENSG00000154222.14_5	CC2D1B	protein_coding	Conditional 1	VAR_1_53073327_G_C	1	53073327	G	C	rs946154	0.240082	0.0534783	0.000277893	176	0.0489092	0.0981189	No
Gene	ENSG00000272100.1_6	ENSG00000272100.1_6	AL513218.1	lncRNA	Primary	VAR_1_53125600_G_A	1	53125600	G	A	rs681865	0.213284	0.071192	0.00182601	935	1	1	No
Gene	ENSG00000085840.13_5	ENSG00000085840.13_5	ORC1	protein_coding	Primary	VAR_1_53100880_T_A	1	53100880	T	A	rs546662	-0.283672	0.0784068	0.000556076	182	0.101206	0.144894	No
Gene	ENSG00000134748.13_4	ENSG00000134748.13_4	PRPF38A	protein_coding	Primary	VAR_1_52614368_C_T	1	52614368	C	T	rs2102178	-0.235944	0.055172	1.43145e-05	173	0.00247641	0.0056896	Yes
Gene	ENSG00000134748.13_4	ENSG00000134748.13_4	PRPF38A	protein_coding	Conditional 1	VAR_1_53133866_T_C	1	53133866	T	C	rs269319	-0.151161	0.042455	0.000666639	173	0.115329	0.186544	No
Gene	ENSG00000134744.14_9	ENSG00000134744.14_9	TUT4	protein_coding	Primary	VAR_1_52770983_G_C	1	52770983	G	C	rs2753401	0.496867	0.0861169	2.59926e-10	196	5.09455e-08	2.37343e-07	Yes
Gene	ENSG00000134744.14_9	ENSG00000134744.14_9	TUT4	protein_coding	Conditional 1	VAR_1_53103888_G_T	1	53103888	G	T	rs11205985	0.268953	0.0713409	7.11678e-05	196	0.0139489	0.0405911	Yes
Gene	ENSG00000134744.14_9	ENSG00000134744.14_9	TUT4	protein_coding	Conditional 2	VAR_1_52543974_C_T	1	52543974	C	T	rs11205923	0.317596	0.0894581	0.000314717	196	0.0616845	0.12031	No
Gene	ENSG00000116157.6_4	ENSG00000116157.6_4	GPX7	protein_coding	Primary	VAR_1_53070393_C_T	1	53070393	C	T	rs3753754	-1.29066	0.074612	2.08741e-81	210	4.38357e-79	2.06894e-76	Yes
Gene	ENSG00000116157.6_4	ENSG00000116157.6_4	GPX7	protein_coding	Conditional 1	VAR_1_53058055_C_T	1	53058055	C	T	rs12120014	0.436051	0.081295	1.22479e-06	210	0.000257206	0.00193456	Yes
Gene	ENSG00000116157.6_4	ENSG00000116157.6_4	GPX7	protein_coding	Conditional 2	VAR_1_52996289_A_G	1	52996289	A	G	rs7512677	-0.232674	0.0643753	0.00738746	1259	1	1	No
Gene	ENSG00000162377.6_5	ENSG00000162377.6_5	COA7	protein_coding	Primary	VAR_1_53574076_G_A	1	53574076	G	A	rs1679938	-0.107784	0.0350436	0.130588	1503	1	1	No
Gene	ENSG00000162378.13_4	ENSG00000162378.13_4	ZYG11B	protein_coding	Primary	VAR_1_53223366_T_C	1	53223366	T	C	rs6695819	0.134001	0.0230677	1.56683e-09	324	5.07654e-07	2.10837e-06	Yes
Gene	ENSG00000162378.13_4	ENSG00000162378.13_4	ZYG11B	protein_coding	Conditional 1	VAR_1_53567419_T_C	1	53567419	T	C	rs10888765	0.145456	0.0365145	3.23609e-05	324	0.0104849	0.0331709	Yes
Gene	ENSG00000162378.13_4	ENSG00000162378.13_4	ZYG11B	protein_coding	Conditional 2	VAR_1_53509793_C_T	1	53509793	C	T	rs7521090	0.139658	0.0391199	0.000161612	324	0.0523622	0.108906	No
Gene	ENSG00000121310.17_6	ENSG00000121310.17_6	ECHDC2	protein_coding	Primary	VAR_1_53461264_T_A	1	53461264	T	A	rs10493171	0.214237	0.0389333	4.44343e-08	365	1.62185e-05	5.59296e-05	Yes
Gene	ENSG00000121310.17_6	ENSG00000121310.17_6	ECHDC2	protein_coding	Conditional 1	VAR_1_53364908_CAA_C	1	53364908	CAA	C	rs3216045	-0.199273	0.0386696	1.04588e-06	365	0.000381748	0.00266498	Yes
Gene	ENSG00000121310.17_6	ENSG00000121310.17_6	ECHDC2	protein_coding	Conditional 2	VAR_1_53848487_G_A	1	53848487	G	A	rs61768380	0.165642	0.0349863	3.24137e-05	365	0.011831	0.043032	Yes
Gene	ENSG00000121310.17_6	ENSG00000121310.17_6	ECHDC2	protein_coding	Conditional 3	VAR_1_53567419_T_C	1	53567419	T	C	rs10888765	0.131465	0.0337258	0.000188935	365	0.0689611	0.126861	No
Gene	ENSG00000230953.2_6	ENSG00000230953.2_6	AC099677.1	processed_pseudogene	Primary	VAR_1_53564586_T_C	1	53564586	T	C	rs1288418	0.590059	0.168325	0.000244501	365	0.0892427	0.130011	No
Gene	ENSG00000116171.19_6	ENSG00000116171.19_6	SCP2	protein_coding	Primary	VAR_1_53883126_G_A	1	53883126	G	A	rs2000239	-0.106304	0.0262607	0.021723	2085	1	1	No
Gene	ENSG00000236360.2_6	ENSG00000236360.2_6	RRAS2P1	processed_pseudogene	Primary	VAR_1_53092614_C_T	1	53092614	C	T	rs12139184	0.486733	0.127264	7.07666e-05	405	0.0286605	0.0485462	Yes
Gene	ENSG00000236360.2_6	ENSG00000236360.2_6	RRAS2P1	processed_pseudogene	Conditional 1	VAR_1_53396298_C_CA	1	53396298	C	CA	.	-0.458252	0.127319	0.000196513	405	0.0795877	0.140633	No
Gene	ENSG00000174348.14_5	ENSG00000174348.14_5	PODN	protein_coding	Primary	VAR_1_53601241_A_G	1	53601241	A	G	rs4926957	0.109531	0.0240747	2.75786e-06	488	0.00134583	0.00329812	Yes
Gene	ENSG00000174348.14_5	ENSG00000174348.14_5	PODN	protein_coding	Conditional 1	VAR_1_53527619_T_A	1	53527619	T	A	rs11206085	0.181592	0.0433061	1.77852e-05	488	0.00867918	0.0287821	Yes
Gene	ENSG00000174348.14_5	ENSG00000174348.14_5	PODN	protein_coding	Conditional 2	VAR_1_53286013_A_G	1	53286013	A	G	rs1241980	0.0910961	0.0239794	8.88947e-05	488	0.0433806	0.0968289	No
Gene	ENSG00000232993.1_8	ENSG00000232993.1_8	AL445183.1	lncRNA	Primary	VAR_1_53527619_T_A	1	53527619	T	A	rs11206085	0.210632	0.0401858	6.87638e-08	482	3.31441e-05	0.000109085	Yes
Gene	ENSG00000232993.1_8	ENSG00000232993.1_8	AL445183.1	lncRNA	Conditional 1	VAR_1_53538669_G_A	1	53538669	G	A	rs12145611	-0.0854576	0.0208241	2.75992e-05	482	0.0133028	0.0391852	Yes
Gene	ENSG00000232993.1_8	ENSG00000232993.1_8	AL445183.1	lncRNA	Conditional 2	VAR_1_53623735_T_C	1	53623735	T	C	rs12039029	0.0769977	0.026168	0.000805126	2050	1	1	No
Gene	ENSG00000227644.2_5	ENSG00000227644.2_5	HIGD1AP11	processed_pseudogene	Primary	VAR_1_53565128_C_T	1	53565128	C	T	rs1629126	-0.311291	0.0791975	4.19546e-05	476	0.0199704	0.0354693	Yes
Gene	ENSG00000227644.2_5	ENSG00000227644.2_5	HIGD1AP11	processed_pseudogene	Conditional 1	VAR_1_53532117_A_G	1	53532117	A	G	rs10158910	-0.390086	0.131635	0.00209732	2025	1	1	No
Gene	ENSG00000162383.13_7	ENSG00000162383.13_7	SLC1A7	protein_coding	Primary	VAR_1_53631049_T_C	1	53631049	T	C	rs1288331	0.157599	0.0432921	0.000168903	483	0.0815801	0.120262	No
Gene	ENSG00000157184.7_5	ENSG00000157184.7_5	CPT2	protein_coding	Primary	VAR_1_53519508_C_T	1	53519508	C	T	rs59798079	0.132486	0.0385303	0.937702	2163	1	1	No
Gene	ENSG00000236723.2_8	ENSG00000236723.2_8	AL606760.2	lncRNA	Primary	VAR_1_53639661_C_T	1	53639661	C	T	rs6688253	0.132098	0.0335312	2.79287e-05	447	0.0124841	0.0235375	Yes
Gene	ENSG00000236723.2_8	ENSG00000236723.2_8	AL606760.2	lncRNA	Conditional 1	VAR_1_53796099_C_G	1	53796099	C	G	rs2788039	0.11927	0.0320986	0.000140705	447	0.0628951	0.118265	No
Gene	ENSG00000162384.14_5	ENSG00000162384.14_5	CZIB	protein_coding	Primary	VAR_1_53658178_G_A	1	53658178	G	A	rs7526732	-0.235866	0.0256976	8.51143e-22	445	3.78759e-19	4.35002e-18	Yes
Gene	ENSG00000162384.14_5	ENSG00000162384.14_5	CZIB	protein_coding	Conditional 1	VAR_1_53697139_A_G	1	53697139	A	G	rs6673692	-0.146812	0.0262382	4.36656e-08	445	1.94312e-05	0.000221658	Yes
Gene	ENSG00000162384.14_5	ENSG00000162384.14_5	CZIB	protein_coding	Conditional 2	VAR_1_53342954_C_T	1	53342954	C	T	rs537822	0.14032	0.0351555	0.000103833	445	0.0462056	0.100879	No
Gene	ENSG00000162385.11_5	ENSG00000162385.11_5	MAGOH	protein_coding	Primary	VAR_1_53656293_C_T	1	53656293	C	T	rs35027235	0.182118	0.0458882	0.00130179	2153	1	1	No
Gene	ENSG00000226754.2_9	ENSG00000226754.2_9	AL606760.1	lncRNA	Primary	VAR_1_53782500_A_G	1	53782500	A	G	rs1288476	-0.289688	0.0546155	1.72864e-07	447	7.72701e-05	0.000239969	Yes
Gene	ENSG00000226754.2_9	ENSG00000226754.2_9	AL606760.1	lncRNA	Conditional 1	VAR_1_54197688_A_G	1	54197688	A	G	rs702489	-0.254617	0.0752017	0.00129535	2136	1	1	No
Gene	ENSG00000270172.1	ENSG00000270172.1	RP5-1024G6.8	lincRNA	Primary	VAR_1_53723190_G_T	1	53723190	G	T	rs869987	0.260271	0.0656234	0.000106719	451	0.0481302	0.076053	No
Gene	ENSG00000157193.18_9	ENSG00000157193.18_9	LRP8	protein_coding	Primary	VAR_1_54016692_A_T	1	54016692	A	T	rs511202	-0.314106	0.0738449	1.04934e-05	471	0.0049424	0.0104739	Yes
Gene	ENSG00000157193.18_9	ENSG00000157193.18_9	LRP8	protein_coding	Conditional 1	VAR_1_54030132_A_G	1	54030132	A	G	rs1465034	-0.18128	0.0484716	8.07654e-05	471	0.0380405	0.0824035	No
Gene	ENSG00000174332.5_4	ENSG00000174332.5_4	GLIS1	protein_coding	Primary	VAR_1_53530786_A_G	1	53530786	A	G	rs2790427	0.252289	0.0641025	9.31187e-05	586	0.0545675	0.084719	No
Gene	ENSG00000058804.12_5	ENSG00000058804.12_5	NDC1	protein_coding	Primary	VAR_1_54328358_G_A	1	54328358	G	A	rs6681067	0.20535	0.0475806	0.00102374	2026	1	1	No
Gene	ENSG00000058799.15_5	ENSG00000058799.15_5	YIPF1	protein_coding	Primary	VAR_1_54627748_A_G	1	54627748	A	G	rs581542	-0.135799	0.0357637	0.000453658	528	0.239532	0.314601	No
Gene	ENSG00000081870.11_4	ENSG00000081870.11_4	HSPB11	protein_coding	Primary	VAR_1_54432019_G_A	1	54432019	G	A	rs2294514	-0.31879	0.0592152	1.51112e-08	493	7.44982e-06	2.68945e-05	Yes
Gene	ENSG00000081870.11_4	ENSG00000081870.11_4	HSPB11	protein_coding	Conditional 1	VAR_1_54694750_A_G	1	54694750	A	G	rs61776465	-0.324118	0.0677141	6.12865e-07	493	0.000302142	0.00220757	Yes
Gene	ENSG00000081870.11_4	ENSG00000081870.11_4	HSPB11	protein_coding	Conditional 2	VAR_1_54623066_C_A	1	54623066	C	A	rs11206292	0.163128	0.0487992	0.000590818	1949	1	1	No
Gene	ENSG00000116212.15_5	ENSG00000116212.15_5	LRRC42	protein_coding	Primary	VAR_1_54471189_G_A	1	54471189	G	A	rs681660	-0.0920544	0.0311333	0.00201929	1949	1	1	No
Gene	ENSG00000116209.12_8	ENSG00000116209.12_8	TMEM59	protein_coding	Primary	VAR_1_54728129_G_A	1	54728129	G	A	rs643935	-0.218237	0.0568709	8.60276e-05	538	0.0462828	0.0734912	No
Gene	ENSG00000272091.1	ENSG00000272091.1	RP4-758J24.5	lincRNA	Primary	VAR_1_54217535_G_A	1	54217535	G	A	rs72660698	-0.612646	0.140803	8.98985e-06	514	0.00462079	0.00986939	Yes
Gene	ENSG00000272091.1	ENSG00000272091.1	RP4-758J24.5	lincRNA	Conditional 1	VAR_1_54542919_G_C	1	54542919	G	C	rs1023094	0.520959	0.118886	8.42806e-06	514	0.00433202	0.0175975	Yes
Gene	ENSG00000272091.1	ENSG00000272091.1	RP4-758J24.5	lincRNA	Conditional 2	VAR_1_54484482_C_T	1	54484482	C	T	rs914720	-0.313365	0.0679082	5.41625e-06	514	0.00278395	0.0177593	Yes
Gene	ENSG00000272091.1	ENSG00000272091.1	RP4-758J24.5	lincRNA	Conditional 3	VAR_1_54024808_C_T	1	54024808	C	T	rs4575030	0.267511	0.0657845	0.000166898	514	0.0857856	0.147505	No
Gene	ENSG00000280378.1_1	ENSG00000280378.1_1	AL353898.3	TEC	Primary	VAR_1_54814476_C_G	1	54814476	C	G	rs61776538	0.428179	0.122713	0.000234325	508	0.119037	0.166762	No
Gene	ENSG00000116205.14_6	ENSG00000116205.14_6	TCEANC2	protein_coding	Primary	VAR_1_54966246_T_C	1	54966246	T	C	rs299876	-0.172664	0.0416113	0.000523381	2045	1	1	No
Gene	ENSG00000279049.1_1	ENSG00000279049.1_1	AL353898.2	pseudogene	Primary	VAR_1_54961688_C_T	1	54961688	C	T	rs12021573	0.72641	0.16469	4.68787e-06	522	0.00244707	0.00563002	Yes
Gene	ENSG00000279049.1_1	ENSG00000279049.1_1	AL353898.2	pseudogene	Conditional 1	VAR_1_54877103_C_T	1	54877103	C	T	rs213494	0.386543	0.105336	0.000155766	522	0.0813099	0.142733	No
Gene	ENSG00000215883.10_7	ENSG00000215883.10_7	CYB5RL	protein_coding	Primary	VAR_1_54627830_A_G	1	54627830	A	G	rs618465	-0.426727	0.0929464	2.68474e-06	583	0.00156521	0.00378194	Yes
Gene	ENSG00000215883.10_7	ENSG00000215883.10_7	CYB5RL	protein_coding	Conditional 1	VAR_1_54633967_G_C	1	54633967	G	C	rs671431	-0.264616	0.0713921	0.000244901	583	0.142777	0.219514	No
Gene	ENSG00000248835.2	ENSG00000248835.2	AL357673.1	protein_coding	Primary	VAR_1_55031313_C_A	1	55031313	C	A	rs537696	0.484449	0.0928227	5.15064e-08	560	2.88436e-05	9.57251e-05	Yes
Gene	ENSG00000248835.2	ENSG00000248835.2	AL357673.1	protein_coding	Conditional 1	VAR_1_54760575_A_G	1	54760575	A	G	rs2017493	-0.259202	0.0602523	5.01489e-06	560	0.00280834	0.0127965	Yes
Gene	ENSG00000248835.2	ENSG00000248835.2	AL357673.1	protein_coding	Conditional 2	VAR_1_54628686_G_A	1	54628686	G	A	rs604559	0.222318	0.0572242	5.34781e-05	560	0.0299478	0.0763842	No
Gene	ENSG00000116221.15_3	ENSG00000116221.15_3	MRPL37	protein_coding	Primary	VAR_1_54673965_C_T	1	54673965	C	T	rs11206303	0.282359	0.0442035	5.93155e-11	586	3.47589e-08	1.65115e-07	Yes
Gene	ENSG00000116221.15_3	ENSG00000116221.15_3	MRPL37	protein_coding	Conditional 1	VAR_1_54435037_GC_G	1	54435037	GC	G	rs58117968	0.189286	0.0324771	5.17463e-09	586	3.03233e-06	4.41736e-05	Yes
Gene	ENSG00000116221.15_3	ENSG00000116221.15_3	MRPL37	protein_coding	Conditional 2	VAR_1_54704629_C_T	1	54704629	C	T	rs2274664	-0.118634	0.0259989	1.54499e-05	586	0.00905365	0.0364794	Yes
Gene	ENSG00000116221.15_3	ENSG00000116221.15_3	MRPL37	protein_coding	Conditional 3	VAR_1_54187575_C_G	1	54187575	C	G	rs17388507	-0.11372	0.0285946	0.000126072	586	0.0738783	0.134779	No
Gene	ENSG00000157216.15_7	ENSG00000157216.15_7	SSBP3	protein_coding	Primary	VAR_1_54736800_C_T	1	54736800	C	T	rs9662034	-0.20056	0.032564	9.68398e-11	695	6.73037e-08	3.08652e-07	Yes
Gene	ENSG00000157216.15_7	ENSG00000157216.15_7	SSBP3	protein_coding	Conditional 1	VAR_1_54767426_T_C	1	54767426	T	C	rs12750099	-0.120936	0.0339577	0.000243757	695	0.169411	0.252709	No
Gene	ENSG00000198711.5_6	ENSG00000198711.5_6	SSBP3-AS1	lncRNA	Primary	VAR_1_54683856_C_G	1	54683856	C	G	rs15921	0.462781	0.0716633	3.7167e-11	577	2.14454e-08	1.03863e-07	Yes
Gene	ENSG00000198711.5_6	ENSG00000198711.5_6	SSBP3-AS1	lncRNA	Conditional 1	VAR_1_54514223_T_C	1	54514223	T	C	rs41294772	-0.358662	0.0971278	0.00076112	1932	1	1	No
Gene	ENSG00000162390.17_3	ENSG00000162390.17_3	ACOT11	protein_coding	Primary	VAR_1_55072726_T_C	1	55072726	T	C	rs1616691	-0.210024	0.0262397	3.75189e-17	719	2.69761e-14	2.19069e-13	Yes
Gene	ENSG00000162390.17_3	ENSG00000162390.17_3	ACOT11	protein_coding	Conditional 1	VAR_1_55496558_A_C	1	55496558	A	C	rs2479416	0.153234	0.0327601	2.30258e-06	719	0.00165555	0.00855127	Yes
Gene	ENSG00000162390.17_3	ENSG00000162390.17_3	ACOT11	protein_coding	Conditional 2	VAR_1_54954271_G_A	1	54954271	G	A	rs12129580	0.127704	0.0325992	4.14259e-05	719	0.0297852	0.076112	No
Gene	ENSG00000162391.12_7	ENSG00000162391.12_7	FAM151A	protein_coding	Primary	VAR_1_55072726_T_C	1	55072726	T	C	rs1616691	-0.238148	0.0428113	5.80271e-09	743	4.31142e-06	1.60891e-05	Yes
Gene	ENSG00000162391.12_7	ENSG00000162391.12_7	FAM151A	protein_coding	Conditional 1	VAR_1_55255583_C_G	1	55255583	C	G	rs1180936	0.152146	0.0420025	0.000176546	743	0.131174	0.20583	No
Gene	ENSG00000184313.20_6	ENSG00000184313.20_6	MROH7	protein_coding	Primary	VAR_1_55076430_A_G	1	55076430	A	G	rs733035	0.450556	0.0426503	1.48827e-28	740	1.10132e-25	1.87878e-24	Yes
Gene	ENSG00000184313.20_6	ENSG00000184313.20_6	MROH7	protein_coding	Conditional 1	VAR_1_55061488_C_T	1	55061488	C	T	rs78052945	-0.407635	0.0787624	4.52143e-06	740	0.00334586	0.0146223	Yes
Gene	ENSG00000184313.20_6	ENSG00000184313.20_6	MROH7	protein_coding	Conditional 2	VAR_1_55009249_T_C	1	55009249	T	C	rs11206382	0.219446	0.0464773	0.000148353	740	0.109781	0.179162	No
Gene	ENSG00000271723.5_3	ENSG00000271723.5_3	MROH7-TTC4	protein_coding	Primary	VAR_1_55052031_G_A	1	55052031	G	A	rs573522	0.473833	0.0624448	4.6616e-16	753	3.51018e-13	2.60511e-12	Yes
Gene	ENSG00000271723.5_3	ENSG00000271723.5_3	MROH7-TTC4	protein_coding	Conditional 1	VAR_1_55097320_G_A	1	55097320	G	A	rs7545297	0.26279	0.0577773	7.64784e-06	753	0.00575882	0.0215455	Yes
Gene	ENSG00000271723.5_3	ENSG00000271723.5_3	MROH7-TTC4	protein_coding	Conditional 2	VAR_1_55648688_G_C	1	55648688	G	C	rs12143028	-0.360626	0.086671	3.33204e-05	753	0.0250902	0.0687407	No
Gene	ENSG00000243725.7_5	ENSG00000243725.7_5	TTC4	protein_coding	Primary	VAR_1_54762449_C_G	1	54762449	C	G	rs11206323	-0.234801	0.057339	1.35582e-05	701	0.00950429	0.0186139	Yes
Gene	ENSG00000243725.7_5	ENSG00000243725.7_5	TTC4	protein_coding	Conditional 1	VAR_1_55122961_T_C	1	55122961	T	C	rs2659485	0.185713	0.0529595	0.000272816	701	0.191244	0.279173	No
Gene	ENSG00000162396.6_5	ENSG00000162396.6_5	PARS2	protein_coding	Primary	VAR_1_55184209_C_T	1	55184209	C	T	rs1147989	-0.110369	0.0282544	0.0225781	2392	1	1	No
Gene	ENSG00000116133.13_6	ENSG00000116133.13_6	DHCR24	protein_coding	Primary	VAR_1_55387039_T_G	1	55387039	T	G	rs7516855	-0.125416	0.0307396	0.00674973	2514	1	1	No
Gene	ENSG00000242396.1_7	ENSG00000242396.1_7	AC096536.2	lncRNA	Primary	VAR_1_55301478_A_G	1	55301478	A	G	rs662316	-0.40801	0.0848498	5.28626e-07	637	0.000336735	0.00093384	Yes
Gene	ENSG00000242396.1_7	ENSG00000242396.1_7	AC096536.2	lncRNA	Conditional 1	VAR_1_55750708_A_T	1	55750708	A	T	1_55750708_A_*_b37	0.393577	0.113969	0.000288379	637	0.183697	0.270011	No
Gene	ENSG00000143001.5_4	ENSG00000143001.5_4	TMEM61	protein_coding	Primary	VAR_1_55481104_G_A	1	55481104	G	A	rs2864123	-0.318511	0.0922302	0.00110036	2411	1	1	No
Gene	ENSG00000233271.1_7	ENSG00000233271.1_7	AL590440.1	lncRNA	Primary	VAR_1_55451483_C_T	1	55451483	C	T	rs2500323	-0.312664	0.065361	9.87427e-07	652	0.000643802	0.00168543	Yes
Gene	ENSG00000233271.1_7	ENSG00000233271.1_7	AL590440.1	lncRNA	Conditional 1	VAR_1_55496648_C_T	1	55496648	C	T	rs12739979	0.221107	0.0647977	0.000368071	652	0.239983	0.340195	No
Gene	ENSG00000162402.14_5	ENSG00000162402.14_5	USP24	protein_coding	Primary	VAR_1_55685344_A_G	1	55685344	A	G	rs7529366	0.516636	0.0597348	2.05167e-19	638	1.30896e-16	1.26759e-15	Yes
Gene	ENSG00000162402.14_5	ENSG00000162402.14_5	USP24	protein_coding	Conditional 1	VAR_1_55384052_G_GA	1	55384052	G	GA	rs34608319	-0.404159	0.0893364	2.01208e-06	638	0.0012837	0.00698345	Yes
Gene	ENSG00000162402.14_5	ENSG00000162402.14_5	USP24	protein_coding	Conditional 2	VAR_1_55709029_G_A	1	55709029	G	A	rs72898852	0.378339	0.106444	0.000271077	638	0.172947	0.2521	No
Gene	ENSG00000284686.1_5	ENSG00000284686.1_5	AC119674.2	protein_coding	Primary	VAR_1_56919852_A_G	1	56919852	A	G	rs143521850	0.504789	0.145035	0.000402125	2978	1	1	No
Gene	ENSG00000162407.9_6	ENSG00000162407.9_6	PLPP3	protein_coding	Primary	VAR_1_57359928_T_G	1	57359928	T	G	rs6696924	-0.141768	0.0386659	0.000169149	530	0.0896492	0.130536	No
Gene	ENSG00000162409.11_4	ENSG00000162409.11_4	PRKAA2	protein_coding	Primary	VAR_1_56961354_T_C	1	56961354	T	C	rs10888976	0.156635	0.039146	1.38461e-05	567	0.00785075	0.0157166	Yes
Gene	ENSG00000162409.11_4	ENSG00000162409.11_4	PRKAA2	protein_coding	Conditional 1	VAR_1_57576499_G_A	1	57576499	G	A	rs564691	0.0877834	0.0226496	5.68095e-05	567	0.032211	0.0733008	No
Gene	ENSG00000187889.13_8	ENSG00000187889.13_8	FYB2	protein_coding	Primary	VAR_1_56800487_A_G	1	56800487	A	G	rs4927316	0.130773	0.0355869	0.000143276	587	0.0841028	0.123485	No
Gene	ENSG00000173406.15_6	ENSG00000173406.15_6	DAB1	protein_coding	Primary	VAR_1_58187880_G_A	1	58187880	G	A	rs3131723	-0.369532	0.054036	1.45043e-12	748	1.08492e-09	5.974e-09	Yes
Gene	ENSG00000173406.15_6	ENSG00000173406.15_6	DAB1	protein_coding	Conditional 1	VAR_1_57560481_G_A	1	57560481	G	A	rs564616	-0.263031	0.0440553	4.63528e-09	748	3.46719e-06	4.96471e-05	Yes
Gene	ENSG00000173406.15_6	ENSG00000173406.15_6	DAB1	protein_coding	Conditional 2	VAR_1_58070244_G_A	1	58070244	G	A	rs1524711	0.220244	0.0447198	1.00639e-06	748	0.000752783	0.00701537	Yes
Gene	ENSG00000173406.15_6	ENSG00000173406.15_6	DAB1	protein_coding	Conditional 3	VAR_1_58232485_G_GTCTTCCCTAGGCAACACA	1	58232485	G	GTCTTCCCTAGGCAACACA	1_58232485_G_GTCTTCCCTAGGCAACACA_b37	-0.322422	0.0701238	1.40048e-05	748	0.0104756	0.0416184	Yes
Gene	ENSG00000173406.15_6	ENSG00000173406.15_6	DAB1	protein_coding	Conditional 4	VAR_1_57876114_G_A	1	57876114	G	A	rs58055453	-0.269351	0.068838	0.000191969	5818	1	1	No
Gene	ENSG00000162600.12_6	ENSG00000162600.12_6	OMA1	protein_coding	Primary	VAR_1_58536417_A_G	1	58536417	A	G	rs2764683	0.262103	0.0535049	4.11867e-07	553	0.000227762	0.000652447	Yes
Gene	ENSG00000162600.12_6	ENSG00000162600.12_6	OMA1	protein_coding	Conditional 1	VAR_1_58930444_G_A	1	58930444	G	A	rs338251	0.199144	0.0520832	3.34446e-05	553	0.0184949	0.0495275	Yes
Gene	ENSG00000162600.12_6	ENSG00000162600.12_6	OMA1	protein_coding	Conditional 2	VAR_1_58488853_CA_C	1	58488853	CA	C	rs60767011	0.145088	0.0397651	0.000139081	553	0.0769118	0.140094	No
Gene	ENSG00000184292.7_4	ENSG00000184292.7_4	TACSTD2	protein_coding	Primary	VAR_1_58811791_G_A	1	58811791	G	A	rs6686674	0.224825	0.0555514	0.00194621	2287	1	1	No
Gene	ENSG00000162601.11_6	ENSG00000162601.11_6	MYSM1	protein_coding	Primary	VAR_1_59167328_GGAAT_G	1	59167328	GGAAT	G	rs72467071	0.31646	0.0756098	1.33063e-05	527	0.00701242	0.0142381	Yes
Gene	ENSG00000162601.11_6	ENSG00000162601.11_6	MYSM1	protein_coding	Conditional 1	VAR_1_59624384_A_T	1	59624384	A	T	rs7554924	0.173987	0.0492374	0.000245116	527	0.129176	0.203538	No
Gene	ENSG00000177606.7_4	ENSG00000177606.7_4	JUN	protein_coding	Primary	VAR_1_59076222_A_G	1	59076222	A	G	rs111326310	0.173473	0.0461821	0.0052609	2338	1	1	No
Gene	ENSG00000234807.7_6	ENSG00000234807.7_6	LINC01135	lncRNA	Primary	VAR_1_58953507_TATTA_T	1	58953507	TATTA	T	rs66476428	-0.674053	0.153015	1.34601e-05	558	0.00751074	0.0151153	Yes
Gene	ENSG00000234807.7_6	ENSG00000234807.7_6	LINC01135	lncRNA	Conditional 1	VAR_1_59439968_A_C	1	59439968	A	C	rs2764892	0.327048	0.081187	5.61734e-05	558	0.0313447	0.0719705	No
Gene	ENSG00000232453.7_10	ENSG00000232453.7_10	LINC02777	lncRNA	Primary	VAR_1_59348528_G_A	1	59348528	G	A	rs2764908	0.487886	0.102093	8.45033e-07	483	0.000408151	0.00111213	Yes
Gene	ENSG00000232453.7_10	ENSG00000232453.7_10	LINC02777	lncRNA	Conditional 1	VAR_1_59406853_C_T	1	59406853	C	T	rs2764909	-0.589887	0.138018	9.05277e-06	483	0.00437249	0.0176886	Yes
Gene	ENSG00000232453.7_10	ENSG00000232453.7_10	LINC02777	lncRNA	Conditional 2	VAR_1_59745790_T_C	1	59745790	T	C	rs7532046	0.477936	0.117842	2.29406e-05	483	0.0110803	0.0411384	Yes
Gene	ENSG00000232453.7_10	ENSG00000232453.7_10	LINC02777	lncRNA	Conditional 3	VAR_1_59050556_G_A	1	59050556	G	A	rs179798	0.320332	0.110492	0.00251834	2323	1	1	No
Gene	ENSG00000237352.4_7	ENSG00000237352.4_7	LINC01358	lncRNA	Primary	VAR_1_59540105_T_C	1	59540105	T	C	rs4421614	-0.344729	0.100468	0.000460436	2547	1	1	No
Gene	ENSG00000224609.8_8	ENSG00000224609.8_8	AC093425.1	lncRNA	Primary	VAR_1_59642102_G_A	1	59642102	G	A	rs11207416	0.465869	0.0776133	6.82703e-10	482	3.29063e-07	1.39829e-06	Yes
Gene	ENSG00000224609.8_8	ENSG00000224609.8_8	AC093425.1	lncRNA	Conditional 1	VAR_1_59790691_C_G	1	59790691	C	G	rs11577419	0.345596	0.0714015	7.34179e-07	482	0.000353874	0.00250549	Yes
Gene	ENSG00000224609.8_8	ENSG00000224609.8_8	AC093425.1	lncRNA	Conditional 2	VAR_1_60200871_C_T	1	60200871	C	T	rs34409477	-0.371944	0.102262	0.00022733	482	0.109573	0.178954	No
Gene	ENSG00000270457.1_6	ENSG00000270457.1_6	AC093424.1	lncRNA	Primary	VAR_1_59940664_G_A	1	59940664	G	A	rs6663897	0.291711	0.0802215	0.000147663	407	0.0600988	0.0920165	No
Gene	ENSG00000172456.18_5	ENSG00000172456.18_5	FGGY	protein_coding	Primary	VAR_1_59762315_C_*	1	59762315	C	*	1_59762315_C_*_b37	-0.30097	0.0767604	8.98149e-05	562	0.050476	0.0792396	No
Gene	ENSG00000134709.12_5	ENSG00000134709.12_5	HOOK1	protein_coding	Primary	VAR_1_60210374_C_A	1	60210374	C	A	rs3890336	0.141075	0.03754	0.000216767	382	0.0828051	0.121796	No
Gene	ENSG00000134716.11_6	ENSG00000134716.11_6	CYP2J2	protein_coding	Primary	VAR_1_60460915_T_A	1	60460915	T	A	rs641467	0.17499	0.0434945	9.24485e-05	381	0.0352229	0.0580112	No
Gene	ENSG00000162599.17_7	ENSG00000162599.17_7	NFIA	protein_coding	Primary	VAR_1_61914031_G_A	1	61914031	G	A	rs79940514	0.202169	0.045523	3.18277e-05	777	0.0247301	0.0427509	Yes
Gene	ENSG00000162599.17_7	ENSG00000162599.17_7	NFIA	protein_coding	Conditional 1	VAR_1_61751410_T_C	1	61751410	T	C	rs2806425	0.0898884	0.0226062	0.00307332	2750	1	1	No
Gene	ENSG00000162604.12_9	ENSG00000162604.12_9	TM2D1	protein_coding	Primary	VAR_1_62151202_C_A	1	62151202	C	A	rs61770086	0.310361	0.0482667	3.64123e-11	685	2.49424e-08	1.19776e-07	Yes
Gene	ENSG00000162604.12_9	ENSG00000162604.12_9	TM2D1	protein_coding	Conditional 1	VAR_1_62243650_C_T	1	62243650	C	T	rs11207829	-0.128293	0.0374407	0.000866258	2328	1	1	No
Gene	ENSG00000271200.1_6	ENSG00000271200.1_6	AC099791.2	lncRNA	Primary	VAR_1_61752955_G_A	1	61752955	G	A	rs2152093	-0.338088	0.0789197	6.70772e-06	635	0.0042594	0.00919661	Yes
Gene	ENSG00000271200.1_6	ENSG00000271200.1_6	AC099791.2	lncRNA	Conditional 1	VAR_1_61808050_A_C	1	61808050	A	C	rs6704173	0.540458	0.127382	8.66731e-06	635	0.00550374	0.0208851	Yes
Gene	ENSG00000271200.1_6	ENSG00000271200.1_6	AC099791.2	lncRNA	Conditional 2	VAR_1_61861751_C_T	1	61861751	C	T	rs12032100	-0.217933	0.0724406	0.0014532	2275	1	1	No
Gene	ENSG00000132849.20_7	ENSG00000132849.20_7	PATJ	protein_coding	Primary	VAR_1_62609807_G_A	1	62609807	G	A	rs10789104	0.262014	0.0479297	3.37881e-09	778	2.62872e-06	1.0083e-05	Yes
Gene	ENSG00000132849.20_7	ENSG00000132849.20_7	PATJ	protein_coding	Conditional 1	VAR_1_62359787_T_G	1	62359787	T	G	rs12032240	0.192535	0.0425678	1.77123e-06	778	0.00137802	0.00740401	Yes
Gene	ENSG00000132849.20_7	ENSG00000132849.20_7	PATJ	protein_coding	Conditional 2	VAR_1_62354893_G_A	1	62354893	G	A	rs12068057	0.240941	0.0495427	4.29088e-07	778	0.00033383	0.00402436	Yes
Gene	ENSG00000132849.20_7	ENSG00000132849.20_7	PATJ	protein_coding	Conditional 3	VAR_1_62773268_A_G	1	62773268	A	G	rs10493321	0.140637	0.0354288	3.80527e-05	778	0.029605	0.071486	No
Gene	ENSG00000132854.19_5	ENSG00000132854.19_5	KANK4	protein_coding	Primary	VAR_1_62749872_T_C	1	62749872	T	C	rs6680736	-0.187515	0.0545848	0.000435297	505	0.219825	0.290139	No
Gene	ENSG00000162607.13_5	ENSG00000162607.13_5	USP1	protein_coding	Primary	VAR_1_62902874_A_G	1	62902874	A	G	rs646179	-0.133777	0.0268831	0.000201269	406	0.0817151	0.120443	No
Gene	ENSG00000116641.18_8	ENSG00000116641.18_8	DOCK7	protein_coding	Primary	VAR_1_63461146_C_T	1	63461146	C	T	rs35218467	-0.21475	0.0687992	0.00114866	2764	1	1	No
Gene	ENSG00000125703.15_4	ENSG00000125703.15_4	ATG4C	protein_coding	Primary	VAR_1_63261356_C_T	1	63261356	C	T	rs12129919	0.2756	0.0537073	1.07841e-07	509	5.48911e-05	0.00017474	Yes
Gene	ENSG00000125703.15_4	ENSG00000125703.15_4	ATG4C	protein_coding	Conditional 1	VAR_1_62806781_C_A	1	62806781	C	A	rs12141821	-0.337315	0.0848801	4.76108e-05	509	0.0242339	0.0597888	No
Gene	ENSG00000230798.5_7	ENSG00000230798.5_7	FOXD3-AS1	lncRNA	Primary	VAR_1_63443469_A_G	1	63443469	A	G	rs71643657	-0.219488	0.0623725	0.000261383	559	0.146113	0.200097	No
Gene	ENSG00000187140.6_4	ENSG00000187140.6_4	FOXD3	protein_coding	Primary	VAR_1_63428322_A_C	1	63428322	A	C	rs11208077	-0.215225	0.0556863	6.35748e-05	557	0.0354112	0.0582729	No
Gene	ENSG00000088035.18_7	ENSG00000088035.18_7	ALG6	protein_coding	Primary	VAR_1_64045528_G_A	1	64045528	G	A	rs75941693	-0.530537	0.102511	6.58209e-08	568	3.73863e-05	0.000122069	Yes
Gene	ENSG00000088035.18_7	ENSG00000088035.18_7	ALG6	protein_coding	Conditional 1	VAR_1_63396342_C_T	1	63396342	C	T	rs12134779	0.217701	0.0536009	1.96772e-05	568	0.0111767	0.0347037	Yes
Gene	ENSG00000088035.18_7	ENSG00000088035.18_7	ALG6	protein_coding	Conditional 2	VAR_1_63466655_A_G	1	63466655	A	G	rs3818637	0.263201	0.0821824	0.000833999	2452	1	1	No
Gene	ENSG00000142856.16_4	ENSG00000142856.16_4	ITGB3BP	protein_coding	Primary	VAR_1_63901428_T_A	1	63901428	T	A	rs3004316	-1.4452	0.0900382	9.6194e-70	608	5.84859e-67	1.15937e-64	Yes
Gene	ENSG00000142856.16_4	ENSG00000142856.16_4	ITGB3BP	protein_coding	Conditional 1	VAR_1_63628648_T_C	1	63628648	T	C	rs4269797	0.324586	0.0656255	1.28476e-07	608	7.81134e-05	0.000721935	Yes
Gene	ENSG00000142856.16_4	ENSG00000142856.16_4	ITGB3BP	protein_coding	Conditional 2	VAR_1_63996987_ATGT_A	1	63996987	ATGT	A	rs60190636	0.348364	0.0706793	2.43878e-07	608	0.000148278	0.00216426	Yes
Gene	ENSG00000142856.16_4	ENSG00000142856.16_4	ITGB3BP	protein_coding	Conditional 3	VAR_1_63933193_CTGAT_C	1	63933193	CTGAT	C	1_63933193_CTGAT_C_b37	-0.483885	0.111316	3.64295e-06	608	0.00221491	0.0150591	Yes
Gene	ENSG00000142856.16_4	ENSG00000142856.16_4	ITGB3BP	protein_coding	Conditional 4	VAR_1_63769067_G_A	1	63769067	G	A	rs7545523	-0.151231	0.0461366	0.000692778	2649	1	1	No
Gene	ENSG00000286429.1_1	ENSG00000286429.1_1	BX004807.1	lncRNA	Primary	VAR_1_63577126_A_T	1	63577126	A	T	rs7535805	0.223285	0.0495495	3.6805e-06	520	0.00191386	0.00452402	Yes
Gene	ENSG00000286429.1_1	ENSG00000286429.1_1	BX004807.1	lncRNA	Conditional 1	VAR_1_63577213_C_T	1	63577213	C	T	rs72923401	-0.334289	0.0958742	0.000195051	520	0.101426	0.168652	No
Gene	ENSG00000203965.13_5	ENSG00000203965.13_5	EFCAB7	protein_coding	Primary	VAR_1_64064780_T_C	1	64064780	T	C	rs855325	-0.434027	0.060523	3.05407e-14	501	1.53009e-11	9.95763e-11	Yes
Gene	ENSG00000203965.13_5	ENSG00000203965.13_5	EFCAB7	protein_coding	Conditional 1	VAR_1_63885222_T_G	1	63885222	T	G	rs4550089	0.355397	0.0772131	3.97019e-06	501	0.00198907	0.00985397	Yes
Gene	ENSG00000203965.13_5	ENSG00000203965.13_5	EFCAB7	protein_coding	Conditional 2	VAR_1_63652748_T_*	1	63652748	T	*	1_63652748_T_*_b37	0.271824	0.0596703	2.65962e-06	501	0.00133247	0.0104141	Yes
Gene	ENSG00000203965.13_5	ENSG00000203965.13_5	EFCAB7	protein_coding	Conditional 3	VAR_1_64040874_T_G	1	64040874	T	G	rs17125139	-0.621497	0.144423	5.29598e-06	501	0.00265329	0.0174114	Yes
Gene	ENSG00000203965.13_5	ENSG00000203965.13_5	EFCAB7	protein_coding	Conditional 4	VAR_1_63814446_G_C	1	63814446	G	C	rs74369134	-0.35512	0.103291	0.00120691	2284	1	1	No
Gene	ENSG00000079739.17_6	ENSG00000079739.17_6	PGM1	protein_coding	Primary	VAR_1_63662925_A_T	1	63662925	A	T	rs6588017	0.117515	0.0247644	1.99977e-05	514	0.0102788	0.0198944	Yes
Gene	ENSG00000079739.17_6	ENSG00000079739.17_6	PGM1	protein_coding	Conditional 1	VAR_1_64539877_T_C	1	64539877	T	C	rs1747922	-0.0797876	0.0220043	0.000298767	514	0.153566	0.232555	No
Gene	ENSG00000244256.2	ENSG00000244256.2	RN7SL130P	misc_RNA	Primary	VAR_1_64125234_G_T	1	64125234	G	T	rs11208265	-0.42332	0.100826	6.3609e-05	439	0.0279243	0.0475023	Yes
Gene	ENSG00000244256.2	ENSG00000244256.2	RN7SL130P	misc_RNA	Conditional 1	VAR_1_63844510_G_C	1	63844510	G	C	rs2179812	-0.403136	0.115918	0.00268904	2178	1	1	No
Gene	ENSG00000158966.16_6	ENSG00000158966.16_6	CACHD1	protein_coding	Primary	VAR_1_65295857_G_A	1	65295857	G	A	rs883824	-0.188082	0.0431575	3.59197e-05	547	0.0196481	0.0349721	Yes
Gene	ENSG00000158966.16_6	ENSG00000158966.16_6	CACHD1	protein_coding	Conditional 1	VAR_1_64614011_T_C	1	64614011	T	C	rs6588083	-0.159357	0.0407038	7.74731e-05	547	0.0423778	0.0887886	No
Gene	ENSG00000162437.14_3	ENSG00000162437.14_3	RAVER2	protein_coding	Primary	VAR_1_65297855_CTAT_C	1	65297855	CTAT	C	rs5774723	-0.298768	0.0352286	1.59018e-18	477	7.58517e-16	6.94187e-15	Yes
Gene	ENSG00000162437.14_3	ENSG00000162437.14_3	RAVER2	protein_coding	Conditional 1	VAR_1_65210239_C_G	1	65210239	C	G	rs57610965	-0.334283	0.0746212	2.01097e-05	477	0.00959231	0.0310397	Yes
Gene	ENSG00000162437.14_3	ENSG00000162437.14_3	RAVER2	protein_coding	Conditional 2	VAR_1_65032405_T_C	1	65032405	T	C	rs72673348	0.23438	0.0599304	0.000238808	477	0.113911	0.18413	No
Gene	ENSG00000162434.13_6	ENSG00000162434.13_6	JAK1	protein_coding	Primary	VAR_1_65297240_A_G	1	65297240	A	G	rs1048007	-0.220373	0.0302993	3.04068e-14	531	1.6146e-11	1.04939e-10	Yes
Gene	ENSG00000162434.13_6	ENSG00000162434.13_6	JAK1	protein_coding	Conditional 1	VAR_1_65896545_A_G	1	65896545	A	G	rs9436741	-0.12281	0.0296881	0.000124861	531	0.0663012	0.122959	No
Gene	ENSG00000226891.9_10	ENSG00000226891.9_10	LINC01359	lncRNA	Primary	VAR_1_65755392_T_C	1	65755392	T	C	rs1886777	-0.161057	0.0456491	0.000275116	464	0.127654	0.177465	No
Gene	ENSG00000162433.15_5	ENSG00000162433.15_5	AK4	protein_coding	Primary	VAR_1_65631690_G_C	1	65631690	G	C	rs41285424	-0.252077	0.040697	6.64301e-10	401	2.66385e-07	1.14297e-06	Yes
Gene	ENSG00000162433.15_5	ENSG00000162433.15_5	AK4	protein_coding	Conditional 1	VAR_1_65574133_A_G	1	65574133	A	G	rs7549277	0.0908027	0.02656	0.00617777	2250	1	1	No
Gene	ENSG00000116675.16_5	ENSG00000116675.16_5	DNAJC6	protein_coding	Primary	VAR_1_65733483_G_T	1	65733483	G	T	rs525104	0.162269	0.0373136	0.00261377	2498	1	1	No
Gene	ENSG00000116678.20_5	ENSG00000116678.20_5	LEPR	protein_coding	Primary	VAR_1_65939158_A_G	1	65939158	A	G	rs17412368	-0.271685	0.0380366	1.86342e-12	425	7.91954e-10	4.41849e-09	Yes
Gene	ENSG00000116678.20_5	ENSG00000116678.20_5	LEPR	protein_coding	Conditional 1	VAR_1_65988706_A_G	1	65988706	A	G	rs1571151	-0.246549	0.0597684	3.72581e-05	425	0.0158347	0.044396	Yes
Gene	ENSG00000116678.20_5	ENSG00000116678.20_5	LEPR	protein_coding	Conditional 2	VAR_1_65988706_A_G	1	65988706	A	G	rs1571151	-0.246549	0.0597684	3.72581e-05	425	0.0158347	0.0516735	No
Gene	ENSG00000184588.18_7	ENSG00000184588.18_7	PDE4B	protein_coding	Primary	VAR_1_67007679_A_G	1	67007679	A	G	rs17486706	-0.227861	0.050142	2.06354e-06	584	0.00120511	0.00298014	Yes
Gene	ENSG00000184588.18_7	ENSG00000184588.18_7	PDE4B	protein_coding	Conditional 1	VAR_1_66010433_G_A	1	66010433	G	A	rs55964802	-0.133175	0.0377312	0.000218638	584	0.127685	0.201729	No
Gene	ENSG00000118473.22_6	ENSG00000118473.22_6	SGIP1	protein_coding	Primary	VAR_1_67156472_C_T	1	67156472	C	T	rs7554101	0.398452	0.0424496	3.03427e-22	478	1.45038e-19	1.7175e-18	Yes
Gene	ENSG00000118473.22_6	ENSG00000118473.22_6	SGIP1	protein_coding	Conditional 1	VAR_1_66582524_G_A	1	66582524	G	A	rs678212	0.176407	0.0429315	0.000117845	478	0.0563297	0.10897	No
Gene	ENSG00000152760.10_4	ENSG00000152760.10_4	TCTEX1D1	protein_coding	Primary	VAR_1_67239462_T_C	1	67239462	T	C	rs7515248	-0.645677	0.0900137	8.48073e-14	425	3.60431e-11	2.26892e-10	Yes
Gene	ENSG00000152760.10_4	ENSG00000152760.10_4	TCTEX1D1	protein_coding	Conditional 1	VAR_1_66961232_G_*	1	66961232	G	*	1_66961232_G_*_b37	0.56074	0.0954668	1.86632e-09	425	7.93187e-07	1.32642e-05	Yes
Gene	ENSG00000152760.10_4	ENSG00000152760.10_4	TCTEX1D1	protein_coding	Conditional 2	VAR_1_67220642_A_C	1	67220642	A	C	1_67220642_A_C_b37	0.434439	0.0948056	2.67767e-06	425	0.00113801	0.00935917	Yes
Gene	ENSG00000152760.10_4	ENSG00000152760.10_4	TCTEX1D1	protein_coding	Conditional 3	VAR_1_67556178_C_G	1	67556178	C	G	rs6667872	-0.269998	0.0679269	4.69985e-05	425	0.0199744	0.0568862	No
Gene	ENSG00000152763.17_7	ENSG00000152763.17_7	WDR78	protein_coding	Primary	VAR_1_67372061_G_T	1	67372061	G	T	rs1983860	0.538887	0.151752	0.000529759	2650	1	1	No
Gene	ENSG00000198160.14_4	ENSG00000198160.14_4	MIER1	protein_coding	Primary	VAR_1_67371629_C_T	1	67371629	C	T	rs4570393	-0.18869	0.0271628	1.52299e-11	478	7.27988e-09	3.70308e-08	Yes
Gene	ENSG00000198160.14_4	ENSG00000198160.14_4	MIER1	protein_coding	Conditional 1	VAR_1_67825571_C_T	1	67825571	C	T	rs72932807	-0.179682	0.0489182	0.000301598	478	0.144164	0.221281	No
Gene	ENSG00000116704.8_5	ENSG00000116704.8_5	SLC35D1	protein_coding	Primary	VAR_1_67771998_G_GT	1	67771998	G	GT	rs17109841	-0.179873	0.0378334	2.21452e-06	463	0.00102532	0.00257833	Yes
Gene	ENSG00000116704.8_5	ENSG00000116704.8_5	SLC35D1	protein_coding	Conditional 1	VAR_1_66978731_TA_T	1	66978731	TA	T	rs34080529	-0.27561	0.0598837	6.224e-06	463	0.00288171	0.0130265	Yes
Gene	ENSG00000116704.8_5	ENSG00000116704.8_5	SLC35D1	protein_coding	Conditional 2	VAR_1_67158874_A_T	1	67158874	A	T	rs2031477	-0.144053	0.0336716	4.44377e-05	463	0.0205747	0.0608609	No
Gene	ENSG00000142864.14_6	ENSG00000142864.14_6	SERBP1	protein_coding	Primary	VAR_1_67373558_A_T	1	67373558	A	T	rs3008892	-0.00296697	0.0256132	1	2180	1	1	No
Gene	ENSG00000116717.13_5	ENSG00000116717.13_5	GADD45A	protein_coding	Primary	VAR_1_68562741_T_A	1	68562741	T	A	rs72668861	-0.20418	0.0592602	0.00305666	2074	1	1	No
Gene	ENSG00000172380.6_5	ENSG00000172380.6_5	GNG12	protein_coding	Primary	VAR_1_68642066_G_T	1	68642066	G	T	rs12034190	0.276027	0.0531815	0.000285522	611	0.174454	0.234725	No
Gene	ENSG00000162595.7_7	ENSG00000162595.7_7	DIRAS3	protein_coding	Primary	VAR_1_68405255_C_G	1	68405255	C	G	rs6688015	0.363651	0.066109	4.48981e-07	527	0.000236613	0.000676334	Yes
Gene	ENSG00000162595.7_7	ENSG00000162595.7_7	DIRAS3	protein_coding	Conditional 1	VAR_1_68267670_G_A	1	68267670	G	A	rs1276314	0.37032	0.0656991	1.61786e-08	527	8.52615e-06	0.000110755	Yes
Gene	ENSG00000162595.7_7	ENSG00000162595.7_7	DIRAS3	protein_coding	Conditional 2	VAR_1_68041431_A_T	1	68041431	A	T	rs699236	-0.262065	0.071955	0.000268886	527	0.141703	0.216452	No
Gene	ENSG00000116729.14_9	ENSG00000116729.14_9	WLS	protein_coding	Primary	VAR_1_68580388_T_C	1	68580388	T	C	rs6690844	0.123472	0.0284617	8.87769e-06	545	0.00483834	0.0102787	Yes
Gene	ENSG00000116729.14_9	ENSG00000116729.14_9	WLS	protein_coding	Conditional 1	VAR_1_68110795_G_A	1	68110795	G	A	rs687328	-0.108407	0.0281952	5.90704e-05	545	0.0321933	0.0732788	No
Gene	ENSG00000024526.17_6	ENSG00000024526.17_6	DEPDC1	protein_coding	Primary	VAR_1_68732978_C_T	1	68732978	C	T	rs12035006	0.309363	0.0803204	7.57585e-05	434	0.0328792	0.0546049	No
Gene	ENSG00000033122.21_8	ENSG00000033122.21_8	LRRC7	protein_coding	Primary	VAR_1_70062961_C_T	1	70062961	C	T	rs1749523	0.353309	0.0687346	2.18846e-06	581	0.0012715	0.00313416	Yes
Gene	ENSG00000033122.21_8	ENSG00000033122.21_8	LRRC7	protein_coding	Conditional 1	VAR_1_70188099_T_C	1	70188099	T	C	rs2144875	0.358153	0.0889085	0.000367822	3062	1	1	No
Gene	ENSG00000066557.6_5	ENSG00000066557.6_5	LRRC40	protein_coding	Primary	VAR_1_70734576_A_T	1	70734576	A	T	rs58639674	-0.20208	0.0460935	6.1244e-06	427	0.00261512	0.00597435	Yes
Gene	ENSG00000066557.6_5	ENSG00000066557.6_5	LRRC40	protein_coding	Conditional 1	VAR_1_70738196_T_C	1	70738196	T	C	rs72678625	0.0855628	0.0295243	0.00269581	1996	1	1	No
Gene	ENSG00000116754.13_3	ENSG00000116754.13_3	SRSF11	protein_coding	Primary	VAR_1_71145358_A_G	1	71145358	A	G	rs1932057	-0.0965662	0.0229737	0.0164828	1826	1	1	No
Gene	ENSG00000118454.13_5	ENSG00000118454.13_5	ANKRD13C	protein_coding	Primary	VAR_1_70491681_G_T	1	70491681	G	T	rs11209584	-0.209496	0.0658807	0.000877834	1852	1	1	No
Gene	ENSG00000197568.14_5	ENSG00000197568.14_5	HHLA3	protein_coding	Primary	VAR_1_70823238_A_C	1	70823238	A	C	rs12140479	-0.405891	0.0518516	3.99264e-16	354	1.41339e-13	1.08177e-12	Yes
Gene	ENSG00000197568.14_5	ENSG00000197568.14_5	HHLA3	protein_coding	Conditional 1	VAR_1_71153714_C_A	1	71153714	C	A	rs2820526	-0.206479	0.0485472	7.66558e-06	354	0.00271362	0.0124492	Yes
Gene	ENSG00000197568.14_5	ENSG00000197568.14_5	HHLA3	protein_coding	Conditional 2	VAR_1_71129396_TA_T	1	71129396	TA	T	rs36081912	-0.326191	0.0746812	3.35549e-06	354	0.00118784	0.00966053	Yes
Gene	ENSG00000197568.14_5	ENSG00000197568.14_5	HHLA3	protein_coding	Conditional 3	VAR_1_70865171_C_T	1	70865171	C	T	rs495581	-0.18477	0.051222	0.000169473	354	0.0599935	0.114352	No
Gene	ENSG00000116761.12_4	ENSG00000116761.12_4	CTH	protein_coding	Primary	VAR_1_71353307_AT_A	1	71353307	AT	A	rs35557973	-0.2526	0.0592533	7.33154e-06	425	0.0031159	0.00696658	Yes
Gene	ENSG00000116761.12_4	ENSG00000116761.12_4	CTH	protein_coding	Conditional 1	VAR_1_71086458_A_G	1	71086458	A	G	rs71651458	0.229091	0.0619317	0.000124105	425	0.0527448	0.103657	No
Gene	ENSG00000271992.1_7	ENSG00000271992.1_7	AL354872.1	lncRNA	Primary	VAR_1_70543587_G_A	1	70543587	G	A	rs650184	0.42438	0.10151	1.63777e-05	416	0.00681314	0.013889	Yes
Gene	ENSG00000271992.1_7	ENSG00000271992.1_7	AL354872.1	lncRNA	Conditional 1	VAR_1_70954260_A_G	1	70954260	A	G	rs484107	0.367412	0.118365	0.00152072	1817	1	1	No
Gene	ENSG00000050628.20_5	ENSG00000050628.20_5	PTGER3	protein_coding	Primary	VAR_1_71644237_G_A	1	71644237	G	A	rs12410351	0.250512	0.0547927	1.8842e-06	425	0.000800785	0.00205595	Yes
Gene	ENSG00000050628.20_5	ENSG00000050628.20_5	PTGER3	protein_coding	Conditional 1	VAR_1_71462816_T_G	1	71462816	T	G	rs7534885	-0.143748	0.0416458	0.000315972	425	0.134288	0.209181	No
Gene	ENSG00000269933.1_7	ENSG00000269933.1_7	AL031429.2	lncRNA	Primary	VAR_1_71830161_A_G	1	71830161	A	G	rs2163502	0.159812	0.0497758	0.000905522	1779	1	1	No
Gene	ENSG00000235079.1_6	ENSG00000235079.1_6	ZRANB2-AS1	lncRNA	Primary	VAR_1_71014538_C_T	1	71014538	C	T	rs4546874	0.0200792	0.0362009	1	1693	1	1	No
Gene	ENSG00000132485.14_7	ENSG00000132485.14_7	ZRANB2	protein_coding	Primary	VAR_1_71529401_C_T	1	71529401	C	T	rs7411	0.0662269	0.018387	0.00238692	1651	1	1	No
Gene	ENSG00000229956.11_8	ENSG00000229956.11_8	ZRANB2-AS2	lncRNA	Primary	VAR_1_72282482_C_T	1	72282482	C	T	rs12144209	0.197339	0.0670506	0.253677	2194	1	1	No
Gene	ENSG00000172260.15_6	ENSG00000172260.15_6	NEGR1	protein_coding	Primary	VAR_1_72406644_G_T	1	72406644	G	T	rs61765311	-0.162489	0.0500422	0.0277874	2750	1	1	No
Gene	ENSG00000233994.2_5	ENSG00000233994.2_5	GDI2P2	processed_pseudogene	Primary	VAR_1_73079152_T_C	1	73079152	T	C	rs11209984	0.263979	0.0872457	0.00305469	1425	1	1	No
Gene	ENSG00000254685.6_6	ENSG00000254685.6_6	FPGT	protein_coding	Primary	VAR_1_74693548_G_A	1	74693548	G	A	rs4650251	-0.522866	0.0549654	1.23923e-24	309	3.82923e-22	5.27864e-21	Yes
Gene	ENSG00000254685.6_6	ENSG00000254685.6_6	FPGT	protein_coding	Conditional 1	VAR_1_74644454_A_G	1	74644454	A	G	rs1333032	-0.453415	0.0974906	6.72021e-05	309	0.0207654	0.0537114	No
Gene	ENSG00000259030.7_8	ENSG00000259030.7_8	FPGT-TNNI3K	protein_coding	Primary	VAR_1_74707594_C_T	1	74707594	C	T	rs792323	-0.434352	0.061569	2.25366e-11	398	8.96956e-09	4.52311e-08	Yes
Gene	ENSG00000259030.7_8	ENSG00000259030.7_8	FPGT-TNNI3K	protein_coding	Conditional 1	VAR_1_75459178_G_A	1	75459178	G	A	rs72679631	0.356701	0.0836958	0.00572188	2106	1	1	No
Gene	ENSG00000116783.15_6	ENSG00000116783.15_6	TNNI3K	protein_coding	Primary	VAR_1_74550646_A_G	1	74550646	A	G	rs1483788	0.305266	0.0588651	4.18055e-08	388	1.62205e-05	5.59296e-05	Yes
Gene	ENSG00000116783.15_6	ENSG00000116783.15_6	TNNI3K	protein_coding	Conditional 1	VAR_1_75290356_T_C	1	75290356	T	C	rs277358	0.151064	0.0363941	2.22173e-05	388	0.00862031	0.0286562	Yes
Gene	ENSG00000116783.15_6	ENSG00000116783.15_6	TNNI3K	protein_coding	Conditional 2	VAR_1_74822937_T_C	1	74822937	T	C	rs1527683	-0.152468	0.0442835	0.000330201	388	0.128118	0.201263	No
Gene	ENSG00000233894.1_7	ENSG00000233894.1_7	AC105271.1	lncRNA	Primary	VAR_1_75127472_T_C	1	75127472	T	C	rs471338	0.270115	0.0849811	0.255249	1460	1	1	No
Gene	ENSG00000272864.1_6	ENSG00000272864.1_6	AC135803.1	lncRNA	Primary	VAR_1_75167867_G_A	1	75167867	G	A	rs12146002	-1.44046	0.0985518	4.06857e-57	268	1.09038e-54	9.48005e-53	Yes
Gene	ENSG00000272864.1_6	ENSG00000272864.1_6	AC135803.1	lncRNA	Conditional 1	VAR_1_75193264_TGA_T	1	75193264	TGA	T	rs201347010	-0.35592	0.0747654	3.703e-07	268	9.92404e-05	0.000877855	Yes
Gene	ENSG00000272864.1_6	ENSG00000272864.1_6	AC135803.1	lncRNA	Conditional 2	VAR_1_75560330_T_C	1	75560330	T	C	rs6689348	0.31288	0.0821917	5.2047e-05	268	0.0139486	0.0475525	Yes
Gene	ENSG00000272864.1_6	ENSG00000272864.1_6	AC135803.1	lncRNA	Conditional 3	VAR_1_75616562_A_G	1	75616562	A	G	rs12726443	0.712222	0.151383	7.42854e-07	268	0.000199085	0.00268226	Yes
Gene	ENSG00000272864.1_6	ENSG00000272864.1_6	AC135803.1	lncRNA	Conditional 4	VAR_1_74852382_A_G	1	74852382	A	G	rs45596531	0.495488	0.114098	7.1943e-06	268	0.00192807	0.0103804	Yes
Gene	ENSG00000272864.1_6	ENSG00000272864.1_6	AC135803.1	lncRNA	Conditional 5	VAR_1_75612367_G_C	1	75612367	G	C	rs1526511	-1.21963	0.331064	9.23684e-05	268	0.0247547	0.052441	No
Gene	ENSG00000116791.14_6	ENSG00000116791.14_6	CRYZ	protein_coding	Primary	VAR_1_75199973_T_C	1	75199973	T	C	rs28602706	-0.948158	0.0828523	2.5199e-34	271	6.82893e-32	1.62704e-30	Yes
Gene	ENSG00000116791.14_6	ENSG00000116791.14_6	CRYZ	protein_coding	Conditional 1	VAR_1_75167867_G_A	1	75167867	G	A	rs12146002	0.70028	0.0829481	3.787e-18	271	1.02628e-15	7.588e-14	Yes
Gene	ENSG00000116791.14_6	ENSG00000116791.14_6	CRYZ	protein_coding	Conditional 2	VAR_1_75169610_T_C	1	75169610	T	C	rs12122137	-0.811127	0.136959	1.88802e-09	271	5.11654e-07	1.92767e-05	Yes
Gene	ENSG00000116791.14_6	ENSG00000116791.14_6	CRYZ	protein_coding	Conditional 3	VAR_1_75219146_A_G	1	75219146	A	G	rs11485299	-0.545718	0.0775575	4.72079e-14	271	1.27934e-11	1.53404e-09	Yes
Gene	ENSG00000116791.14_6	ENSG00000116791.14_6	CRYZ	protein_coding	Conditional 4	VAR_1_75277426_G_A	1	75277426	G	A	rs12120636	-0.244859	0.0746028	0.000850455	1544	1	1	No
Gene	ENSG00000162623.16_5	ENSG00000162623.16_5	TYW3	protein_coding	Primary	VAR_1_75245289_C_A	1	75245289	C	A	rs1581870	-0.750601	0.101069	2.83384e-16	289	8.18979e-14	6.40419e-13	Yes
Gene	ENSG00000162623.16_5	ENSG00000162623.16_5	TYW3	protein_coding	Conditional 1	VAR_1_75203908_T_A	1	75203908	T	A	rs1834191	-0.511531	0.120434	2.92466e-05	289	0.00845226	0.0282607	Yes
Gene	ENSG00000162623.16_5	ENSG00000162623.16_5	TYW3	protein_coding	Conditional 2	VAR_1_75417146_G_C	1	75417146	G	C	rs151303262	0.540219	0.136453	0.000393743	289	0.113792	0.184004	No
Gene	ENSG00000137968.16_4	ENSG00000137968.16_4	SLC44A5	protein_coding	Primary	VAR_1_75854203_T_C	1	75854203	T	C	rs12127575	-0.630222	0.0653496	2.28346e-24	368	8.40312e-22	1.13626e-20	Yes
Gene	ENSG00000137968.16_4	ENSG00000137968.16_4	SLC44A5	protein_coding	Conditional 1	VAR_1_75167867_G_A	1	75167867	G	A	rs12146002	-0.0615644	0.0596311	1	2799	1	1	No
Gene	ENSG00000117054.14_7	ENSG00000117054.14_7	ACADM	protein_coding	Primary	VAR_1_76380954_G_T	1	76380954	G	T	rs7519526	0.217842	0.0252824	6.54821e-19	342	2.23949e-16	2.1302e-15	Yes
Gene	ENSG00000117054.14_7	ENSG00000117054.14_7	ACADM	protein_coding	Conditional 1	VAR_1_76237176_A_G	1	76237176	A	G	rs1146598	0.148879	0.0233707	3.7414e-11	342	1.27956e-08	2.93799e-07	Yes
Gene	ENSG00000117054.14_7	ENSG00000117054.14_7	ACADM	protein_coding	Conditional 2	VAR_1_76735720_T_G	1	76735720	T	G	rs4949625	0.0901573	0.0245344	0.00128819	2409	1	1	No
Gene	ENSG00000181227.3_4	ENSG00000181227.3_4	DLSTP1	processed_pseudogene	Primary	VAR_1_76190037_C_G	1	76190037	C	G	rs114802787	-0.416397	0.122027	0.000396213	306	0.121241	0.169526	No
Gene	ENSG00000137955.16_5	ENSG00000137955.16_5	RABGGTB	protein_coding	Primary	VAR_1_76044011_A_G	1	76044011	A	G	rs4949864	-0.263423	0.0429378	1.50023e-10	330	4.95076e-08	2.31296e-07	Yes
Gene	ENSG00000137955.16_5	ENSG00000137955.16_5	RABGGTB	protein_coding	Conditional 1	VAR_1_76549975_G_C	1	76549975	G	C	rs1144345	0.169383	0.0392906	7.0577e-06	330	0.00232904	0.0110941	Yes
Gene	ENSG00000137955.16_5	ENSG00000137955.16_5	RABGGTB	protein_coding	Conditional 2	VAR_1_76053079_T_C	1	76053079	T	C	rs4141466	0.418176	0.0962454	5.2086e-06	330	0.00171884	0.0125027	Yes
Gene	ENSG00000137955.16_5	ENSG00000137955.16_5	RABGGTB	protein_coding	Conditional 3	VAR_1_76604110_T_C	1	76604110	T	C	rs167050	-0.193109	0.0489127	3.31029e-05	330	0.010924	0.0423786	Yes
Gene	ENSG00000137955.16_5	ENSG00000137955.16_5	RABGGTB	protein_coding	Conditional 4	VAR_1_76747955_TAGGG_T	1	76747955	TAGGG	T	rs202052555	-0.225016	0.0630039	0.000214232	330	0.0706967	0.112887	No
Gene	ENSG00000184005.11_5	ENSG00000184005.11_5	ST6GALNAC3	protein_coding	Primary	VAR_1_76592445_T_C	1	76592445	T	C	rs11586810	-0.372499	0.0745823	4.73391e-07	659	0.000311965	0.00086916	Yes
Gene	ENSG00000184005.11_5	ENSG00000184005.11_5	ST6GALNAC3	protein_coding	Conditional 1	VAR_1_77051218_C_T	1	77051218	C	T	rs61773304	-0.379572	0.0841129	1.17119e-05	659	0.00771815	0.0265306	Yes
Gene	ENSG00000184005.11_5	ENSG00000184005.11_5	ST6GALNAC3	protein_coding	Conditional 2	VAR_1_77123308_G_C	1	77123308	G	C	rs12139167	-0.195206	0.0545154	0.000651308	3560	1	1	No
Gene	ENSG00000226415.1_4	ENSG00000226415.1_4	TPI1P1	processed_pseudogene	Primary	VAR_1_76902287_G_A	1	76902287	G	A	rs61771526	-0.158347	0.0342129	0.000465265	504	0.234493	0.308267	No
Gene	ENSG00000117069.15_4	ENSG00000117069.15_4	ST6GALNAC5	protein_coding	Primary	VAR_1_77256499_G_C	1	77256499	G	C	rs78011426	-0.245778	0.0718015	0.00038143	571	0.217796	0.28771	No
Gene	ENSG00000142892.15_7	ENSG00000142892.15_7	PIGK	protein_coding	Primary	VAR_1_77558057_G_C	1	77558057	G	C	rs1048575	0.325837	0.0417222	1.80762e-15	452	8.17043e-13	5.87459e-12	Yes
Gene	ENSG00000142892.15_7	ENSG00000142892.15_7	PIGK	protein_coding	Conditional 1	VAR_1_77112179_GATAGAAT_*	1	77112179	GATAGAAT	*	1_77112179_GATAGAAT_*_b37	-0.226798	0.0462532	1.06433e-06	452	0.000481075	0.00320608	Yes
Gene	ENSG00000142892.15_7	ENSG00000142892.15_7	PIGK	protein_coding	Conditional 2	VAR_1_77325101_G_C	1	77325101	G	C	rs10458496	-0.128375	0.0359138	0.00165112	2175	1	1	No
Gene	ENSG00000226084.5_5	ENSG00000226084.5_5	AC113935.1	processed_pseudogene	Primary	VAR_1_77152128_C_G	1	77152128	C	G	rs10430052	0.160793	0.0407542	0.00170442	2044	1	1	No
Gene	ENSG00000154027.19_5	ENSG00000154027.19_5	AK5	protein_coding	Primary	VAR_1_77728720_T_C	1	77728720	T	C	rs115154267	-0.495002	0.128699	0.0180806	1903	1	1	No
Gene	ENSG00000036549.13_7	ENSG00000036549.13_7	AC118549.1	protein_coding	Primary	VAR_1_78501215_T_C	1	78501215	T	C	rs6424659	-0.208919	0.0523779	0.000665594	1768	1	1	No
Gene	ENSG00000077254.14_6	ENSG00000077254.14_6	USP33	protein_coding	Primary	VAR_1_78512512_TG_T	1	78512512	TG	T	rs66737197	-0.216176	0.0593566	0.000901348	1640	1	1	No
Gene	ENSG00000180488.15_7	ENSG00000180488.15_7	MIGA1	protein_coding	Primary	VAR_1_77842415_G_C	1	77842415	G	C	rs6704312	-0.154752	0.0449722	0.00644119	1735	1	1	No
Gene	ENSG00000235927.4_7	ENSG00000235927.4_7	NEXN-AS1	lncRNA	Primary	VAR_1_78406914_TAGAAACCAAAAGTCA_T	1	78406914	TAGAAACCAAAAGTCA	T	rs369919900	-0.293791	0.0701058	1.48141e-05	262	0.00388129	0.0084697	Yes
Gene	ENSG00000235927.4_7	ENSG00000235927.4_7	NEXN-AS1	lncRNA	Conditional 1	VAR_1_77961919_G_A	1	77961919	G	A	rs17380592	-0.324655	0.096699	0.00105423	1386	1	1	No
Gene	ENSG00000162614.18_5	ENSG00000162614.18_5	NEXN	protein_coding	Primary	VAR_1_78388269_C_T	1	78388269	C	T	rs9324166	0.281599	0.0315981	1.80507e-19	272	4.90979e-17	4.91054e-16	Yes
Gene	ENSG00000162614.18_5	ENSG00000162614.18_5	NEXN	protein_coding	Conditional 1	VAR_1_78272317_A_G	1	78272317	A	G	rs60794893	0.12898	0.0333938	6.95534e-05	272	0.0189185	0.0502902	No
Gene	ENSG00000162613.16_5	ENSG00000162613.16_5	FUBP1	protein_coding	Primary	VAR_1_78349467_T_TCAGCCTCCTGAGTAGCTGGGATTA	1	78349467	T	TCAGCCTCCTGAGTAGCTGGGATTA	rs71244405	-0.479032	0.061202	2.25321e-15	221	4.9796e-13	3.64919e-12	Yes
Gene	ENSG00000162613.16_5	ENSG00000162613.16_5	FUBP1	protein_coding	Conditional 1	VAR_1_78704975_G_A	1	78704975	G	A	rs2791586	0.178646	0.0571785	0.0442154	1355	1	1	No
Gene	ENSG00000162616.9_5	ENSG00000162616.9_5	DNAJB4	protein_coding	Primary	VAR_1_78354585_G_T	1	78354585	G	T	rs9726525	0.177324	0.0363181	4.64736e-06	231	0.00107354	0.00268426	Yes
Gene	ENSG00000162616.9_5	ENSG00000162616.9_5	DNAJB4	protein_coding	Conditional 1	VAR_1_78865249_T_C	1	78865249	T	C	rs60571060	-0.128188	0.043341	0.00214104	1371	1	1	No
Gene	ENSG00000137960.6_5	ENSG00000137960.6_5	GIPC2	protein_coding	Primary	VAR_1_78958277_C_T	1	78958277	C	T	rs35978825	-0.226051	0.0797006	0.00386178	1549	1	1	No
Gene	ENSG00000273338.1_6	ENSG00000273338.1_6	AC103591.3	lncRNA	Primary	VAR_1_78968341_A_G	1	78968341	A	G	rs1322931	0.56053	0.153983	0.000187923	217	0.0407794	0.0658227	No
Gene	ENSG00000285928.1_3	ENSG00000285928.1_3	AC103591.4	lncRNA	Primary	VAR_1_78572611_C_T	1	78572611	C	T	rs7540887	0.211925	0.0505307	6.79275e-05	215	0.0146044	0.0270589	Yes
Gene	ENSG00000285928.1_3	ENSG00000285928.1_3	AC103591.4	lncRNA	Conditional 1	VAR_1_78799291_G_A	1	78799291	G	A	rs1417103	0.201291	0.0746575	0.0144386	1296	1	1	No
Gene	ENSG00000122420.10_6	ENSG00000122420.10_6	PTGFR	protein_coding	Primary	VAR_1_78749908_C_A	1	78749908	C	A	rs6424762	-0.216833	0.0444649	4.55719e-07	399	0.000181832	0.000529833	Yes
Gene	ENSG00000122420.10_6	ENSG00000122420.10_6	PTGFR	protein_coding	Conditional 1	VAR_1_79262237_G_A	1	79262237	G	A	rs10747358	0.188967	0.0521492	0.000198423	399	0.0791709	0.140086	No
Gene	ENSG00000137959.16_5	ENSG00000137959.16_5	IFI44L	protein_coding	Primary	VAR_1_79094081_T_A	1	79094081	T	A	rs1333973	-0.201397	0.0324603	2.51429e-09	399	1.0032e-06	4.03376e-06	Yes
Gene	ENSG00000137959.16_5	ENSG00000137959.16_5	IFI44L	protein_coding	Conditional 1	VAR_1_78842265_C_T	1	78842265	C	T	rs10489950	-0.226043	0.0720558	0.00701509	2313	1	1	No
Gene	ENSG00000137965.11_4	ENSG00000137965.11_4	IFI44	protein_coding	Primary	VAR_1_79159936_A_G	1	79159936	A	G	rs74092102	0.169731	0.0426339	0.00280431	2300	1	1	No
Gene	ENSG00000162618.15_6	ENSG00000162618.15_6	ADGRL4	protein_coding	Primary	VAR_1_79565707_C_T	1	79565707	C	T	rs60739114	0.121759	0.0368428	0.00137796	3053	1	1	No
Gene	ENSG00000117114.20_8	ENSG00000117114.20_8	ADGRL2	protein_coding	Primary	VAR_1_81420940_T_C	1	81420940	T	C	rs12409530	-0.184755	0.0410789	7.3981e-05	776	0.0574093	0.0884134	No
Gene	ENSG00000137941.17_6	ENSG00000137941.17_6	TTLL7	protein_coding	Primary	VAR_1_84029492_T_G	1	84029492	T	G	rs74094475	0.203642	0.0435644	3.71436e-07	434	0.000161203	0.000474115	Yes
Gene	ENSG00000137941.17_6	ENSG00000137941.17_6	TTLL7	protein_coding	Conditional 1	VAR_1_84026653_C_T	1	84026653	C	T	rs7556614	0.112795	0.0343714	0.000820447	2022	1	1	No
Gene	ENSG00000271576.1_7	ENSG00000271576.1_7	AL359504.1	lncRNA	Primary	VAR_1_84197723_C_A	1	84197723	C	A	rs7512899	0.159851	0.0443429	0.000937042	1880	1	1	No
Gene	ENSG00000142875.19_6	ENSG00000142875.19_6	PRKACB	protein_coding	Primary	VAR_1_84123370_G_C	1	84123370	G	C	rs10218575	-0.0877539	0.0310981	0.00936841	2147	1	1	No
Gene	ENSG00000226970.2_6	ENSG00000226970.2_6	NEDD8P1	processed_pseudogene	Primary	VAR_1_84677581_T_C	1	84677581	T	C	rs77720118	0.464912	0.141699	0.00116749	1728	1	1	No
Gene	ENSG00000203943.8_6	ENSG00000203943.8_6	SAMD13	protein_coding	Primary	VAR_1_84849116_A_T	1	84849116	A	T	rs315511	0.164995	0.0512402	0.0799955	1869	1	1	No
Gene	ENSG00000117133.11_4	ENSG00000117133.11_4	RPF1	protein_coding	Primary	VAR_1_85207526_A_G	1	85207526	A	G	rs818521	-0.162543	0.0365418	1.19267e-05	437	0.00521196	0.0109643	Yes
Gene	ENSG00000117133.11_4	ENSG00000117133.11_4	RPF1	protein_coding	Conditional 1	VAR_1_85226944_CAAT_C	1	85226944	CAAT	C	rs369899120	0.146697	0.036264	6.41263e-05	437	0.0280232	0.0664474	No
Gene	ENSG00000174021.11_6	ENSG00000174021.11_6	GNG5	protein_coding	Primary	VAR_1_84933846_G_T	1	84933846	G	T	rs10874446	0.240244	0.0392232	2.56225e-09	421	1.07871e-06	4.31722e-06	Yes
Gene	ENSG00000174021.11_6	ENSG00000174021.11_6	GNG5	protein_coding	Conditional 1	VAR_1_84464205_T_C	1	84464205	T	C	rs1952065	-0.03427	0.0199017	1	1869	1	1	No
Gene	ENSG00000122432.18_4	ENSG00000122432.18_4	SPATA1	protein_coding	Primary	VAR_1_84939278_G_A	1	84939278	G	A	rs7536988	-0.395514	0.0713746	7.32882e-09	433	3.17338e-06	1.20579e-05	Yes
Gene	ENSG00000122432.18_4	ENSG00000122432.18_4	SPATA1	protein_coding	Conditional 1	VAR_1_85368403_A_G	1	85368403	A	G	rs7550907	0.20344	0.0540831	0.000102016	433	0.0441729	0.0916525	No
Gene	ENSG00000117151.13_6	ENSG00000117151.13_6	CTBS	protein_coding	Primary	VAR_1_85084120_G_A	1	85084120	G	A	rs2945138	0.576745	0.0705709	5.1478e-14	437	2.24959e-11	1.44269e-10	Yes
Gene	ENSG00000117151.13_6	ENSG00000117151.13_6	CTBS	protein_coding	Conditional 1	VAR_1_84700766_C_T	1	84700766	C	T	rs11163923	0.20091	0.0533601	0.133844	1899	1	1	No
Gene	ENSG00000284882.1_3	ENSG00000284882.1_3	AL359762.1	lncRNA	Primary	VAR_1_85049473_G_C	1	85049473	G	C	rs2943678	-0.4585	0.0709613	1.61888e-11	434	7.02593e-09	3.57942e-08	Yes
Gene	ENSG00000284882.1_3	ENSG00000284882.1_3	AL359762.1	lncRNA	Conditional 1	VAR_1_85050406_G_A	1	85050406	G	A	rs2911595	0.637616	0.222051	0.00219957	1892	1	1	No
Gene	ENSG00000117155.16_5	ENSG00000117155.16_5	SSX2IP	protein_coding	Primary	VAR_1_85408616_G_T	1	85408616	G	T	rs12120635	0.133748	0.0407969	0.0367053	2043	1	1	No
Gene	ENSG00000171517.6_6	ENSG00000171517.6_6	LPAR3	protein_coding	Primary	VAR_1_85067560_G_A	1	85067560	G	A	rs12119873	-0.150099	0.0440886	0.372834	2245	1	1	No
Gene	ENSG00000153898.13_5	ENSG00000153898.13_5	MCOLN2	protein_coding	Primary	VAR_1_85459198_G_A	1	85459198	G	A	rs7516610	-0.684025	0.0710027	2.20147e-24	515	1.13375e-21	1.5206e-20	Yes
Gene	ENSG00000153898.13_5	ENSG00000153898.13_5	MCOLN2	protein_coding	Conditional 1	VAR_1_84993047_T_C	1	84993047	T	C	rs17110949	-0.404849	0.112394	0.0131246	2359	1	1	No
Gene	ENSG00000162643.13_5	ENSG00000162643.13_5	WDR63	protein_coding	Primary	VAR_1_85351312_A_G	1	85351312	A	G	rs12077129	0.459644	0.10889	6.42192e-06	608	0.00390453	0.0085148	Yes
Gene	ENSG00000162643.13_5	ENSG00000162643.13_5	WDR63	protein_coding	Conditional 1	VAR_1_85609962_C_A	1	85609962	C	A	rs11805650	-0.391552	0.108982	0.000197839	608	0.120286	0.192628	No
Gene	ENSG00000055732.13_5	ENSG00000055732.13_5	MCOLN3	protein_coding	Primary	VAR_1_85538603_C_A	1	85538603	C	A	rs4907022	-0.249132	0.04574	2.26577e-08	527	1.19406e-05	4.19455e-05	Yes
Gene	ENSG00000055732.13_5	ENSG00000055732.13_5	MCOLN3	protein_coding	Conditional 1	VAR_1_85710312_C_G	1	85710312	C	G	rs11161562	0.160255	0.0411083	8.08247e-05	527	0.0425946	0.0891471	No
Gene	ENSG00000280099.1_5	ENSG00000280099.1_5	AL603750.1	TEC	Primary	VAR_1_85212582_C_T	1	85212582	C	T	rs11161441	-0.190341	0.0491293	0.000174171	548	0.0954457	0.137792	No
Gene	ENSG00000097096.9_5	ENSG00000097096.9_5	SYDE2	protein_coding	Primary	VAR_1_85681538_A_G	1	85681538	A	G	rs12124665	-0.140336	0.0343526	0.000392257	555	0.217703	0.287606	No
Gene	ENSG00000162642.14_5	ENSG00000162642.14_5	C1orf52	protein_coding	Primary	VAR_1_85725353_GCCGGAAA_G	1	85725353	GCCGGAAA	G	rs112918702	0.26264	0.0506291	3.37042e-07	539	0.000181666	0.000529427	Yes
Gene	ENSG00000162642.14_5	ENSG00000162642.14_5	C1orf52	protein_coding	Conditional 1	VAR_1_86040637_G_A	1	86040637	G	A	rs112584068	-0.326001	0.0798766	7.71344e-05	539	0.0415755	0.0875847	No
Gene	ENSG00000142867.14_8	ENSG00000142867.14_8	BCL10	protein_coding	Primary	VAR_1_85913508_G_T	1	85913508	G	T	rs530006	-0.191744	0.0434192	9.33516e-06	502	0.00468625	0.00999199	Yes
Gene	ENSG00000142867.14_8	ENSG00000142867.14_8	BCL10	protein_coding	Conditional 1	VAR_1_86011806_TG_T	1	86011806	TG	T	rs34149542	0.248111	0.0638118	0.000154402	502	0.0775097	0.137936	No
Gene	ENSG00000153904.20_7	ENSG00000153904.20_7	DDAH1	protein_coding	Primary	VAR_1_85859376_T_C	1	85859376	T	C	rs6576763	-0.155995	0.0318998	8.46752e-07	618	0.000523293	0.00139369	Yes
Gene	ENSG00000153904.20_7	ENSG00000153904.20_7	DDAH1	protein_coding	Conditional 1	VAR_1_85839507_G_A	1	85839507	G	A	rs233053	-1.0181	0.203664	1.66929e-07	618	0.000103162	0.000907084	Yes
Gene	ENSG00000153904.20_7	ENSG00000153904.20_7	DDAH1	protein_coding	Conditional 2	VAR_1_85581281_G_A	1	85581281	G	A	rs10747316	0.114915	0.0290235	0.000107347	618	0.0663406	0.126867	No
Gene	ENSG00000282057.1_10	ENSG00000282057.1_10	AC092807.4	lncRNA	Primary	VAR_1_85681538_A_G	1	85681538	A	G	rs12124665	-0.233447	0.0717134	0.000726041	2487	1	1	No
Gene	ENSG00000272691.1_7	ENSG00000272691.1_7	AC092807.3	lncRNA	Primary	VAR_1_86030624_A_G	1	86030624	A	G	rs7528000	-0.362328	0.112515	0.000643952	2279	1	1	No
Gene	ENSG00000142871.17_5	ENSG00000142871.17_5	CCN1	protein_coding	Primary	VAR_1_85666886_T_C	1	85666886	T	C	rs817457	-0.165416	0.0482414	0.00155993	2292	1	1	No
Gene	ENSG00000117174.11_6	ENSG00000117174.11_6	ZNHIT6	protein_coding	Primary	VAR_1_86173298_C_T	1	86173298	C	T	rs1539444	0.41152	0.0368988	1.19048e-33	508	6.04766e-31	1.38114e-29	Yes
Gene	ENSG00000117174.11_6	ENSG00000117174.11_6	ZNHIT6	protein_coding	Conditional 1	VAR_1_86465795_T_C	1	86465795	T	C	rs56278817	-0.147632	0.0334924	3.71379e-05	508	0.018866	0.0502013	No
Gene	ENSG00000171502.15_6	ENSG00000171502.15_6	COL24A1	protein_coding	Primary	VAR_1_86456685_C_T	1	86456685	C	T	rs6656538	-0.771069	0.0668391	1.37871e-33	640	8.82375e-31	1.99445e-29	Yes
Gene	ENSG00000171502.15_6	ENSG00000171502.15_6	COL24A1	protein_coding	Conditional 1	VAR_1_86466477_T_C	1	86466477	T	C	rs663901	-0.244225	0.0691951	0.000457654	3294	1	1	No
Gene	ENSG00000122417.15_10	ENSG00000122417.15_10	ODF2L	protein_coding	Primary	VAR_1_86850096_CA_C	1	86850096	CA	C	rs80225267	-0.525442	0.0519985	4.1254e-27	430	1.77392e-24	2.80642e-23	Yes
Gene	ENSG00000122417.15_10	ENSG00000122417.15_10	ODF2L	protein_coding	Conditional 1	VAR_1_86936061_A_G	1	86936061	A	G	rs5744305	0.38911	0.0898275	2.21625e-05	430	0.00952989	0.0308802	Yes
Gene	ENSG00000122417.15_10	ENSG00000122417.15_10	ODF2L	protein_coding	Conditional 2	VAR_1_86536816_C_T	1	86536816	C	T	rs10873742	-0.268279	0.0652374	0.000138783	430	0.0596768	0.117856	No
Gene	ENSG00000261737.1_6	ENSG00000261737.1_6	AL049597.2	lncRNA	Primary	VAR_1_87206716_C_G	1	87206716	C	G	rs6687821	-0.428009	0.088999	6.39949e-07	338	0.000216303	0.000622138	Yes
Gene	ENSG00000261737.1_6	ENSG00000261737.1_6	AL049597.2	lncRNA	Conditional 1	VAR_1_87652502_T_C	1	87652502	T	C	rs9988468	0.35263	0.0902326	5.47967e-05	338	0.0185213	0.0495756	Yes
Gene	ENSG00000261737.1_6	ENSG00000261737.1_6	AL049597.2	lncRNA	Conditional 2	VAR_1_86755306_C_T	1	86755306	C	T	rs12569035	0.417615	0.0963282	6.34379e-06	338	0.0021442	0.0145859	Yes
Gene	ENSG00000261737.1_6	ENSG00000261737.1_6	AL049597.2	lncRNA	Conditional 3	VAR_1_86756245_C_T	1	86756245	C	T	rs61302163	0.424894	0.127062	0.000595169	1854	1	1	No
Gene	ENSG00000097033.14_5	ENSG00000097033.14_5	SH3GLB1	protein_coding	Primary	VAR_1_87256114_C_A	1	87256114	C	A	rs12217104	-0.198697	0.0485858	1.51815e-05	373	0.0056627	0.0117998	Yes
Gene	ENSG00000097033.14_5	ENSG00000097033.14_5	SH3GLB1	protein_coding	Conditional 1	VAR_1_87200729_C_G	1	87200729	C	G	rs263483	-0.0657084	0.0238017	0.0038385	1961	1	1	No
Gene	ENSG00000183291.17_10	ENSG00000183291.17_10	SELENOF	protein_coding	Primary	VAR_1_87478393_T_C	1	87478393	T	C	rs6576859	-0.306645	0.0412737	1.51747e-14	403	6.11541e-12	4.10239e-11	Yes
Gene	ENSG00000183291.17_10	ENSG00000183291.17_10	SELENOF	protein_coding	Conditional 1	VAR_1_87334960_C_T	1	87334960	C	T	rs2783974	0.149826	0.0336537	1.02691e-05	403	0.00413846	0.0170349	Yes
Gene	ENSG00000183291.17_10	ENSG00000183291.17_10	SELENOF	protein_coding	Conditional 2	VAR_1_87262234_G_A	1	87262234	G	A	rs813878	-0.172097	0.0476459	0.000185229	403	0.0746472	0.137135	No
Gene	ENSG00000153936.17_5	ENSG00000153936.17_5	HS2ST1	protein_coding	Primary	VAR_1_87520521_T_C	1	87520521	T	C	rs61773086	-0.328203	0.0443758	1.68682e-14	468	7.89433e-12	5.26014e-11	Yes
Gene	ENSG00000153936.17_5	ENSG00000153936.17_5	HS2ST1	protein_coding	Conditional 1	VAR_1_87855329_G_A	1	87855329	G	A	rs145351482	0.208858	0.0616873	0.000319871	468	0.1497	0.227638	No
Gene	ENSG00000267272.5_6	ENSG00000267272.5_6	LINC01140	lncRNA	Primary	VAR_1_87682755_A_G	1	87682755	A	G	rs6672127	0.165085	0.0405777	6.32261e-05	412	0.0260491	0.044754	Yes
Gene	ENSG00000267272.5_6	ENSG00000267272.5_6	LINC01140	lncRNA	Conditional 1	VAR_1_87767387_C_T	1	87767387	C	T	rs6689223	-0.194463	0.0429993	0.00041243	412	0.169921	0.253277	No
Gene	ENSG00000143013.13_4	ENSG00000143013.13_4	LMO4	protein_coding	Primary	VAR_1_87660580_A_T	1	87660580	A	T	rs72725818	-0.260823	0.0586442	1.35434e-05	452	0.0061216	0.0126484	Yes
Gene	ENSG00000143013.13_4	ENSG00000143013.13_4	LMO4	protein_coding	Conditional 1	VAR_1_88182623_G_A	1	88182623	G	A	rs306746	-0.145535	0.03584	4.41061e-05	452	0.019936	0.0521511	No
Gene	ENSG00000065243.20_6	ENSG00000065243.20_6	PKN2	protein_coding	Primary	VAR_1_89742521_T_C	1	89742521	T	C	rs55870241	0.165731	0.0408383	2.06805e-05	270	0.00558374	0.0116561	Yes
Gene	ENSG00000065243.20_6	ENSG00000065243.20_6	PKN2	protein_coding	Conditional 1	VAR_1_88947337_A_T	1	88947337	A	T	rs12124157	0.149297	0.042182	0.000545978	270	0.147414	0.224919	No
Gene	ENSG00000241975.1_4	ENSG00000241975.1_4	ELOCP19	processed_pseudogene	Primary	VAR_1_88960005_C_T	1	88960005	C	T	rs12129980	0.53905	0.128698	0.00137009	1440	1	1	No
Gene	ENSG00000137947.12_7	ENSG00000137947.12_7	GTF2B	protein_coding	Primary	VAR_1_89572014_C_T	1	89572014	C	T	rs4655899	-0.117832	0.0335514	0.00359382	1562	1	1	No
Gene	ENSG00000137944.18_8	ENSG00000137944.18_8	KYAT3	protein_coding	Primary	VAR_1_89436181_T_C	1	89436181	T	C	rs10801699	-0.605713	0.0440237	7.09379e-49	258	1.8302e-46	1.02776e-44	Yes
Gene	ENSG00000137944.18_8	ENSG00000137944.18_8	KYAT3	protein_coding	Conditional 1	VAR_1_89457930_C_G	1	89457930	C	G	rs6428489	-0.237543	0.0318072	4.88956e-15	258	1.26151e-12	6.15363e-11	Yes
Gene	ENSG00000137944.18_8	ENSG00000137944.18_8	KYAT3	protein_coding	Conditional 2	VAR_1_89361686_G_A	1	89361686	G	A	rs17471766	-0.238371	0.0619733	0.000148382	258	0.0382825	0.0888622	No
Gene	ENSG00000213516.10_8	ENSG00000213516.10_8	RBMXL1	protein_coding	Primary	VAR_1_89457930_C_G	1	89457930	C	G	rs6428489	-0.208294	0.0308164	2.97112e-11	250	7.42781e-09	3.77349e-08	Yes
Gene	ENSG00000213516.10_8	ENSG00000213516.10_8	RBMXL1	protein_coding	Conditional 1	VAR_1_89749389_G_A	1	89749389	G	A	rs641429	-0.1956	0.0469543	0.000665241	1531	1	1	No
Gene	ENSG00000117226.12_6	ENSG00000117226.12_6	GBP3	protein_coding	Primary	VAR_1_89455994_CTT_C	1	89455994	CTT	C	rs142326907	-1.06347	0.0624117	2.09975e-78	254	5.33337e-76	1.99478e-73	Yes
Gene	ENSG00000117226.12_6	ENSG00000117226.12_6	GBP3	protein_coding	Conditional 1	VAR_1_89475135_C_T	1	89475135	C	T	rs10493821	-0.698011	0.201592	0.0739045	1543	1	1	No
Gene	ENSG00000117228.10_5	ENSG00000117228.10_5	GBP1	protein_coding	Primary	VAR_1_89568440_G_A	1	89568440	G	A	rs1928345	-0.229374	0.0291928	7.9884e-14	240	1.91722e-11	1.23754e-10	Yes
Gene	ENSG00000117228.10_5	ENSG00000117228.10_5	GBP1	protein_coding	Conditional 1	VAR_1_89673299_G_A	1	89673299	G	A	rs12138939	0.123024	0.0406122	0.652894	1564	1	1	No
Gene	ENSG00000162645.13_6	ENSG00000162645.13_6	GBP2	protein_coding	Primary	VAR_1_89072585_G_A	1	89072585	G	A	rs10754322	-0.0276873	0.0250123	1	1623	1	1	No
Gene	ENSG00000162654.9_5	ENSG00000162654.9_5	GBP4	protein_coding	Primary	VAR_1_89402960_C_G	1	89402960	C	G	rs12729558	0.142264	0.0425707	0.000611624	235	0.143732	0.197162	No
Gene	ENSG00000154451.14_5	ENSG00000154451.14_5	GBP5	protein_coding	Primary	VAR_1_90182591_A_G	1	90182591	A	G	rs7543216	0.293165	0.0738625	0.0195259	1583	1	1	No
Gene	ENSG00000225492.6_5	ENSG00000225492.6_5	GBP1P1	transcribed_unprocessed_pseudogene	Primary	VAR_1_89864753_G_GT	1	89864753	G	GT	rs111624877	0.601605	0.103188	2.30964e-09	271	6.25911e-07	2.57043e-06	Yes
Gene	ENSG00000225492.6_5	ENSG00000225492.6_5	GBP1P1	transcribed_unprocessed_pseudogene	Conditional 1	VAR_1_90134392_G_A	1	90134392	G	A	rs6675409	-0.261899	0.0690987	7.53261e-05	271	0.0204134	0.0530928	No
Gene	ENSG00000197147.13_6	ENSG00000197147.13_6	LRRC8B	protein_coding	Primary	VAR_1_90025657_A_G	1	90025657	A	G	rs922105	0.187518	0.0355355	5.28273e-07	326	0.000172217	0.000503519	Yes
Gene	ENSG00000197147.13_6	ENSG00000197147.13_6	LRRC8B	protein_coding	Conditional 1	VAR_1_90023756_G_C	1	90023756	G	C	rs12119009	-0.544465	0.0747118	8.34378e-14	326	2.72007e-11	1.06591e-09	Yes
Gene	ENSG00000197147.13_6	ENSG00000197147.13_6	LRRC8B	protein_coding	Conditional 2	VAR_1_90242988_G_T	1	90242988	G	T	rs3114669	0.116995	0.0339712	0.000611466	326	0.199338	0.281719	No
Gene	ENSG00000231999.7_8	ENSG00000231999.7_8	LRRC8C-DT	lncRNA	Primary	VAR_1_90307518_T_A	1	90307518	T	A	rs10754293	0.22719	0.0641715	0.000254361	344	0.0875001	0.127773	No
Gene	ENSG00000171488.15_5	ENSG00000171488.15_5	LRRC8C	protein_coding	Primary	VAR_1_90204780_G_C	1	90204780	G	C	rs72712599	0.215835	0.0287711	4.6432e-14	396	1.83871e-11	1.18958e-10	Yes
Gene	ENSG00000171488.15_5	ENSG00000171488.15_5	LRRC8C	protein_coding	Conditional 1	VAR_1_90674002_G_A	1	90674002	G	A	rs10754299	-0.130587	0.0295931	3.90591e-05	396	0.0154674	0.0436683	Yes
Gene	ENSG00000171488.15_5	ENSG00000171488.15_5	LRRC8C	protein_coding	Conditional 2	VAR_1_90405190_A_T	1	90405190	A	T	rs12142526	0.194476	0.0442315	4.58571e-05	396	0.0181594	0.0562126	No
Gene	ENSG00000171492.14_5	ENSG00000171492.14_5	LRRC8D	protein_coding	Primary	VAR_1_89840623_C_T	1	89840623	C	T	rs6428525	-0.132903	0.0477976	0.18808	1765	1	1	No
Gene	ENSG00000228175.3_4	ENSG00000228175.3_4	GEMIN8P4	processed_pseudogene	Primary	VAR_1_90373449_T_C	1	90373449	T	C	rs17446011	0.204805	0.0711392	0.00273365	1550	1	1	No
Gene	ENSG00000162664.17_4	ENSG00000162664.17_4	ZNF326	protein_coding	Primary	VAR_1_90322384_C_T	1	90322384	C	T	rs10754295	-0.199749	0.0522748	0.00915359	1602	1	1	No
Gene	ENSG00000233593.10_10	ENSG00000233593.10_10	LINC02609	lncRNA	Primary	VAR_1_91334540_G_T	1	91334540	G	T	rs12144565	0.282624	0.0494624	4.02995e-09	400	1.61198e-06	6.32758e-06	Yes
Gene	ENSG00000233593.10_10	ENSG00000233593.10_10	LINC02609	lncRNA	Conditional 1	VAR_1_91675990_A_AT	1	91675990	A	AT	rs35294364	0.193738	0.0537645	0.00018074	400	0.0722962	0.130978	No
Gene	ENSG00000232882.1_4	ENSG00000232882.1_4	PHKA1P1	processed_pseudogene	Primary	VAR_1_91402075_C_T	1	91402075	C	T	rs358694	0.602915	0.134854	2.4769e-06	389	0.000963514	0.0024365	Yes
Gene	ENSG00000232882.1_4	ENSG00000232882.1_4	PHKA1P1	processed_pseudogene	Conditional 1	VAR_1_91146803_C_T	1	91146803	C	T	rs12068904	-0.297268	0.0892856	0.000504995	1996	1	1	No
Gene	ENSG00000122482.21_6	ENSG00000122482.21_6	ZNF644	protein_coding	Primary	VAR_1_91291857_G_A	1	91291857	G	A	rs7414459	-0.167798	0.0438673	0.000607151	2227	1	1	No
Gene	ENSG00000097046.13_4	ENSG00000097046.13_4	CDC7	protein_coding	Primary	VAR_1_91930841_C_T	1	91930841	C	T	rs2089366	-0.264134	0.0418938	6.58324e-10	575	3.78536e-07	1.5979e-06	Yes
Gene	ENSG00000097046.13_4	ENSG00000097046.13_4	CDC7	protein_coding	Conditional 1	VAR_1_91966406_G_A	1	91966406	G	A	rs13447454	-0.318233	0.0636137	2.63915e-06	575	0.00151751	0.00798477	Yes
Gene	ENSG00000097046.13_4	ENSG00000097046.13_4	CDC7	protein_coding	Conditional 2	VAR_1_91823840_C_CA	1	91823840	C	CA	rs146195160	0.262532	0.0752949	0.00791933	2671	1	1	No
Gene	ENSG00000069702.11_7	ENSG00000069702.11_7	TGFBR3	protein_coding	Primary	VAR_1_92321512_A_G	1	92321512	A	G	rs2450926	-0.192845	0.0442927	9.95598e-06	494	0.00491825	0.0104276	Yes
Gene	ENSG00000069702.11_7	ENSG00000069702.11_7	TGFBR3	protein_coding	Conditional 1	VAR_1_91794248_G_A	1	91794248	G	A	rs281973	-0.119776	0.0333934	0.000577412	2450	1	1	No
Gene	ENSG00000189195.14_7	ENSG00000189195.14_7	BTBD8	protein_coding	Primary	VAR_1_92595985_A_G	1	92595985	A	G	rs35959152	-0.249444	0.044114	8.29837e-09	388	3.21977e-06	1.22224e-05	Yes
Gene	ENSG00000189195.14_7	ENSG00000189195.14_7	BTBD8	protein_coding	Conditional 1	VAR_1_92125340_TG_T	1	92125340	TG	T	rs79120942	-0.200062	0.0501093	0.000108325	388	0.04203	0.0883433	No
Gene	ENSG00000174842.17_5	ENSG00000174842.17_5	GLMN	protein_coding	Primary	VAR_1_92280796_T_C	1	92280796	T	C	rs112954946	-0.240938	0.0628852	5.11007e-05	235	0.0120087	0.0227427	Yes
Gene	ENSG00000174842.17_5	ENSG00000174842.17_5	GLMN	protein_coding	Conditional 1	VAR_1_92231726_A_T	1	92231726	A	T	rs12089762	-0.21646	0.0848098	0.00585063	1691	1	1	No
Gene	ENSG00000122484.9_4	ENSG00000122484.9_4	RPAP2	protein_coding	Primary	VAR_1_92484217_A_T	1	92484217	A	T	rs35688595	0.241653	0.0646569	0.000103128	204	0.0210382	0.037176	Yes
Gene	ENSG00000122484.9_4	ENSG00000122484.9_4	RPAP2	protein_coding	Conditional 1	VAR_1_92557899_T_G	1	92557899	T	G	rs4658289	0.112602	0.0691736	0.0874012	1654	1	1	No
Gene	ENSG00000067208.14_5	ENSG00000067208.14_5	EVI5	protein_coding	Primary	VAR_1_93341223_A_G	1	93341223	A	G	rs2811596	-0.229666	0.0424927	1.0577e-07	222	2.3481e-05	7.89859e-05	Yes
Gene	ENSG00000067208.14_5	ENSG00000067208.14_5	EVI5	protein_coding	Conditional 1	VAR_1_92478973_G_T	1	92478973	G	T	rs58972325	0.291835	0.0692243	1.39781e-05	222	0.00310314	0.0137714	Yes
Gene	ENSG00000067208.14_5	ENSG00000067208.14_5	EVI5	protein_coding	Conditional 2	VAR_1_93441121_CGTTT_C	1	93441121	CGTTT	C	rs10537703	-0.434589	0.146476	0.00197954	1814	1	1	No
Gene	ENSG00000122406.14_6	ENSG00000122406.14_6	RPL5	protein_coding	Primary	VAR_1_92933744_T_C	1	92933744	T	C	rs10874637	-0.0775016	0.0249689	0.00176345	1544	1	1	No
Gene	ENSG00000154511.12_5	ENSG00000154511.12_5	DIPK1A	protein_coding	Primary	VAR_1_93290643_T_C	1	93290643	T	C	rs34962978	-0.507884	0.0716825	7.0759e-14	217	1.53547e-11	9.98937e-11	Yes
Gene	ENSG00000154511.12_5	ENSG00000154511.12_5	DIPK1A	protein_coding	Conditional 1	VAR_1_92845580_GCTGAGGCTGGTGGATCGC_G	1	92845580	GCTGAGGCTGGTGGATCGC	G	rs200149628	0.189498	0.0436601	5.66911e-06	217	0.0012302	0.0067834	Yes
Gene	ENSG00000154511.12_5	ENSG00000154511.12_5	DIPK1A	protein_coding	Conditional 2	VAR_1_93508559_G_A	1	93508559	G	A	rs12410151	0.17747	0.0640062	0.00424053	1713	1	1	No
Gene	ENSG00000143033.18_4	ENSG00000143033.18_4	MTF2	protein_coding	Primary	VAR_1_94099526_A_G	1	94099526	A	G	rs1772782	-0.24975	0.0840112	0.0044729	1612	1	1	No
Gene	ENSG00000117500.13_5	ENSG00000117500.13_5	TMED5	protein_coding	Primary	VAR_1_93820684_A_G	1	93820684	A	G	rs6658257	0.122599	0.0237026	9.45144e-07	224	0.000211712	0.000609464	Yes
Gene	ENSG00000117500.13_5	ENSG00000117500.13_5	TMED5	protein_coding	Conditional 1	VAR_1_93263474_C_T	1	93263474	C	T	rs11583778	-0.117003	0.0268641	4.9077e-05	224	0.0109932	0.0342349	Yes
Gene	ENSG00000117500.13_5	ENSG00000117500.13_5	TMED5	protein_coding	Conditional 2	VAR_1_93519914_TA_T	1	93519914	TA	T	rs201304401	-0.126835	0.0374184	0.00354163	1514	1	1	No
Gene	ENSG00000122483.17_6	ENSG00000122483.17_6	CCDC18	protein_coding	Primary	VAR_1_93531959_C_T	1	93531959	C	T	rs12736147	-0.340455	0.127278	0.00634271	1759	1	1	No
Gene	ENSG00000223745.8_9	ENSG00000223745.8_9	CCDC18-AS1	lncRNA	Primary	VAR_1_93682786_C_T	1	93682786	C	T	rs12088338	-0.946408	0.0737742	1.16649e-42	263	3.06788e-40	1.19011e-38	Yes
Gene	ENSG00000223745.8_9	ENSG00000223745.8_9	CCDC18-AS1	lncRNA	Conditional 1	VAR_1_93810649_T_C	1	93810649	T	C	rs11164911	0.442161	0.112829	8.68421e-05	263	0.0228395	0.057421	No
Gene	ENSG00000117505.13_4	ENSG00000117505.13_4	DR1	protein_coding	Primary	VAR_1_93811569_A_G	1	93811569	A	G	rs10782959	-0.29559	0.0330434	3.86551e-20	240	9.27724e-18	9.70462e-17	Yes
Gene	ENSG00000117505.13_4	ENSG00000117505.13_4	DR1	protein_coding	Conditional 1	VAR_1_94120564_T_C	1	94120564	T	C	rs236292	-0.173813	0.0560891	0.00066098	1755	1	1	No
Gene	ENSG00000137942.16_3	ENSG00000137942.16_3	FNBP1L	protein_coding	Primary	VAR_1_93944790_C_T	1	93944790	C	T	rs2624439	0.130142	0.0225128	9.10899e-09	329	2.99686e-06	1.14222e-05	Yes
Gene	ENSG00000137942.16_3	ENSG00000137942.16_3	FNBP1L	protein_coding	Conditional 1	VAR_1_93907909_T_G	1	93907909	T	G	rs2433279	0.139864	0.0377767	0.000312614	329	0.10285	0.170488	No
Gene	ENSG00000137936.18_8	ENSG00000137936.18_8	BCAR3	protein_coding	Primary	VAR_1_94400045_A_G	1	94400045	A	G	rs7520019	0.179695	0.0456667	4.74253e-05	416	0.0197289	0.0351061	Yes
Gene	ENSG00000137936.18_8	ENSG00000137936.18_8	BCAR3	protein_coding	Conditional 1	VAR_1_94549083_T_C	1	94549083	T	C	rs574741	0.179975	0.0564821	0.000840749	2306	1	1	No
Gene	ENSG00000260464.1_6	ENSG00000260464.1_6	AL049796.1	lncRNA	Primary	VAR_1_94486667_T_G	1	94486667	T	G	rs933073	0.396022	0.124781	0.00740096	1855	1	1	No
Gene	ENSG00000067334.14_6	ENSG00000067334.14_6	DNTTIP2	protein_coding	Primary	VAR_1_94231107_G_A	1	94231107	G	A	rs9651128	0.290515	0.05226	6.40289e-09	367	2.34986e-06	9.06956e-06	Yes
Gene	ENSG00000067334.14_6	ENSG00000067334.14_6	DNTTIP2	protein_coding	Conditional 1	VAR_1_94407798_A_G	1	94407798	A	G	rs7528436	0.248367	0.0671846	0.000128521	367	0.047167	0.0956947	No
Gene	ENSG00000023909.10_5	ENSG00000023909.10_5	GCLM	protein_coding	Primary	VAR_1_94088363_C_T	1	94088363	C	T	rs932523	0.173042	0.0516084	0.00196233	1852	1	1	No
Gene	ENSG00000137962.13_5	ENSG00000137962.13_5	ARHGAP29	protein_coding	Primary	VAR_1_95093443_C_T	1	95093443	C	T	rs12726870	-0.175879	0.0381017	2.87399e-05	518	0.0148873	0.0275058	Yes
Gene	ENSG00000137962.13_5	ENSG00000137962.13_5	ARHGAP29	protein_coding	Conditional 1	VAR_1_94783629_T_C	1	94783629	T	C	rs11165114	0.249412	0.0597845	0.000395789	518	0.205019	0.296677	No
Gene	ENSG00000117528.14_6	ENSG00000117528.14_6	ABCD3	protein_coding	Primary	VAR_1_94948133_T_C	1	94948133	T	C	rs2147795	-0.26091	0.0326107	1.86228e-16	565	1.05219e-13	8.16022e-13	Yes
Gene	ENSG00000117528.14_6	ENSG00000117528.14_6	ABCD3	protein_coding	Conditional 1	VAR_1_95315410_G_A	1	95315410	G	A	rs10735789	0.125707	0.0294506	2.6878e-05	565	0.0151861	0.0430602	Yes
Gene	ENSG00000117528.14_6	ENSG00000117528.14_6	ABCD3	protein_coding	Conditional 2	VAR_1_95248098_T_C	1	95248098	T	C	rs74660295	0.182	0.0460659	5.47631e-05	565	0.0309411	0.0777586	No
Gene	ENSG00000117525.14_5	ENSG00000117525.14_5	F3	protein_coding	Primary	VAR_1_95352756_C_T	1	95352756	C	T	rs7550014	0.211676	0.0493256	9.12123e-06	519	0.00473392	0.0100795	Yes
Gene	ENSG00000117525.14_5	ENSG00000117525.14_5	F3	protein_coding	Conditional 1	VAR_1_95103640_C_T	1	95103640	C	T	rs2996288	0.153941	0.0378221	2.95134e-05	519	0.0153175	0.0433595	Yes
Gene	ENSG00000117525.14_5	ENSG00000117525.14_5	F3	protein_coding	Conditional 2	VAR_1_94689734_A_G	1	94689734	A	G	rs12724116	0.1867	0.0507138	0.000131197	519	0.0680915	0.129318	No
Gene	ENSG00000224081.9_7	ENSG00000224081.9_7	SLC44A3-AS1	transcribed_processed_pseudogene	Primary	VAR_1_95301578_A_G	1	95301578	A	G	rs10493873	-0.460242	0.0828666	1.40383e-08	552	7.74915e-06	2.7909e-05	Yes
Gene	ENSG00000224081.9_7	ENSG00000224081.9_7	SLC44A3-AS1	transcribed_processed_pseudogene	Conditional 1	VAR_1_95074230_C_T	1	95074230	C	T	rs1245488	0.270079	0.0891956	0.00134486	2555	1	1	No
Gene	ENSG00000143036.17_5	ENSG00000143036.17_5	SLC44A3	protein_coding	Primary	VAR_1_95293467_G_T	1	95293467	G	T	rs12569348	0.62915	0.0778415	8.49977e-17	509	4.32638e-14	3.45675e-13	Yes
Gene	ENSG00000143036.17_5	ENSG00000143036.17_5	SLC44A3	protein_coding	Conditional 1	VAR_1_95218926_G_A	1	95218926	G	A	rs11588972	0.480967	0.0739518	1.53126e-11	509	7.79409e-09	1.86234e-07	Yes
Gene	ENSG00000143036.17_5	ENSG00000143036.17_5	SLC44A3	protein_coding	Conditional 2	VAR_1_95129763_C_T	1	95129763	C	T	rs11165194	0.502022	0.125243	1.13188e-05	509	0.00576128	0.0274846	Yes
Gene	ENSG00000143036.17_5	ENSG00000143036.17_5	SLC44A3	protein_coding	Conditional 3	VAR_1_95298849_G_T	1	95298849	G	T	rs6675132	0.263599	0.0830513	0.000685525	2366	1	1	No
Gene	ENSG00000117519.16_5	ENSG00000117519.16_5	CNN3	protein_coding	Primary	VAR_1_95484133_C_T	1	95484133	C	T	rs72720240	-0.31692	0.0514114	2.14174e-09	497	1.06445e-06	4.2679e-06	Yes
Gene	ENSG00000117519.16_5	ENSG00000117519.16_5	CNN3	protein_coding	Conditional 1	VAR_1_95738307_G_T	1	95738307	G	T	rs259338	-0.172884	0.0392686	5.82175e-06	497	0.00289341	0.0130375	Yes
Gene	ENSG00000117519.16_5	ENSG00000117519.16_5	CNN3	protein_coding	Conditional 2	VAR_1_95058428_T_C	1	95058428	T	C	rs841685	-0.102964	0.0264771	5.80154e-05	497	0.0288336	0.0747639	No
Gene	ENSG00000235501.6_7	ENSG00000235501.6_7	AC105942.1	lncRNA	Primary	VAR_1_95393981_G_A	1	95393981	G	A	rs76833598	-0.449061	0.0655819	8.16441e-12	509	4.15569e-09	2.16614e-08	Yes
Gene	ENSG00000235501.6_7	ENSG00000235501.6_7	AC105942.1	lncRNA	Conditional 1	VAR_1_95416890_T_C	1	95416890	T	C	rs11165277	-0.240235	0.0502763	0.000364853	509	0.18571	0.272356	No
Gene	ENSG00000172339.10_5	ENSG00000172339.10_5	ALG14	protein_coding	Primary	VAR_1_95715405_TTGCTATTGCACTATTGGAGACGTTGTAATAGCCTATATC_T	1	95715405	TTGCTATTGCACTATTGGAGACGTTGTAATAGCCTATATC	T	.	0.260591	0.0743967	0.00800737	2526	1	1	No
Gene	ENSG00000152078.10_7	ENSG00000152078.10_7	TLCD4	protein_coding	Primary	VAR_1_95693465_G_A	1	95693465	G	A	rs57536210	-0.217675	0.0321385	2.35071e-12	543	1.27644e-09	6.98785e-09	Yes
Gene	ENSG00000152078.10_7	ENSG00000152078.10_7	TLCD4	protein_coding	Conditional 1	VAR_1_95408492_G_A	1	95408492	G	A	rs1146461	0.133732	0.021473	8.45332e-10	543	4.59015e-07	8.21337e-06	Yes
Gene	ENSG00000152078.10_7	ENSG00000152078.10_7	TLCD4	protein_coding	Conditional 2	VAR_1_95634602_A_G	1	95634602	A	G	rs10782999	-0.119982	0.0229569	1.37249e-07	543	7.45262e-05	0.00130362	Yes
Gene	ENSG00000152078.10_7	ENSG00000152078.10_7	TLCD4	protein_coding	Conditional 3	VAR_1_95598593_A_C	1	95598593	A	C	rs10874905	0.133732	0.0314	0.00106508	2471	1	1	No
Gene	ENSG00000271092.5_6	ENSG00000271092.5_6	TLCD4-RWDD3	protein_coding	Primary	VAR_1_95285752_A_C	1	95285752	A	C	rs3827752	0.290022	0.0955642	0.0022451	2534	1	1	No
Gene	ENSG00000226026.6_8	ENSG00000226026.6_8	AC092802.2	lncRNA	Primary	VAR_1_95457072_G_C	1	95457072	G	C	rs12129041	-0.607777	0.132744	1.81453e-06	521	0.000945369	0.00239428	Yes
Gene	ENSG00000226026.6_8	ENSG00000226026.6_8	AC092802.2	lncRNA	Conditional 1	VAR_1_95340883_A_G	1	95340883	A	G	rs58750933	-0.646238	0.174909	0.000147737	521	0.0769707	0.137184	No
Gene	ENSG00000122481.17_5	ENSG00000122481.17_5	RWDD3	protein_coding	Primary	VAR_1_95661033_A_G	1	95661033	A	G	rs76064624	0.933333	0.0841584	7.13061e-31	457	3.25869e-28	6.36424e-27	Yes
Gene	ENSG00000122481.17_5	ENSG00000122481.17_5	RWDD3	protein_coding	Conditional 1	VAR_1_95922621_G_A	1	95922621	G	A	rs139998381	-0.448622	0.095628	8.96515e-05	457	0.0409707	0.0865658	No
Gene	ENSG00000228852.6_10	ENSG00000228852.6_10	AC092802.3	lncRNA	Primary	VAR_1_96104296_C_T	1	96104296	C	T	rs11165454	0.37227	0.0897177	6.47836e-05	450	0.0291526	0.0492536	Yes
Gene	ENSG00000228852.6_10	ENSG00000228852.6_10	AC092802.3	lncRNA	Conditional 1	VAR_1_95335769_T_C	1	95335769	T	C	rs735937	0.262391	0.0850019	0.00446137	2121	1	1	No
Gene	ENSG00000228502.1_4	ENSG00000228502.1_4	EEF1A1P11	processed_pseudogene	Primary	VAR_1_96442134_G_A	1	96442134	G	A	rs10783030	0.190758	0.0614641	0.00519113	1948	1	1	No
Gene	ENSG00000117569.18_3	ENSG00000117569.18_3	PTBP2	protein_coding	Primary	VAR_1_97074144_AACAG_A	1	97074144	AACAG	A	.	0.220632	0.0413605	1.39379e-08	329	4.58558e-06	1.70448e-05	Yes
Gene	ENSG00000117569.18_3	ENSG00000117569.18_3	PTBP2	protein_coding	Conditional 1	VAR_1_97723064_A_G	1	97723064	A	G	rs2027055	0.296613	0.0659826	1.53382e-06	329	0.000504627	0.00333468	Yes
Gene	ENSG00000117569.18_3	ENSG00000117569.18_3	PTBP2	protein_coding	Conditional 2	VAR_1_97671192_C_A	1	97671192	C	A	rs61786273	-0.235431	0.0827001	0.00309951	2006	1	1	No
Gene	ENSG00000188641.14_6	ENSG00000188641.14_6	DPYD	protein_coding	Primary	VAR_1_97819667_C_G	1	97819667	C	G	rs11165846	-0.155057	0.0320533	2.17574e-06	481	0.00104653	0.00262401	Yes
Gene	ENSG00000188641.14_6	ENSG00000188641.14_6	DPYD	protein_coding	Conditional 1	VAR_1_98786341_A_G	1	98786341	A	G	rs74996626	-0.199181	0.0499719	0.000748709	3034	1	1	No
Gene	ENSG00000228057.1_4	ENSG00000228057.1_4	SEC63P1	processed_pseudogene	Primary	VAR_1_97589333_G_T	1	97589333	G	T	rs11165786	-0.266175	0.0718023	0.0209506	1499	1	1	No
Gene	ENSG00000162627.17_6	ENSG00000162627.17_6	SNX7	protein_coding	Primary	VAR_1_99329339_A_T	1	99329339	A	T	rs61519732	-0.213906	0.038789	3.63032e-07	410	0.000148843	0.000441165	Yes
Gene	ENSG00000162627.17_6	ENSG00000162627.17_6	SNX7	protein_coding	Conditional 1	VAR_1_99127205_A_G	1	99127205	A	G	rs12723363	-0.332075	0.0764186	5.53495e-06	410	0.00226933	0.0108992	Yes
Gene	ENSG00000162627.17_6	ENSG00000162627.17_6	SNX7	protein_coding	Conditional 2	VAR_1_99083897_GT_GTT	1	99083897	GT	GTT	1_99083897_GT_G_b37	-0.360577	0.0875823	2.52458e-05	410	0.0103508	0.0395718	Yes
Gene	ENSG00000162627.17_6	ENSG00000162627.17_6	SNX7	protein_coding	Conditional 3	VAR_1_98835679_C_T	1	98835679	C	T	rs55892660	-0.184375	0.0547005	0.000514993	2343	1	1	No
Gene	ENSG00000227034.1_5	ENSG00000227034.1_5	AL445433.1	processed_pseudogene	Primary	VAR_1_99118506_C_A	1	99118506	C	A	rs78838329	0.452594	0.138861	0.00074141	2016	1	1	No
Gene	ENSG00000117600.12_4	ENSG00000117600.12_4	PLPPR4	protein_coding	Primary	VAR_1_99311623_A_G	1	99311623	A	G	rs1384161	0.130406	0.0455932	0.00337875	2129	1	1	No
Gene	ENSG00000099260.11_5	ENSG00000099260.11_5	PALMD	protein_coding	Primary	VAR_1_100071637_T_C	1	100071637	T	C	rs1361378	0.177306	0.0429672	1.31759e-05	326	0.00429533	0.00925907	Yes
Gene	ENSG00000099260.11_5	ENSG00000099260.11_5	PALMD	protein_coding	Conditional 1	VAR_1_100079353_A_C	1	100079353	A	C	rs835012	1.40251	0.255912	2.76132e-12	326	9.00191e-10	2.66565e-08	Yes
Gene	ENSG00000099260.11_5	ENSG00000099260.11_5	PALMD	protein_coding	Conditional 2	VAR_1_99780991_A_C	1	99780991	A	C	rs72736401	-0.159348	0.0504195	0.000826623	1667	1	1	No
Gene	ENSG00000156869.14_7	ENSG00000156869.14_7	FRRS1	protein_coding	Primary	VAR_1_100088590_AAC_A	1	100088590	AAC	A	rs35784659	0.320051	0.105469	0.00164773	1636	1	1	No
Gene	ENSG00000162688.17_5	ENSG00000162688.17_5	AGL	protein_coding	Primary	VAR_1_100666435_G_A	1	100666435	G	A	rs4908044	0.0810792	0.0185294	3.72912e-06	314	0.00117094	0.00290452	Yes
Gene	ENSG00000162688.17_5	ENSG00000162688.17_5	AGL	protein_coding	Conditional 1	VAR_1_100417286_C_T	1	100417286	C	T	rs67440513	0.069939	0.0227446	0.00271063	1611	1	1	No
Gene	ENSG00000228084.1_7	ENSG00000228084.1_7	AC118553.1	lncRNA	Primary	VAR_1_100033312_TA_T	1	100033312	TA	T	rs35046143	-0.207125	0.0674596	0.00106535	1569	1	1	No
Gene	ENSG00000117620.15_8	ENSG00000117620.15_8	SLC35A3	protein_coding	Primary	VAR_1_100446008_C_G	1	100446008	C	G	rs12145880	-0.245435	0.0608503	5.08185e-05	288	0.0146357	0.0271093	Yes
Gene	ENSG00000117620.15_8	ENSG00000117620.15_8	SLC35A3	protein_coding	Conditional 1	VAR_1_100955189_A_G	1	100955189	A	G	rs1432419	0.113794	0.0388911	0.163673	1625	1	1	No
Gene	ENSG00000283761.1_9	ENSG00000283761.1_9	AC118553.2	protein_coding	Primary	VAR_1_100928595_C_T	1	100928595	C	T	rs28364886	0.533347	0.139999	0.000312115	302	0.0942587	0.136376	No
Gene	ENSG00000156875.14_5	ENSG00000156875.14_5	MFSD14A	protein_coding	Primary	VAR_1_100781537_T_C	1	100781537	T	C	rs3119186	-0.107821	0.038008	0.0397861	1655	1	1	No
Gene	ENSG00000156876.10_6	ENSG00000156876.10_6	SASS6	protein_coding	Primary	VAR_1_100518832_T_C	1	100518832	T	C	rs72728119	0.468979	0.0838838	3.51434e-09	293	1.0297e-06	4.13613e-06	Yes
Gene	ENSG00000156876.10_6	ENSG00000156876.10_6	SASS6	protein_coding	Conditional 1	VAR_1_100323343_C_CAGAGGGAGACCGTGGGGAGGAGGAGGGGGG	1	100323343	C	CAGAGGGAGACCGTGGGGAGGAGGAGGGGGG	1_100323343_C_CAGAGGGAGACCGTGGGGAGGGGGAGGGGGG_b37	-0.25393	0.0573792	5.11343e-06	293	0.00149824	0.00790541	Yes
Gene	ENSG00000156876.10_6	ENSG00000156876.10_6	SASS6	protein_coding	Conditional 2	VAR_1_100772854_AC_A	1	100772854	AC	A	rs139699526	0.225975	0.0706989	0.000982323	1701	1	1	No
Gene	ENSG00000122435.10_4	ENSG00000122435.10_4	TRMT13	protein_coding	Primary	VAR_1_100302046_A_G	1	100302046	A	G	rs12131293	0.146402	0.0419193	0.000245222	261	0.064003	0.0972208	No
Gene	ENSG00000122477.12_4	ENSG00000122477.12_4	LRRC39	protein_coding	Primary	VAR_1_100445607_C_CTA	1	100445607	C	CTA	1_100445607_C_CTA_b37	0.405266	0.0720543	2.23325e-08	252	5.62778e-06	2.0663e-05	Yes
Gene	ENSG00000122477.12_4	ENSG00000122477.12_4	LRRC39	protein_coding	Conditional 1	VAR_1_100258046_A_AT	1	100258046	A	AT	rs5776494	0.227957	0.0571338	0.000481564	252	0.121354	0.193942	No
Gene	ENSG00000137992.14_4	ENSG00000137992.14_4	DBT	protein_coding	Primary	VAR_1_100719371_A_G	1	100719371	A	G	rs10158183	0.157184	0.0316844	8.55155e-07	264	0.000225761	0.000647462	Yes
Gene	ENSG00000137992.14_4	ENSG00000137992.14_4	DBT	protein_coding	Conditional 1	VAR_1_100164547_A_G	1	100164547	A	G	rs1538364	0.122647	0.0271802	0.000197768	264	0.0522109	0.102933	No
Gene	ENSG00000224616.3_9	ENSG00000224616.3_9	RTCA-AS1	lncRNA	Primary	VAR_1_100748790_G_A	1	100748790	G	A	rs4511130	0.651278	0.0753688	1.66831e-20	254	4.2375e-18	4.53074e-17	Yes
Gene	ENSG00000224616.3_9	ENSG00000224616.3_9	RTCA-AS1	lncRNA	Conditional 1	VAR_1_101225444_G_A	1	101225444	G	A	rs2148404	-0.182543	0.0584464	0.00859551	1595	1	1	No
Gene	ENSG00000137996.12_3	ENSG00000137996.12_3	RTCA	protein_coding	Primary	VAR_1_100628065_C_T	1	100628065	C	T	rs12042049	0.572209	0.0661426	2.29551e-19	256	5.87651e-17	5.84203e-16	Yes
Gene	ENSG00000137996.12_3	ENSG00000137996.12_3	RTCA	protein_coding	Conditional 1	VAR_1_100754434_A_G	1	100754434	A	G	rs11166424	0.20603	0.0425766	1.90359e-06	256	0.00048732	0.00323669	Yes
Gene	ENSG00000137996.12_3	ENSG00000137996.12_3	RTCA	protein_coding	Conditional 2	VAR_1_100323343_C_CAGAGGGAGACCGTGGGGAGGAGGAGGGGGG	1	100323343	C	CAGAGGGAGACCGTGGGGAGGAGGAGGGGGG	1_100323343_C_CAGAGGGAGACCGTGGGGAGGGGGAGGGGGG_b37	0.172889	0.0374923	1.52887e-05	256	0.00391391	0.0217963	Yes
Gene	ENSG00000137996.12_3	ENSG00000137996.12_3	RTCA	protein_coding	Conditional 3	VAR_1_100258046_A_AT	1	100258046	A	AT	rs5776494	0.271938	0.0605413	6.86826e-05	256	0.0175827	0.0545495	No
Gene	ENSG00000079335.20_8	ENSG00000079335.20_8	CDC14A	protein_coding	Primary	VAR_1_100853755_G_T	1	100853755	G	T	rs10875290	-0.245134	0.0494797	2.56664e-07	277	7.10959e-05	0.000222222	Yes
Gene	ENSG00000079335.20_8	ENSG00000079335.20_8	CDC14A	protein_coding	Conditional 1	VAR_1_100979732_ACTTT_A	1	100979732	ACTTT	A	rs3082614	-0.360288	0.107338	0.000292456	277	0.0810104	0.142334	No
Gene	ENSG00000162692.12_5	ENSG00000162692.12_5	VCAM1	protein_coding	Primary	VAR_1_101084542_A_G	1	101084542	A	G	rs1815519	0.16058	0.04736	0.00151222	1824	1	1	No
Gene	ENSG00000162694.14_6	ENSG00000162694.14_6	EXTL2	protein_coding	Primary	VAR_1_101363666_AGT_A	1	101363666	AGT	A	rs148613129	-0.238022	0.0495451	3.93877e-06	383	0.00150855	0.00365753	Yes
Gene	ENSG00000162694.14_6	ENSG00000162694.14_6	EXTL2	protein_coding	Conditional 1	VAR_1_101707126_T_C	1	101707126	T	C	rs12090529	-0.171467	0.0506412	0.000752489	1944	1	1	No
Gene	ENSG00000273204.1_6	ENSG00000273204.1_6	AC104506.1	lncRNA	Primary	VAR_1_101171354_T_C	1	101171354	T	C	rs1055044	-0.293323	0.0939916	0.311449	1919	1	1	No
Gene	ENSG00000162695.12_5	ENSG00000162695.12_5	SLC30A7	protein_coding	Primary	VAR_1_101867422_TTA_T	1	101867422	TTA	T	rs61587510	0.137597	0.0328876	1.75824e-05	424	0.00745495	0.0150259	Yes
Gene	ENSG00000162695.12_5	ENSG00000162695.12_5	SLC30A7	protein_coding	Conditional 1	VAR_1_101587145_T_G	1	101587145	T	G	rs12759611	-0.108531	0.0272662	5.70455e-05	424	0.0241873	0.0596989	No
Gene	ENSG00000117543.21_7	ENSG00000117543.21_7	DPH5	protein_coding	Primary	VAR_1_101055608_T_C	1	101055608	T	C	rs79690067	-0.171885	0.0408958	0.0012438	2305	1	1	No
Gene	ENSG00000269175.1	ENSG00000269175.1	AC093157.1	protein_coding	Primary	VAR_1_101852596_G_T	1	101852596	G	T	rs116064296	-0.243556	0.0619299	3.5424e-05	404	0.0143113	0.0265705	Yes
Gene	ENSG00000269175.1	ENSG00000269175.1	AC093157.1	protein_coding	Conditional 1	VAR_1_101905751_AAGG_A	1	101905751	AAGG	A	rs78263714	-0.169884	0.0546476	0.00119153	2147	1	1	No
Gene	ENSG00000233184.7_8	ENSG00000233184.7_8	AC093157.1	lncRNA	Primary	VAR_1_101657185_C_A	1	101657185	C	A	rs3900628	-0.15829	0.0428477	0.000602745	2476	1	1	No
Gene	ENSG00000225938.1_7	ENSG00000225938.1_7	AL109741.1	lncRNA	Primary	VAR_1_101701432_T_C	1	101701432	T	C	rs12407294	0.450923	0.0715706	4.96155e-11	454	2.25255e-08	1.08828e-07	Yes
Gene	ENSG00000225938.1_7	ENSG00000225938.1_7	AL109741.1	lncRNA	Conditional 1	VAR_1_101395871_A_C	1	101395871	A	C	rs12736451	-0.320836	0.0884756	0.000129575	454	0.0588272	0.112616	No
Gene	ENSG00000170989.10_8	ENSG00000170989.10_8	S1PR1	protein_coding	Primary	VAR_1_101354655_C_T	1	101354655	C	T	rs113821323	-0.177996	0.0391432	2.79749e-06	457	0.00127845	0.0031475	Yes
Gene	ENSG00000170989.10_8	ENSG00000170989.10_8	S1PR1	protein_coding	Conditional 1	VAR_1_101707126_T_C	1	101707126	T	C	rs12090529	0.146875	0.0413531	0.000152667	457	0.069769	0.127599	No
Gene	ENSG00000226715.4_6	ENSG00000226715.4_6	LINC01709	lncRNA	Primary	VAR_1_102594884_G_T	1	102594884	G	T	rs1938348	-0.369163	0.116846	0.00124538	3021	1	1	No
Gene	ENSG00000183298.5_4	ENSG00000183298.5_4	RPSAP19	processed_pseudogene	Primary	VAR_1_101862103_C_T	1	101862103	C	T	rs7520882	-0.188857	0.0535497	0.000277295	549	0.152235	0.207434	No
Gene	ENSG00000060718.22_7	ENSG00000060718.22_7	COL11A1	protein_coding	Primary	VAR_1_103363900_A_C	1	103363900	A	C	rs1622838	0.313098	0.10183	0.0139412	2457	1	1	No
Gene	ENSG00000185946.16_5	ENSG00000185946.16_5	RNPC3	protein_coding	Primary	VAR_1_104125556_C_T	1	104125556	C	T	rs11184556	-0.136587	0.0289707	2.01849e-06	200	0.000403698	0.00110091	Yes
Gene	ENSG00000185946.16_5	ENSG00000185946.16_5	RNPC3	protein_coding	Conditional 1	VAR_1_104498943_T_C	1	104498943	T	C	rs1576516	0.0866051	0.0263311	0.00145429	1267	1	1	No
Gene	ENSG00000240038.6_4	ENSG00000240038.6_4	AMY2B	protein_coding	Primary	VAR_1_103757337_C_A	1	103757337	C	A	rs10782934	0.12344	0.0373233	0.000521854	192	0.100196	0.143635	No
Gene	ENSG00000243480.7_3	ENSG00000243480.7_3	AMY2A	protein_coding	Primary	VAR_1_103757337_C_A	1	103757337	C	A	rs10782934	-0.256148	0.0742145	0.000354041	192	0.0679759	0.102478	No
Gene	ENSG00000234441.1_5	ENSG00000234441.1_5	AC105272.1	unprocessed_pseudogene	Primary	VAR_1_104022971_C_G	1	104022971	C	G	rs61817687	-0.302816	0.125758	0.0114318	941	1	1	No
Gene	ENSG00000227850.1_5	ENSG00000227850.1_5	SEPTIN2P1	processed_pseudogene	Primary	VAR_1_106332755_G_A	1	106332755	G	A	rs1657464	-0.383976	0.0871781	5.3498e-06	381	0.00203828	0.00478446	Yes
Gene	ENSG00000227850.1_5	ENSG00000227850.1_5	SEPTIN2P1	processed_pseudogene	Conditional 1	VAR_1_106006480_G_A	1	106006480	G	A	rs12023475	0.344801	0.0890854	6.10142e-05	381	0.0232464	0.0582821	No
Gene	ENSG00000198890.9_6	ENSG00000198890.9_6	PRMT6	protein_coding	Primary	VAR_1_107580533_C_A	1	107580533	C	A	rs12401598	-0.27926	0.0325852	1.91246e-18	419	8.01321e-16	7.32172e-15	Yes
Gene	ENSG00000198890.9_6	ENSG00000198890.9_6	PRMT6	protein_coding	Conditional 1	VAR_1_107148787_G_C	1	107148787	G	C	rs80091297	0.209331	0.0515973	0.000266373	419	0.11161	0.182083	No
Gene	ENSG00000134215.16_6	ENSG00000134215.16_6	VAV3	protein_coding	Primary	VAR_1_108672976_C_T	1	108672976	C	T	rs34036361	-0.415045	0.083572	3.22683e-07	594	0.000191674	0.000555977	Yes
Gene	ENSG00000134215.16_6	ENSG00000134215.16_6	VAV3	protein_coding	Conditional 1	VAR_1_108339344_T_C	1	108339344	T	C	rs17020067	-0.282979	0.0642808	4.05918e-06	594	0.00241115	0.0113792	Yes
Gene	ENSG00000134215.16_6	ENSG00000134215.16_6	VAV3	protein_coding	Conditional 2	VAR_1_108487434_C_T	1	108487434	C	T	rs345286	0.220792	0.0647059	0.000453441	2528	1	1	No
Gene	ENSG00000085491.17_6	ENSG00000085491.17_6	SLC25A24	protein_coding	Primary	VAR_1_108742954_A_C	1	108742954	A	C	rs662282	-0.24925	0.0318892	1.701e-15	385	6.54884e-13	4.75e-12	Yes
Gene	ENSG00000085491.17_6	ENSG00000085491.17_6	SLC25A24	protein_coding	Conditional 1	VAR_1_108193618_T_C	1	108193618	T	C	rs7516976	0.154065	0.0359774	1.1341e-05	385	0.0043663	0.0176696	Yes
Gene	ENSG00000085491.17_6	ENSG00000085491.17_6	SLC25A24	protein_coding	Conditional 2	VAR_1_108746246_T_G	1	108746246	T	G	rs150469800	-0.191594	0.0468404	7.30173e-05	385	0.0281117	0.0733232	No
Gene	ENSG00000260879.1_7	ENSG00000260879.1_7	AL359258.2	lncRNA	Primary	VAR_1_108480839_C_T	1	108480839	C	T	rs17020424	0.426158	0.114516	0.000269339	335	0.0902285	0.131293	No
Gene	ENSG00000162636.16_4	ENSG00000162636.16_4	FAM102B	protein_coding	Primary	VAR_1_109602378_T_C	1	109602378	T	C	rs61797001	-0.128681	0.0302953	1.93234e-05	356	0.00687915	0.0140034	Yes
Gene	ENSG00000162636.16_4	ENSG00000162636.16_4	FAM102B	protein_coding	Conditional 1	VAR_1_108673888_C_G	1	108673888	C	G	rs560779	-0.161642	0.045981	0.000388736	356	0.13839	0.214435	No
Gene	ENSG00000162639.16_9	ENSG00000162639.16_9	HENMT1	protein_coding	Primary	VAR_1_109221612_A_G	1	109221612	A	G	rs11102213	0.196854	0.050274	5.43781e-05	319	0.0173466	0.0314575	Yes
Gene	ENSG00000162639.16_9	ENSG00000162639.16_9	HENMT1	protein_coding	Conditional 1	VAR_1_108900369_G_T	1	108900369	G	T	rs72693484	0.372659	0.0924299	3.37388e-05	319	0.0107627	0.0337673	Yes
Gene	ENSG00000162639.16_9	ENSG00000162639.16_9	HENMT1	protein_coding	Conditional 2	VAR_1_109367704_A_G	1	109367704	A	G	rs10857965	-0.171707	0.0517361	0.000640905	319	0.204449	0.288019	No
Gene	ENSG00000134186.12_4	ENSG00000134186.12_4	PRPF38B	protein_coding	Primary	VAR_1_109595380_G_C	1	109595380	G	C	rs34680256	-0.170476	0.0397854	0.00107653	1481	1	1	No
Gene	ENSG00000116266.11_4	ENSG00000116266.11_4	STXBP3	protein_coding	Primary	VAR_1_109300806_A_G	1	109300806	A	G	rs1291531	-0.176485	0.0428742	0.000286679	392	0.112378	0.158859	No
Gene	ENSG00000121957.14_7	ENSG00000121957.14_7	GPSM2	protein_coding	Primary	VAR_1_109454285_T_C	1	109454285	T	C	rs6699472	-0.330369	0.0658574	2.97118e-06	368	0.0010934	0.00272908	Yes
Gene	ENSG00000121957.14_7	ENSG00000121957.14_7	GPSM2	protein_coding	Conditional 1	VAR_1_109623117_C_T	1	109623117	C	T	rs17838321	0.419884	0.095307	3.99838e-06	368	0.0014714	0.0077883	Yes
Gene	ENSG00000121957.14_7	ENSG00000121957.14_7	GPSM2	protein_coding	Conditional 2	VAR_1_109384849_A_G	1	109384849	A	G	rs11582294	0.306513	0.0962023	0.000886942	1656	1	1	No
Gene	ENSG00000121940.15_4	ENSG00000121940.15_4	CLCC1	protein_coding	Primary	VAR_1_109457441_C_T	1	109457441	C	T	rs1690720	0.619777	0.0924895	5.64692e-11	371	2.09501e-08	1.01638e-07	Yes
Gene	ENSG00000121940.15_4	ENSG00000121940.15_4	CLCC1	protein_coding	Conditional 1	VAR_1_109576837_G_A	1	109576837	G	A	rs546907	-0.458408	0.119167	7.41813e-05	371	0.0275213	0.0656534	No
Gene	ENSG00000085433.15_8	ENSG00000085433.15_8	WDR47	protein_coding	Primary	VAR_1_109989224_C_G	1	109989224	C	G	rs116423438	-0.280374	0.0884184	0.000864468	1841	1	1	No
Gene	ENSG00000244716.3_5	ENSG00000244716.3_5	BX679664.3	processed_pseudogene	Primary	VAR_1_110031188_T_G	1	110031188	T	G	rs12049330	-0.276992	0.0739139	9.18595e-05	370	0.033988	0.0561828	No
Gene	ENSG00000197780.10_5	ENSG00000197780.10_5	TAF13	protein_coding	Primary	VAR_1_109516719_G_T	1	109516719	G	T	rs551065	0.28691	0.0356336	2.3317e-16	407	9.49001e-14	7.38596e-13	Yes
Gene	ENSG00000197780.10_5	ENSG00000197780.10_5	TAF13	protein_coding	Conditional 1	VAR_1_109469331_A_G	1	109469331	A	G	rs58088811	0.186755	0.0441747	0.000403602	407	0.164266	0.246127	No
Gene	ENSG00000215717.7_6	ENSG00000215717.7_6	TMEM167B	protein_coding	Primary	VAR_1_109688810_C_T	1	109688810	C	T	rs34487283	-0.30665	0.0731102	1.27458e-05	405	0.00516204	0.0108754	Yes
Gene	ENSG00000215717.7_6	ENSG00000215717.7_6	TMEM167B	protein_coding	Conditional 1	VAR_1_109766201_T_A	1	109766201	T	A	rs4970830	0.181477	0.047784	8.47809e-05	405	0.0343363	0.0765662	No
Gene	ENSG00000270066.3_6	ENSG00000270066.3_6	AL356488.2	lncRNA	Primary	VAR_1_109527709_C_T	1	109527709	C	T	rs79792766	0.590398	0.175233	0.00198245	1756	1	1	No
Gene	ENSG00000031698.13_5	ENSG00000031698.13_5	SARS1	protein_coding	Primary	VAR_1_109727284_C_G	1	109727284	C	G	rs648673	-0.169025	0.0382405	1.15772e-05	427	0.00494347	0.0104751	Yes
Gene	ENSG00000031698.13_5	ENSG00000031698.13_5	SARS1	protein_coding	Conditional 1	VAR_1_109784082_G_A	1	109784082	G	A	rs61799430	0.269425	0.0632895	3.29235e-05	427	0.0140583	0.0408074	Yes
Gene	ENSG00000031698.13_5	ENSG00000031698.13_5	SARS1	protein_coding	Conditional 2	VAR_1_109303853_A_G	1	109303853	A	G	rs12066018	-0.144328	0.0345457	2.46483e-05	427	0.0105248	0.0398644	Yes
Gene	ENSG00000031698.13_5	ENSG00000031698.13_5	SARS1	protein_coding	Conditional 3	VAR_1_109668661_G_A	1	109668661	G	A	rs142913977	-0.198102	0.0526783	0.00034917	427	0.149096	0.219239	No
Gene	ENSG00000143126.8_4	ENSG00000143126.8_4	CELSR2	protein_coding	Primary	VAR_1_109783860_G_A	1	109783860	G	A	rs12081530	0.180706	0.0259722	4.0244e-12	461	1.85525e-09	1.00291e-08	Yes
Gene	ENSG00000143126.8_4	ENSG00000143126.8_4	CELSR2	protein_coding	Conditional 1	VAR_1_110052973_C_T	1	110052973	C	T	rs115181845	0.224394	0.0590615	0.00337782	1856	1	1	No
Gene	ENSG00000134222.16_7	ENSG00000134222.16_7	PSRC1	protein_coding	Primary	VAR_1_109825591_C_T	1	109825591	C	T	rs12023150	-0.348122	0.0454641	1.75478e-13	451	7.91408e-11	4.83901e-10	Yes
Gene	ENSG00000134222.16_7	ENSG00000134222.16_7	PSRC1	protein_coding	Conditional 1	VAR_1_109822509_T_C	1	109822509	T	C	rs14000	-0.338627	0.0663127	8.97651e-08	451	4.04841e-05	0.000413134	Yes
Gene	ENSG00000134222.16_7	ENSG00000134222.16_7	PSRC1	protein_coding	Conditional 2	VAR_1_109828513_A_T	1	109828513	A	T	rs688498	-0.528428	0.124884	6.56853e-06	451	0.00296241	0.0184179	Yes
Gene	ENSG00000134222.16_7	ENSG00000134222.16_7	PSRC1	protein_coding	Conditional 3	VAR_1_109500439_A_G	1	109500439	A	G	rs517013	0.163678	0.0424284	4.65045e-05	451	0.0209735	0.0582402	No
Gene	ENSG00000221986.7_5	ENSG00000221986.7_5	MYBPHL	protein_coding	Primary	VAR_1_109851126_C_T	1	109851126	C	T	rs413582	-0.238815	0.0466151	1.31087e-08	456	5.97758e-06	2.18905e-05	Yes
Gene	ENSG00000221986.7_5	ENSG00000221986.7_5	MYBPHL	protein_coding	Conditional 1	VAR_1_110321430_T_C	1	110321430	T	C	rs12239350	-0.186366	0.0503331	0.00151599	1814	1	1	No
Gene	ENSG00000134243.12_6	ENSG00000134243.12_6	SORT1	protein_coding	Primary	VAR_1_110067124_G_A	1	110067124	G	A	rs2781557	-0.0717081	0.0206668	0.00021183	547	0.115871	0.163179	No
Gene	ENSG00000143106.13_5	ENSG00000143106.13_5	PSMA5	protein_coding	Primary	VAR_1_109464275_A_C	1	109464275	A	C	rs338476	-0.127705	0.0381839	0.000400633	498	0.199515	0.265293	No
Gene	ENSG00000143028.9_4	ENSG00000143028.9_4	SYPL2	protein_coding	Primary	VAR_1_110015183_G_A	1	110015183	G	A	rs4970767	-0.452333	0.0451889	4.54716e-26	491	2.23265e-23	3.32267e-22	Yes
Gene	ENSG00000143028.9_4	ENSG00000143028.9_4	SYPL2	protein_coding	Conditional 1	VAR_1_109826760_T_TTCCTAACC	1	109826760	T	TTCCTAACC	rs68104325	-0.401189	0.0513159	7.38307e-16	491	3.62509e-13	1.92835e-11	Yes
Gene	ENSG00000143028.9_4	ENSG00000143028.9_4	SYPL2	protein_coding	Conditional 2	VAR_1_109887191_T_C	1	109887191	T	C	rs4970843	0.245767	0.0419671	6.51468e-10	491	3.19871e-07	1.30555e-05	Yes
Gene	ENSG00000143028.9_4	ENSG00000143028.9_4	SYPL2	protein_coding	Conditional 3	VAR_1_109967104_C_A	1	109967104	C	A	rs10858096	-0.930946	0.0812199	5.1958e-34	491	2.55114e-31	3.36495e-28	Yes
Gene	ENSG00000143028.9_4	ENSG00000143028.9_4	SYPL2	protein_coding	Conditional 4	VAR_1_110052900_G_T	1	110052900	G	T	rs35608606	0.119555	0.033185	0.000158154	491	0.0776535	0.121066	No
Gene	ENSG00000162650.16_4	ENSG00000162650.16_4	ATXN7L2	protein_coding	Primary	VAR_1_109876885_C_T	1	109876885	C	T	rs7550401	-0.326838	0.0672419	1.90945e-06	501	0.000956637	0.00242035	Yes
Gene	ENSG00000162650.16_4	ENSG00000162650.16_4	ATXN7L2	protein_coding	Conditional 1	VAR_1_109816863_T_TC	1	109816863	T	TC	rs56246620	-0.357749	0.0747061	1.39774e-06	501	0.000700266	0.00431012	Yes
Gene	ENSG00000162650.16_4	ENSG00000162650.16_4	ATXN7L2	protein_coding	Conditional 2	VAR_1_110362021_C_G	1	110362021	C	G	rs11803270	0.299875	0.0844699	0.000995099	1673	1	1	No
Gene	ENSG00000174151.14_6	ENSG00000174151.14_6	CYB561D1	protein_coding	Primary	VAR_1_109808117_C_T	1	109808117	C	T	rs608196	0.267728	0.0629342	8.43503e-06	506	0.00426812	0.00921444	Yes
Gene	ENSG00000174151.14_6	ENSG00000174151.14_6	CYB561D1	protein_coding	Conditional 1	VAR_1_109995573_C_CA	1	109995573	C	CA	rs35605714	-0.298749	0.0793566	7.08775e-05	506	0.035864	0.0792812	No
Gene	ENSG00000181754.7_5	ENSG00000181754.7_5	AMIGO1	protein_coding	Primary	VAR_1_110052139_A_G	1	110052139	A	G	rs2570972	0.437994	0.0318321	6.48121e-52	498	3.22764e-49	2.13272e-47	Yes
Gene	ENSG00000181754.7_5	ENSG00000181754.7_5	AMIGO1	protein_coding	Conditional 1	VAR_1_110036919_C_G	1	110036919	C	G	rs76997102	-0.147543	0.0416788	0.00196835	1662	1	1	No
Gene	ENSG00000156097.12_3	ENSG00000156097.12_3	GPR61	protein_coding	Primary	VAR_1_110180230_A_G	1	110180230	A	G	rs58126698	-0.408249	0.114432	0.000623338	1632	1	1	No
Gene	ENSG00000065135.12_6	ENSG00000065135.12_6	GNAI3	protein_coding	Primary	VAR_1_110054222_A_G	1	110054222	A	G	rs472737	-0.110115	0.0259906	1.50935e-05	500	0.00754673	0.0151831	Yes
Gene	ENSG00000065135.12_6	ENSG00000065135.12_6	GNAI3	protein_coding	Conditional 1	VAR_1_110530995_G_C	1	110530995	G	C	rs3768480	-0.0798905	0.0235916	0.00129227	1694	1	1	No
Gene	ENSG00000116337.19_10	ENSG00000116337.19_10	AMPD2	protein_coding	Primary	VAR_1_109659675_A_AG	1	109659675	A	AG	rs11391865	-0.0304993	0.0367754	1	1634	1	1	No
Gene	ENSG00000228703.1_7	ENSG00000228703.1_7	AL355310.2	lncRNA	Primary	VAR_1_110052973_C_T	1	110052973	C	T	rs115181845	-0.321946	0.0935694	0.0304969	1602	1	1	No
Gene	ENSG00000168765.17_4	ENSG00000168765.17_4	GSTM4	protein_coding	Primary	VAR_1_110183021_G_T	1	110183021	G	T	rs3850616	0.374351	0.0540055	8.24005e-13	459	3.78218e-10	2.16877e-09	Yes
Gene	ENSG00000168765.17_4	ENSG00000168765.17_4	GSTM4	protein_coding	Conditional 1	VAR_1_110172236_T_C	1	110172236	T	C	rs2269340	0.396937	0.054513	2.11475e-14	459	9.70669e-12	4.06092e-10	Yes
Gene	ENSG00000168765.17_4	ENSG00000168765.17_4	GSTM4	protein_coding	Conditional 2	VAR_1_110212534_T_C	1	110212534	T	C	rs687643	-0.162879	0.0344517	1.01313e-06	459	0.000465025	0.00503644	Yes
Gene	ENSG00000168765.17_4	ENSG00000168765.17_4	GSTM4	protein_coding	Conditional 3	VAR_1_110036634_C_T	1	110036634	C	T	rs115823613	-0.336365	0.0719907	1.39964e-06	459	0.000642433	0.00662818	Yes
Gene	ENSG00000168765.17_4	ENSG00000168765.17_4	GSTM4	protein_coding	Conditional 4	VAR_1_109711978_C_T	1	109711978	C	T	rs1924760	0.141556	0.0318216	5.64164e-06	459	0.00258951	0.0123548	Yes
Gene	ENSG00000168765.17_4	ENSG00000168765.17_4	GSTM4	protein_coding	Conditional 5	VAR_1_110643225_A_G	1	110643225	A	G	rs627067	-0.124785	0.0328306	8.48505e-05	459	0.0389464	0.0704535	No
Gene	ENSG00000213366.13_5	ENSG00000213366.13_5	GSTM2	protein_coding	Primary	VAR_1_110204918_G_A	1	110204918	G	A	rs627365	-0.422846	0.0379194	8.74134e-32	478	4.17836e-29	8.6189e-28	Yes
Gene	ENSG00000213366.13_5	ENSG00000213366.13_5	GSTM2	protein_coding	Conditional 1	VAR_1_110213514_A_T	1	110213514	A	T	rs574344	-0.138454	0.0314387	5.70032e-06	478	0.00272475	0.0124869	Yes
Gene	ENSG00000213366.13_5	ENSG00000213366.13_5	GSTM2	protein_coding	Conditional 2	VAR_1_110219013_G_A	1	110219013	G	A	rs56131093	0.0987302	0.0209593	7.83019e-07	478	0.000374283	0.00438787	Yes
Gene	ENSG00000213366.13_5	ENSG00000213366.13_5	GSTM2	protein_coding	Conditional 3	VAR_1_109741530_T_C	1	109741530	T	C	rs113115082	-0.0954462	0.0257607	0.000111936	478	0.0535054	0.105056	No
Gene	ENSG00000134184.13_8	ENSG00000134184.13_8	GSTM1	protein_coding	Primary	VAR_1_110260742_T_C	1	110260742	T	C	rs11807	1.1913	0.142746	5.34781e-18	474	2.53486e-15	2.2303e-14	Yes
Gene	ENSG00000134184.13_8	ENSG00000134184.13_8	GSTM1	protein_coding	Conditional 1	VAR_1_110293672_C_T	1	110293672	C	T	rs17597934	-1.68772	0.242736	1.17222e-12	474	5.5563e-10	1.70548e-08	Yes
Gene	ENSG00000134184.13_8	ENSG00000134184.13_8	GSTM1	protein_coding	Conditional 2	VAR_1_110164657_A_G	1	110164657	A	G	rs12046107	0.634212	0.157394	0.000179079	474	0.0848835	0.149249	No
Gene	ENSG00000260246.1_7	ENSG00000260246.1_7	AC000032.1	lncRNA	Primary	VAR_1_110221178_TTG_T	1	110221178	TTG	T	rs58902583	-0.685418	0.0870811	3.88527e-16	460	1.78722e-13	1.36e-12	Yes
Gene	ENSG00000260246.1_7	ENSG00000260246.1_7	AC000032.1	lncRNA	Conditional 1	VAR_1_110260742_T_C	1	110260742	T	C	rs11807	0.42254	0.0677164	1.75769e-10	460	8.08535e-08	1.63319e-06	Yes
Gene	ENSG00000260246.1_7	ENSG00000260246.1_7	AC000032.1	lncRNA	Conditional 2	VAR_1_110257069_C_T	1	110257069	C	T	rs943643	-0.256382	0.0528571	7.20666e-07	460	0.000331506	0.00402396	Yes
Gene	ENSG00000260246.1_7	ENSG00000260246.1_7	AC000032.1	lncRNA	Conditional 3	VAR_1_110160039_T_C	1	110160039	T	C	rs76912669	0.378586	0.0852423	2.42164e-06	460	0.00111395	0.0101331	Yes
Gene	ENSG00000260246.1_7	ENSG00000260246.1_7	AC000032.1	lncRNA	Conditional 4	VAR_1_109735836_T_C	1	109735836	T	C	rs1764834	0.0753089	0.0519252	1	1511	1	1	No
Gene	ENSG00000134201.12_10	ENSG00000134201.12_10	GSTM5	protein_coding	Primary	VAR_1_110247240_C_A	1	110247240	C	A	rs11101986	-0.626018	0.0512844	9.85469e-34	513	5.05545e-31	1.15855e-29	Yes
Gene	ENSG00000134201.12_10	ENSG00000134201.12_10	GSTM5	protein_coding	Conditional 1	VAR_1_110254678_G_T	1	110254678	G	T	rs1758104	-0.464992	0.0481332	1.93669e-23	513	9.93523e-21	1.51686e-18	Yes
Gene	ENSG00000134201.12_10	ENSG00000134201.12_10	GSTM5	protein_coding	Conditional 2	VAR_1_110802327_G_GA	1	110802327	G	GA	rs11376052	0.131584	0.0325813	0.0150469	1649	1	1	No
Gene	ENSG00000241720.2_7	ENSG00000241720.2_7	AL158847.1	lncRNA	Primary	VAR_1_110282972_G_T	1	110282972	G	T	rs1332018	0.502538	0.0446132	3.4814e-31	498	1.73374e-28	3.43679e-27	Yes
Gene	ENSG00000241720.2_7	ENSG00000241720.2_7	AL158847.1	lncRNA	Conditional 1	VAR_1_110279027_C_T	1	110279027	C	T	rs1537235	-0.327277	0.0526852	1.31638e-09	498	6.55557e-07	1.12836e-05	Yes
Gene	ENSG00000241720.2_7	ENSG00000241720.2_7	AL158847.1	lncRNA	Conditional 2	VAR_1_110477266_A_G	1	110477266	A	G	rs12134543	0.173307	0.0484505	0.0177767	1632	1	1	No
Gene	ENSG00000134202.11_5	ENSG00000134202.11_5	GSTM3	protein_coding	Primary	VAR_1_110282972_G_T	1	110282972	G	T	rs1332018	1.27419	0.0704222	1.42433e-92	465	6.62312e-90	5.96774e-87	Yes
Gene	ENSG00000134202.11_5	ENSG00000134202.11_5	GSTM3	protein_coding	Conditional 1	VAR_1_110275744_A_G	1	110275744	A	G	rs1927328	-0.457916	0.0448383	1.0286e-26	465	4.78301e-24	1.19636e-21	Yes
Gene	ENSG00000134202.11_5	ENSG00000134202.11_5	GSTM3	protein_coding	Conditional 2	VAR_1_110296338_C_T	1	110296338	C	T	rs6676743	0.254093	0.0606389	0.0013412	1510	1	1	No
Gene	ENSG00000184371.14_7	ENSG00000184371.14_7	CSF1	protein_coding	Primary	VAR_1_110470764_G_A	1	110470764	G	A	rs333947	0.202378	0.0363698	1.15079e-07	486	5.59285e-05	0.000177672	Yes
Gene	ENSG00000184371.14_7	ENSG00000184371.14_7	CSF1	protein_coding	Conditional 1	VAR_1_110309000_G_T	1	110309000	G	T	rs75733477	-0.0935647	0.0293826	0.109104	1755	1	1	No
Gene	ENSG00000168710.18_6	ENSG00000168710.18_6	AHCYL1	protein_coding	Primary	VAR_1_111040235_G_A	1	111040235	G	A	rs12031009	-0.117611	0.0308845	0.038451	1864	1	1	No
Gene	ENSG00000143093.15_5	ENSG00000143093.15_5	STRIP1	protein_coding	Primary	VAR_1_110367095_G_A	1	110367095	G	A	rs34311101	-0.225468	0.056275	0.000481764	584	0.28135	0.367066	No
Gene	ENSG00000258634.3_7	ENSG00000258634.3_7	AL160006.1	lncRNA	Primary	VAR_1_110638339_T_C	1	110638339	T	C	rs59259257	-0.195834	0.048661	5.54382e-05	567	0.0314334	0.0525074	No
Gene	ENSG00000156150.9_8	ENSG00000156150.9_8	ALX3	protein_coding	Primary	VAR_1_111046328_A_T	1	111046328	A	T	rs12239305	0.325714	0.10424	0.00110426	1896	1	1	No
Gene	ENSG00000116396.14_5	ENSG00000116396.14_5	KCNC4	protein_coding	Primary	VAR_1_110833150_T_C	1	110833150	T	C	rs645177	0.179367	0.0455415	0.00113571	2191	1	1	No
Gene	ENSG00000162775.16_6	ENSG00000162775.16_6	RBM15	protein_coding	Primary	VAR_1_110425963_C_T	1	110425963	C	T	rs875902	0.184457	0.042498	2.86068e-05	563	0.0161056	0.0294739	Yes
Gene	ENSG00000162775.16_6	ENSG00000162775.16_6	RBM15	protein_coding	Conditional 1	VAR_1_111276629_G_A	1	111276629	G	A	rs343614	-0.143364	0.0370748	0.000306459	563	0.172537	0.256382	No
Gene	ENSG00000224699.9_6	ENSG00000224699.9_6	LAMTOR5-AS1	lncRNA	Primary	VAR_1_111404313_T_A	1	111404313	T	A	rs6696256	0.28633	0.0806232	0.00016049	588	0.0943683	0.136485	No
Gene	ENSG00000168679.18_7	ENSG00000168679.18_7	SLC16A4	protein_coding	Primary	VAR_1_110435328_G_A	1	110435328	G	A	rs17608459	-0.294749	0.0543149	1.58497e-07	562	8.90753e-05	0.000274311	Yes
Gene	ENSG00000168679.18_7	ENSG00000168679.18_7	SLC16A4	protein_coding	Conditional 1	VAR_1_111264908_T_C	1	111264908	T	C	rs12725720	0.192547	0.0420139	1.00932e-05	562	0.00567239	0.0213186	Yes
Gene	ENSG00000168679.18_7	ENSG00000168679.18_7	SLC16A4	protein_coding	Conditional 2	VAR_1_110470764_G_A	1	110470764	G	A	rs333947	-0.205817	0.0469719	3.67834e-05	562	0.0206723	0.0609522	No
Gene	ENSG00000273373.1_6	ENSG00000273373.1_6	AL355488.1	lncRNA	Primary	VAR_1_110872337_C_T	1	110872337	C	T	rs12144506	0.111958	0.0279618	0.00402179	2128	1	1	No
Gene	ENSG00000134248.13_5	ENSG00000134248.13_5	LAMTOR5	protein_coding	Primary	VAR_1_111091392_C_T	1	111091392	C	T	rs6676257	-0.167744	0.0407759	0.000323027	539	0.174112	0.234296	No
Gene	ENSG00000143125.6_4	ENSG00000143125.6_4	PROK1	protein_coding	Primary	VAR_1_110937694_G_T	1	110937694	G	T	rs35183002	0.859361	0.0769145	3.51218e-32	520	1.82633e-29	3.8351e-28	Yes
Gene	ENSG00000143125.6_4	ENSG00000143125.6_4	PROK1	protein_coding	Conditional 1	VAR_1_110725640_C_T	1	110725640	C	T	rs11584494	-0.289415	0.0678372	1.88485e-05	520	0.00980124	0.0315464	Yes
Gene	ENSG00000143125.6_4	ENSG00000143125.6_4	PROK1	protein_coding	Conditional 2	VAR_1_110790935_C_A	1	110790935	C	A	1_110790935_C_A_b37	0.34037	0.0936642	0.000163465	520	0.0850018	0.149397	No
Gene	ENSG00000143119.14_5	ENSG00000143119.14_5	CD53	protein_coding	Primary	VAR_1_111281285_A_G	1	111281285	A	G	rs343778	-0.0733912	0.0188769	0.00104443	2637	1	1	No
Gene	ENSG00000121931.16_6	ENSG00000121931.16_6	LRIF1	protein_coding	Primary	VAR_1_111101621_G_A	1	111101621	G	A	rs6537670	0.122502	0.0260656	3.58103e-06	565	0.00202328	0.00475433	Yes
Gene	ENSG00000121931.16_6	ENSG00000121931.16_6	LRIF1	protein_coding	Conditional 1	VAR_1_111755994_C_A	1	111755994	C	A	rs75328899	-0.146315	0.0457934	0.00129843	2593	1	1	No
Gene	ENSG00000156171.14_4	ENSG00000156171.14_4	DRAM2	protein_coding	Primary	VAR_1_111566276_C_G	1	111566276	C	G	rs1282335	-0.318361	0.0467261	3.22909e-12	554	1.78892e-09	9.68242e-09	Yes
Gene	ENSG00000156171.14_4	ENSG00000156171.14_4	DRAM2	protein_coding	Conditional 1	VAR_1_111872301_T_C	1	111872301	T	C	rs141358868	0.373674	0.0936602	3.7543e-05	554	0.0207988	0.0537742	No
Gene	ENSG00000134255.14_4	ENSG00000134255.14_4	CEPT1	protein_coding	Primary	VAR_1_111389928_T_C	1	111389928	T	C	rs80343347	-0.447839	0.092743	2.40913e-06	539	0.00129852	0.00319401	Yes
Gene	ENSG00000134255.14_4	ENSG00000134255.14_4	CEPT1	protein_coding	Conditional 1	VAR_1_112124216_A_T	1	112124216	A	T	rs4839148	-0.288818	0.0678299	7.30158e-05	539	0.0393555	0.08432	No
[truncated: 81,057 more rows]
