# Supplementary material for: Fine mapping spatiotemporal mechanisms of genetic variants underlying cardiac traits and disease
Source: Nat Commun. 2023 Feb 28;14:1132. doi: 10.1038/s41467-023-36638-2 (PMC9975214; doi:10.1038/s41467-023-36638-2)
Supplement: Supplementary file 6 — Supplementary Data 3 [file 41467_2023_36638_MOESM6_ESM.xlsx]

## Sheet: Supplementary Data 3
Transcript ID	Gene ID	Primary or conditional (eIsoform)	Primary or conditional (eGene)	PPA, hypothesis 0	PPA, hypothesis 1	PPA, hypothesis 2	PPA, hypothesis 3	PPA, hypothesis 4	SNP ID	PPA SNP
ENST00000367771.11_4	ENSG00000000457.14_7	Primary	Primary	0.0108821	0.302053	0.0209704	0.58199	0.0841042	VAR_1_169860528_C_A	0.320673
ENST00000367429.9_2	ENSG00000000971.16_4	Primary	Primary	1.26375e-06	3.59097e-05	0.0339581	0.964926	0.00107886	VAR_1_196357746_A_G	0.167644
ENST00000630130.2_1	ENSG00000000971.16_4	Primary	Primary	1.87329e-07	3.7005e-05	0.00503372	0.99436	0.00056905	VAR_1_196400253_C_T	0.138988
ENST00000509541.5_3	ENSG00000001084.13_10	Primary	Primary	4.93642e-19	2.96725e-09	1.07179e-12	0.00544792	0.994552	VAR_6_53377834_C_T	0.271384
ENST00000513939.6_3	ENSG00000001084.13_10	Primary	Primary	3.48582e-15	4.59708e-07	7.56837e-09	0.998111	0.00188885	VAR_6_53363487_GGGCT_G	0.92115
ENST00000616923.5_7	ENSG00000001084.13_10	Primary	Primary	2.49908e-07	1.2337e-07	0.542599	0.26767	0.189731	VAR_6_53379405_A_C	0.232896
ENST00000643939.1_6	ENSG00000001084.13_10	Primary	Primary	6.1294e-08	3.43787e-07	0.133081	0.746305	0.120614	VAR_6_53380581_GA_G	0.166579
ENST00000003583.12_2	ENSG00000001460.18_7	Primary	Primary	6.7452e-64	8.88758e-14	7.58947e-51	1	9.5517e-15	VAR_1_24731737_C_T	0.177842
ENST00000337248.9_4	ENSG00000001460.18_7	Primary	Primary	6.77977e-60	8.88758e-14	7.62837e-47	1	1.00387e-14	VAR_1_24731737_C_T	0.195074
ENST00000394503.6_4	ENSG00000001631.15_9	Primary	Primary	0.0297345	0.525293	0.0175155	0.309313	0.118144	VAR_7_92038633_G_C	0.164679
ENST00000394507.5_4	ENSG00000001631.15_9	Primary	Primary	0.174807	0.230353	0.102972	0.135336	0.356532	VAR_7_91358567_A_G	0.212686
ENST00000358495.8_3	ENSG00000002016.18_7	Primary	Primary	4.55783e-10	7.09594e-09	0.0602036	0.937287	0.00250916	VAR_12_1068184_T_C	0.405131
ENST00000358495.8_3	ENSG00000002016.18_7	Primary	Conditional 1	0.00249117	0.0387843	0.052723	0.820742	0.0852591	VAR_12_980873_G_A	0.579943
ENST00000358495.8_3	ENSG00000002016.18_7	Primary	Conditional 2	0.00494446	0.0769787	0.0375143	0.58375	0.296812	VAR_12_980873_G_A	0.634674
ENST00000004103.8_2	ENSG00000002933.9_8	Primary	Primary	4.09576e-24	1.93383e-16	2.11795e-08	1	6.99629e-08	VAR_7_150496668_C_T	0.99995
ENST00000004103.8_2	ENSG00000002933.9_8	Primary	Conditional 1	5.36247e-12	0.000253192	2.11507e-08	0.998639	0.00110788	VAR_7_150498045_A_G	0.9908
ENST00000004103.8_2	ENSG00000002933.9_8	Primary	Conditional 2	1.90315e-10	0.00898581	1.6993e-09	0.0793217	0.911692	VAR_7_150500576_A_G	0.749192
ENST00000004103.8_2	ENSG00000002933.9_8	Primary	Conditional 3	6.25917e-09	0.29553	1.22659e-08	0.579015	0.125456	VAR_7_150537991_G_C	0.753312
ENST00000004103.8_2	ENSG00000002933.9_8	Conditional 1	Primary	1.20537e-18	1.9109e-16	0.00623307	0.988137	0.00563037	VAR_7_150496668_C_T	0.994855
ENST00000004103.8_2	ENSG00000002933.9_8	Conditional 1	Conditional 1	1.58743e-06	0.000251659	0.00626114	0.992592	0.000893536	VAR_7_150502527_A_G	0.323256
ENST00000004103.8_2	ENSG00000002933.9_8	Conditional 1	Conditional 2	0.000147764	0.0234253	0.00131937	0.208396	0.766712	VAR_7_150503637_A_T	0.370523
ENST00000004103.8_2	ENSG00000002933.9_8	Conditional 1	Conditional 3	0.00179294	0.284239	0.00351356	0.55686	0.153595	VAR_7_150503637_A_T	0.272668
ENST00000484928.5_1	ENSG00000002933.9_8	Primary	Primary	1.03945e-31	1.93384e-16	5.37509e-16	1	2.26138e-16	VAR_7_150521132_T_C	0.279173
ENST00000484928.5_1	ENSG00000002933.9_8	Primary	Conditional 1	1.35965e-19	0.000252954	5.36274e-16	0.997699	0.00204785	VAR_7_150498045_A_G	0.999989
ENST00000484928.5_1	ENSG00000002933.9_8	Primary	Conditional 2	5.39751e-17	0.100417	4.81938e-16	0.896611	0.00297169	VAR_7_150498045_A_G	1
ENST00000484928.5_1	ENSG00000002933.9_8	Primary	Conditional 3	1.77903e-16	0.330977	3.48631e-16	0.648584	0.0204399	VAR_7_150498045_A_G	1
ENST00000484928.5_1	ENSG00000002933.9_8	Conditional 1	Primary	3.63593e-17	1.55959e-16	0.188017	0.806468	0.00551554	VAR_7_150496668_C_T	0.994407
ENST00000484928.5_1	ENSG00000002933.9_8	Conditional 1	Conditional 1	4.55589e-05	0.000195419	0.179694	0.770725	0.0493407	VAR_7_150519656_C_T	0.261831
ENST00000484928.5_1	ENSG00000002933.9_8	Conditional 1	Conditional 2	0.0157326	0.0674829	0.140475	0.602374	0.173936	VAR_7_150529449_T_C	0.197013
ENST00000484928.5_1	ENSG00000002933.9_8	Conditional 1	Conditional 3	0.062301	0.267232	0.122089	0.523662	0.0247158	VAR_7_150529449_T_C	0.116467
ENST00000000412.3	ENSG00000003056.3	Primary	Primary	2.27971e-43	3.97075e-29	7.80989e-16	0.135166	0.864834	VAR_12_9084931_G_A	0.760386
ENST00000000412.3	ENSG00000003056.3	Primary	Conditional 1	2.8524e-15	0.496825	2.28285e-15	0.397515	0.10566	VAR_12_9098995_G_GAAC	0.5331
ENST00000000412.3	ENSG00000003056.3	Conditional 1	Primary	5.85458e-37	1.34306e-29	2.00567e-09	0.0450558	0.954944	VAR_12_9084931_G_A	0.867568
ENST00000000412.3	ENSG00000003056.3	Conditional 1	Conditional 1	1.84927e-08	0.424228	1.48002e-08	0.339283	0.236488	VAR_12_9054236_G_T	0.10769
ENST00000539143.1	ENSG00000003056.3	Primary	Primary	2.49216e-66	1.44513e-28	8.53768e-39	0.49457	0.50543	VAR_12_9089345_T_TG	0.642326
ENST00000539143.1	ENSG00000003056.3	Primary	Conditional 1	9.39976e-39	0.545064	7.52285e-39	0.436209	0.0187263	VAR_12_9089345_T_TG	0.248054
ENST00000541507.1	ENSG00000003056.3	Primary	Primary	1.81518e-33	4.15601e-29	6.21849e-06	0.141519	0.858475	VAR_12_9084931_G_A	0.855472
ENST00000541507.1	ENSG00000003056.3	Primary	Conditional 1	2.24796e-05	0.51469	1.7991e-05	0.411845	0.0734243	VAR_12_9103248_G_T	0.142779
ENST00000309955.8_2	ENSG00000003402.20_5	Primary	Primary	4.92806e-19	0.0101767	1.71274e-18	0.0344137	0.95541	VAR_2_202013956_T_C	0.0896888
ENST00000341222.10_1	ENSG00000003402.20_5	Primary	Primary	5.33129e-24	0.0106922	1.85288e-23	0.0362074	0.9531	VAR_2_202006096_G_A	0.0910134
ENST00000395148.6_1	ENSG00000003402.20_5	Primary	Primary	0.0715365	0.121018	0.248624	0.420457	0.138364	VAR_2_202007013_T_A	0.127623
ENST00000440180.5_1	ENSG00000003402.20_5	Primary	Primary	0.000581773	0.00991902	0.00202195	0.0335195	0.953958	VAR_2_201999550_C_T	0.152533
ENST00000457277.5_2	ENSG00000003402.20_5	Primary	Primary	4.31336e-15	0.010821	1.49911e-14	0.0366559	0.952523	VAR_2_202006096_G_A	0.0561595
ENST00000002125.9_2	ENSG00000003509.16_5	Primary	Primary	1.02706e-09	0.309626	1.87876e-09	0.566265	0.124109	VAR_2_37480249_A_G	0.427724
ENST00000336237.10_1	ENSG00000003509.16_5	Primary	Primary	0.0846326	0.252853	0.154816	0.46249	0.0452083	VAR_2_37574227_A_C	0.200322
ENST00000441905.1_3	ENSG00000003509.16_5	Primary	Primary	1.39886e-15	0.174748	2.55889e-15	0.319154	0.506098	VAR_2_37480249_A_G	0.999975
ENST00000441905.1_3	ENSG00000003509.16_5	Conditional 1	Primary	0.000286552	0.00645178	0.000524181	0.0108201	0.981917	VAR_2_37491353_C_T	0.654409
ENST00000585482.6_4	ENSG00000004139.14_6	Primary	Primary	2.30637e-15	1.79386e-05	1.40914e-12	0.00997006	0.990012	VAR_17_26725265_G_A	0.870252
ENST00000585482.6_4	ENSG00000004139.14_6	Primary	Conditional 1	2.10205e-12	0.0163494	3.0179e-12	0.0225116	0.961139	VAR_17_26722645_G_A	0.994938
ENST00000314737.9_1	ENSG00000004777.18_4	Primary	Primary	0.0487281	0.0558942	0.391176	0.448648	0.0555533	VAR_19_36259494_C_A	0.102122
ENST00000586918.1_1	ENSG00000004777.18_4	Primary	Primary	1.41402e-06	0.0144141	1.13514e-05	0.114842	0.870731	VAR_19_36264030_G_A	0.209738
ENST00000378526.9_4	ENSG00000005156.12_9	Primary	Primary	0.000539392	0.000225567	0.453059	0.189106	0.35707	VAR_17_33443600_G_A	0.543142
ENST00000378526.9_4	ENSG00000005156.12_9	Primary	Conditional 1	0.191733	0.0801804	0.246168	0.102565	0.379353	VAR_17_32971434_C_T	0.429546
ENST00000378526.9_4	ENSG00000005156.12_9	Primary	Conditional 2	0.214058	0.0895163	0.406921	0.170049	0.119455	VAR_17_32971434_C_T	0.538964
ENST00000613503.5_2	ENSG00000005206.17_5	Primary	Primary	3.15435e-10	0.0410833	4.50718e-09	0.586659	0.372258	VAR_19_2354787_C_G	0.325167
ENST00000613503.5_2	ENSG00000005206.17_5	Primary	Conditional 1	4.29467e-09	0.559352	3.22541e-09	0.420068	0.0205805	VAR_19_2354787_C_G	0.238037
ENST00000579263.1_4	ENSG00000005243.10_6	Primary	Primary	0.00218666	0.0115731	0.0814876	0.430808	0.473944	VAR_17_46115528_T_C	0.0698614
ENST00000579263.1_4	ENSG00000005243.10_6	Primary	Conditional 1	0.0334096	0.176824	0.0436509	0.230511	0.515604	VAR_17_46115528_T_C	0.0670075
ENST00000583414.5_2	ENSG00000005243.10_6	Primary	Primary	0.00493554	0.00484586	0.183927	0.179958	0.626333	VAR_17_46102198_CT_C	0.637276
ENST00000583414.5_2	ENSG00000005243.10_6	Primary	Conditional 1	0.209084	0.205285	0.273176	0.268168	0.0442879	VAR_17_46609918_G_A	0.0894333
ENST00000578486.1_2	ENSG00000005379.17_8	Primary	Primary	2.31569e-11	9.83821e-09	0.00234806	0.997575	7.71764e-05	VAR_17_56421097_T_G	0.790539
ENST00000578486.1_2	ENSG00000005379.17_8	Primary	Conditional 1	0.000901038	0.382806	0.00132267	0.561883	0.0530866	VAR_17_56386358_T_A	0.161717
ENST00000581675.5_2	ENSG00000005379.17_8	Primary	Primary	4.07578e-21	9.86213e-09	4.13276e-13	1	1.20178e-09	VAR_17_56388238_C_G	0.354669
ENST00000581675.5_2	ENSG00000005379.17_8	Primary	Conditional 1	1.56016e-13	0.377511	2.29023e-13	0.554096	0.0683931	VAR_17_56388238_C_G	0.310223
ENST00000470197.5_2	ENSG00000005436.14_8	Primary	Primary	1.31556e-13	3.07737e-10	2.10646e-05	0.0483228	0.951656	VAR_2_75903170_A_G	0.0399226
ENST00000470503.1_3	ENSG00000005436.14_8	Primary	Primary	1.38806e-17	6.35629e-10	2.22254e-09	0.100877	0.899123	VAR_2_75880366_A_G	0.0450644
ENST00000472230.5_2	ENSG00000005436.14_8	Primary	Primary	8.84541e-16	2.57831e-10	1.41632e-07	0.0403239	0.959676	VAR_2_75880374_A_G	0.0603447
ENST00000477982.2_2	ENSG00000005812.11_8	Primary	Primary	0.00700823	0.030015	0.161516	0.691634	0.109826	VAR_13_77565972_A_G	0.182384
ENST00000503176.6_2	ENSG00000005882.12_7	Primary	Primary	3.89403e-24	2.41435e-22	0.00358379	0.221425	0.774991	VAR_17_48183736_T_C	0.464218
ENST00000505897.5_1	ENSG00000005882.12_7	Primary	Primary	5.27669e-33	1.08626e-21	4.8563e-12	0.999715	0.000284958	VAR_17_48183736_T_C	0.499356
ENST00000506437.1_1	ENSG00000005884.18_4	Primary	Primary	0.0310933	0.297605	0.0163068	0.155578	0.499417	VAR_17_48183084_G_A	0.135572
ENST00000506827.1_1	ENSG00000005884.18_4	Primary	Primary	0.380226	0.263607	0.199408	0.138229	0.0185296	VAR_17_48346161_A_G	0.195113
ENST00000594325.1_2	ENSG00000006016.11_6	Primary	Primary	1.50217e-05	1.66487e-05	0.375434	0.41589	0.208644	VAR_19_18710535_G_A	0.304138
ENST00000594325.1_2	ENSG00000006016.11_6	Primary	Conditional 1	0.293969	0.32581	0.170606	0.189064	0.0205506	VAR_19_18228331_G_A	0.199914
ENST00000535480.1_3	ENSG00000006118.14_8	Primary	Primary	6.9752e-20	2.93494e-08	8.45837e-14	0.0346247	0.965375	VAR_11_60703260_A_G	0.0887233
ENST00000540112.1_4	ENSG00000006118.14_8	Primary	Primary	2.36254e-18	2.46824e-08	2.8649e-12	0.0289597	0.97104	VAR_11_60697138_T_G	0.170149
ENST00000006658.11_4	ENSG00000006282.21_8	Primary	Primary	2.06324e-90	2.52056e-80	8.18563e-11	1	2.46867e-07	VAR_17_48624523_A_C	0.999999
ENST00000006658.11_4	ENSG00000006282.21_8	Primary	Conditional 1	1.39294e-30	1.70169e-20	6.59569e-13	0.00706471	0.992935	VAR_17_48624045_A_G	0.310928
ENST00000006658.11_4	ENSG00000006282.21_8	Primary	Conditional 2	6.12183e-11	0.747874	1.77807e-11	0.217183	0.0349423	VAR_17_48615329_G_A	0.379511
ENST00000503063.5_1	ENSG00000006282.21_8	Primary	Primary	1.67759e-83	2.50204e-80	0.000665561	0.992645	0.00668918	VAR_17_48624523_A_C	0.999994
ENST00000503063.5_1	ENSG00000006282.21_8	Primary	Conditional 1	8.00211e-24	1.19347e-20	3.78906e-06	0.00465586	0.99534	VAR_17_48624045_A_G	0.321935
ENST00000503063.5_1	ENSG00000006282.21_8	Primary	Conditional 2	0.000501084	0.747342	0.000145539	0.217029	0.0349832	VAR_17_48619272_G_A	0.207193
ENST00000503127.5_1	ENSG00000006282.21_8	Primary	Primary	8.75531e-94	2.52056e-80	3.47356e-14	1	2.05299e-10	VAR_17_48624523_A_C	1
ENST00000503127.5_1	ENSG00000006282.21_8	Primary	Conditional 1	3.16451e-34	9.11028e-21	1.49842e-16	0.00331711	0.996683	VAR_17_48624045_A_G	0.325183
ENST00000503127.5_1	ENSG00000006282.21_8	Primary	Conditional 2	2.59771e-14	0.747852	7.54498e-15	0.217177	0.0349707	VAR_17_48624045_A_G	0.248923
ENST00000005260.9_3	ENSG00000006453.14_6	Primary	Primary	3.96134e-10	1.09949e-08	0.00122678	0.0330842	0.965689	VAR_7_97929573_TC_T	0.18779
ENST00000005260.9_3	ENSG00000006453.14_6	Primary	Conditional 1	0.00376934	0.10462	0.0307563	0.853652	0.00720188	VAR_7_97949814_C_T	0.25902
ENST00000480580.1_2	ENSG00000006453.14_6	Primary	Primary	1.50371e-11	1.04484e-08	4.6568e-05	0.0313888	0.968565	VAR_7_97915635_T_G	0.185807
ENST00000480580.1_2	ENSG00000006453.14_6	Primary	Conditional 1	0.000155702	0.108189	0.00127047	0.882768	0.00761668	VAR_7_97949814_C_T	0.200763
ENST00000264042.8_2	ENSG00000006607.14_7	Primary	Primary	1.43532e-05	9.26522e-06	0.59024	0.380979	0.0287574	VAR_2_242397319_A_C	0.14844
ENST00000264042.8_2	ENSG00000006607.14_7	Primary	Conditional 1	0.036564	0.0236026	0.534996	0.345288	0.05955	VAR_2_242208792_C_T	0.0494027
ENST00000413432.2_5	ENSG00000006607.14_7	Primary	Primary	6.62504e-08	1.44752e-06	0.00272437	0.0585868	0.938687	VAR_2_242214749_G_A	0.150012
ENST00000413432.2_5	ENSG00000006607.14_7	Primary	Conditional 1	0.000298628	0.00652478	0.00436945	0.0945748	0.894232	VAR_2_242214749_G_A	0.250043
ENST00000422951.1_1	ENSG00000006607.14_7	Primary	Primary	3.24133e-06	2.08085e-05	0.133291	0.855686	0.0109986	VAR_2_242422405_G_A	0.062536
ENST00000422951.1_1	ENSG00000006607.14_7	Primary	Conditional 1	0.00828732	0.0532025	0.121258	0.778408	0.0388438	VAR_2_242289843_A_T	0.178179
ENST00000275428.9_3	ENSG00000006625.18_6	Primary	Primary	9.12929e-10	3.38251e-05	6.58735e-06	0.243312	0.756647	VAR_7_30541797_A_G	0.385404
ENST00000440082.5_2	ENSG00000006625.18_6	Primary	Primary	2.37861e-10	2.8564e-05	1.71631e-06	0.205312	0.794658	VAR_7_30541797_A_G	0.356893
ENST00000005558.8_2	ENSG00000006652.14_8	Primary	Primary	1.21645e-15	1.97095e-15	0.0355876	0.0567532	0.907659	VAR_7_112096792_C_T	0.328138
ENST00000403825.8_5	ENSG00000006652.14_8	Primary	Primary	1.29707e-14	6.03312e-15	0.379463	0.176057	0.44448	VAR_7_112096792_C_T	0.340865
ENST00000421296.1_2	ENSG00000006652.14_8	Primary	Primary	7.37713e-40	1.3537e-16	2.15821e-26	0.00296325	0.997037	VAR_7_112096792_C_T	0.343521
ENST00000489994.5_1	ENSG00000006652.14_8	Primary	Primary	4.84005e-17	3.3917e-14	0.00141597	0.992248	0.00633561	VAR_7_112096792_C_T	0.344159
ENST00000429152.6_1	ENSG00000006695.12_5	Primary	Primary	0.0200959	0.209856	0.0657375	0.686461	0.017849	VAR_17_13979767_A_AT	0.179668
ENST00000310301.9_3	ENSG00000006715.16_6	Primary	Primary	7.64864e-17	3.93209e-12	4.12269e-06	0.211155	0.788841	VAR_7_38773562_T_G	0.239892
ENST00000395969.6_2	ENSG00000006715.16_6	Primary	Primary	3.90418e-13	1.80703e-11	0.0210439	0.974002	0.00495437	VAR_7_38773562_T_G	0.228203
ENST00000482217.1_2	ENSG00000006715.16_6	Primary	Primary	3.91694e-16	4.81959e-13	2.11127e-05	0.0250031	0.974976	VAR_7_38773562_T_G	0.231923
ENST00000338034.9_5	ENSG00000006744.19_7	Primary	Primary	5.20301e-49	1.83196e-32	3.86087e-20	0.000359761	0.99964	VAR_17_12895984_G_C	0.986997
ENST00000338034.9_5	ENSG00000006744.19_7	Primary	Conditional 1	1.83358e-20	0.000645598	2.83824e-17	0.999335	1.92891e-05	VAR_17_12895984_G_C	0.88883
ENST00000338034.9_5	ENSG00000006744.19_7	Conditional 1	Primary	2.12353e-39	1.34763e-29	1.57576e-10	1	4.7771e-12	VAR_17_12895984_G_C	0.803943
ENST00000338034.9_5	ENSG00000006744.19_7	Conditional 1	Conditional 1	1.01693e-13	0.000645357	1.57412e-10	0.998962	0.0003922	VAR_17_12893089_G_A	0.999999
ENST00000395962.6_2	ENSG00000006744.19_7	Primary	Primary	1.57269e-39	4.99816e-32	1.167e-10	0.00271157	0.997288	VAR_17_12895984_G_C	0.951367
ENST00000395962.6_2	ENSG00000006744.19_7	Primary	Conditional 1	2.03118e-11	0.000645529	3.1441e-08	0.999229	0.000125662	VAR_17_12895855_A_T	0.627693
ENST00000395962.6_2	ENSG00000006744.19_7	Conditional 1	Primary	3.7028e-33	1.39206e-31	0.000274765	0.00933932	0.990386	VAR_17_12895984_G_C	0.973485
ENST00000395962.6_2	ENSG00000006744.19_7	Conditional 1	Conditional 1	1.64936e-05	0.000620073	0.0255308	0.95981	0.0140224	VAR_17_12889565_C_T	0.0376768
ENST00000395962.6_2	ENSG00000006744.19_7	Conditional 2	Primary	6.74042e-34	1.34756e-29	5.0017e-05	0.999948	1.87305e-06	VAR_17_12895984_G_C	0.650792
ENST00000395962.6_2	ENSG00000006744.19_7	Conditional 2	Conditional 1	3.22788e-08	0.000645323	4.99651e-05	0.99891	0.000394671	VAR_17_12893089_G_A	0.993546
ENST00000480891.5_2	ENSG00000006744.19_7	Primary	Primary	2.90375e-34	1.30962e-29	2.15472e-05	0.97177	0.0282087	VAR_17_12895929_G_A	0.624602
ENST00000480891.5_2	ENSG00000006744.19_7	Primary	Conditional 1	1.43113e-08	0.000645452	2.21527e-05	0.99911	0.000222513	VAR_17_12906222_A_G	0.0258745
ENST00000437099.6_3	ENSG00000007237.18_8	Primary	Primary	2.69703e-07	0.0396622	6.52232e-06	0.959166	0.00116517	VAR_17_9814423_T_C	0.18618
ENST00000437099.6_3	ENSG00000007237.18_8	Primary	Conditional 1	2.43512e-06	0.358107	4.29338e-06	0.63137	0.010516	VAR_17_9814423_T_C	0.186256
ENST00000585266.5_3	ENSG00000007237.18_8	Primary	Primary	2.85227e-05	0.039621	0.000689775	0.95817	0.00149109	VAR_17_9818190_A_C	0.477593
ENST00000585266.5_3	ENSG00000007237.18_8	Primary	Conditional 1	0.000257592	0.357823	0.000454162	0.630869	0.0105955	VAR_17_9818190_A_C	0.60699
ENST00000343210.11_3	ENSG00000007341.19_6	Primary	Primary	1.41599e-30	1.23787e-29	0.039761	0.346981	0.613258	VAR_1_113089006_C_T	0.373035
ENST00000358039.9_4	ENSG00000007341.19_6	Primary	Primary	3.95361e-56	1.35218e-30	1.11017e-27	0.0370063	0.962994	VAR_1_113089006_C_T	0.241058
ENST00000360743.8_3	ENSG00000007341.19_6	Primary	Primary	4.83521e-32	7.04201e-30	0.00135773	0.196938	0.801704	VAR_1_113083439_C_T	0.287198
ENST00000361846.7_2	ENSG00000007341.19_6	Primary	Primary	1.29838e-83	7.5511e-31	3.64586e-55	0.0202237	0.979776	VAR_1_113083439_C_T	0.756749
ENST00000026218.9_2	ENSG00000007541.17_5	Primary	Primary	1.67899e-46	0.37031	2.75182e-46	0.606903	0.0227878	VAR_16_633764_G_A	0.319488
ENST00000026218.9_2	ENSG00000007541.17_5	Primary	Conditional 1	2.39083e-46	0.527309	2.06621e-46	0.455695	0.0169965	VAR_16_633764_G_A	0.405133
ENST00000321878.10_3	ENSG00000007541.17_5	Primary	Primary	3.00304e-30	0.370635	4.92188e-30	0.607437	0.0219274	VAR_16_633764_G_A	0.281434
ENST00000321878.10_3	ENSG00000007541.17_5	Primary	Conditional 1	4.27243e-30	0.527304	3.69233e-30	0.455691	0.0170052	VAR_16_633764_G_A	0.342922
ENST00000321878.10_3	ENSG00000007541.17_5	Conditional 1	Primary	0.010075	0.06592	0.0165127	0.10724	0.800252	VAR_16_643064_G_A	0.175188
ENST00000321878.10_3	ENSG00000007541.17_5	Conditional 1	Conditional 1	0.0520531	0.340578	0.0449855	0.294067	0.268316	VAR_16_672627_G_C	0.863786
ENST00000470411.2_1	ENSG00000007541.17_5	Primary	Primary	0.00390612	0.367927	0.006402	0.603002	0.0187631	VAR_16_638323_T_A	0.0920271
ENST00000470411.2_1	ENSG00000007541.17_5	Primary	Conditional 1	0.00553388	0.52125	0.00478251	0.450458	0.0179748	VAR_16_638323_T_A	0.0422852
ENST00000476438.1_1	ENSG00000007541.17_5	Primary	Primary	1.10048e-09	0.0456805	1.80365e-09	0.0739885	0.880331	VAR_16_630902_C_G	0.11527
ENST00000476438.1_1	ENSG00000007541.17_5	Primary	Conditional 1	1.19724e-08	0.49697	1.03468e-08	0.429419	0.0736104	VAR_16_639819_C_T	0.213275
ENST00000480424.6_1	ENSG00000007541.17_5	Primary	Primary	4.38317e-06	0.0148801	7.18388e-06	0.0234263	0.961682	VAR_16_630902_C_G	0.322871
ENST00000480424.6_1	ENSG00000007541.17_5	Primary	Conditional 1	0.000128001	0.434539	0.000110621	0.375349	0.189873	VAR_16_672627_G_C	0.278143
ENST00000634341.1_1	ENSG00000007541.17_5	Primary	Primary	0.0186898	0.333084	0.030632	0.545843	0.0717512	VAR_16_646246_G_A	0.105332
ENST00000634341.1_1	ENSG00000007541.17_5	Primary	Conditional 1	0.0276441	0.492666	0.0238907	0.425743	0.0300563	VAR_16_672627_G_C	0.366879
ENST00000338863.12_9	ENSG00000007866.21_11	Primary	Primary	0.0104849	0.00479805	0.205894	0.0935346	0.685288	VAR_6_35441981_TG_T	0.220696
ENST00000404249.8_3	ENSG00000008128.23_7	Primary	Primary	4.88445e-14	5.05139e-08	6.6522e-07	0.687644	0.312355	VAR_1_1619767_C_T	0.897358
ENST00000404249.8_3	ENSG00000008128.23_7	Primary	Conditional 1	5.31256e-08	0.0549414	8.92952e-07	0.923451	0.0216071	VAR_1_1620058_AAAC_A	0.993746
ENST00000404249.8_3	ENSG00000008128.23_7	Primary	Conditional 2	3.23689e-08	0.0334752	9.33535e-07	0.965442	0.00108209	VAR_1_1620058_AAAC_A	0.987458
ENST00000404249.8_3	ENSG00000008128.23_7	Primary	Conditional 3	4.00318e-11	4.14e-05	8.68797e-07	0.89839	0.101567	VAR_1_1637506_ACT_A	0.665684
ENST00000404249.8_3	ENSG00000008128.23_7	Primary	Conditional 4	3.18997e-07	0.3299	5.24427e-07	0.542224	0.127875	VAR_1_1620058_AAAC_A	0.997097
ENST00000404249.8_3	ENSG00000008128.23_7	Primary	Conditional 5	1.88718e-10	0.000195168	9.66515e-07	0.99955	0.000254129	VAR_1_1620058_AAAC_A	0.977313
ENST00000463652.5_2	ENSG00000008128.23_7	Primary	Primary	2.65661e-08	4.56235e-08	0.361808	0.621335	0.0168564	VAR_1_1619767_C_T	0.997071
ENST00000463652.5_2	ENSG00000008128.23_7	Primary	Conditional 1	0.00197415	0.00339032	0.0331821	0.0560801	0.905373	VAR_1_1651962_G_A	0.124009
ENST00000463652.5_2	ENSG00000008128.23_7	Primary	Conditional 2	0.00123393	0.0021191	0.0355872	0.0602149	0.900845	VAR_1_1647928_A_G	0.122501
ENST00000463652.5_2	ENSG00000008128.23_7	Primary	Conditional 3	1.66797e-05	2.86449e-05	0.361993	0.621654	0.0163071	VAR_1_1637506_ACT_A	0.558091
ENST00000463652.5_2	ENSG00000008128.23_7	Primary	Conditional 4	0.0420086	0.0721437	0.0690617	0.117904	0.698882	VAR_1_1620904_A_G	0.947147
ENST00000463652.5_2	ENSG00000008128.23_7	Primary	Conditional 5	6.42989e-05	0.000110424	0.329306	0.56543	0.10509	VAR_1_1620904_A_G	0.283849
ENST00000468397.1_2	ENSG00000008128.23_7	Primary	Primary	2.21951e-10	1.26653e-10	0.00302278	0.000728655	0.996249	VAR_1_1619767_C_T	0.999994
ENST00000468397.1_2	ENSG00000008128.23_7	Primary	Conditional 1	0.0336283	0.0191895	0.565236	0.322483	0.0594635	VAR_1_1796616_G_A	0.254977
ENST00000468397.1_2	ENSG00000008128.23_7	Primary	Conditional 2	0.0202686	0.0115659	0.584557	0.333518	0.0500913	VAR_1_1647928_A_G	0.259411
ENST00000468397.1_2	ENSG00000008128.23_7	Primary	Conditional 3	2.18086e-05	1.24447e-05	0.473305	0.269827	0.256834	VAR_1_1637506_ACT_A	0.645492
ENST00000468397.1_2	ENSG00000008128.23_7	Primary	Conditional 4	0.22339	0.127474	0.367251	0.209493	0.0723915	VAR_1_1620904_A_G	0.741286
ENST00000468397.1_2	ENSG00000008128.23_7	Primary	Conditional 5	0.000103743	5.91991e-05	0.531317	0.303022	0.165499	VAR_1_1662428_A_G	0.268984
ENST00000478901.1_2	ENSG00000008128.23_7	Primary	Primary	3.34454e-09	1.96543e-08	0.0455498	0.266987	0.687463	VAR_1_1619767_C_T	0.962684
ENST00000478901.1_2	ENSG00000008128.23_7	Primary	Conditional 1	0.00289491	0.017012	0.0486585	0.285297	0.646138	VAR_1_1796616_G_A	0.857332
ENST00000478901.1_2	ENSG00000008128.23_7	Primary	Conditional 2	0.00153324	0.00901009	0.0442193	0.25917	0.686068	VAR_1_1647928_A_G	0.772308
ENST00000478901.1_2	ENSG00000008128.23_7	Primary	Conditional 3	6.15742e-08	3.61842e-07	0.00133632	0.00686114	0.991802	VAR_1_1637506_ACT_A	0.657995
ENST00000478901.1_2	ENSG00000008128.23_7	Primary	Conditional 4	0.00716665	0.042115	0.0117819	0.0683659	0.870571	VAR_1_1620904_A_G	0.988552
ENST00000478901.1_2	ENSG00000008128.23_7	Primary	Conditional 5	2.54316e-05	0.00014945	0.130248	0.765299	0.104278	VAR_1_1620904_A_G	0.862241
ENST00000479362.1_4	ENSG00000008128.23_7	Primary	Primary	4.66054e-12	7.34059e-08	6.34726e-05	0.999725	0.000210981	VAR_1_1619767_C_T	0.431124
ENST00000479362.1_4	ENSG00000008128.23_7	Primary	Conditional 1	3.55141e-06	0.0559366	5.96933e-05	0.940195	0.00380489	VAR_1_1638005_G_C	0.393562
ENST00000479362.1_4	ENSG00000008128.23_7	Primary	Conditional 2	5.81952e-07	0.00916604	1.67838e-05	0.263626	0.72719	VAR_1_1647928_A_G	0.8298
ENST00000479362.1_4	ENSG00000008128.23_7	Primary	Conditional 3	2.36003e-09	3.71716e-05	5.1219e-05	0.806531	0.19338	VAR_1_1638005_G_C	0.73805
ENST00000479362.1_4	ENSG00000008128.23_7	Primary	Conditional 4	2.16382e-05	0.340813	3.55729e-05	0.560193	0.0989372	VAR_1_1620885_T_C	0.385958
ENST00000479362.1_4	ENSG00000008128.23_7	Primary	Conditional 5	1.22409e-08	0.000192801	6.26917e-05	0.987414	0.0123307	VAR_1_1620885_T_C	0.710503
ENST00000492390.5_2	ENSG00000008128.23_7	Primary	Primary	1.16026e-22	6.47666e-08	1.58018e-15	0.881947	0.118053	VAR_1_1651631_T_G	0.332778
ENST00000492390.5_2	ENSG00000008128.23_7	Primary	Conditional 1	8.5857e-17	0.047926	1.44311e-15	0.805408	0.146666	VAR_1_1636274_C_T	0.466624
ENST00000492390.5_2	ENSG00000008128.23_7	Primary	Conditional 2	5.99364e-17	0.0334569	1.7286e-15	0.964913	0.00163028	VAR_1_1636274_C_T	0.432088
ENST00000492390.5_2	ENSG00000008128.23_7	Primary	Conditional 3	4.43099e-22	2.47341e-07	9.61645e-18	0.00437234	0.995627	VAR_1_1651631_T_G	0.441502
ENST00000492390.5_2	ENSG00000008128.23_7	Primary	Conditional 4	6.69596e-16	0.373773	1.10081e-15	0.614467	0.0117597	VAR_1_1636274_C_T	0.434269
ENST00000492390.5_2	ENSG00000008128.23_7	Primary	Conditional 5	3.49721e-19	0.000195217	1.79109e-15	0.999799	5.90868e-06	VAR_1_1636274_C_T	0.448057
ENST00000492390.5_2	ENSG00000008128.23_7	Conditional 1	Primary	9.3874e-09	6.19069e-08	0.127848	0.843091	0.0290611	VAR_1_1619767_C_T	0.997909
ENST00000492390.5_2	ENSG00000008128.23_7	Conditional 1	Conditional 1	0.00040119	0.00264572	0.00674332	0.0435234	0.946686	VAR_1_1651937_G_A	0.125335
ENST00000492390.5_2	ENSG00000008128.23_7	Conditional 1	Conditional 2	0.00031059	0.00204824	0.00895756	0.0581418	0.930542	VAR_1_1651937_G_A	0.124277
ENST00000492390.5_2	ENSG00000008128.23_7	Conditional 1	Conditional 3	6.04224e-06	3.98466e-05	0.131133	0.864775	0.00404623	VAR_1_1637506_ACT_A	0.578137
ENST00000492390.5_2	ENSG00000008128.23_7	Conditional 1	Conditional 4	0.0482993	0.318519	0.0794035	0.523611	0.0301671	VAR_1_1620904_A_G	0.102028
ENST00000492390.5_2	ENSG00000008128.23_7	Conditional 1	Conditional 5	2.55618e-05	0.000168572	0.130914	0.863333	0.00555913	VAR_1_1662428_A_G	0.256196
ENST00000359935.8_4	ENSG00000008382.15_6	Primary	Primary	6.01926e-07	2.23275e-05	0.00319686	0.117703	0.879077	VAR_19_4352763_C_T	0.420714
ENST00000599840.5_1	ENSG00000008382.15_6	Primary	Primary	2.89383e-07	1.37338e-05	0.00153692	0.0720147	0.926434	VAR_19_4357892_C_T	0.758395
ENST00000492176.2_2	ENSG00000008838.20_7	Primary	Primary	2.34524e-13	1.10682e-12	0.0684497	0.322435	0.609116	VAR_17_38182844_T_C	0.984394
ENST00000492176.2_2	ENSG00000008838.20_7	Primary	Conditional 1	3.35005e-05	0.000158103	0.0248108	0.116234	0.858763	VAR_17_38182844_T_C	0.7894
ENST00000492176.2_2	ENSG00000008838.20_7	Primary	Conditional 2	0.0365745	0.172611	0.132898	0.627172	0.030745	VAR_17_38125796_C_T	0.700946
ENST00000462119.5_2	ENSG00000009413.16_6	Primary	Primary	4.61078e-11	3.76177e-10	0.0870735	0.710198	0.202729	VAR_6_111619989_TAACA_T	0.58107
ENST00000462119.5_2	ENSG00000009413.16_6	Primary	Conditional 1	0.0690709	0.563524	0.0375547	0.306371	0.0234786	VAR_6_111632720_C_T	0.109755
ENST00000362019.7_1	ENSG00000010165.20_5	Primary	Primary	4.43727e-05	0.738539	1.41831e-05	0.236039	0.0253637	VAR_1_171746048_C_G	0.180434
ENST00000466643.1_1	ENSG00000010165.20_5	Primary	Primary	0.106449	0.562453	0.034025	0.179663	0.117409	VAR_1_171809235_G_A	0.465457
ENST00000545571.5_1	ENSG00000010219.13_6	Primary	Primary	7.8081e-08	0.00132123	1.0192e-06	0.0162638	0.982414	VAR_12_4716572_C_A	0.879515
ENST00000545571.5_1	ENSG00000010219.13_6	Primary	Conditional 1	3.09816e-05	0.524249	2.47149e-05	0.418152	0.057544	VAR_12_4741496_G_A	0.298442
ENST00000466007.1_2	ENSG00000010282.15_9	Primary	Primary	0.348199	0.201346	0.219924	0.127067	0.103464	VAR_3_42837939_A_T	0.099606
ENST00000490003.5_2	ENSG00000010282.15_9	Primary	Primary	6.57051e-08	0.60182	4.14995e-08	0.380093	0.0180863	VAR_3_42735150_T_C	0.473607
ENST00000327906.8_2	ENSG00000010318.21_5	Primary	Primary	0.44717	0.353157	0.0944637	0.074573	0.0306361	VAR_3_52852410_G_A	0.32752
ENST00000396870.8_2	ENSG00000010539.11_7	Primary	Primary	5.02227e-06	0.0045819	0.000764506	0.697173	0.297476	VAR_16_3348171_G_C	0.335627
ENST00000396870.8_2	ENSG00000010539.11_7	Primary	Conditional 1	0.000154091	0.14058	0.000300153	0.273249	0.585717	VAR_16_3290929_C_T	0.0994325
ENST00000400892.3_2	ENSG00000011021.23_6	Primary	Primary	0.00399982	0.0678526	0.0510131	0.865371	0.0117637	VAR_1_11906960_T_C	0.122995
ENST00000400892.3_2	ENSG00000011021.23_6	Primary	Conditional 1	0.0021663	0.036749	0.053133	0.901338	0.00661419	VAR_1_11909535_A_G	0.0408029
ENST00000400892.3_2	ENSG00000011021.23_6	Conditional 1	Primary	0.0268709	0.0442239	0.342707	0.564003	0.0221951	VAR_1_11872689_A_C	0.0196585
ENST00000400892.3_2	ENSG00000011021.23_6	Conditional 1	Conditional 1	0.0144643	0.0238051	0.354766	0.583847	0.0231177	VAR_1_11872689_A_C	0.0240953
ENST00000649909.1_1	ENSG00000011105.14_6	Primary	Primary	0.0100823	0.0137647	0.407413	0.556203	0.0125368	VAR_12_3201370_C_A	0.922691
ENST00000261647.10_5	ENSG00000011295.16_8	Primary	Primary	2.92511e-06	0.00017969	0.00287379	0.175716	0.821228	VAR_17_15908822_A_AC	0.380817
ENST00000261647.10_5	ENSG00000011295.16_8	Primary	Conditional 1	0.000528897	0.0324902	0.0153566	0.943347	0.00827715	VAR_17_15885625_C_A	0.0724162
ENST00000465567.1_1	ENSG00000011295.16_8	Primary	Primary	1.27444e-05	0.000262936	0.0125207	0.257593	0.729611	VAR_17_15883967_T_C	0.0964388
ENST00000465567.1_1	ENSG00000011295.16_8	Primary	Conditional 1	0.000371567	0.00766599	0.0107885	0.221823	0.75935	VAR_17_15883967_T_C	0.0981619
ENST00000475723.5_1	ENSG00000011295.16_8	Primary	Primary	1.72276e-05	0.00029286	0.0169253	0.287026	0.695738	VAR_17_15903602_C_A	0.0800262
ENST00000475723.5_1	ENSG00000011295.16_8	Primary	Conditional 1	0.0005768	0.0098053	0.0167474	0.284009	0.688861	VAR_17_15903602_C_A	0.0932773
ENST00000475723.5_1	ENSG00000011295.16_8	Conditional 1	Primary	0.000271839	0.000665494	0.26707	0.653739	0.0782538	VAR_17_15874159_A_G	0.131485
ENST00000475723.5_1	ENSG00000011295.16_8	Conditional 1	Conditional 1	0.00902353	0.0220906	0.261999	0.641338	0.0655488	VAR_17_15873275_T_C	0.326283
ENST00000586944.5_1	ENSG00000011304.20_8	Primary	Primary	0.00466641	0.00489917	0.472899	0.496465	0.0210704	VAR_19_811930_TCTC_T	0.686334
ENST00000627714.2_1	ENSG00000011304.20_8	Primary	Primary	5.37344e-19	1.1401e-05	5.44549e-17	0.000155555	0.999833	VAR_19_811930_TCTC_T	1
ENST00000233047.8_2	ENSG00000011638.10_4	Primary	Primary	2.95013e-15	1.29633e-15	0.23717	0.103557	0.659273	VAR_16_21173940_C_T	0.252536
ENST00000451578.6_2	ENSG00000011638.10_4	Primary	Primary	1.44079e-20	6.4675e-16	1.1583e-06	0.0510453	0.948953	VAR_16_21150905_C_T	0.187051
ENST00000300853.8_4	ENSG00000012061.16_8	Primary	Primary	1.18479e-10	8.18419e-08	0.00144535	0.998407	0.000147806	VAR_19_45903766_T_C	0.316452
ENST00000588738.5_2	ENSG00000012061.16_8	Primary	Primary	4.40182e-09	1.22466e-08	0.0536987	0.148601	0.7977	VAR_19_45903766_T_C	0.629176
ENST00000013125.8_2	ENSG00000012983.11_6	Primary	Primary	2.6033e-15	2.54674e-14	0.000625429	0.00512415	0.99425	VAR_14_50905791_G_T	0.514739
ENST00000013125.8_2	ENSG00000012983.11_6	Primary	Conditional 1	0.0519172	0.507892	0.0344736	0.337177	0.068541	VAR_14_50965445_G_A	0.136406
ENST00000554273.1_5	ENSG00000012983.11_6	Primary	Primary	2.01051e-21	1.59085e-14	4.83014e-10	0.00282477	0.997175	VAR_14_50905791_G_T	0.553148
ENST00000554273.1_5	ENSG00000012983.11_6	Primary	Conditional 1	7.35428e-08	0.581922	4.88332e-08	0.38637	0.031708	VAR_14_50905791_G_T	0.246035
ENST00000395353.5_1	ENSG00000013364.19_5	Primary	Primary	5.4357e-05	0.565855	3.16166e-05	0.329023	0.105036	VAR_16_29865673_G_A	0.0663172
ENST00000570061.1_1	ENSG00000013364.19_5	Primary	Primary	3.4342e-12	0.524267	1.99749e-12	0.304768	0.170965	VAR_16_29860863_G_A	0.43265
ENST00000413040.6_2	ENSG00000013374.16_7	Primary	Primary	4.36345e-13	0.0274248	1.51463e-11	0.951943	0.020632	VAR_7_151057396_AC_A	0.969574
ENST00000413040.6_2	ENSG00000013374.16_7	Conditional 1	Primary	0.00627736	0.00571234	0.217898	0.197713	0.572399	VAR_7_151038958_T_C	0.787816
ENST00000468404.5_1	ENSG00000013374.16_7	Primary	Primary	1.27614e-21	0.0274211	4.42973e-20	0.951813	0.0207656	VAR_7_151057396_AC_A	0.697351
ENST00000468404.5_1	ENSG00000013374.16_7	Conditional 1	Primary	2.84469e-06	0.0237683	9.87444e-05	0.82489	0.15124	VAR_7_151060074_C_T	0.755663
ENST00000483358.5_4	ENSG00000013374.16_7	Primary	Primary	0.00835001	0.0191578	0.289844	0.664983	0.0176656	VAR_7_151062348_G_A	0.336238
ENST00000506938.5_3	ENSG00000013561.18_8	Primary	Primary	8.38369e-05	0.00751911	0.0013651	0.121563	0.869469	VAR_5_141362289_C_G	0.0963462
ENST00000435753.6_1	ENSG00000013573.17_6	Primary	Primary	1.01005e-94	1.00266e-83	4.43407e-13	0.0430592	0.956941	VAR_12_31225205_A_C	0.0592873
ENST00000435753.6_1	ENSG00000013573.17_6	Primary	Conditional 1	9.37196e-14	0.00930336	4.13982e-12	0.410372	0.580325	VAR_12_31227175_ACAG_A	0.998635
ENST00000435753.6_1	ENSG00000013573.17_6	Primary	Conditional 2	9.59717e-13	0.0952693	9.02687e-12	0.896071	0.00865935	VAR_12_31260135_A_G	0.415339
ENST00000435753.6_1	ENSG00000013573.17_6	Primary	Conditional 3	4.06304e-12	0.403331	5.67934e-12	0.563744	0.032925	VAR_12_31260135_A_G	0.289929
ENST00000537136.1_1	ENSG00000013573.17_6	Primary	Primary	3.46441e-98	1.81876e-83	1.52085e-16	0.0789214	0.921079	VAR_12_31225205_A_C	0.0519461
ENST00000537136.1_1	ENSG00000013573.17_6	Primary	Conditional 1	4.20806e-17	0.0220917	1.8588e-15	0.975841	0.00206748	VAR_12_31227175_ACAG_A	0.307021
ENST00000537136.1_1	ENSG00000013573.17_6	Primary	Conditional 2	1.8184e-16	0.0954633	1.71034e-15	0.897899	0.00663815	VAR_12_31260135_A_G	0.136582
ENST00000537136.1_1	ENSG00000013573.17_6	Primary	Conditional 3	7.70195e-16	0.404341	1.07658e-15	0.565159	0.0304995	VAR_12_31258728_C_T	0.132835
ENST00000542838.6_3	ENSG00000013573.17_6	Primary	Primary	3.33395e-104	1.38051e-83	1.46358e-22	0.0596633	0.940337	VAR_12_31225205_A_C	0.0535609
ENST00000542838.6_3	ENSG00000013573.17_6	Primary	Conditional 1	4.80952e-23	0.0199152	2.12448e-21	0.8796	0.100484	VAR_12_31227175_ACAG_A	0.988901
ENST00000542838.6_3	ENSG00000013573.17_6	Primary	Conditional 2	2.30818e-22	0.0955765	2.17102e-21	0.898964	0.00545916	VAR_12_31260135_A_G	0.333254
ENST00000542838.6_3	ENSG00000013573.17_6	Primary	Conditional 3	9.86287e-22	0.408399	1.37864e-21	0.570842	0.0207587	VAR_12_31260135_A_G	0.234778
ENST00000543511.1_1	ENSG00000013573.17_6	Primary	Primary	1.8401e-92	1.33231e-83	8.07793e-11	0.0575452	0.942455	VAR_12_31225205_A_C	0.0563499
ENST00000543511.1_1	ENSG00000013573.17_6	Primary	Conditional 1	2.94715e-11	0.0213386	1.30183e-09	0.942543	0.0361188	VAR_12_31227175_ACAG_A	0.960699
ENST00000543511.1_1	ENSG00000013573.17_6	Primary	Conditional 2	1.31823e-10	0.0954456	1.2399e-09	0.897732	0.00682265	VAR_12_31260135_A_G	0.205421
ENST00000543511.1_1	ENSG00000013573.17_6	Primary	Conditional 3	5.59949e-10	0.405427	7.827e-10	0.56668	0.0278929	VAR_12_31260135_A_G	0.133809
ENST00000545668.5_1	ENSG00000013573.17_6	Primary	Primary	2.7962e-87	1.39808e-83	1.22751e-05	0.0604353	0.939552	VAR_12_31225205_A_C	0.0545242
ENST00000545668.5_1	ENSG00000013573.17_6	Primary	Conditional 1	3.55988e-06	0.0177992	0.000157249	0.786038	0.196002	VAR_12_31227175_ACAG_A	0.992841
ENST00000545668.5_1	ENSG00000013573.17_6	Primary	Conditional 2	1.9062e-05	0.0953087	0.000179292	0.896443	0.00804985	VAR_12_31260135_A_G	0.322691
ENST00000545668.5_1	ENSG00000013573.17_6	Primary	Conditional 3	8.08783e-05	0.404387	0.000113052	0.565224	0.0301954	VAR_12_31260135_A_G	0.228834
ENST00000264451.12_2	ENSG00000014824.14_5	Primary	Primary	0.0255003	0.759036	0.00596506	0.177522	0.0319768	VAR_4_42106538_G_C	0.0259917
ENST00000509683.5_1	ENSG00000014824.14_5	Primary	Primary	3.48638e-14	0.789772	8.15537e-15	0.184719	0.0255092	VAR_4_42074565_G_A	0.1637
ENST00000226328.8_1	ENSG00000018189.13_5	Primary	Primary	1.14352e-12	9.6616e-09	2.27455e-05	0.191369	0.808608	VAR_4_71672653_A_G	0.908168
ENST00000381006.8_2	ENSG00000018189.13_5	Primary	Primary	6.04871e-25	6.0382e-11	1.20314e-17	0.000201252	0.999799	VAR_4_71672653_A_G	0.99564
ENST00000233202.11_2	ENSG00000018280.17_4	Primary	Primary	0.0379968	0.697965	0.0125085	0.229747	0.0217827	VAR_2_219259844_A_G	0.293462
ENST00000354352.9_1	ENSG00000018280.17_4	Primary	Primary	2.19672e-09	0.735213	7.23156e-10	0.242008	0.0227786	VAR_2_219260018_A_AAAAC	0.429179
ENST00000589143.5_2	ENSG00000018869.16_7	Primary	Primary	0.00184095	0.00674747	0.000876745	0.00222515	0.98831	VAR_19_56896574_A_G	0.999866
ENST00000589143.5_2	ENSG00000018869.16_7	Conditional 1	Primary	0.320403	0.337121	0.152591	0.160523	0.0293622	VAR_19_57250898_A_G	0.280424
ENST00000356063.9_1	ENSG00000019144.19_9	Primary	Primary	2.46291e-09	0.00139344	7.49757e-08	0.0414618	0.957145	VAR_11_118501299_G_A	0.13999
ENST00000356063.9_1	ENSG00000019144.19_9	Primary	Conditional 1	1.05054e-06	0.594366	6.84436e-07	0.387214	0.018418	VAR_11_118501299_G_A	0.174117
ENST00000323929.8_4	ENSG00000020922.13_9	Primary	Primary	1.18696e-50	2.3034e-38	3.45776e-15	0.00571582	0.994284	VAR_11_94186521_T_C	0.235398
ENST00000407439.7_2	ENSG00000020922.13_9	Primary	Primary	6.74087e-43	2.71427e-38	1.9637e-07	0.00691391	0.993086	VAR_11_94169708_C_T	0.216802
ENST00000380739.6_3	ENSG00000021355.13_5	Primary	Primary	2.1939e-10	4.54578e-07	0.000460584	0.95429	0.045249	VAR_6_2842139_C_T	0.995605
ENST00000476896.5_2	ENSG00000021355.13_5	Primary	Primary	3.02309e-12	4.74869e-07	6.34663e-06	0.99693	0.00306291	VAR_6_2841556_C_T	0.959688
ENST00000498536.5_2	ENSG00000021762.20_6	Primary	Primary	9.30564e-19	1.74597e-11	5.30845e-08	0.995991	0.00400869	VAR_11_3109284_G_GC	0.994705
ENST00000498536.5_2	ENSG00000021762.20_6	Primary	Conditional 1	2.57195e-10	0.00482561	5.07391e-08	0.951947	0.0432277	VAR_11_3109284_G_GC	0.991924
ENST00000532951.1_2	ENSG00000021762.20_6	Primary	Primary	1.17077e-23	1.75299e-11	6.6787e-13	1	2.29844e-12	VAR_11_3141744_C_T	0.977341
ENST00000532951.1_2	ENSG00000021762.20_6	Primary	Conditional 1	3.36757e-15	0.00504226	6.6435e-13	0.99473	0.000227737	VAR_11_3141744_C_T	1
ENST00000534491.5_2	ENSG00000021762.20_6	Primary	Primary	5.325e-16	1.09711e-13	3.03768e-05	0.00526381	0.994706	VAR_11_3112197_C_T	0.38035
ENST00000534491.5_2	ENSG00000021762.20_6	Primary	Conditional 1	2.37531e-05	0.00489385	0.00468598	0.965427	0.0249697	VAR_11_3110976_A_G	0.946665
ENST00000517878.5_2	ENSG00000022567.9_5	Primary	Primary	0.0950959	0.32167	0.128324	0.434045	0.0208654	VAR_8_142221414_G_A	0.225591
ENST00000517878.5_2	ENSG00000022567.9_5	Primary	Conditional 1	0.110984	0.375413	0.113145	0.382706	0.0177505	VAR_8_142221414_G_A	0.164073
ENST00000519067.5_2	ENSG00000022567.9_5	Primary	Primary	0.000452937	0.413935	0.000611199	0.558542	0.0264588	VAR_8_142221414_G_A	0.478555
ENST00000519067.5_2	ENSG00000022567.9_5	Primary	Conditional 1	0.00053139	0.485632	0.000541738	0.495071	0.0182239	VAR_8_142221414_G_A	0.432152
ENST00000325954.9_4	ENSG00000022840.16_7	Primary	Primary	0.01535	0.609149	0.00606071	0.240384	0.129057	VAR_12_121015815_T_TAAG	0.159205
ENST00000558490.5_3	ENSG00000022976.15_6	Primary	Primary	3.11453e-05	0.00983997	0.000503229	0.158157	0.831468	VAR_14_102808330_C_T	0.189354
ENST00000558490.5_3	ENSG00000022976.15_6	Primary	Conditional 1	0.00130455	0.412155	0.00148626	0.469448	0.115607	VAR_14_102831817_A_G	0.140776
ENST00000558490.5_3	ENSG00000022976.15_6	Conditional 1	Primary	0.0125783	0.0304045	0.203234	0.490997	0.262786	VAR_14_102831817_A_G	0.107067
ENST00000558490.5_3	ENSG00000022976.15_6	Conditional 1	Conditional 1	0.0353104	0.0853529	0.0402287	0.096499	0.742609	VAR_14_102758919_G_A	0.44283
ENST00000369405.7_3	ENSG00000023041.11_6	Primary	Primary	3.27965e-05	0.000525215	0.00285287	0.0447351	0.951854	VAR_10_114193060_G_GA	0.223473
ENST00000482410.5_2	ENSG00000023041.11_6	Primary	Primary	2.03226e-12	0.000482069	1.7678e-10	0.0409752	0.958543	VAR_10_114193060_G_GA	0.352044
ENST00000356187.9_2	ENSG00000023191.17_5	Primary	Primary	8.85673e-49	1.13588e-10	7.79726e-39	1	4.25928e-10	VAR_11_502217_C_T	0.999992
ENST00000356187.9_2	ENSG00000023191.17_5	Primary	Conditional 1	2.72654e-40	0.0349679	7.49161e-39	0.960797	0.00423518	VAR_11_502217_C_T	1
ENST00000356187.9_2	ENSG00000023191.17_5	Primary	Conditional 2	1.39868e-39	0.179381	5.53003e-39	0.709116	0.111503	VAR_11_502217_C_T	1
ENST00000356187.9_2	ENSG00000023191.17_5	Primary	Conditional 3	3.81091e-39	0.48875	3.19572e-39	0.409751	0.1015	VAR_11_502217_C_T	0.999999
ENST00000356187.9_2	ENSG00000023191.17_5	Primary	Conditional 4	4.24212e-39	0.544053	2.63813e-39	0.338223	0.117724	VAR_11_502217_C_T	0.999999
ENST00000356187.9_2	ENSG00000023191.17_5	Conditional 1	Primary	1.44637e-17	2.35788e-12	1.27335e-07	0.019778	0.980222	VAR_11_488878_T_C	0.547979
ENST00000356187.9_2	ENSG00000023191.17_5	Conditional 1	Conditional 1	2.14834e-07	0.0350224	5.90292e-06	0.962297	0.00267475	VAR_11_498442_G_A	0.428691
ENST00000356187.9_2	ENSG00000023191.17_5	Conditional 1	Conditional 2	1.22144e-06	0.199119	4.82926e-06	0.787257	0.013618	VAR_11_498442_G_A	0.350932
ENST00000356187.9_2	ENSG00000023191.17_5	Conditional 1	Conditional 3	3.22932e-06	0.526446	2.70802e-06	0.441431	0.0321174	VAR_11_498442_G_A	0.282967
ENST00000356187.9_2	ENSG00000023191.17_5	Conditional 1	Conditional 4	3.63322e-06	0.59229	2.25946e-06	0.3683	0.0394042	VAR_11_498442_G_A	0.221508
ENST00000397604.7_2	ENSG00000023191.17_5	Primary	Primary	1.33884e-67	1.13588e-10	1.17869e-57	1	2.19625e-10	VAR_11_502217_C_T	0.844202
ENST00000397604.7_2	ENSG00000023191.17_5	Primary	Conditional 1	4.1278e-59	0.0350203	1.13418e-57	0.96224	0.00273966	VAR_11_502217_C_T	0.673938
ENST00000397604.7_2	ENSG00000023191.17_5	Primary	Conditional 2	2.22697e-58	0.188937	8.80491e-58	0.746946	0.0641168	VAR_11_502217_C_T	0.797354
ENST00000397604.7_2	ENSG00000023191.17_5	Primary	Conditional 3	5.97895e-58	0.507256	5.01378e-58	0.425303	0.067441	VAR_11_502217_C_T	0.679948
ENST00000397604.7_2	ENSG00000023191.17_5	Primary	Conditional 4	6.71407e-58	0.569624	4.17541e-58	0.354167	0.0762095	VAR_11_502217_C_T	0.704038
ENST00000397604.7_2	ENSG00000023191.17_5	Conditional 1	Primary	1.69394e-27	1.13588e-10	1.4913e-17	0.999999	1.14103e-06	VAR_11_500282_G_A	0.313105
ENST00000397604.7_2	ENSG00000023191.17_5	Conditional 1	Conditional 1	5.21478e-19	0.0349679	1.43285e-17	0.960797	0.00423516	VAR_11_502217_C_T	0.999997
ENST00000397604.7_2	ENSG00000023191.17_5	Conditional 1	Conditional 2	2.67512e-18	0.179381	1.05768e-17	0.709117	0.111503	VAR_11_502217_C_T	0.999998
ENST00000397604.7_2	ENSG00000023191.17_5	Conditional 1	Conditional 3	7.28876e-18	0.48875	6.11215e-18	0.409751	0.101499	VAR_11_502217_C_T	0.999997
ENST00000397604.7_2	ENSG00000023191.17_5	Conditional 1	Conditional 4	8.1135e-18	0.544053	5.0457e-18	0.338223	0.117723	VAR_11_502217_C_T	0.999997
ENST00000397604.7_2	ENSG00000023191.17_5	Conditional 2	Primary	3.30711e-11	6.34584e-11	0.29115	0.558522	0.150328	VAR_11_488878_T_C	0.131092
ENST00000397604.7_2	ENSG00000023191.17_5	Conditional 2	Conditional 1	0.0118227	0.0226861	0.32485	0.623321	0.0173209	VAR_11_510031_G_T	0.228186
ENST00000397604.7_2	ENSG00000023191.17_5	Conditional 2	Conditional 2	0.0672039	0.128954	0.265708	0.509825	0.028309	VAR_11_341393_A_G	0.100643
ENST00000397604.7_2	ENSG00000023191.17_5	Conditional 2	Conditional 3	0.173784	0.333465	0.14573	0.279567	0.0674531	VAR_11_449818_C_G	0.137004
ENST00000397604.7_2	ENSG00000023191.17_5	Conditional 2	Conditional 4	0.186906	0.358644	0.116235	0.222921	0.115295	VAR_11_449818_C_G	0.170395
ENST00000397615.6_2	ENSG00000023191.17_5	Primary	Primary	4.0751e-63	1.13588e-10	3.58762e-53	1	2.2284e-11	VAR_11_505006_G_C	0.161536
ENST00000397615.6_2	ENSG00000023191.17_5	Primary	Conditional 1	1.25785e-54	0.0350609	3.45616e-53	0.963355	0.00158445	VAR_11_505006_G_C	0.160663
ENST00000397615.6_2	ENSG00000023191.17_5	Primary	Conditional 2	7.06455e-54	0.196914	2.79315e-53	0.778528	0.0245578	VAR_11_505006_G_C	0.160458
ENST00000397615.6_2	ENSG00000023191.17_5	Primary	Conditional 3	1.87348e-53	0.522207	1.57105e-53	0.437868	0.0399252	VAR_11_505006_G_C	0.160945
ENST00000397615.6_2	ENSG00000023191.17_5	Primary	Conditional 4	2.11894e-53	0.590624	1.31774e-53	0.367261	0.0421148	VAR_11_505006_G_C	0.160976
ENST00000367439.7_2	ENSG00000023572.9_5	Primary	Primary	7.21365e-05	0.000211029	0.0477514	0.138879	0.813086	VAR_1_193073566_T_A	0.123887
ENST00000367439.7_2	ENSG00000023572.9_5	Primary	Conditional 1	0.0843697	0.246816	0.136779	0.400004	0.132031	VAR_1_193327860_T_C	0.224312
ENST00000608166.2_3	ENSG00000023572.9_5	Primary	Primary	4.74991e-06	0.000233322	0.00314424	0.153606	0.843012	VAR_1_193073566_T_A	0.120398
ENST00000608166.2_3	ENSG00000023572.9_5	Primary	Conditional 1	0.00657783	0.323112	0.0106639	0.523691	0.135956	VAR_1_193327860_T_C	0.243264
ENST00000374012.8_2	ENSG00000025293.17_5	Primary	Primary	9.29735e-05	0.0162809	0.000714103	0.12419	0.858722	VAR_20_34401050_C_T	0.172642
ENST00000617560.1_1	ENSG00000025293.17_5	Primary	Primary	0.00170446	0.0214303	0.0130914	0.1638	0.799974	VAR_20_34401050_C_T	0.127697
ENST00000617560.1_1	ENSG00000025293.17_5	Conditional 1	Primary	0.00864877	0.105259	0.0664287	0.808451	0.0112123	VAR_20_34523833_C_T	0.161522
ENST00000487577.5_3	ENSG00000025708.14_7	Primary	Primary	1.86556e-06	1.63871e-06	0.514283	0.451714	0.0339997	VAR_22_50964153_T_C	0.302271
ENST00000487577.5_3	ENSG00000025708.14_7	Primary	Conditional 1	1.86556e-06	1.63871e-06	0.514283	0.451714	0.0339997	VAR_22_50964153_T_C	0.302271
ENST00000369002.9_3	ENSG00000025796.14_5	Primary	Primary	0.165834	0.1879	0.258636	0.292954	0.0946762	VAR_6_107927528_G_A	0.221319
ENST00000460510.5_1	ENSG00000026103.22_5	Primary	Primary	2.51578e-19	3.26819e-14	1.16609e-07	0.0141626	0.985837	VAR_10_90756034_G_GT	0.158995
ENST00000082468.11_1	ENSG00000026950.17_6	Primary	Primary	2.06561e-17	7.89571e-17	0.0176401	0.0665124	0.915848	VAR_6_26422627_C_CA	0.999952
ENST00000082468.11_1	ENSG00000026950.17_6	Primary	Conditional 1	0.046372	0.177255	0.154965	0.592317	0.0290917	VAR_6_26350810_T_A	0.242543
ENST00000465690.6_1	ENSG00000026950.17_6	Primary	Primary	2.35844e-17	1.11182e-15	0.0201408	0.949449	0.0304106	VAR_6_26422627_C_CA	0.999524
ENST00000465690.6_1	ENSG00000026950.17_6	Primary	Conditional 1	0.00445351	0.209948	0.0148826	0.701531	0.0691849	VAR_6_26404374_A_G	0.462151
ENST00000029410.10_2	ENSG00000027847.14_5	Primary	Primary	2.59608e-100	8.54444e-57	3.03833e-47	0	1	VAR_5_177032050_C_G	1
ENST00000029410.10_2	ENSG00000027847.14_5	Primary	Conditional 1	4.89712e-49	1.61178e-05	3.03828e-44	0.999983	4.93721e-07	VAR_5_177032050_C_G	1
ENST00000029410.10_2	ENSG00000027847.14_5	Conditional 1	Primary	2.07776e-57	8.5423e-54	0.000243171	0.999749	7.44883e-06	VAR_5_177032050_C_G	1
ENST00000029410.10_2	ENSG00000027847.14_5	Conditional 1	Conditional 1	1.81978e-10	7.48165e-07	1.12903e-05	0.0454633	0.954525	VAR_5_177037610_T_C	0.154115
ENST00000505145.1_1	ENSG00000027847.14_5	Primary	Primary	2.5104e-62	8.54451e-57	2.93805e-09	8.31098e-09	1	VAR_5_177032050_C_G	1
ENST00000505145.1_1	ENSG00000027847.14_5	Primary	Conditional 1	4.73544e-11	1.61177e-05	2.93797e-06	0.99998	7.84395e-07	VAR_5_177032050_C_G	0.629422
ENST00000507061.1_2	ENSG00000027847.14_5	Primary	Primary	5.22858e-111	8.54444e-57	6.11928e-58	0	1	VAR_5_177032050_C_G	1
ENST00000507061.1_2	ENSG00000027847.14_5	Primary	Conditional 1	9.86292e-60	1.61178e-05	6.11917e-55	0.999983	4.93721e-07	VAR_5_177032050_C_G	1
ENST00000507061.1_2	ENSG00000027847.14_5	Conditional 1	Primary	5.77439e-56	8.48493e-54	0.00675807	0.993035	0.000207014	VAR_5_177032050_C_G	1
ENST00000507061.1_2	ENSG00000027847.14_5	Conditional 1	Conditional 1	5.86677e-09	8.62067e-07	0.000363987	0.0525374	0.947098	VAR_5_177018439_A_AT	0.0774073
ENST00000483234.5_2	ENSG00000028310.18_6	Primary	Primary	0.000197403	0.0254201	0.000186425	0.0230553	0.951141	VAR_5_775761_CTGG_C	0.748692
ENST00000483234.5_2	ENSG00000028310.18_6	Primary	Conditional 1	0.0046474	0.598458	0.0027786	0.357771	0.0363456	VAR_5_762953_G_A	0.21753
ENST00000560829.5_1	ENSG00000028528.15_7	Primary	Primary	0.012651	0.0714834	0.0542816	0.306158	0.555426	VAR_15_64826567_G_A	0.0825827
ENST00000560829.5_1	ENSG00000028528.15_7	Primary	Conditional 1	0.0172644	0.0975507	0.0458805	0.258663	0.580641	VAR_15_64826567_G_A	0.164598
ENST00000560829.5_1	ENSG00000028528.15_7	Primary	Conditional 2	0.0800547	0.452341	0.0398369	0.224892	0.202875	VAR_15_64826567_G_A	0.161333
ENST00000237264.9_3	ENSG00000028839.10_6	Primary	Primary	4.8554e-22	5.47745e-17	7.10922e-06	0.801803	0.19819	VAR_6_134272701_A_G	0.0552076
ENST00000314214.12_2	ENSG00000029534.21_9	Primary	Primary	0.0119152	0.0091239	0.529252	0.405223	0.0444862	VAR_8_41519248_T_C	0.357282
ENST00000468889.5_2	ENSG00000029639.11_5	Primary	Primary	1.49131e-08	0.00013369	1.09542e-05	0.0972975	0.902558	VAR_6_155567883_A_G	0.663685
ENST00000495806.1_2	ENSG00000029639.11_5	Primary	Primary	2.54361e-12	0.0013223	1.86838e-09	0.971249	0.0274289	VAR_6_155589773_G_A	0.0915002
ENST00000341923.10_1	ENSG00000029725.17_7	Primary	Primary	3.07813e-14	1.04022e-08	9.51669e-07	0.320926	0.679073	VAR_17_5288983_T_C	0.631892
ENST00000341923.10_1	ENSG00000029725.17_7	Primary	Conditional 1	2.72277e-07	0.0920128	2.66684e-06	0.901218	0.0067662	VAR_17_5288983_T_C	0.258233
ENST00000537505.6_2	ENSG00000029725.17_7	Primary	Primary	1.16147e-20	1.1403e-08	3.59092e-13	0.351899	0.648101	VAR_17_5281989_T_C	0.318936
ENST00000537505.6_2	ENSG00000029725.17_7	Primary	Conditional 1	9.14313e-14	0.0897649	8.95529e-13	0.879176	0.0310587	VAR_17_5281989_T_C	0.297773
ENST00000221249.10_3	ENSG00000032444.16_7	Primary	Primary	7.22393e-06	0.0656329	5.28505e-05	0.479718	0.45459	VAR_19_7593169_A_G	0.296679
ENST00000600737.5_2	ENSG00000032444.16_7	Primary	Primary	0.0207258	0.0434236	0.151631	0.317222	0.466998	VAR_19_7595074_A_G	0.519596
ENST00000482172.5_1	ENSG00000032742.17_6	Primary	Primary	1.17062e-13	2.17824e-08	1.65935e-06	0.308073	0.691925	VAR_13_21162509_G_C	0.13023
ENST00000482172.5_1	ENSG00000032742.17_6	Primary	Conditional 1	7.36206e-07	0.13699	4.1237e-06	0.767226	0.0957788	VAR_13_21200349_A_G	0.144614
ENST00000482172.5_1	ENSG00000032742.17_6	Primary	Conditional 2	1.4911e-06	0.277458	1.44793e-06	0.268972	0.453568	VAR_13_21162509_G_C	0.0798948
ENST00000262374.10_3	ENSG00000033011.13_6	Primary	Primary	0.0248905	0.0851965	0.0473753	0.161478	0.68106	VAR_16_4838166_A_C	0.903407
ENST00000477252.1_2	ENSG00000033050.9_6	Primary	Primary	0.121771	0.137383	0.325072	0.366701	0.0490736	VAR_7_151114229_G_A	0.0941579
ENST00000611270.1_1	ENSG00000033800.13_3	Primary	Primary	7.62225e-08	9.36117e-05	0.000813476	0.99906	3.25662e-05	VAR_15_68276087_A_G	0.913894
ENST00000356150.10_3	ENSG00000035115.22_8	Primary	Primary	3.86736e-50	6.69171e-09	5.77704e-42	0.999604	0.000395939	VAR_2_258210_T_C	0.141995
ENST00000356150.10_3	ENSG00000035115.22_8	Primary	Conditional 1	3.48373e-43	0.0602791	5.41972e-42	0.937775	0.00194544	VAR_2_258210_T_C	0.163843
ENST00000403712.6_2	ENSG00000035115.22_8	Primary	Primary	3.4156e-41	6.69127e-09	5.10221e-33	0.999538	0.000461556	VAR_2_222336_T_C	0.117134
ENST00000403712.6_2	ENSG00000035115.22_8	Primary	Conditional 1	3.07698e-34	0.0602791	4.78694e-33	0.937775	0.0019463	VAR_2_224919_A_G	0.151839
ENST00000403712.6_2	ENSG00000035115.22_8	Conditional 1	Primary	4.29916e-09	1.84668e-09	0.642207	0.275774	0.0820188	VAR_2_242793_G_C	0.951627
ENST00000403712.6_2	ENSG00000035115.22_8	Conditional 1	Conditional 1	0.00188918	0.000811488	0.0293905	0.0116683	0.956241	VAR_2_242800_T_C	0.957474
ENST00000468321.5_2	ENSG00000035115.22_8	Primary	Primary	1.40014e-21	6.87925e-12	2.09152e-13	2.76461e-05	0.999972	VAR_2_242793_G_C	1
ENST00000468321.5_2	ENSG00000035115.22_8	Primary	Conditional 1	1.22554e-11	0.0602141	1.9066e-10	0.936762	0.00302358	VAR_2_242793_G_C	0.690922
ENST00000468321.5_2	ENSG00000035115.22_8	Conditional 1	Primary	9.5006e-10	5.3113e-09	0.141919	0.793334	0.0647465	VAR_2_230442_T_C	0.508417
ENST00000468321.5_2	ENSG00000035115.22_8	Conditional 1	Conditional 1	0.00237711	0.0132892	0.0369813	0.206002	0.74135	VAR_2_230442_T_C	0.362082
ENST00000471948.5_2	ENSG00000035115.22_8	Primary	Primary	5.83526e-12	1.4362e-11	0.000871668	0.00114741	0.997981	VAR_2_242793_G_C	0.999963
ENST00000471948.5_2	ENSG00000035115.22_8	Primary	Conditional 1	0.0169718	0.0417718	0.264035	0.649828	0.0273941	VAR_2_253566_C_A	0.0615381
ENST00000479739.6_2	ENSG00000035115.22_8	Primary	Primary	1.48365e-37	6.72e-12	2.21627e-29	3.83353e-06	0.999996	VAR_2_242793_G_C	1
ENST00000479739.6_2	ENSG00000035115.22_8	Primary	Conditional 1	1.33059e-27	0.0602674	2.07003e-26	0.937592	0.00214051	VAR_2_242793_G_C	1
ENST00000488044.5_2	ENSG00000035115.22_8	Primary	Primary	4.89473e-20	6.72003e-12	7.31172e-12	3.83816e-06	0.999996	VAR_2_242793_G_C	1
ENST00000488044.5_2	ENSG00000035115.22_8	Primary	Conditional 1	4.38975e-10	0.0602674	6.82924e-09	0.937592	0.00214051	VAR_2_242793_G_C	0.999995
ENST00000037869.7_2	ENSG00000035141.8_6	Primary	Primary	4.83833e-15	1.82926e-05	2.64492e-10	0.999981	7.90721e-07	VAR_2_70528601_T_C	0.838458
ENST00000460307.1_2	ENSG00000035141.8_6	Primary	Primary	1.67088e-12	1.82926e-05	9.13401e-08	0.999981	9.16448e-07	VAR_2_70528601_T_C	0.701828
ENST00000211998.10_3	ENSG00000035403.18_4	Primary	Primary	2.29471e-11	1.50834e-06	1.52125e-05	0.999937	4.64954e-05	VAR_10_75964752_T_C	0.0855745
ENST00000211998.10_3	ENSG00000035403.18_4	Primary	Conditional 1	4.44141e-07	0.029194	1.42213e-05	0.934746	0.0360449	VAR_10_75939921_C_T	0.0748909
ENST00000211998.10_3	ENSG00000035403.18_4	Primary	Conditional 2	1.10771e-05	0.728114	2.51942e-06	0.165498	0.106374	VAR_10_75939921_C_T	0.0507263
ENST00000372755.7_1	ENSG00000035403.18_4	Primary	Primary	5.50405e-13	1.50838e-06	3.64884e-07	0.999959	3.884e-05	VAR_10_75964752_T_C	0.0770299
ENST00000372755.7_1	ENSG00000035403.18_4	Primary	Conditional 1	1.06862e-08	0.0292854	3.42169e-07	0.937676	0.033038	VAR_10_75939921_C_T	0.0953232
ENST00000372755.7_1	ENSG00000035403.18_4	Primary	Conditional 2	2.67479e-07	0.733022	6.08363e-08	0.166621	0.100357	VAR_10_75939921_C_T	0.062954
ENST00000372755.7_1	ENSG00000035403.18_4	Conditional 1	Primary	1.00501e-06	3.84072e-07	0.666258	0.254537	0.0792043	VAR_10_75913033_G_A	0.116329
ENST00000372755.7_1	ENSG00000035403.18_4	Conditional 1	Conditional 1	0.0210602	0.00804832	0.67434	0.257666	0.0388862	VAR_10_75724150_G_C	0.0680301
ENST00000372755.7_1	ENSG00000035403.18_4	Conditional 1	Conditional 2	0.519316	0.198461	0.118115	0.0450195	0.119089	VAR_10_75863750_C_T	0.135597
ENST00000394144.9_4	ENSG00000036054.13_5	Primary	Primary	4.41291e-05	0.00022981	0.160191	0.834218	0.00531716	VAR_3_99980510_AG_A	0.0999735
ENST00000251412.8_2	ENSG00000037042.9_4	Primary	Primary	9.70432e-18	1.49507e-13	6.47026e-05	0.996818	0.00311746	VAR_17_40835819_A_AT	0.327471
ENST00000251412.8_2	ENSG00000037042.9_4	Primary	Conditional 1	8.73854e-06	0.134628	6.87305e-06	0.105127	0.760229	VAR_17_40835819_A_AT	0.351479
ENST00000590396.1_1	ENSG00000037042.9_4	Primary	Primary	1.6797e-21	1.49909e-13	1.11993e-08	0.999506	0.000494252	VAR_17_40732698_A_G	0.0605725
ENST00000590396.1_1	ENSG00000037042.9_4	Primary	Conditional 1	3.56018e-09	0.317737	2.80016e-09	0.249474	0.432789	VAR_17_40784194_G_A	0.068923
ENST00000264670.11_3	ENSG00000037474.15_5	Primary	Primary	4.17161e-55	5.26442e-31	3.46784e-27	0.00337966	0.99662	VAR_5_6605532_C_A	0.799568
ENST00000264670.11_3	ENSG00000037474.15_5	Primary	Conditional 1	1.06945e-25	0.134961	6.8182e-25	0.860427	0.00461231	VAR_5_6605532_C_A	0.46045
ENST00000264670.11_3	ENSG00000037474.15_5	Primary	Conditional 2	3.11887e-25	0.39359	4.68648e-25	0.591402	0.0150079	VAR_5_6605532_C_A	0.412683
ENST00000264670.11_3	ENSG00000037474.15_5	Conditional 1	Primary	9.18025e-29	2.56335e-29	0.763149	0.213066	0.0237852	VAR_5_6605532_C_A	0.361406
ENST00000264670.11_3	ENSG00000037474.15_5	Conditional 1	Conditional 1	0.0956681	0.0267129	0.609924	0.170208	0.097487	VAR_5_6601257_T_C	0.122429
ENST00000264670.11_3	ENSG00000037474.15_5	Conditional 1	Conditional 2	0.294189	0.082145	0.442056	0.123375	0.0582351	VAR_5_6600064_G_T	0.0768095
ENST00000507888.1_2	ENSG00000037474.15_5	Primary	Primary	3.9917e-67	1.02223e-30	3.31828e-39	0.00750521	0.992495	VAR_5_6606323_T_C	0.292911
ENST00000507888.1_2	ENSG00000037474.15_5	Primary	Conditional 1	5.24395e-38	0.134291	3.34324e-37	0.856153	0.00955598	VAR_5_6606323_T_C	0.310503
ENST00000507888.1_2	ENSG00000037474.15_5	Primary	Conditional 2	1.51404e-37	0.387727	2.27503e-37	0.582578	0.0296955	VAR_5_6606323_T_C	0.315487
ENST00000513888.5_2	ENSG00000037474.15_5	Primary	Primary	3.23598e-42	1.33392e-30	2.69005e-14	0.0100989	0.989901	VAR_5_6605532_C_A	0.709734
ENST00000513888.5_2	ENSG00000037474.15_5	Primary	Conditional 1	3.27282e-13	0.13491	2.08656e-12	0.860105	0.00498486	VAR_5_6605532_C_A	0.148187
ENST00000513888.5_2	ENSG00000037474.15_5	Primary	Conditional 2	9.52137e-13	0.392485	1.4307e-12	0.589739	0.017776	VAR_5_6620459_A_G	0.178285
ENST00000322602.9_1	ENSG00000037749.12_5	Primary	Primary	3.54273e-06	0.17718	1.28332e-05	0.641634	0.181171	VAR_5_153416366_G_A	0.0292551
ENST00000588526.5_1	ENSG00000037757.14_5	Primary	Primary	4.68959e-50	5.90019e-50	0.437152	0.549987	0.0128609	VAR_19_13870400_C_G	0.25179
ENST00000505343.1_2	ENSG00000038219.13_5	Primary	Primary	2.10624e-24	3.36141e-09	6.26597e-19	4.5552e-09	1	VAR_4_13580532_A_G	1
ENST00000507943.1_2	ENSG00000038219.13_5	Primary	Primary	1.24847e-08	7.21913e-09	0.00371414	0.00115253	0.995133	VAR_4_13580532_A_G	1
ENST00000432465.1_3	ENSG00000040487.13_6	Primary	Primary	2.90543e-23	1.46331e-12	6.39694e-14	0.00222402	0.997776	VAR_1_19648390_G_A	0.592775
ENST00000673669.1_1	ENSG00000040531.16_6	Primary	Primary	8.30554e-14	9.95257e-12	0.000137441	0.0154852	0.984377	VAR_17_3564815_A_G	0.284714
ENST00000557929.5_1	ENSG00000041357.16_5	Primary	Primary	1.6804e-09	2.52566e-06	0.00066335	0.997019	0.00231537	VAR_15_78808947_C_T	0.0466204
ENST00000265245.10_4	ENSG00000041802.11_6	Primary	Primary	1.74011e-96	1.89787e-58	2.37417e-41	0.001591	0.998409	VAR_3_194369579_C_A	0.474626
ENST00000265245.10_4	ENSG00000041802.11_6	Primary	Conditional 1	2.68084e-39	0.292388	6.34217e-39	0.691698	0.015914	VAR_3_194377712_C_T	0.389421
ENST00000265245.10_4	ENSG00000041802.11_6	Primary	Conditional 2	2.7368e-39	0.298491	6.25523e-39	0.682213	0.0192959	VAR_3_194377712_C_T	0.485946
ENST00000265245.10_4	ENSG00000041802.11_6	Primary	Conditional 3	3.77767e-39	0.412015	5.15495e-39	0.562203	0.0257824	VAR_3_194377712_C_T	0.468958
ENST00000460584.1_2	ENSG00000041802.11_6	Primary	Primary	4.66329e-95	2.09666e-58	6.36251e-40	0.0018625	0.998138	VAR_3_194369579_C_A	0.454697
ENST00000460584.1_2	ENSG00000041802.11_6	Primary	Conditional 1	6.48673e-38	0.291649	1.53459e-37	0.689946	0.0184049	VAR_3_194377712_C_T	0.542662
ENST00000460584.1_2	ENSG00000041802.11_6	Primary	Conditional 2	6.60942e-38	0.297165	1.51065e-37	0.679178	0.0236568	VAR_3_194377712_C_T	0.637567
ENST00000460584.1_2	ENSG00000041802.11_6	Primary	Conditional 3	9.11251e-38	0.409706	1.24348e-37	0.559047	0.0312467	VAR_3_194377712_C_T	0.621693
ENST00000054650.8_1	ENSG00000041988.15_6	Primary	Primary	2.946e-10	4.76276e-08	0.000127005	0.0195525	0.98032	VAR_1_6690140_A_G	0.152383
ENST00000054650.8_1	ENSG00000041988.15_6	Primary	Conditional 1	0.00016989	0.027466	0.00501174	0.810086	0.157266	VAR_1_6689824_A_G	0.159239
ENST00000377627.7_1	ENSG00000041988.15_6	Primary	Primary	1.92399e-07	3.75861e-07	0.0829457	0.161282	0.755771	VAR_1_6689824_A_G	0.122969
ENST00000377627.7_1	ENSG00000041988.15_6	Primary	Conditional 1	0.00812157	0.0158659	0.239585	0.467772	0.268656	VAR_1_6764807_T_C	0.275107
ENST00000556406.5_4	ENSG00000042317.17_9	Primary	Primary	0.00216103	0.677784	0.000928653	0.291234	0.0278928	VAR_14_88875180_A_G	0.0606955
ENST00000638487.1_1	ENSG00000042429.12_5	Primary	Primary	2.22235e-12	4.53016e-08	8.7925e-07	0.0169401	0.983059	VAR_11_93535313_C_G	0.268897
ENST00000639189.1_1	ENSG00000042429.12_5	Primary	Primary	2.37997e-10	3.69136e-08	9.41612e-05	0.0136182	0.986288	VAR_11_93535313_C_G	0.268294
ENST00000639189.1_1	ENSG00000042429.12_5	Conditional 1	Primary	8.67771e-08	2.21921e-07	0.0343325	0.0869222	0.878745	VAR_11_93538992_T_C	0.378089
ENST00000295802.9_3	ENSG00000042445.14_7	Primary	Primary	9.50912e-07	0.000131261	0.00718131	0.991282	0.00140411	VAR_2_85560659_C_G	0.975787
ENST00000409724.5_2	ENSG00000042493.16_5	Primary	Primary	7.68291e-12	1.20691e-11	0.119446	0.186944	0.69361	VAR_2_85637837_G_T	0.485718
ENST00000372818.5_3	ENSG00000043514.17_7	Primary	Primary	8.16901e-35	5.38141e-35	0.586377	0.386253	0.0273698	VAR_1_40345512_C_A	0.131916
ENST00000372818.5_3	ENSG00000043514.17_7	Primary	Conditional 1	6.56463e-05	4.32451e-05	0.58715	0.386764	0.0259763	VAR_1_40319024_T_A	0.657254
ENST00000372818.5_3	ENSG00000043514.17_7	Primary	Conditional 2	0.165509	0.109031	0.420831	0.277199	0.0274299	VAR_1_40186325_GTAAGTAAGTAAA_*	0.655346
ENST00000537440.5_2	ENSG00000043514.17_7	Primary	Primary	2.57091e-36	1.35393e-34	0.0184541	0.971849	0.00969677	VAR_1_40345512_C_A	0.131208
ENST00000537440.5_2	ENSG00000043514.17_7	Primary	Conditional 1	2.08013e-06	0.000109547	0.018605	0.979801	0.00148266	VAR_1_40361783_G_C	0.53511
ENST00000537440.5_2	ENSG00000043514.17_7	Primary	Conditional 2	0.00506309	0.26664	0.0128736	0.677932	0.0374913	VAR_1_40089595_C_T	0.133342
ENST00000522792.1_1	ENSG00000044115.21_8	Primary	Primary	8.26037e-11	4.72754e-09	0.00661095	0.377739	0.61565	VAR_5_138102722_T_TTTTC	0.0424331
ENST00000522792.1_1	ENSG00000044115.21_8	Primary	Conditional 1	0.0117166	0.670561	0.00351562	0.201092	0.113116	VAR_5_138078840_C_T	0.0485719
ENST00000540387.5_1	ENSG00000044115.21_8	Primary	Primary	4.53463e-17	1.97002e-09	3.62916e-09	0.156822	0.843178	VAR_5_138263249_G_A	0.0903688
ENST00000540387.5_1	ENSG00000044115.21_8	Primary	Conditional 1	1.68568e-08	0.732326	5.05796e-09	0.21969	0.0479849	VAR_5_138075163_T_C	0.058818
ENST00000161863.9_2	ENSG00000047188.16_4	Primary	Primary	1.0698e-22	7.52121e-21	0.0139742	0.982457	0.00356863	VAR_5_112843536_TGTAACTATACA_T	0.936956
ENST00000161863.9_2	ENSG00000047188.16_4	Primary	Conditional 1	0.000889064	0.0625057	0.0126067	0.886277	0.037721	VAR_5_112722164_C_G	0.0526261
ENST00000161863.9_2	ENSG00000047188.16_4	Primary	Conditional 2	0.00146466	0.102973	0.000728268	0.0503565	0.844477	VAR_5_112865225_C_T	0.867944
ENST00000161863.9_2	ENSG00000047188.16_4	Primary	Conditional 3	0.00576544	0.405339	0.00701523	0.493117	0.0887626	VAR_5_112865225_C_T	0.631696
ENST00000507567.1_1	ENSG00000047188.16_4	Primary	Primary	1.94908e-22	7.43474e-21	0.0254599	0.971162	0.00337807	VAR_5_112843536_TGTAACTATACA_T	0.915865
ENST00000507567.1_1	ENSG00000047188.16_4	Primary	Conditional 1	0.000758774	0.0289434	0.0107592	0.40986	0.549679	VAR_5_112753957_T_C	0.095964
ENST00000507567.1_1	ENSG00000047188.16_4	Primary	Conditional 2	0.0104557	0.398833	0.00519887	0.197923	0.387589	VAR_5_112865225_C_T	0.428838
ENST00000507567.1_1	ENSG00000047188.16_4	Primary	Conditional 3	0.01095	0.417686	0.0133236	0.508179	0.0498621	VAR_5_112859994_C_T	0.457434
ENST00000512600.1_1	ENSG00000047188.16_4	Primary	Primary	1.27801e-26	7.65546e-21	1.66941e-06	0.999998	3.73086e-07	VAR_5_112843536_TGTAACTATACA_T	0.909421
ENST00000512600.1_1	ENSG00000047188.16_4	Primary	Conditional 1	1.09214e-07	0.0654204	1.54862e-06	0.927637	0.00694136	VAR_5_112932523_TAAAG_T	0.098031
ENST00000512600.1_1	ENSG00000047188.16_4	Primary	Conditional 2	1.03901e-06	0.622379	5.16622e-07	0.309395	0.0682243	VAR_5_112957949_A_C	0.104733
ENST00000512600.1_1	ENSG00000047188.16_4	Primary	Conditional 3	5.00192e-07	0.299622	6.0862e-07	0.364235	0.336142	VAR_5_112682908_A_G	0.332624
ENST00000562351.2_2	ENSG00000047346.12_7	Primary	Primary	3.363e-62	2.86811e-05	1.4911e-60	0.000271972	0.999699	VAR_15_52950769_T_TA	0.999977
ENST00000568871.1_2	ENSG00000047346.12_7	Primary	Primary	0.000581637	0.00103267	0.0257888	0.044859	0.927738	VAR_15_52950769_T_TA	0.86913
ENST00000426837.6_2	ENSG00000047849.21_9	Primary	Primary	1.95381e-09	2.14082e-06	0.000887087	0.971967	0.0271437	VAR_3_47995168_A_C	0.03843
ENST00000429422.5_3	ENSG00000047849.21_9	Primary	Primary	9.88814e-12	3.66325e-07	4.4895e-06	0.165488	0.834507	VAR_3_48109969_C_T	0.0518634
ENST00000052569.10_4	ENSG00000047932.14_7	Primary	Primary	0.142506	0.224611	0.238641	0.376115	0.0181267	VAR_6_117898192_C_CACAT	0.558296
ENST00000368498.7_5	ENSG00000047932.14_7	Primary	Primary	0.223262	0.140713	0.373874	0.235612	0.0265393	VAR_6_117878141_C_CT	0.13151
ENST00000003302.8_2	ENSG00000048028.11_6	Primary	Primary	2.93512e-05	0.476707	3.0904e-05	0.501906	0.0213267	VAR_11_113741466_T_C	0.235159
ENST00000538224.1_2	ENSG00000048028.11_6	Primary	Primary	0.113065	0.363816	0.119047	0.383044	0.0210283	VAR_11_113371487_T_A	0.228886
ENST00000544967.5_2	ENSG00000048028.11_6	Primary	Primary	0.0218154	0.442036	0.0229696	0.465375	0.0478032	VAR_11_113660837_G_A	0.0904421
ENST00000503292.5_4	ENSG00000048342.16_9	Primary	Primary	5.81571e-10	2.29268e-09	0.00338339	0.0123538	0.984263	VAR_4_15482809_G_A	0.244897
ENST00000506643.4_1	ENSG00000048342.16_9	Primary	Primary	1.44062e-13	1.69371e-09	8.38104e-07	0.00886231	0.991137	VAR_4_15482809_G_A	0.206841
ENST00000514450.2_1	ENSG00000048342.16_9	Primary	Primary	3.9019e-10	1.71477e-07	0.00227	0.997598	0.000132018	VAR_4_15482809_G_A	0.217362
ENST00000514450.2_1	ENSG00000048342.16_9	Conditional 1	Primary	2.64022e-08	1.44526e-07	0.153599	0.840802	0.00559809	VAR_4_15482809_G_A	0.190033
ENST00000515124.5_4	ENSG00000048342.16_9	Primary	Primary	1.01133e-19	2.20738e-09	5.88361e-13	0.0118537	0.988146	VAR_4_15489643_G_A	0.135784
ENST00000515124.5_4	ENSG00000048342.16_9	Conditional 1	Primary	3.23038e-09	1.68187e-07	0.0187933	0.978453	0.00275399	VAR_4_15489722_G_A	0.665985
ENST00000543766.2_2	ENSG00000048707.15_9	Primary	Primary	0.0314231	0.60457	0.015608	0.300244	0.048155	VAR_1_12571994_A_G	0.325476
ENST00000543766.2_2	ENSG00000048707.15_9	Primary	Conditional 1	0.011956	0.23003	0.0366031	0.704215	0.0171965	VAR_1_12571994_A_G	0.308716
ENST00000380639.10_4	ENSG00000049883.15_5	Primary	Primary	0.0141901	0.00857385	0.0695769	0.0411727	0.866486	VAR_5_71618276_C_A	0.308043
ENST00000553941.5_1	ENSG00000050130.18_6	Primary	Primary	0.00328747	0.0833627	0.034489	0.874558	0.00430328	VAR_14_59452572_T_C	0.154828
ENST00000553941.5_1	ENSG00000050130.18_6	Primary	Conditional 1	0.00932875	0.236556	0.0281269	0.71322	0.0127688	VAR_14_59452572_T_C	0.188666
ENST00000326932.8_2	ENSG00000050165.18_5	Primary	Primary	4.36258e-17	7.91627e-10	5.5109e-08	1	1.48416e-08	VAR_11_12038874_G_A	0.811266
ENST00000326932.8_2	ENSG00000050165.18_5	Primary	Conditional 1	1.64679e-08	0.298824	3.79608e-08	0.688819	0.0123571	VAR_11_11985133_GTTTACT_G	0.157055
ENST00000527132.1_2	ENSG00000050165.18_5	Primary	Primary	5.47912e-23	7.91627e-10	6.92135e-14	1	4.50837e-11	VAR_11_11985133_GTTTACT_G	0.731985
ENST00000527132.1_2	ENSG00000050165.18_5	Primary	Conditional 1	2.0715e-14	0.299292	4.7751e-14	0.689899	0.0108097	VAR_11_11985133_GTTTACT_G	0.724162
ENST00000056217.10_3	ENSG00000050327.15_6	Primary	Primary	2.42211e-05	0.412176	3.35279e-05	0.570535	0.017232	VAR_7_143869221_T_A	0.0593951
ENST00000474817.5_3	ENSG00000050327.15_6	Primary	Primary	0.000984108	0.411229	0.00136225	0.569224	0.0171999	VAR_7_143773851_T_G	0.078935
ENST00000265097.9_3	ENSG00000051596.10_5	Primary	Primary	1.26039e-08	0.000113339	0.000105422	0.947936	0.051845	VAR_5_175347522_C_T	0.999863
ENST00000265097.9_3	ENSG00000051596.10_5	Primary	Conditional 1	6.37893e-08	0.000573615	3.11443e-07	0.00180298	0.997623	VAR_5_175347522_C_T	0.999965
ENST00000514861.5_2	ENSG00000051596.10_5	Primary	Primary	3.7716e-17	0.00011335	3.15464e-13	0.948029	0.0518574	VAR_5_175347522_C_T	1
ENST00000514861.5_2	ENSG00000051596.10_5	Primary	Conditional 1	1.90819e-16	0.000573477	9.31646e-16	0.0018023	0.997624	VAR_5_175347522_C_T	1
ENST00000370992.9_4	ENSG00000052749.14_9	Primary	Primary	2.22514e-45	3.65351e-44	0.0137057	0.224276	0.762018	VAR_10_99159634_T_C	0.0632106
ENST00000621606.4_2	ENSG00000052749.14_9	Primary	Primary	2.29635e-48	9.962e-45	1.41443e-05	0.0604213	0.939565	VAR_10_99159304_T_A	0.0697516
ENST00000515848.1_1	ENSG00000053900.10_3	Primary	Primary	4.98989e-25	3.48362e-22	0.00140601	0.981572	0.0170225	VAR_4_25399639_C_G	0.0553521
ENST00000515848.1_1	ENSG00000053900.10_3	Primary	Conditional 1	0.000902187	0.629849	0.00049998	0.349034	0.0197146	VAR_4_25419283_T_C	0.549823
ENST00000492540.5_1	ENSG00000054148.18_5	Primary	Primary	5.04073e-16	1.02454e-06	7.26991e-12	0.01379	0.986209	VAR_9_139789093_C_T	0.209404
ENST00000492540.5_1	ENSG00000054148.18_5	Primary	Conditional 1	3.67802e-10	0.747565	1.11553e-10	0.226708	0.025727	VAR_9_139793845_C_A	0.271033
ENST00000492540.5_1	ENSG00000054148.18_5	Conditional 1	Primary	3.28713e-05	2.97416e-05	0.474081	0.428846	0.0970097	VAR_9_139792926_T_C	0.146088
ENST00000492540.5_1	ENSG00000054148.18_5	Conditional 1	Conditional 1	0.392444	0.355079	0.119027	0.107668	0.0257818	VAR_9_139451177_G_A	0.115852
ENST00000490065.5_1	ENSG00000054282.16_4	Primary	Primary	1.06314e-08	5.46521e-09	0.606295	0.311593	0.0821117	VAR_1_243388370_A_T	0.0966934
ENST00000377093.8_1	ENSG00000054523.17_5	Primary	Primary	0.00147373	0.29876	0.0033409	0.677258	0.0191672	VAR_1_10040509_A_G	0.0820556
ENST00000358025.7_1	ENSG00000054654.18_8	Primary	Primary	1.06373e-09	6.96329e-10	0.592249	0.387673	0.0200772	VAR_14_64651663_C_A	0.631852
ENST00000458046.6_2	ENSG00000054654.18_8	Primary	Primary	6.75707e-11	2.1198e-10	0.0376212	0.117179	0.8452	VAR_14_64679960_A_G	0.210717
ENST00000261304.7_4	ENSG00000054983.17_7	Primary	Primary	3.96063e-35	1.20247e-26	4.41621e-10	0.133212	0.866788	VAR_14_88440955_C_CA	0.149031
ENST00000261304.7_4	ENSG00000054983.17_7	Primary	Conditional 1	5.79092e-11	0.0175816	3.23311e-09	0.981591	0.000827671	VAR_14_88422855_ATG_A	0.0446536
ENST00000477716.3_2	ENSG00000054983.17_7	Primary	Primary	4.51172e-36	1.26082e-26	5.03069e-11	0.139725	0.860275	VAR_14_88440955_C_CA	0.110769
ENST00000477716.3_2	ENSG00000054983.17_7	Primary	Conditional 1	6.29137e-12	0.0175815	3.51251e-10	0.981586	0.000832482	VAR_14_88422855_ATG_A	0.0622578
ENST00000477716.3_2	ENSG00000054983.17_7	Conditional 1	Primary	1.92106e-26	6.93945e-26	0.214203	0.773756	0.0120414	VAR_14_88440955_C_CA	0.130198
ENST00000477716.3_2	ENSG00000054983.17_7	Conditional 1	Conditional 1	0.0037373	0.0135003	0.208655	0.753708	0.0203993	VAR_14_88441683_C_A	0.0588544
ENST00000351797.9_4	ENSG00000055147.19_6	Primary	Primary	1.26845e-05	0.268673	1.14104e-05	0.241194	0.490109	VAR_5_153493928_T_C	0.102878
ENST00000542802.7_2	ENSG00000055483.19_9	Primary	Primary	1.98805e-67	5.67143e-37	2.3665e-33	0.00575682	0.994243	VAR_17_76793885_G_A	0.760751
ENST00000542802.7_2	ENSG00000055483.19_9	Primary	Conditional 1	1.23885e-31	0.353415	2.22754e-31	0.635454	0.0111312	VAR_17_76762039_G_A	0.409266
ENST00000588086.5_3	ENSG00000055483.19_9	Primary	Primary	2.76342e-45	1.00386e-35	3.28948e-11	0.118615	0.881385	VAR_17_76793885_G_A	0.350148
ENST00000588086.5_3	ENSG00000055483.19_9	Primary	Conditional 1	9.73476e-11	0.353632	1.75038e-10	0.635844	0.0105241	VAR_17_76799795_G_A	0.535695
ENST00000592231.5_4	ENSG00000055483.19_9	Primary	Primary	6.66464e-49	1.85241e-35	7.93335e-15	0.219724	0.780276	VAR_17_76793885_G_A	0.724126
ENST00000592231.5_4	ENSG00000055483.19_9	Primary	Conditional 1	1.27229e-14	0.353626	2.28766e-14	0.635834	0.01054	VAR_17_76787000_G_A	0.268403
ENST00000299179.9_2	ENSG00000055950.16_5	Primary	Primary	4.82758e-150	1.63012e-64	6.33425e-88	0.0204091	0.979591	VAR_10_102740271_T_C	0.366625
ENST00000318364.12_2	ENSG00000055950.16_5	Primary	Primary	1.722e-132	1.71882e-64	2.25943e-70	0.0215742	0.978426	VAR_10_102744214_T_C	0.322346
ENST00000487059.1_2	ENSG00000055950.16_5	Primary	Primary	6.4731e-75	1.86453e-64	8.49333e-13	0.0234879	0.976512	VAR_10_102738551_A_G	0.411184
ENST00000393381.3_3	ENSG00000056050.7_8	Primary	Primary	0.0204928	0.596762	0.0119192	0.347069	0.0237565	VAR_4_170310446_C_T	0.0165333
ENST00000515204.1_2	ENSG00000056050.7_8	Primary	Primary	0.10304	0.51142	0.0599306	0.297428	0.028182	VAR_4_170676306_A_G	0.0421478
ENST00000261226.9_4	ENSG00000057704.13_7	Primary	Primary	0.00289642	0.010124	0.205315	0.717588	0.0640759	VAR_12_95036623_G_C	0.146242
ENST00000261226.9_4	ENSG00000057704.13_7	Primary	Conditional 1	0.0388314	0.13573	0.144048	0.503323	0.178068	VAR_12_95363018_G_C	0.0921172
ENST00000261226.9_4	ENSG00000057704.13_7	Primary	Conditional 2	0.0743985	0.26005	0.08215	0.286848	0.296554	VAR_12_95363018_G_C	0.118405
ENST00000375541.10_2	ENSG00000058453.17_5	Primary	Primary	1.02003e-15	1.98207e-11	1.31024e-06	0.0244844	0.975514	VAR_1_17289911_C_T	0.999816
ENST00000375541.10_2	ENSG00000058453.17_5	Conditional 1	Primary	3.07266e-11	7.42589e-10	0.0394687	0.953858	0.00667294	VAR_1_17262214_T_C	0.992305
ENST00000494191.6_1	ENSG00000058453.17_5	Primary	Primary	1.15903e-14	1.13248e-12	1.48879e-05	0.000455155	0.99953	VAR_1_17262214_T_C	0.999704
ENST00000497654.2_1	ENSG00000058453.17_5	Primary	Primary	4.81259e-12	2.58868e-12	0.00618184	0.00233371	0.991484	VAR_1_17262214_T_C	0.989739
ENST00000253928.13_1	ENSG00000059122.16_3	Primary	Primary	6.84856e-75	6.08849e-71	1.38133e-07	0.000228254	0.999772	VAR_16_2987074_G_GCTCTGAGAGCTGGTGTCCGCTGCTCCTCCCCTCCCATTTCTC	1
ENST00000253928.13_1	ENSG00000059122.16_3	Primary	Conditional 1	1.31104e-05	0.116553	8.62593e-05	0.766743	0.116604	VAR_16_2993288_G_C	0.957302
ENST00000253928.13_1	ENSG00000059122.16_3	Primary	Conditional 2	2.30742e-06	0.0205134	0.000109585	0.974229	0.00514578	VAR_16_2991885_G_C	0.453762
ENST00000344592.9_1	ENSG00000059122.16_3	Primary	Primary	3.13357e-87	5.53478e-71	6.32028e-20	0.00011646	0.999884	VAR_16_2987074_G_GCTCTGAGAGCTGGTGTCCGCTGCTCCTCCCCTCCCATTTCTC	1
ENST00000344592.9_1	ENSG00000059122.16_3	Primary	Conditional 1	7.4405e-18	0.131421	4.89546e-17	0.864675	0.00390424	VAR_16_2987074_G_GCTCTGAGAGCTGGTGTCCGCTGCTCCTCCCCTCCCATTTCTC	0.886675
ENST00000344592.9_1	ENSG00000059122.16_3	Primary	Conditional 2	1.1668e-18	0.0206091	5.54144e-17	0.978778	0.000612792	VAR_16_2987074_G_GCTCTGAGAGCTGGTGTCCGCTGCTCCTCCCCTCCCATTTCTC	0.885884
ENST00000416288.6_1	ENSG00000059122.16_3	Primary	Primary	2.25534e-69	1.75474e-68	0.0454893	0.353324	0.601187	VAR_16_2987074_G_GCTCTGAGAGCTGGTGTCCGCTGCTCCTCCCCTCCCATTTCTC	1
ENST00000416288.6_1	ENSG00000059122.16_3	Primary	Conditional 1	0.0147091	0.114443	0.0967781	0.752952	0.0211179	VAR_16_2993288_G_C	0.631311
ENST00000416288.6_1	ENSG00000059122.16_3	Primary	Conditional 2	0.0022733	0.0176872	0.107965	0.83998	0.0320948	VAR_16_2991885_G_C	0.650298
ENST00000570752.5_1	ENSG00000059122.16_3	Primary	Primary	2.61739e-141	4.95795e-71	5.27917e-74	3.9222e-14	1	VAR_16_2987074_G_GCTCTGAGAGCTGGTGTCCGCTGCTCCTCCCCTCCCATTTCTC	1
ENST00000570752.5_1	ENSG00000059122.16_3	Primary	Conditional 1	6.93819e-72	0.131426	4.56496e-71	0.864709	0.00386515	VAR_16_2987074_G_GCTCTGAGAGCTGGTGTCCGCTGCTCCTCCCCTCCCATTTCTC	1
ENST00000570752.5_1	ENSG00000059122.16_3	Primary	Conditional 2	1.088e-72	0.0206092	5.16717e-71	0.978785	0.000606096	VAR_16_2987074_G_GCTCTGAGAGCTGGTGTCCGCTGCTCCTCCCCTCCCATTTCTC	1
ENST00000574985.1_1	ENSG00000059122.16_3	Primary	Primary	2.44507e-118	4.95798e-71	4.93161e-51	5.76172e-09	1	VAR_16_2987074_G_GCTCTGAGAGCTGGTGTCCGCTGCTCCTCCCCTCCCATTTCTC	1
ENST00000574985.1_1	ENSG00000059122.16_3	Primary	Conditional 1	6.48138e-49	0.131426	4.2644e-48	0.864709	0.00386516	VAR_16_2987074_G_GCTCTGAGAGCTGGTGTCCGCTGCTCCTCCCCTCCCATTTCTC	0.999994
ENST00000574985.1_1	ENSG00000059122.16_3	Primary	Conditional 2	1.01636e-49	0.0206092	4.82696e-48	0.978785	0.000606097	VAR_16_2987074_G_GCTCTGAGAGCTGGTGTCCGCTGCTCCTCCCCTCCCATTTCTC	0.999994
ENST00000575679.1_1	ENSG00000059122.16_3	Primary	Primary	5.25854e-88	4.95803e-71	1.06063e-20	1.61813e-08	1	VAR_16_2987074_G_GCTCTGAGAGCTGGTGTCCGCTGCTCCTCCCCTCCCATTTCTC	1
ENST00000575679.1_1	ENSG00000059122.16_3	Primary	Conditional 1	1.39392e-18	0.131426	9.17123e-18	0.864709	0.00386517	VAR_16_2987074_G_GCTCTGAGAGCTGGTGTCCGCTGCTCCTCCCCTCCCATTTCTC	0.999979
ENST00000575679.1_1	ENSG00000059122.16_3	Primary	Conditional 2	2.18583e-19	0.0206092	1.03811e-17	0.978785	0.000606151	VAR_16_2987074_G_GCTCTGAGAGCTGGTGTCCGCTGCTCCTCCCCTCCCATTTCTC	0.999893
ENST00000301712.5_2	ENSG00000059145.19_6	Primary	Primary	3.35676e-06	0.0500621	6.22265e-05	0.928014	0.0218581	VAR_16_1455900_C_T	0.333598
ENST00000301712.5_2	ENSG00000059145.19_6	Primary	Conditional 1	1.39366e-05	0.207849	4.25108e-05	0.633841	0.158254	VAR_16_1455900_C_T	0.323759
ENST00000488726.5_2	ENSG00000059378.13_6	Primary	Primary	0.000453781	0.07378	0.000868677	0.140454	0.784444	VAR_7_139761248_A_G	0.906736
ENST00000488726.5_2	ENSG00000059378.13_6	Primary	Conditional 1	0.00431835	0.70212	0.00139101	0.226098	0.0660731	VAR_7_139717178_T_C	0.420312
ENST00000290291.10_4	ENSG00000060491.16_6	Primary	Primary	5.01733e-08	1.37283e-06	0.00107837	0.0285359	0.970384	VAR_20_61445443_G_T	0.9757
ENST00000290291.10_4	ENSG00000060491.16_6	Conditional 1	Primary	5.37344e-06	1.94361e-05	0.115491	0.417272	0.467212	VAR_20_61445443_G_T	0.887881
ENST00000370461.5_3	ENSG00000060491.16_6	Primary	Primary	2.58792e-09	5.04911e-06	5.56221e-05	0.107628	0.892311	VAR_20_61445443_G_T	0.812596
ENST00000263694.9_3	ENSG00000060688.13_6	Primary	Primary	0.000320647	0.545194	0.00023309	0.396263	0.0579894	VAR_1_31858067_G_A	0.236147
ENST00000261192.12_3	ENSG00000060982.15_7	Primary	Primary	0.11869	0.0708868	0.108416	0.0641128	0.637895	VAR_12_25102192_C_T	0.466258
ENST00000261192.12_3	ENSG00000060982.15_7	Primary	Conditional 1	0.281913	0.168371	0.268412	0.160186	0.121118	VAR_12_24976550_C_T	0.177124
ENST00000290246.11_3	ENSG00000062598.18_7	Primary	Primary	1.02169e-07	0.0653151	1.45819e-06	0.932196	0.00248705	VAR_20_45027364_C_T	0.999499
ENST00000290246.11_3	ENSG00000062598.18_7	Primary	Conditional 1	1.03187e-06	0.659656	4.92683e-07	0.314939	0.0254031	VAR_20_45027364_C_T	0.999998
ENST00000396391.5_2	ENSG00000062598.18_7	Primary	Primary	1.88213e-07	0.0653151	2.68623e-06	0.932195	0.00248701	VAR_20_45027364_C_T	0.999512
ENST00000396391.5_2	ENSG00000062598.18_7	Primary	Conditional 1	1.90087e-06	0.659655	9.07605e-07	0.314939	0.0254031	VAR_20_45027364_C_T	0.999994
ENST00000262056.13_1	ENSG00000063046.17_5	Primary	Primary	2.71712e-31	8.15866e-22	2.23827e-12	0.00572654	0.994273	VAR_12_53435622_TAAG_T	0.450336
ENST00000262056.13_1	ENSG00000063046.17_5	Primary	Conditional 1	3.06357e-14	9.19892e-05	3.31664e-10	0.995876	0.0040318	VAR_12_53435622_TAAG_T	0.44781
ENST00000262056.13_1	ENSG00000063046.17_5	Conditional 1	Primary	3.84137e-20	7.28382e-20	0.316438	0.599931	0.0836304	VAR_12_53406838_A_G	0.239567
ENST00000262056.13_1	ENSG00000063046.17_5	Conditional 1	Conditional 1	6.35216e-06	1.20447e-05	0.0687689	0.129595	0.801618	VAR_12_53429071_C_T	0.0527898
ENST00000416762.7_2	ENSG00000063046.17_5	Primary	Primary	1.99475e-22	1.0314e-21	0.0016432	0.00750547	0.990851	VAR_12_53435622_TAAG_T	0.439623
ENST00000416762.7_2	ENSG00000063046.17_5	Primary	Conditional 1	1.34785e-05	6.9692e-05	0.145919	0.75439	0.0996076	VAR_12_53437553_T_C	0.0669742
ENST00000420463.7_1	ENSG00000063046.17_5	Primary	Primary	1.29095e-22	1.17823e-19	0.00106344	0.970558	0.0283789	VAR_12_53406838_A_G	0.265726
ENST00000420463.7_1	ENSG00000063046.17_5	Primary	Conditional 1	1.13289e-08	1.03397e-05	0.000122647	0.111049	0.888818	VAR_12_53426566_C_A	0.0506143
ENST00000084798.9_3	ENSG00000063180.9_5	Primary	Primary	2.49342e-05	0.440892	2.53273e-05	0.447733	0.111325	VAR_19_49106995_G_A	0.270625
ENST00000594088.1_2	ENSG00000063180.9_5	Primary	Primary	1.73149e-08	0.458712	1.75879e-08	0.46587	0.0754183	VAR_19_49136479_C_A	0.38731
ENST00000425675.7_4	ENSG00000063241.8_8	Primary	Primary	3.9943e-17	2.33407e-09	1.7113e-08	1	1.42506e-09	VAR_19_55970147_T_C	0.380097
ENST00000425675.7_4	ENSG00000063241.8_8	Primary	Conditional 1	6.46551e-09	0.377813	1.03941e-08	0.607365	0.0148222	VAR_19_55968483_C_T	0.913878
ENST00000425675.7_4	ENSG00000063241.8_8	Primary	Conditional 2	7.27684e-09	0.425223	9.45212e-09	0.552314	0.0224627	VAR_19_55968483_C_T	0.927365
ENST00000425675.7_4	ENSG00000063241.8_8	Primary	Conditional 3	3.19665e-09	0.186797	1.3728e-08	0.802186	0.0110166	VAR_19_55968483_C_T	0.909545
ENST00000425675.7_4	ENSG00000063241.8_8	Primary	Conditional 4	7.1422e-09	0.417356	9.56291e-09	0.558787	0.0238578	VAR_19_55968483_C_T	0.916221
ENST00000425675.7_4	ENSG00000063241.8_8	Primary	Conditional 5	1.0785e-08	0.630222	5.90381e-09	0.344965	0.0248122	VAR_19_55968483_C_T	0.910648
ENST00000341211.5_1	ENSG00000063761.16_6	Primary	Primary	1.03791e-05	0.00783152	0.00130405	0.983966	0.00688799	VAR_14_78374783_G_A	0.436639
ENST00000556560.5_1	ENSG00000063761.16_6	Primary	Primary	3.72421e-05	0.00749609	0.0046792	0.941783	0.0460049	VAR_14_78374783_G_A	0.819591
ENST00000397353.6_2	ENSG00000063854.13_5	Primary	Primary	5.43069e-31	1.80144e-18	3.01463e-13	1	4.29817e-12	VAR_16_1881145_G_C	0.0521529
ENST00000397353.6_2	ENSG00000063854.13_5	Conditional 1	Primary	1.88971e-20	1.78161e-18	0.01049	0.988993	0.000516936	VAR_16_1881145_G_C	0.877776
ENST00000564518.5_2	ENSG00000063854.13_5	Primary	Primary	7.94253e-20	1.71948e-18	0.0440898	0.954504	0.00140661	VAR_16_1881145_G_C	0.850054
ENST00000323492.11_1	ENSG00000064012.22_10	Primary	Primary	0.00997004	0.0303145	0.02321	0.0697046	0.866801	VAR_2_202153078_T_G	0.155239
ENST00000343028.9_5	ENSG00000064115.11_8	Primary	Primary	3.01726e-60	3.6157e-33	8.34489e-31	3.52429e-15	1	VAR_12_27124528_GATTT_G	1
ENST00000343028.9_5	ENSG00000064115.11_8	Primary	Conditional 1	1.0529e-29	0.0126173	8.23488e-28	0.986817	0.000565933	VAR_12_27124528_GATTT_G	1
ENST00000343028.9_5	ENSG00000064115.11_8	Primary	Conditional 2	4.87483e-28	0.58417	3.25162e-28	0.389628	0.0262023	VAR_12_27124528_GATTT_G	1
ENST00000543088.5_4	ENSG00000064115.11_8	Primary	Primary	6.36116e-34	3.83939e-33	0.000175932	6.21048e-05	0.999762	VAR_12_27124528_GATTT_G	1
ENST00000543088.5_4	ENSG00000064115.11_8	Primary	Conditional 1	0.00176803	0.0106712	0.13828	0.834601	0.0146795	VAR_12_27096233_C_G	0.0505602
ENST00000543088.5_4	ENSG00000064115.11_8	Primary	Conditional 2	0.0831296	0.501743	0.0554494	0.334649	0.0250282	VAR_12_27124528_GATTT_G	0.846602
ENST00000543655.5_6	ENSG00000064115.11_8	Primary	Primary	1.04108e-33	5.63385e-33	0.000287934	0.000559012	0.999153	VAR_12_27124528_GATTT_G	1
ENST00000543655.5_6	ENSG00000064115.11_8	Primary	Conditional 1	0.00195277	0.0105675	0.15273	0.826494	0.00825609	VAR_12_27109775_CT_C	0.0830992
ENST00000543655.5_6	ENSG00000064115.11_8	Primary	Conditional 2	0.0913263	0.494215	0.0609167	0.329629	0.0239135	VAR_12_27124528_GATTT_G	0.594417
ENST00000544179.1_2	ENSG00000064115.11_8	Primary	Primary	8.73621e-35	3.61561e-30	2.41619e-05	0.999975	1.08375e-06	VAR_12_27124528_GATTT_G	1
ENST00000544179.1_2	ENSG00000064115.11_8	Primary	Conditional 1	3.04911e-07	0.0126192	2.38476e-05	0.986967	0.0003892	VAR_12_27120481_C_T	0.423472
ENST00000544179.1_2	ENSG00000064115.11_8	Primary	Conditional 2	1.4232e-05	0.58901	9.49304e-06	0.392865	0.0181015	VAR_12_27120481_C_T	0.424985
ENST00000545344.5_4	ENSG00000064115.11_8	Primary	Primary	1.0611e-36	1.34527e-32	2.9347e-07	0.00272336	0.997276	VAR_12_27124528_GATTT_G	1
ENST00000545344.5_4	ENSG00000064115.11_8	Primary	Conditional 1	9.95075e-07	0.0126156	7.78265e-05	0.98669	0.000616014	VAR_12_27103449_G_A	0.338688
ENST00000545344.5_4	ENSG00000064115.11_8	Primary	Conditional 2	4.61165e-05	0.584668	3.07607e-05	0.389962	0.0252934	VAR_12_27103449_G_A	0.382281
ENST00000190983.4_1	ENSG00000064205.10_4	Primary	Primary	0.00394354	0.00154826	0.0574574	0.0216428	0.915408	VAR_20_43347291_C_T	0.99933
ENST00000372868.6_1	ENSG00000064205.10_4	Primary	Primary	0.000156936	0.00831008	0.00228656	0.120209	0.869037	VAR_20_43347291_C_T	0.999669
ENST00000486249.5_1	ENSG00000064225.12_5	Primary	Primary	1.32426e-24	1.12941e-21	0.000786444	0.670399	0.328815	VAR_3_98609291_G_A	0.233481
ENST00000484855.2_1	ENSG00000064601.19_5	Primary	Primary	1.56723e-12	0.00605439	7.86822e-12	0.0294312	0.964514	VAR_20_44544505_G_A	0.484295
ENST00000646241.3_3	ENSG00000064601.19_5	Primary	Primary	0.0655467	0.051065	0.329074	0.256071	0.298243	VAR_20_44545048_C_T	0.252648
ENST00000646241.3_3	ENSG00000064601.19_5	Conditional 1	Primary	0.00172932	0.0136058	0.00868199	0.0673987	0.908584	VAR_20_44544505_G_A	0.177904
ENST00000263097.9_3	ENSG00000064666.15_7	Primary	Primary	4.70405e-30	0.00377816	1.23981e-27	0.995785	0.000437033	VAR_19_1036018_G_A	1
ENST00000263097.9_3	ENSG00000064666.15_7	Primary	Conditional 1	5.3462e-28	0.429392	6.83237e-28	0.548735	0.0218723	VAR_19_1036018_G_A	1
ENST00000348419.7_1	ENSG00000064666.15_7	Primary	Primary	5.50216e-47	0.00377816	1.45017e-44	0.995785	0.000437033	VAR_19_1036018_G_A	1
ENST00000348419.7_1	ENSG00000064666.15_7	Primary	Conditional 1	6.25326e-45	0.429392	7.99158e-45	0.548735	0.0218723	VAR_19_1036018_G_A	1
ENST00000348419.7_1	ENSG00000064666.15_7	Conditional 1	Primary	0.000804721	0.00280833	0.212095	0.740128	0.0441636	VAR_19_1026477_G_T	0.940554
ENST00000348419.7_1	ENSG00000064666.15_7	Conditional 1	Conditional 1	0.0808634	0.282198	0.103342	0.360472	0.173124	VAR_19_1031478_T_C	0.64756
ENST00000569352.6_1	ENSG00000064666.15_7	Primary	Primary	9.50827e-05	0.00367135	0.0250603	0.967629	0.00354453	VAR_19_1026477_G_T	0.895307
ENST00000569352.6_1	ENSG00000064666.15_7	Primary	Conditional 1	0.0101394	0.391505	0.0129581	0.500253	0.0851451	VAR_19_1036552_T_C	0.164188
ENST00000569352.6_1	ENSG00000064666.15_7	Conditional 1	Primary	0.00160583	0.00212176	0.423239	0.559204	0.0138296	VAR_19_1026477_G_T	0.903189
ENST00000569352.6_1	ENSG00000064666.15_7	Conditional 1	Conditional 1	0.182293	0.240861	0.232968	0.307781	0.0360959	VAR_19_552689_G_A	0.303385
ENST00000525073.6_1	ENSG00000064687.13_4	Primary	Primary	1.94947e-13	2.0594e-11	0.00937043	0.98988	0.000749438	VAR_19_1039991_T_C	0.93611
ENST00000483293.1_1	ENSG00000064933.18_5	Primary	Primary	1.6068e-05	4.81968e-06	0.738417	0.221452	0.0401098	VAR_2_190505977_GAAGTGAC_G	0.191357
ENST00000483293.1_1	ENSG00000064933.18_5	Primary	Conditional 1	0.442726	0.132798	0.29945	0.0897864	0.0352396	VAR_2_191163107_GTTC_G	0.422993
ENST00000392370.8_3	ENSG00000064989.13_5	Primary	Primary	0.0065905	0.106806	0.0169473	0.274053	0.595604	VAR_2_188165166_A_G	0.508116
ENST00000392370.8_3	ENSG00000064989.13_5	Primary	Conditional 1	0.00480842	0.0779252	0.0282328	0.457109	0.431925	VAR_2_188165166_A_G	0.359562
ENST00000585652.5_2	ENSG00000065000.19_8	Primary	Primary	3.92536e-25	4.61391e-12	8.50766e-14	1	3.31653e-10	VAR_19_2100346_A_G	0.156629
ENST00000585652.5_2	ENSG00000065000.19_8	Conditional 1	Primary	3.32082e-16	4.51018e-12	7.19742e-05	0.977497	0.022431	VAR_19_2110746_G_A	0.214481
ENST00000586370.6_3	ENSG00000065000.19_8	Primary	Primary	2.18554e-17	3.38282e-14	4.73686e-06	0.00633814	0.993657	VAR_19_2101454_A_ACCACACACGC	0.701182
ENST00000424542.7_4	ENSG00000065054.14_6	Primary	Primary	1.24152e-82	1.6208e-08	1.17601e-77	0.000535819	0.999464	VAR_16_2089006_G_A	1
ENST00000424542.7_4	ENSG00000065054.14_6	Conditional 1	Primary	7.44976e-06	2.80249e-06	0.70567	0.265434	0.0288857	VAR_16_2089006_G_A	0.578396
ENST00000432365.6_3	ENSG00000065054.14_6	Primary	Primary	6.36221e-76	1.6208e-08	6.02654e-71	0.000535819	0.999464	VAR_16_2089006_G_A	1
ENST00000432365.6_3	ENSG00000065054.14_6	Conditional 1	Primary	1.25678e-07	2.62299e-06	0.0119048	0.24772	0.740373	VAR_16_2087785_T_C	0.996409
ENST00000563587.5_1	ENSG00000065054.14_6	Primary	Primary	2.76955e-11	1.69955e-08	2.62342e-06	0.00061049	0.999387	VAR_16_2089006_G_A	0.99416
ENST00000566198.1_1	ENSG00000065054.14_6	Primary	Primary	2.13112e-57	1.6208e-08	2.01868e-52	0.000535819	0.999464	VAR_16_2089006_G_A	1
ENST00000564657.1_6	ENSG00000065457.10_9	Primary	Primary	6.93102e-33	5.29268e-33	0.171931	0.130593	0.697476	VAR_16_75634605_C_CACA	0.410028
ENST00000564657.1_6	ENSG00000065457.10_9	Primary	Conditional 1	0.0151417	0.0115626	0.491065	0.374881	0.107349	VAR_16_75614790_C_CAT	0.144785
ENST00000466451.1_1	ENSG00000065665.21_5	Primary	Primary	2.75228e-09	3.46342e-07	0.00115509	0.144501	0.854344	VAR_10_12180823_T_C	0.161276
ENST00000466451.1_1	ENSG00000065665.21_5	Primary	Conditional 1	0.00388159	0.488454	0.00374689	0.471471	0.032447	VAR_10_12205291_G_A	0.147869
ENST00000466451.1_1	ENSG00000065665.21_5	Primary	Conditional 2	0.00185991	0.234049	0.00591889	0.744811	0.0133617	VAR_10_12205291_G_A	0.135913
ENST00000264607.9_2	ENSG00000065802.12_4	Primary	Primary	2.31094e-14	0.00216309	3.4574e-13	0.0313956	0.966441	VAR_2_239360542_CAGG_C	0.155209
ENST00000409297.1_2	ENSG00000065802.12_4	Primary	Primary	0.0130758	0.048582	0.195627	0.72682	0.0158951	VAR_2_239403902_A_T	0.039885
ENST00000473306.1_1	ENSG00000065802.12_4	Primary	Primary	1.20684e-07	0.0207712	1.80555e-06	0.310089	0.669138	VAR_2_239335401_A_C	0.0881813
ENST00000402522.1_1	ENSG00000065882.16_5	Primary	Primary	2.11079e-19	0.0501508	3.97215e-18	0.943746	0.00610279	VAR_4_37953827_G_T	0.361462
ENST00000402522.1_1	ENSG00000065882.16_5	Conditional 1	Primary	0.01943	0.0279779	0.365639	0.526435	0.0605183	VAR_4_38016395_T_G	0.100788
ENST00000407365.5_1	ENSG00000065882.16_5	Primary	Primary	2.19614e-08	0.0501779	4.13277e-07	0.944257	0.00556479	VAR_4_38133985_T_C	0.956948
ENST00000469803.1_1	ENSG00000065882.16_5	Primary	Primary	0.000316081	0.00141978	0.00594811	0.0257513	0.966565	VAR_4_38026541_A_G	0.155989
ENST00000510573.6_1	ENSG00000065882.16_5	Primary	Primary	4.41128e-11	0.000988058	8.30128e-10	0.0176122	0.9814	VAR_4_38026541_A_G	0.30014
ENST00000615497.4_1	ENSG00000065882.16_5	Primary	Primary	3.14984e-05	0.00088209	0.000592747	0.0156165	0.982877	VAR_4_38026541_A_G	0.299519
ENST00000447388.7_1	ENSG00000066136.20_4	Primary	Primary	8.91437e-06	0.00142876	0.00120621	0.192521	0.804835	VAR_1_41185534_A_C	0.0895649
ENST00000264938.8_6	ENSG00000066230.12_8	Primary	Primary	6.45726e-37	4.00398e-31	1.61271e-06	0.999997	1.37672e-06	VAR_5_415906_G_A	0.571074
ENST00000264938.8_6	ENSG00000066230.12_8	Primary	Conditional 1	3.16475e-07	0.196238	1.26408e-06	0.783803	0.0199575	VAR_5_477968_G_A	0.172765
ENST00000507407.1_2	ENSG00000066230.12_8	Primary	Primary	1.31434e-48	2.29985e-31	3.28257e-18	0.573965	0.426035	VAR_5_470087_G_A	0.386605
ENST00000507407.1_2	ENSG00000066230.12_8	Primary	Conditional 1	1.35781e-20	0.00237593	5.42345e-20	0.00850095	0.989123	VAR_5_475337_TGGAAAGTTAGGGTCACCG_T	0.847341
ENST00000507407.1_2	ENSG00000066230.12_8	Conditional 1	Primary	1.14262e-31	1.51758e-31	0.285371	0.378681	0.335948	VAR_5_415906_G_A	0.629858
ENST00000507407.1_2	ENSG00000066230.12_8	Conditional 1	Conditional 1	0.064981	0.086305	0.259551	0.344479	0.244684	VAR_5_495209_TG_*	0.749633
ENST00000644203.1_2	ENSG00000066230.12_8	Primary	Primary	1.42634e-43	2.90855e-31	3.56231e-13	0.726138	0.273862	VAR_5_459771_C_T	0.0892291
ENST00000644203.1_2	ENSG00000066230.12_8	Primary	Conditional 1	3.50985e-14	0.0715716	1.40192e-13	0.285232	0.643196	VAR_5_466075_G_C	0.264639
ENST00000644203.1_2	ENSG00000066230.12_8	Conditional 1	Primary	5.25749e-37	6.54036e-32	1.31306e-06	0.162509	0.83749	VAR_5_415906_G_A	0.10523
ENST00000644203.1_2	ENSG00000066230.12_8	Conditional 1	Conditional 1	1.12196e-06	0.139572	4.48138e-06	0.557184	0.303238	VAR_5_464177_C_G	0.133101
ENST00000332435.10_2	ENSG00000066379.15_4	Primary	Primary	1.07561e-23	1.48808e-22	0.0214275	0.295761	0.682812	VAR_6_29946598_AG_A	0.0280956
ENST00000332435.10_2	ENSG00000066379.15_4	Primary	Conditional 1	1.65634e-10	2.29151e-09	0.0659535	0.912428	0.0216181	VAR_6_29829251_A_C	0.303289
ENST00000332435.10_2	ENSG00000066379.15_4	Primary	Conditional 2	1.64086e-08	2.27009e-07	0.0664538	0.919358	0.0141878	VAR_6_29905437_A_T	0.232076
ENST00000359374.8_1	ENSG00000066379.15_4	Primary	Primary	5.61793e-34	2.17995e-22	1.11916e-12	0.433705	0.566295	VAR_6_29946598_AG_A	0.0287407
ENST00000359374.8_1	ENSG00000066379.15_4	Primary	Conditional 1	6.47207e-21	2.51138e-09	2.5771e-12	1	3.70846e-10	VAR_6_30037908_A_T	0.315113
ENST00000359374.8_1	ENSG00000066379.15_4	Primary	Conditional 2	6.36331e-19	2.46917e-07	2.5771e-12	1	2.07827e-08	VAR_6_30037908_A_T	0.630333
ENST00000376782.6_1	ENSG00000066379.15_4	Primary	Primary	3.89493e-44	9.86792e-23	7.75917e-23	0.195777	0.804223	VAR_6_29946598_AG_A	0.0438579
ENST00000376782.6_1	ENSG00000066379.15_4	Primary	Conditional 1	9.91256e-31	2.51138e-09	3.94706e-22	1	1.60452e-10	VAR_6_30024686_G_GA	0.00584617
ENST00000376782.6_1	ENSG00000066379.15_4	Primary	Conditional 2	9.74598e-29	2.46917e-07	3.94706e-22	1	1.41948e-08	VAR_6_30024686_G_GA	0.00683062
ENST00000524667.5_2	ENSG00000066382.16_4	Primary	Primary	0.000229858	0.00731445	0.0300502	0.956238	0.00616742	VAR_11_30428342_A_G	0.531428
ENST00000524667.5_2	ENSG00000066382.16_4	Primary	Conditional 1	0.00710274	0.226021	0.0231154	0.735562	0.00819904	VAR_11_30408954_G_A	0.121364
ENST00000524667.5_2	ENSG00000066382.16_4	Primary	Conditional 2	0.0223707	0.711871	0.0069546	0.221269	0.0375352	VAR_11_30408954_G_A	0.134949
ENST00000381337.6_2	ENSG00000066654.14_7	Primary	Primary	0.00607346	0.627515	0.00218	0.2251	0.139131	VAR_16_20901513_A_C	0.347784
ENST00000396083.7_3	ENSG00000066654.14_7	Primary	Primary	0.0515359	0.627494	0.0184982	0.225155	0.0773174	VAR_16_20706876_G_GTCTA	0.0219763
ENST00000622639.4_1	ENSG00000066697.14_6	Primary	Primary	7.07842e-08	2.6013e-05	0.000325292	0.118663	0.880986	VAR_9_103189031_A_G	0.29249
ENST00000261834.9_2	ENSG00000066739.12_5	Primary	Primary	0.29621	0.274725	0.166002	0.153852	0.109212	VAR_14_96787747_T_C	0.265769
ENST00000518352.1_1	ENSG00000066855.16_6	Primary	Primary	0.00616178	0.00333475	0.610184	0.330181	0.0501386	VAR_8_66536135_C_T	0.0211279
ENST00000518352.1_1	ENSG00000066855.16_6	Primary	Conditional 1	0.0972155	0.0526129	0.515332	0.278841	0.0559993	VAR_8_66561759_T_A	0.0196899
ENST00000451963.1_2	ENSG00000066923.17_6	Primary	Primary	0.0903366	0.669398	0.0247975	0.183719	0.0317496	VAR_7_99972847_G_C	0.149962
ENST00000262093.11_4	ENSG00000066926.12_5	Primary	Primary	6.4464e-21	1.6174e-20	0.276662	0.694114	0.0292239	VAR_18_55238820_A_G	1
ENST00000262093.11_4	ENSG00000066926.12_5	Primary	Conditional 1	1.33864e-10	3.35863e-10	0.257602	0.646225	0.0961731	VAR_18_55215573_A_C	0.45873
ENST00000262093.11_4	ENSG00000066926.12_5	Primary	Conditional 2	0.00106788	0.00267931	0.00471442	0.0108478	0.980691	VAR_18_55215573_A_C	0.925873
ENST00000381072.5_2	ENSG00000067057.17_5	Primary	Primary	3.52869e-08	5.25492e-06	0.00666807	0.993008	0.000318414	VAR_10_3087829_G_A	0.376246
ENST00000381072.5_2	ENSG00000067057.17_5	Primary	Conditional 1	0.00274967	0.409481	0.00358816	0.534299	0.0498824	VAR_10_3172695_A_G	0.58204
ENST00000462751.1_1	ENSG00000067066.17_6	Primary	Primary	6.1513e-49	1.15746e-06	1.96701e-45	0.00270393	0.997295	VAR_2_231333285_TGAGGG_*	1
ENST00000462751.1_1	ENSG00000067066.17_6	Primary	Conditional 1	3.02053e-43	0.568359	2.19427e-43	0.412866	0.0187748	VAR_2_231333285_TGAGGG_*	1
ENST00000466710.1_1	ENSG00000067066.17_6	Primary	Primary	4.13947e-07	2.34764e-05	0.00132368	0.0741465	0.924506	VAR_2_231332405_A_G	0.104197
ENST00000466710.1_1	ENSG00000067066.17_6	Primary	Conditional 1	0.00985174	0.558729	0.0071568	0.40587	0.0183923	VAR_2_231332405_A_G	0.0549534
ENST00000494508.1_1	ENSG00000067066.17_6	Primary	Primary	6.29318e-06	3.05948e-05	0.0201238	0.0969505	0.882889	VAR_2_231329971_A_C	0.0623942
ENST00000494508.1_1	ENSG00000067066.17_6	Primary	Conditional 1	0.0970996	0.472057	0.0705381	0.342909	0.0173968	VAR_2_231331706_C_T	0.0826565
ENST00000560328.1_2	ENSG00000067141.17_5	Primary	Primary	4.8935e-06	0.00371847	0.00010506	0.0789158	0.917256	VAR_15_73523744_G_C	0.0578731
ENST00000560328.1_2	ENSG00000067141.17_5	Primary	Conditional 1	0.000126952	0.0964684	0.000275163	0.208396	0.694733	VAR_15_73517629_C_T	0.0626621
ENST00000560808.1_1	ENSG00000067141.17_5	Primary	Primary	4.29682e-26	0.00380382	9.225e-25	0.0807501	0.915446	VAR_15_73598548_T_C	0.271075
ENST00000560808.1_1	ENSG00000067141.17_5	Primary	Conditional 1	1.07463e-24	0.0951327	2.3292e-24	0.205497	0.699371	VAR_15_73598548_T_C	0.276588
ENST00000563501.1_1	ENSG00000067365.15_5	Primary	Primary	4.85634e-09	2.9269e-09	0.608256	0.366569	0.0251751	VAR_16_8709168_T_C	0.131978
ENST00000563501.1_1	ENSG00000067365.15_5	Primary	Conditional 1	0.0147995	0.00891962	0.103077	0.0613125	0.811891	VAR_16_8735813_G_A	0.217826
ENST00000563501.1_1	ENSG00000067365.15_5	Primary	Conditional 2	0.203793	0.122826	0.401082	0.2417	0.0305981	VAR_16_8748814_C_G	0.16704
ENST00000366932.4_2	ENSG00000067533.6_4	Primary	Primary	3.07453e-08	3.73236e-08	0.441705	0.536191	0.0221038	VAR_1_218491331_C_G	0.682915
ENST00000491428.1_1	ENSG00000067533.6_4	Primary	Primary	9.61404e-09	5.84692e-08	0.138121	0.839982	0.021897	VAR_1_218491331_C_G	0.680358
ENST00000184956.11_3	ENSG00000068097.15_6	Primary	Primary	1.97041e-12	1.29697e-06	1.42555e-06	0.938276	0.0617216	VAR_17_58172986_A_G	0.266765
ENST00000587003.5_2	ENSG00000068097.15_6	Primary	Primary	1.97576e-10	1.26328e-06	0.000142942	0.913878	0.0859781	VAR_17_58167485_A_G	0.104421
ENST00000591490.5_2	ENSG00000068137.15_5	Primary	Primary	2.06318e-08	0.902346	1.35559e-09	0.0592494	0.0384046	VAR_17_40818451_G_A	0.409773
ENST00000591490.5_2	ENSG00000068137.15_5	Conditional 1	Primary	0.381214	0.540574	0.0250473	0.0355002	0.0176645	VAR_17_40694005_G_A	0.761706
ENST00000165698.9_2	ENSG00000068615.19_8	Primary	Primary	2.04795e-11	0.0158297	1.27032e-09	0.981897	0.00227378	VAR_2_86486601_C_T	0.184939
ENST00000489855.2_2	ENSG00000068615.19_8	Primary	Primary	1.11513e-49	0.0158304	6.91706e-48	0.981943	0.00222614	VAR_2_86483021_G_A	0.0581896
ENST00000538924.7_4	ENSG00000068615.19_8	Primary	Primary	0.00990469	0.00467454	0.614378	0.289876	0.0811666	VAR_2_86454991_CA_C	0.449918
ENST00000643817.1_4	ENSG00000068615.19_8	Primary	Primary	0.000775844	0.0149471	0.0481249	0.927144	0.0090085	VAR_2_86436067_C_A	0.471639
ENST00000375630.6_1	ENSG00000068650.18_5	Primary	Primary	0.00377059	0.0053892	0.0123981	0.0167586	0.961684	VAR_13_113534984_C_G	0.338497
ENST00000375645.7_1	ENSG00000068650.18_5	Primary	Primary	0.0148973	0.211019	0.048984	0.69382	0.0312797	VAR_13_113539894_C_T	0.204945
ENST00000487903.5_1	ENSG00000068650.18_5	Primary	Primary	0.00113035	0.221627	0.0037167	0.728687	0.0448398	VAR_13_113543499_C_T	0.328497
ENST00000614170.1_1	ENSG00000068650.18_5	Primary	Primary	3.71198e-07	0.00205811	1.22054e-06	0.00577513	0.992165	VAR_13_113543355_C_T	0.860556
ENST00000263857.11_4	ENSG00000068654.16_6	Primary	Primary	7.11758e-21	5.06637e-07	1.40485e-14	0.99999	9.28662e-06	VAR_2_86306251_T_C	1
ENST00000263857.11_4	ENSG00000068654.16_6	Primary	Conditional 1	5.28967e-17	0.00376524	1.39935e-14	0.996071	0.000164102	VAR_2_86306251_T_C	1
ENST00000263857.11_4	ENSG00000068654.16_6	Primary	Conditional 2	5.47829e-16	0.038995	1.34784e-14	0.959403	0.00160216	VAR_2_86306251_T_C	1
ENST00000263857.11_4	ENSG00000068654.16_6	Primary	Conditional 3	6.0138e-15	0.428069	7.78805e-15	0.554344	0.0175877	VAR_2_86306251_T_C	1
ENST00000263857.11_4	ENSG00000068654.16_6	Primary	Conditional 4	9.43251e-16	0.0671416	1.30667e-14	0.9301	0.00275859	VAR_2_86306251_T_C	1
ENST00000263857.11_4	ENSG00000068654.16_6	Conditional 1	Primary	5.43166e-09	5.00664e-07	0.0107209	0.9882	0.00107813	VAR_2_86294662_C_T	0.344059
ENST00000263857.11_4	ENSG00000068654.16_6	Conditional 1	Conditional 1	3.66033e-05	0.00337391	0.00968316	0.892452	0.0944543	VAR_2_86256868_C_T	0.332042
ENST00000263857.11_4	ENSG00000068654.16_6	Conditional 1	Conditional 2	0.000341986	0.0315226	0.00841397	0.775374	0.184347	VAR_2_86339474_C_T	0.321167
ENST00000263857.11_4	ENSG00000068654.16_6	Conditional 1	Conditional 3	0.00379863	0.350139	0.00491933	0.453252	0.187891	VAR_2_86339474_C_T	0.77069
ENST00000263857.11_4	ENSG00000068654.16_6	Conditional 1	Conditional 4	0.00068213	0.0628755	0.00944945	0.870948	0.0560448	VAR_2_86339474_C_T	0.727476
ENST00000263857.11_4	ENSG00000068654.16_6	Conditional 2	Primary	2.59614e-07	2.26996e-07	0.512421	0.448002	0.0395765	VAR_2_86294662_C_T	0.252891
ENST00000263857.11_4	ENSG00000068654.16_6	Conditional 2	Conditional 1	0.0014593	0.00127595	0.386047	0.337271	0.273946	VAR_2_86256868_C_T	0.377489
ENST00000263857.11_4	ENSG00000068654.16_6	Conditional 2	Conditional 2	0.0065013	0.00568448	0.159953	0.139168	0.688693	VAR_2_86135154_G_A	0.213675
ENST00000263857.11_4	ENSG00000068654.16_6	Conditional 2	Conditional 3	0.204767	0.17904	0.265179	0.231743	0.119272	VAR_2_86226539_T_C	0.154324
ENST00000263857.11_4	ENSG00000068654.16_6	Conditional 2	Conditional 4	0.0330473	0.0288952	0.457799	0.400201	0.0800575	VAR_2_86095432_C_T	0.187146
ENST00000263857.11_4	ENSG00000068654.16_6	Conditional 3	Primary	2.68082e-14	1.89671e-08	5.29135e-08	0.0364734	0.963527	VAR_2_86233115_G_T	0.191346
ENST00000263857.11_4	ENSG00000068654.16_6	Conditional 3	Conditional 1	5.31781e-09	0.00376241	1.40679e-06	0.995321	0.000914828	VAR_2_86233115_G_T	0.174665
ENST00000263857.11_4	ENSG00000068654.16_6	Conditional 3	Conditional 2	4.22552e-08	0.0298961	1.03962e-06	0.735306	0.234797	VAR_2_86233115_G_T	0.178332
ENST00000263857.11_4	ENSG00000068654.16_6	Conditional 3	Conditional 3	5.61882e-07	0.397538	7.27653e-07	0.514736	0.0877252	VAR_2_86233115_G_T	0.173005
ENST00000263857.11_4	ENSG00000068654.16_6	Conditional 3	Conditional 4	9.45953e-08	0.0669273	1.31041e-06	0.927128	0.0059432	VAR_2_86233115_G_T	0.170668
ENST00000409681.1_3	ENSG00000068654.16_6	Primary	Primary	1.75619e-18	5.06637e-07	3.46633e-12	0.99999	9.28406e-06	VAR_2_86306251_T_C	0.999998
ENST00000409681.1_3	ENSG00000068654.16_6	Primary	Conditional 1	1.30515e-14	0.00376517	3.45268e-12	0.996053	0.00018224	VAR_2_86306251_T_C	0.900208
ENST00000409681.1_3	ENSG00000068654.16_6	Primary	Conditional 2	1.35171e-13	0.038995	3.32564e-12	0.959403	0.00160247	VAR_2_86306251_T_C	0.999529
ENST00000409681.1_3	ENSG00000068654.16_6	Primary	Conditional 3	1.48375e-12	0.428044	1.92151e-12	0.554312	0.0176443	VAR_2_86306251_T_C	0.996462
ENST00000409681.1_3	ENSG00000068654.16_6	Primary	Conditional 4	2.32734e-13	0.0671407	3.22403e-12	0.930086	0.00277285	VAR_2_86306251_T_C	0.994567
ENST00000409681.1_3	ENSG00000068654.16_6	Conditional 1	Primary	2.76862e-14	5.06641e-07	5.46466e-08	0.999999	4.02558e-08	VAR_2_86226539_T_C	0.444658
ENST00000409681.1_3	ENSG00000068654.16_6	Conditional 1	Conditional 1	1.95378e-10	0.00357529	5.16859e-08	0.945769	0.0506556	VAR_2_86227724_T_C	0.583196
ENST00000409681.1_3	ENSG00000068654.16_6	Conditional 1	Conditional 2	2.12838e-09	0.038948	5.23651e-08	0.958246	0.00280596	VAR_2_86226539_T_C	0.630959
ENST00000409681.1_3	ENSG00000068654.16_6	Conditional 1	Conditional 3	1.93584e-08	0.354247	2.50697e-08	0.458573	0.18718	VAR_2_86226539_T_C	0.589878
ENST00000409681.1_3	ENSG00000068654.16_6	Conditional 1	Conditional 4	3.5154e-09	0.0643296	4.86983e-08	0.891104	0.0445668	VAR_2_86227724_T_C	0.535896
ENST00000409681.1_3	ENSG00000068654.16_6	Conditional 2	Primary	2.96499e-24	1.79404e-08	5.85224e-18	0.0344449	0.965555	VAR_2_86233115_G_T	0.229504
ENST00000409681.1_3	ENSG00000068654.16_6	Conditional 2	Conditional 1	6.21793e-19	0.00376232	1.64491e-16	0.995296	0.000942151	VAR_2_86233115_G_T	0.21551
ENST00000409681.1_3	ENSG00000068654.16_6	Conditional 2	Conditional 2	4.89449e-18	0.0296154	1.2042e-16	0.728393	0.241992	VAR_2_86233115_G_T	0.217809
ENST00000409681.1_3	ENSG00000068654.16_6	Conditional 2	Conditional 3	6.5556e-17	0.396663	8.48969e-17	0.513601	0.0897362	VAR_2_86233115_G_T	0.214443
ENST00000409681.1_3	ENSG00000068654.16_6	Conditional 2	Conditional 4	1.10599e-17	0.0669207	1.53211e-16	0.927036	0.00604336	VAR_2_86233115_G_T	0.213257
ENST00000409681.1_3	ENSG00000068654.16_6	Conditional 3	Primary	3.50681e-07	1.37001e-07	0.692167	0.270372	0.0374601	VAR_2_86294662_C_T	0.275887
ENST00000409681.1_3	ENSG00000068654.16_6	Conditional 3	Conditional 1	0.00241939	0.000945185	0.640035	0.249936	0.106665	VAR_2_86284340_A_G	0.760483
ENST00000409681.1_3	ENSG00000068654.16_6	Conditional 3	Conditional 2	0.0273401	0.010681	0.672657	0.262761	0.0265618	VAR_2_86135154_G_A	0.13726
ENST00000409681.1_3	ENSG00000068654.16_6	Conditional 3	Conditional 3	0.29373	0.114751	0.380388	0.148544	0.0625867	VAR_2_86227724_T_C	0.727698
ENST00000409681.1_3	ENSG00000068654.16_6	Conditional 3	Conditional 4	0.0467571	0.0182666	0.647719	0.25301	0.034247	VAR_2_86227724_T_C	0.362686
ENST00000328631.10_3	ENSG00000068745.15_5	Primary	Primary	8.05193e-28	4.44474e-19	2.85949e-11	0.0147994	0.985201	VAR_3_48731961_A_G	1
ENST00000328631.10_3	ENSG00000068745.15_5	Primary	Conditional 1	1.67152e-16	9.22693e-08	6.3915e-12	0.0025307	0.997469	VAR_3_48695834_T_C	0.686655
ENST00000328631.10_3	ENSG00000068745.15_5	Primary	Conditional 2	2.6321e-14	1.45294e-05	1.81154e-09	0.999985	6.72871e-07	VAR_3_48731487_G_T	0.68825
ENST00000328631.10_3	ENSG00000068745.15_5	Conditional 1	Primary	2.85402e-27	2.9094e-20	1.01355e-10	3.32526e-05	0.999967	VAR_3_48731961_A_G	1
ENST00000328631.10_3	ENSG00000068745.15_5	Conditional 1	Conditional 1	2.56537e-12	2.61515e-05	9.80938e-08	0.999972	1.27784e-06	VAR_3_48731961_A_G	0.701853
ENST00000328631.10_3	ENSG00000068745.15_5	Conditional 1	Conditional 2	1.42528e-12	1.45293e-05	9.80944e-08	0.999979	6.23764e-06	VAR_3_48732223_G_A	0.287029
ENST00000328631.10_3	ENSG00000068745.15_5	Conditional 2	Primary	1.76727e-17	9.8619e-18	0.627611	0.350205	0.0221844	VAR_3_48731961_A_G	0.995144
ENST00000328631.10_3	ENSG00000068745.15_5	Conditional 2	Conditional 1	1.45881e-05	8.14065e-06	0.557817	0.311149	0.131012	VAR_3_48695834_T_C	0.231189
ENST00000328631.10_3	ENSG00000068745.15_5	Conditional 2	Conditional 2	3.88235e-06	2.16648e-06	0.267202	0.148523	0.584269	VAR_3_48732223_G_A	0.209507
ENST00000340879.8_2	ENSG00000068745.15_5	Primary	Primary	8.27571e-22	2.81578e-17	2.93896e-05	0.99997	1.04534e-06	VAR_3_48731961_A_G	0.988908
ENST00000340879.8_2	ENSG00000068745.15_5	Primary	Conditional 1	1.2351e-12	4.20236e-08	4.72272e-08	0.000607493	0.999392	VAR_3_48695834_T_C	0.960432
ENST00000340879.8_2	ENSG00000068745.15_5	Primary	Conditional 2	4.27014e-10	1.4529e-05	2.93892e-05	0.999954	2.17585e-06	VAR_3_48695834_T_C	0.245375
ENST00000416707.1_2	ENSG00000068745.15_5	Primary	Primary	1.60331e-23	2.91562e-20	5.69384e-07	3.54624e-05	0.999964	VAR_3_48731961_A_G	0.999991
ENST00000416707.1_2	ENSG00000068745.15_5	Primary	Conditional 1	1.43714e-08	2.61344e-05	0.000549529	0.99932	0.000103899	VAR_3_48695834_T_C	0.6385
ENST00000416707.1_2	ENSG00000068745.15_5	Primary	Conditional 2	7.98353e-09	1.45181e-05	0.000549465	0.999204	0.000232116	VAR_3_48728204_G_A	0.456774
ENST00000417896.1_2	ENSG00000068745.15_5	Primary	Primary	4.69944e-19	6.41921e-20	0.0166892	0.00129765	0.982013	VAR_3_48731961_A_G	0.999979
ENST00000417896.1_2	ENSG00000068745.15_5	Primary	Conditional 1	2.21036e-05	3.01924e-06	0.84519	0.115409	0.0393756	VAR_3_48695834_T_C	0.761258
ENST00000417896.1_2	ENSG00000068745.15_5	Primary	Conditional 2	1.22435e-05	1.67241e-06	0.842659	0.115061	0.0422663	VAR_3_48728204_G_A	0.262847
ENST00000449610.5_2	ENSG00000068745.15_5	Primary	Primary	6.45731e-19	2.82212e-19	0.0229319	0.00905421	0.968014	VAR_3_48731961_A_G	0.999903
ENST00000449610.5_2	ENSG00000068745.15_5	Primary	Conditional 1	7.76276e-06	3.39266e-06	0.29683	0.129153	0.574005	VAR_3_48695834_T_C	0.638115
ENST00000449610.5_2	ENSG00000068745.15_5	Primary	Conditional 2	9.769e-06	4.26947e-06	0.67235	0.293812	0.0338245	VAR_3_48728204_G_A	0.355867
ENST00000404125.6_3	ENSG00000068878.15_5	Primary	Primary	6.49516e-10	9.5661e-05	5.68699e-07	0.0828412	0.917063	VAR_2_54029427_C_T	0.318247
ENST00000404125.6_3	ENSG00000068878.15_5	Primary	Conditional 1	2.65247e-06	0.390657	3.99281e-06	0.588042	0.0212944	VAR_2_54125258_T_C	0.0907363
ENST00000407621.1_1	ENSG00000069020.18_4	Primary	Primary	7.27151e-12	3.14238e-06	5.31892e-08	0.0220077	0.977989	VAR_5_65736423_T_C	0.984021
ENST00000407621.1_1	ENSG00000069020.18_4	Conditional 1	Primary	7.146e-05	6.02384e-05	0.522711	0.440591	0.0365666	VAR_5_65763340_T_TA	0.670388
ENST00000477832.1_1	ENSG00000069399.15_6	Primary	Primary	0.128521	0.310017	0.0934557	0.22519	0.242817	VAR_19_45345623_G_A	0.291861
ENST00000261200.8_3	ENSG00000069431.11_5	Primary	Primary	1.44604e-15	0.000176227	5.19295e-13	0.0623483	0.937475	VAR_12_22071073_C_T	0.090879
ENST00000261200.8_3	ENSG00000069431.11_5	Primary	Conditional 1	7.51443e-14	0.00915774	8.10941e-12	0.98828	0.00256254	VAR_12_22082861_G_A	0.275305
ENST00000326684.8_2	ENSG00000069431.11_5	Primary	Primary	7.35908e-20	0.000225031	2.64275e-17	0.079892	0.919883	VAR_12_22082612_G_A	0.195523
ENST00000326684.8_2	ENSG00000069431.11_5	Primary	Conditional 1	2.85024e-18	0.00871567	3.07592e-16	0.940525	0.0507592	VAR_12_22082861_G_A	0.704167
ENST00000290855.11_2	ENSG00000069493.15_8	Primary	Primary	5.05976e-22	9.63018e-12	5.25407e-11	1	3.54703e-12	VAR_12_9805233_T_G	0.0189728
ENST00000290855.11_2	ENSG00000069493.15_8	Primary	Conditional 1	6.74917e-13	0.0128456	5.18365e-11	0.986597	0.000557863	VAR_12_9872425_C_T	0.113897
ENST00000444971.6_1	ENSG00000069493.15_8	Primary	Primary	3.6738e-12	5.77781e-12	0.381489	0.599951	0.0185603	VAR_12_9805233_T_G	0.0217256
ENST00000444971.6_1	ENSG00000069493.15_8	Primary	Conditional 1	0.00483107	0.00759785	0.371046	0.583514	0.0330105	VAR_12_9878242_A_C	0.204445
ENST00000479877.5_1	ENSG00000069493.15_8	Primary	Primary	3.21161e-14	9.59206e-12	0.00333495	0.996041	0.000623874	VAR_12_9805233_T_G	0.0217569
ENST00000479877.5_1	ENSG00000069493.15_8	Primary	Conditional 1	4.28387e-05	0.0127946	0.0032902	0.982675	0.00119707	VAR_12_9891371_C_T	0.122093
ENST00000335670.11_3	ENSG00000069667.16_8	Primary	Primary	2.14651e-35	2.73248e-21	2.20375e-17	0.00180715	0.998193	VAR_15_61468065_C_T	0.891264
ENST00000335670.11_3	ENSG00000069667.16_8	Primary	Conditional 1	1.67991e-15	0.21385	3.73889e-15	0.475644	0.310506	VAR_15_61468621_G_A	0.723594
ENST00000335670.11_3	ENSG00000069667.16_8	Conditional 1	Primary	2.27435e-22	9.73789e-19	0.0002335	0.999757	9.66393e-06	VAR_15_61468065_C_T	0.724616
ENST00000335670.11_3	ENSG00000069667.16_8	Conditional 1	Conditional 1	2.76399e-05	0.118343	6.15166e-05	0.262771	0.618796	VAR_15_61467308_G_A	0.361661
ENST00000558904.2_4	ENSG00000069667.16_8	Primary	Primary	2.06367e-46	3.0369e-21	2.11871e-28	0.00212	0.99788	VAR_15_61468065_C_T	0.870565
ENST00000558904.2_4	ENSG00000069667.16_8	Primary	Conditional 1	1.35279e-26	0.199075	3.01082e-26	0.442713	0.358212	VAR_15_61468621_G_A	0.896623
ENST00000558904.2_4	ENSG00000069667.16_8	Conditional 1	Primary	3.04725e-30	9.74026e-19	3.12851e-12	1	3.98464e-09	VAR_15_61468621_G_A	0.841315
ENST00000558904.2_4	ENSG00000069667.16_8	Conditional 1	Conditional 1	3.4275e-13	0.109557	7.62838e-13	0.243187	0.647256	VAR_15_61468621_G_A	0.37654
ENST00000155674.9_2	ENSG00000069998.12_6	Primary	Primary	3.69661e-08	0.0571846	9.49689e-08	0.146115	0.7967	VAR_22_17630486_C_A	0.500532
ENST00000336737.8_2	ENSG00000069998.12_6	Primary	Primary	1.72619e-13	0.0571838	4.43473e-13	0.146113	0.796703	VAR_22_17630486_C_A	0.500864
ENST00000336737.8_2	ENSG00000069998.12_6	Conditional 1	Primary	0.00236553	0.273279	0.00607724	0.702059	0.0162189	VAR_22_17637351_A_AAT	0.587985
ENST00000480451.1_2	ENSG00000069998.12_6	Primary	Primary	1.3758e-13	0.276132	3.53455e-13	0.709389	0.0144789	VAR_22_17639299_A_C	0.2914
ENST00000486462.1_2	ENSG00000069998.12_6	Primary	Primary	0.00027692	0.054199	0.00071143	0.138435	0.806377	VAR_22_17630486_C_A	0.383194
ENST00000495759.5_2	ENSG00000070061.15_8	Primary	Primary	1.35504e-09	6.57339e-09	0.150431	0.729627	0.119942	VAR_9_111733070_C_T	0.304805
ENST00000495759.5_2	ENSG00000070061.15_8	Primary	Conditional 1	6.9936e-08	3.39264e-07	0.167346	0.811785	0.0208687	VAR_9_111831600_G_A	0.944953
ENST00000495759.5_2	ENSG00000070061.15_8	Primary	Conditional 2	0.0588245	0.285361	0.108047	0.52412	0.0236465	VAR_9_111654395_C_T	0.0982462
ENST00000527580.5_1	ENSG00000070081.17_8	Primary	Primary	3.62341e-26	1.8844e-05	1.89196e-21	0.983924	0.0160572	VAR_11_17337230_T_C	0.095762
ENST00000527580.5_1	ENSG00000070081.17_8	Primary	Conditional 1	9.32907e-22	0.48517	8.71119e-22	0.452975	0.061855	VAR_11_17337230_T_C	0.0897716
ENST00000531242.1_1	ENSG00000070081.17_8	Primary	Primary	3.07677e-06	1.4768e-05	0.160654	0.771042	0.0682864	VAR_11_17344899_T_C	0.299406
ENST00000531242.1_1	ENSG00000070081.17_8	Primary	Conditional 1	0.0842147	0.404217	0.078637	0.377389	0.0555424	VAR_11_17366659_G_A	0.0448978
ENST00000239940.11_2	ENSG00000070087.14_6	Primary	Primary	5.96975e-15	2.81286e-14	0.173268	0.816405	0.0103271	VAR_3_149702588_A_G	0.322286
ENST00000239940.11_2	ENSG00000070087.14_6	Primary	Conditional 1	0.018398	0.0866888	0.120442	0.567296	0.207176	VAR_3_149694074_T_G	0.0772499
ENST00000452853.6_2	ENSG00000070087.14_6	Primary	Primary	9.63352e-15	2.43476e-14	0.279607	0.706662	0.0137313	VAR_3_149702588_A_G	0.315717
ENST00000452853.6_2	ENSG00000070087.14_6	Primary	Conditional 1	0.028292	0.0715048	0.185212	0.467854	0.247138	VAR_3_149694074_T_G	0.0650149
ENST00000644917.1_2	ENSG00000070182.21_8	Primary	Primary	6.18626e-05	0.00017639	0.232511	0.66286	0.104391	VAR_14_65344400_A_G	0.61418
ENST00000644917.1_2	ENSG00000070182.21_8	Primary	Conditional 1	0.0259219	0.0739117	0.181397	0.51702	0.201749	VAR_14_65394290_G_A	0.0775454
ENST00000644917.1_2	ENSG00000070182.21_8	Primary	Conditional 2	0.000616423	0.00175762	0.207601	0.591739	0.198286	VAR_14_65370389_GA_G	0.248879
ENST00000555046.1_1	ENSG00000070269.14_5	Primary	Primary	0.00410546	0.00879339	0.270075	0.57833	0.138696	VAR_14_57118068_T_C	0.169325
ENST00000555046.1_1	ENSG00000070269.14_5	Primary	Conditional 1	0.139388	0.298552	0.156904	0.336001	0.0691558	VAR_14_57119778_A_G	0.111859
ENST00000292363.10_3	ENSG00000070423.18_7	Primary	Primary	0.0548388	0.0204971	0.615063	0.229812	0.0797885	VAR_19_649239_C_G	0.949399
ENST00000605891.5_2	ENSG00000070423.18_7	Primary	Primary	1.00799e-10	0.0800611	1.13055e-09	0.897931	0.0220075	VAR_19_651852_C_T	1
ENST00000336332.5_2	ENSG00000070476.15_5	Primary	Primary	2.96007e-30	8.56365e-27	2.90693e-05	0.0831822	0.916789	VAR_3_126188937_G_A	0.122938
ENST00000514463.1_2	ENSG00000070476.15_5	Primary	Primary	2.20772e-36	1.21604e-26	2.16808e-11	0.118539	0.881461	VAR_3_126188937_G_A	0.24703
ENST00000262139.10_3	ENSG00000070540.13_7	Primary	Primary	4.95036e-10	0.115648	1.40863e-09	0.328521	0.555831	VAR_17_66453305_C_G	0.393951
ENST00000262139.10_3	ENSG00000070540.13_7	Primary	Conditional 1	1.83492e-09	0.428666	2.38428e-09	0.556991	0.0143428	VAR_17_66453305_C_G	0.229251
ENST00000546360.5_3	ENSG00000070540.13_7	Primary	Primary	6.83491e-19	0.0958751	1.94488e-18	0.272181	0.631944	VAR_17_66453305_C_G	0.549618
ENST00000546360.5_3	ENSG00000070540.13_7	Primary	Conditional 1	3.05564e-18	0.428623	3.97048e-18	0.556936	0.0144408	VAR_17_66453305_C_G	0.435611
ENST00000344548.7_5	ENSG00000070831.17_9	Primary	Primary	4.93101e-13	0.000226436	2.17715e-09	0.999764	9.43407e-06	VAR_1_22379360_G_A	0.153002
ENST00000409320.7_2	ENSG00000071082.11_5	Primary	Primary	9.93513e-06	0.017501	3.67504e-05	0.0638182	0.918634	VAR_2_101609827_C_T	0.215377
ENST00000409320.7_2	ENSG00000071082.11_5	Primary	Conditional 1	0.000441899	0.778416	0.000107301	0.188981	0.0320538	VAR_2_101609827_C_T	0.170992
ENST00000456292.5_2	ENSG00000071082.11_5	Primary	Primary	0.0463655	0.16328	0.171508	0.603965	0.0148814	VAR_2_101725599_A_C	0.0480664
ENST00000456292.5_2	ENSG00000071082.11_5	Primary	Conditional 1	0.169182	0.595789	0.0410805	0.144619	0.0493291	VAR_2_101917365_C_T	0.0791134
ENST00000428135.7_3	ENSG00000071189.21_5	Primary	Primary	1.15244e-05	0.00100078	0.0113289	0.983801	0.00385796	VAR_7_18387260_A_C	0.574764
ENST00000428135.7_3	ENSG00000071189.21_5	Primary	Conditional 1	0.00458688	0.398326	0.00442481	0.384043	0.208618	VAR_7_17834986_A_C	0.170608
ENST00000428135.7_3	ENSG00000071189.21_5	Primary	Conditional 2	0.0065606	0.569725	0.00268839	0.233273	0.187753	VAR_7_17834986_A_C	0.148528
ENST00000265758.7_3	ENSG00000071462.12_7	Primary	Primary	8.94725e-17	0.00172648	8.83184e-15	0.169592	0.828681	VAR_7_73116477_T_A	0.0621103
ENST00000471215.1_1	ENSG00000071462.12_7	Primary	Primary	0.00370027	0.0061949	0.365254	0.611486	0.0133652	VAR_7_73121713_A_G	0.374228
ENST00000471215.1_1	ENSG00000071462.12_7	Conditional 1	Primary	0.00614023	0.00363148	0.606102	0.358438	0.0256884	VAR_7_73121713_A_G	0.429183
ENST00000381465.2_1	ENSG00000071575.11_3	Primary	Primary	4.10969e-14	5.3094e-13	0.0581945	0.751637	0.190169	VAR_2_12867089_C_T	0.255701
ENST00000405331.3_1	ENSG00000071575.11_3	Primary	Primary	1.20248e-19	7.04216e-13	1.70274e-07	0.997188	0.0028116	VAR_2_12864766_C_T	0.498838
ENST00000453163.6_2	ENSG00000071994.11_8	Primary	Primary	1.50527e-12	1.38882e-11	0.00252765	0.022346	0.975126	VAR_6_170824866_T_G	0.219273
ENST00000543284.1_2	ENSG00000071994.11_8	Primary	Primary	5.40718e-11	1.87978e-10	0.0907974	0.315059	0.594144	VAR_6_170824866_T_G	0.147595
ENST00000544866.5_3	ENSG00000071994.11_8	Primary	Primary	7.87896e-17	5.58276e-10	1.32304e-07	0.937397	0.0626033	VAR_6_170892848_A_G	0.098955
ENST00000614056.4_2	ENSG00000071994.11_8	Primary	Primary	4.01765e-11	2.65697e-10	0.0674644	0.445673	0.486863	VAR_6_170830093_C_CA	0.221477
ENST00000193403.10_5	ENSG00000072110.13_7	Primary	Primary	6.57216e-18	0.804846	1.36702e-18	0.167382	0.0277723	VAR_14_69339664_G_C	0.49332
ENST00000438964.6_2	ENSG00000072110.13_7	Primary	Primary	1.95593e-10	0.804877	4.06837e-11	0.167388	0.0277347	VAR_14_69341203_GA_G	0.476778
ENST00000175756.10_2	ENSG00000072135.13_5	Primary	Primary	1.9416e-22	1.90396e-13	2.46759e-11	0.0232208	0.976779	VAR_2_131122276_A_G	0.551007
ENST00000462321.1_1	ENSG00000072135.13_5	Primary	Primary	6.42725e-19	3.01313e-12	8.16842e-08	0.382322	0.617678	VAR_2_131119200_A_G	0.484448
ENST00000483617.5_2	ENSG00000072135.13_5	Primary	Primary	3.88067e-16	1.06507e-13	4.93196e-05	0.0125486	0.987402	VAR_2_131122276_A_G	0.80202
ENST00000485813.5_1	ENSG00000072195.15_3	Primary	Primary	6.15915e-05	0.000686717	0.0024346	0.026174	0.970643	VAR_2_220330804_T_C	0.634334
ENST00000176643.11_2	ENSG00000072210.19_7	Primary	Primary	3.3084e-76	3.24762e-13	1.28857e-64	0.125615	0.874385	VAR_17_19570320_A_G	0.337219
ENST00000176643.11_2	ENSG00000072210.19_7	Primary	Conditional 1	2.32574e-64	0.228301	7.48604e-65	0.0727862	0.698912	VAR_17_19570320_A_G	0.28123
ENST00000176643.11_2	ENSG00000072210.19_7	Primary	Conditional 2	7.28048e-65	0.0714673	2.74328e-65	0.0260263	0.902506	VAR_17_19568486_CT_C	0.167317
ENST00000573947.2_2	ENSG00000072210.19_7	Primary	Primary	1.1075e-73	2.86405e-13	4.31354e-62	0.110661	0.889339	VAR_17_19559468_A_G	0.184707
ENST00000573947.2_2	ENSG00000072210.19_7	Primary	Conditional 1	6.07722e-62	0.15716	1.95612e-62	0.0497931	0.793047	VAR_17_19577018_A_G	0.189308
ENST00000573947.2_2	ENSG00000072210.19_7	Primary	Conditional 2	1.44877e-62	0.0374658	5.45894e-63	0.0131677	0.949367	VAR_17_19577018_A_G	0.184505
ENST00000672591.1_1	ENSG00000072210.19_7	Primary	Primary	3.03768e-51	3.3182e-14	1.18312e-39	0.0119358	0.988064	VAR_17_19553659_A_G	0.875728
ENST00000672591.1_1	ENSG00000072210.19_7	Primary	Conditional 1	2.30055e-38	0.2513	7.40497e-39	0.0802195	0.66848	VAR_17_19570320_A_G	0.29077
ENST00000672591.1_1	ENSG00000072210.19_7	Primary	Conditional 2	7.538e-39	0.0823412	2.84031e-39	0.0301385	0.88752	VAR_17_19577018_A_G	0.211601
ENST00000432561.6_4	ENSG00000072609.17_6	Primary	Primary	0.000268495	0.175602	0.000815257	0.532905	0.290409	VAR_12_133485833_C_G	0.068068
ENST00000538235.2_2	ENSG00000072609.17_6	Primary	Primary	0.0509325	0.145642	0.154651	0.44202	0.206755	VAR_12_133485833_C_G	0.0804029
ENST00000166534.8_2	ENSG00000072682.18_8	Primary	Primary	1.06651e-06	9.58583e-06	0.0039775	0.0347887	0.961223	VAR_5_131605671_A_ATG	0.146408
ENST00000166534.8_2	ENSG00000072682.18_8	Primary	Conditional 1	0.0455136	0.409077	0.0528627	0.475114	0.0174328	VAR_5_131605671_A_ATG	0.085586
ENST00000166534.8_2	ENSG00000072682.18_8	Primary	Conditional 2	0.035616	0.320118	0.0631567	0.567641	0.0134688	VAR_5_131575338_G_A	0.0822465
ENST00000360568.7_2	ENSG00000072682.18_8	Primary	Primary	1.12057e-43	5.94502e-06	4.17912e-40	0.0211929	0.978801	VAR_5_131563501_C_G	0.546521
ENST00000360568.7_2	ENSG00000072682.18_8	Primary	Conditional 1	8.54301e-39	0.453236	9.92246e-39	0.5264	0.0203641	VAR_5_131563501_C_G	0.341113
ENST00000360568.7_2	ENSG00000072682.18_8	Primary	Conditional 2	6.60139e-39	0.350226	1.1706e-38	0.621015	0.0287587	VAR_5_131564636_C_T	0.318564
ENST00000379086.5_2	ENSG00000072682.18_8	Primary	Primary	9.60223e-30	1.29617e-05	3.58111e-26	0.0473875	0.9526	VAR_5_131563501_C_G	0.290773
ENST00000379086.5_2	ENSG00000072682.18_8	Primary	Conditional 1	2.98294e-25	0.402656	3.46459e-25	0.467543	0.129801	VAR_5_131564636_C_T	0.475802
ENST00000379086.5_2	ENSG00000072682.18_8	Primary	Conditional 2	1.78511e-25	0.240965	3.16547e-25	0.426964	0.332071	VAR_5_131564636_C_T	0.498569
ENST00000401867.5_2	ENSG00000072682.18_8	Primary	Primary	2.9752e-06	8.65078e-05	0.0110959	0.32196	0.666855	VAR_5_131566941_G_A	0.147456
ENST00000401867.5_2	ENSG00000072682.18_8	Primary	Conditional 1	0.0133091	0.386979	0.0154581	0.44933	0.134925	VAR_5_131808668_A_G	0.219875
ENST00000401867.5_2	ENSG00000072682.18_8	Primary	Conditional 2	0.0101587	0.295378	0.0180141	0.523631	0.152819	VAR_5_131826310_G_A	0.0629094
ENST00000251607.11_2	ENSG00000072756.17_4	Primary	Primary	8.279e-05	0.0827873	0.000415373	0.414858	0.501857	VAR_3_3217677_C_A	0.236574
ENST00000339437.11_2	ENSG00000072756.17_4	Primary	Primary	4.16702e-11	0.164089	2.09067e-10	0.82325	0.0126611	VAR_3_3171502_C_A	0.141924
ENST00000434583.5_1	ENSG00000072756.17_4	Primary	Primary	0.00128967	0.0103913	0.0064705	0.0512046	0.930644	VAR_3_3180173_C_T	0.248133
ENST00000577191.5_1	ENSG00000072778.20_4	Primary	Primary	0.0308006	0.0310914	0.281426	0.28371	0.372972	VAR_17_7140606_A_G	0.810938
ENST00000397890.6_3	ENSG00000072832.15_6	Primary	Primary	9.13287e-29	3.72558e-18	3.26802e-13	0.0123436	0.987656	VAR_4_5887388_A_C	0.50663
ENST00000397890.6_3	ENSG00000072832.15_6	Primary	Conditional 1	6.83646e-13	0.027888	2.37863e-11	0.970313	0.00179919	VAR_4_5885621_C_T	0.355736
ENST00000397890.6_3	ENSG00000072832.15_6	Primary	Conditional 2	8.79197e-12	0.358651	1.5266e-11	0.622728	0.0186205	VAR_4_5885621_C_T	0.390422
ENST00000397890.6_3	ENSG00000072832.15_6	Primary	Conditional 3	8.04872e-12	0.328332	1.60545e-11	0.654897	0.0167712	VAR_4_5885621_C_T	0.429337
ENST00000397890.6_3	ENSG00000072832.15_6	Conditional 1	Primary	5.28972e-17	2.24588e-16	0.189282	0.803639	0.00707898	VAR_4_5887388_A_C	0.525177
ENST00000397890.6_3	ENSG00000072832.15_6	Conditional 1	Conditional 1	0.00495484	0.021037	0.172395	0.731876	0.0697369	VAR_4_5822073_TAAC_T	0.268062
ENST00000397890.6_3	ENSG00000072832.15_6	Conditional 1	Conditional 2	0.0443524	0.188309	0.0770116	0.326608	0.363718	VAR_4_5822073_TAAC_T	0.28431
ENST00000397890.6_3	ENSG00000072832.15_6	Conditional 1	Conditional 3	0.0378858	0.160854	0.0755698	0.320445	0.405246	VAR_4_5822073_TAAC_T	0.348773
ENST00000513911.5_2	ENSG00000072832.15_6	Primary	Primary	3.52167e-33	1.16007e-17	1.26016e-17	0.0405515	0.959448	VAR_4_5887329_C_A	0.416041
ENST00000513911.5_2	ENSG00000072832.15_6	Primary	Conditional 1	8.46658e-18	0.0278898	2.9458e-16	0.970374	0.0017359	VAR_4_5885621_C_T	0.626013
ENST00000513911.5_2	ENSG00000072832.15_6	Primary	Conditional 2	1.08861e-16	0.358598	1.89021e-16	0.622635	0.0187672	VAR_4_5885621_C_T	0.657562
ENST00000513911.5_2	ENSG00000072832.15_6	Primary	Conditional 3	9.956e-17	0.327961	1.98589e-16	0.654156	0.0178832	VAR_4_5885621_C_T	0.682811
ENST00000513911.5_2	ENSG00000072832.15_6	Conditional 1	Primary	7.04814e-17	2.06391e-16	0.252204	0.73852	0.00927611	VAR_4_5887388_A_C	0.464144
ENST00000513911.5_2	ENSG00000072832.15_6	Conditional 1	Conditional 1	0.00691678	0.0202544	0.240657	0.704689	0.0274824	VAR_4_5822073_TAAC_T	0.186695
ENST00000513911.5_2	ENSG00000072832.15_6	Conditional 1	Conditional 2	0.0809006	0.236901	0.140472	0.411214	0.130512	VAR_4_5827911_A_G	0.314921
ENST00000513911.5_2	ENSG00000072832.15_6	Conditional 1	Conditional 3	0.0723901	0.21198	0.144394	0.422682	0.148553	VAR_4_5822073_TAAC_T	0.357436
ENST00000572503.1_1	ENSG00000072864.15_6	Primary	Primary	1.93902e-05	9.72152e-05	0.147901	0.74141	0.110572	VAR_16_15818141_A_C	0.251214
ENST00000576502.5_1	ENSG00000072864.15_6	Primary	Primary	2.92805e-16	4.30414e-07	2.23341e-12	0.00228532	0.997714	VAR_16_15820863_C_T	0.499961
ENST00000429941.6_1	ENSG00000072958.8_6	Primary	Primary	1.06344e-38	2.01948e-18	1.59842e-22	0.0293836	0.970616	VAR_19_16313924_C_T	0.0839623
ENST00000590756.5_1	ENSG00000072958.8_6	Primary	Primary	1.28803e-28	1.80952e-18	1.93599e-12	0.0262246	0.973775	VAR_19_16313924_C_T	0.083653
ENST00000187830.2_1	ENSG00000073008.15_6	Primary	Primary	5.60699e-15	1.40829e-14	0.271044	0.680723	0.0482334	VAR_19_45147340_G_T	0.999878
ENST00000187830.2_1	ENSG00000073008.15_6	Primary	Conditional 1	1.98943e-06	4.99678e-06	0.280652	0.704888	0.0144527	VAR_19_45095973_G_C	0.143839
ENST00000187830.2_1	ENSG00000073008.15_6	Primary	Conditional 2	0.201331	0.505676	0.0758466	0.190474	0.0266719	VAR_19_45181228_A_G	0.110686
ENST00000406449.8_1	ENSG00000073008.15_6	Primary	Primary	9.87492e-17	2.61086e-16	0.00477357	0.0116374	0.983589	VAR_19_45147340_G_T	0.999966
ENST00000406449.8_1	ENSG00000073008.15_6	Primary	Conditional 1	1.86908e-06	4.94172e-06	0.263674	0.697096	0.0392236	VAR_19_45095266_C_G	0.134323
ENST00000406449.8_1	ENSG00000073008.15_6	Primary	Conditional 2	0.193472	0.511527	0.072886	0.192676	0.0294382	VAR_19_45163718_T_C	0.171281
ENST00000406449.8_1	ENSG00000073008.15_6	Conditional 1	Primary	2.41251e-17	2.89912e-16	0.00116622	0.0130287	0.985805	VAR_19_45147340_G_T	0.999971
ENST00000406449.8_1	ENSG00000073008.15_6	Conditional 1	Conditional 1	5.42018e-07	6.51344e-06	0.0764632	0.918855	0.00467441	VAR_19_45095266_C_G	0.132161
ENST00000406449.8_1	ENSG00000073008.15_6	Conditional 1	Conditional 2	0.0543347	0.652941	0.0204693	0.245953	0.0263016	VAR_19_45121424_G_A	0.0971001
ENST00000425690.8_3	ENSG00000073008.15_6	Primary	Primary	9.66438e-16	2.4908e-15	0.0467179	0.119572	0.83371	VAR_19_45147340_G_T	0.999905
ENST00000425690.8_3	ENSG00000073008.15_6	Primary	Conditional 1	1.83519e-06	4.72982e-06	0.258893	0.667169	0.0739313	VAR_19_45084832_T_C	0.221965
ENST00000425690.8_3	ENSG00000073008.15_6	Primary	Conditional 2	0.00609058	0.0156972	0.00229448	0.00494257	0.970975	VAR_19_45181228_A_G	0.978099
ENST00000538291.5_2	ENSG00000073060.16_7	Primary	Primary	0.0844168	0.193129	0.199946	0.457372	0.0651362	VAR_12_125261208_T_G	0.104656
ENST00000538291.5_2	ENSG00000073060.16_7	Primary	Conditional 1	0.109451	0.250402	0.167726	0.383635	0.0887861	VAR_12_125261208_T_G	0.112289
ENST00000538291.5_2	ENSG00000073060.16_7	Primary	Conditional 2	0.0920446	0.21058	0.203657	0.4659	0.0278183	VAR_12_125261208_T_G	0.0904548
ENST00000177648.13_2	ENSG00000073331.18_7	Primary	Primary	0.273573	0.341845	0.159028	0.198687	0.0268671	VAR_4_113363733_C_T	0.27203
ENST00000502366.5_1	ENSG00000073331.18_7	Primary	Primary	3.74657e-06	0.620731	2.17788e-06	0.360812	0.0184513	VAR_4_113264524_G_A	0.998719
ENST00000509688.5_1	ENSG00000073331.18_7	Primary	Primary	0.000451489	0.620247	0.00026245	0.36053	0.0185093	VAR_4_113311790_C_A	0.1632
ENST00000431889.6_2	ENSG00000073584.20_9	Primary	Primary	2.36723e-38	3.62372e-13	6.00068e-28	0.00819395	0.991806	VAR_17_38779942_G_A	0.545814
ENST00000431889.6_2	ENSG00000073584.20_9	Primary	Conditional 1	3.41933e-26	0.523426	3.01205e-26	0.461065	0.0155093	VAR_17_38782343_G_A	0.499934
ENST00000578112.6_3	ENSG00000073584.20_9	Primary	Primary	1.23599e-39	3.94169e-13	3.13312e-29	0.00900077	0.990999	VAR_17_38779942_G_A	0.576046
ENST00000578112.6_3	ENSG00000073584.20_9	Primary	Conditional 1	1.64136e-27	0.523445	1.44586e-27	0.461082	0.0154739	VAR_17_38782343_G_A	0.394355
ENST00000360317.7_2	ENSG00000073605.18_6	Primary	Primary	2.56486e-23	0.000187718	1.22612e-19	0.897277	0.102536	VAR_17_38066240_T_C	0.402856
ENST00000394179.5_4	ENSG00000073605.18_6	Primary	Primary	3.48915e-08	0.000207231	0.000166797	0.990647	0.00897925	VAR_17_38066240_T_C	0.309912
ENST00000448044.5_1	ENSG00000073849.15_5	Primary	Primary	3.50041e-07	5.08482e-07	0.0514047	0.0737975	0.874797	VAR_3_186683762_C_T	0.271517
ENST00000448044.5_1	ENSG00000073849.15_5	Primary	Conditional 1	0.214712	0.311899	0.18383	0.267016	0.0225429	VAR_3_186661767_T_C	0.0962123
ENST00000526548.3_2	ENSG00000073921.18_7	Primary	Primary	1.80412e-11	0.0413121	2.03931e-10	0.466483	0.492204	VAR_11_85690012_C_G	0.381703
ENST00000526548.3_2	ENSG00000073921.18_7	Conditional 1	Primary	0.00113769	0.00119039	0.01286	0.0124833	0.972329	VAR_11_85690012_C_G	0.642318
ENST00000529760.5_2	ENSG00000073921.18_7	Primary	Primary	0.00538638	0.0348851	0.0608856	0.393823	0.50502	VAR_11_85690012_C_G	0.262563
ENST00000533228.1_1	ENSG00000074266.21_6	Primary	Primary	2.21721e-12	0.121063	5.40901e-12	0.294755	0.584182	VAR_11_85961166_C_T	0.0961804
ENST00000493376.1_1	ENSG00000074582.15_7	Primary	Primary	0.218515	0.581266	0.0373255	0.0992251	0.0636691	VAR_2_219517981_AAG_A	0.0425772
ENST00000570902.1_2	ENSG00000074660.16_7	Primary	Primary	2.61287e-13	0.000209994	3.0377e-11	0.0234373	0.976353	VAR_17_1542153_G_A	0.629054
ENST00000576012.5_2	ENSG00000074660.16_7	Primary	Primary	1.20378e-05	0.000198193	0.0013995	0.0220653	0.976325	VAR_17_1536312_A_G	0.654408
ENST00000234590.10_5	ENSG00000074800.16_9	Primary	Primary	9.27881e-33	6.15299e-17	4.86832e-18	0.0313142	0.968686	VAR_1_8930369_T_C	0.31928
ENST00000234590.10_5	ENSG00000074800.16_9	Primary	Conditional 1	1.90669e-17	0.126437	1.30297e-16	0.86402	0.00954309	VAR_1_8912633_C_T	0.317688
ENST00000234590.10_5	ENSG00000074800.16_9	Conditional 1	Primary	6.37655e-16	1.22434e-15	0.334559	0.642349	0.0230923	VAR_1_8942158_T_A	0.195874
ENST00000234590.10_5	ENSG00000074800.16_9	Conditional 1	Conditional 1	0.0088231	0.0169409	0.0602941	0.114969	0.798973	VAR_1_8920712_T_G	0.152278
ENST00000647408.1_3	ENSG00000074800.16_9	Primary	Primary	8.11997e-39	9.22331e-17	4.26031e-24	0.0474394	0.952561	VAR_1_8934237_C_T	0.296182
ENST00000647408.1_3	ENSG00000074800.16_9	Primary	Conditional 1	1.11638e-23	0.126808	7.62899e-23	0.866556	0.00663607	VAR_1_8934237_C_T	0.39218
ENST00000375408.7_3	ENSG00000074964.17_5	Primary	Primary	0.000185133	0.000137186	0.545088	0.403867	0.0507225	VAR_1_17994234_G_A	0.275896
ENST00000561773.1_2	ENSG00000075131.10_8	Primary	Primary	9.13876e-29	1.32944e-23	6.87409e-06	0.999993	5.92079e-07	VAR_15_66654265_C_T	0.0697721
ENST00000561773.1_2	ENSG00000075131.10_8	Primary	Conditional 1	9.40409e-13	1.36804e-07	1.0947e-06	0.158408	0.841591	VAR_15_66614029_GGGAGGC_G	0.0532026
ENST00000561773.1_2	ENSG00000075131.10_8	Primary	Conditional 2	1.7025e-08	0.00247667	3.18236e-07	0.0453425	0.952181	VAR_15_66614029_GGGAGGC_G	0.0560663
ENST00000265729.7_4	ENSG00000075142.14_5	Primary	Primary	0.00011621	0.0015784	9.68381e-05	0.000317391	0.997891	VAR_7_87835469_G_A	0.999984
ENST00000470581.1_2	ENSG00000075223.14_5	Primary	Primary	4.30671e-08	2.79321e-08	0.589887	0.382558	0.0275552	VAR_7_80570562_G_T	0.398119
ENST00000381031.8_2	ENSG00000075234.17_6	Primary	Primary	2.59217e-16	2.12672e-06	2.22821e-11	0.181994	0.818004	VAR_22_46650851_C_T	0.88006
ENST00000451998.1_2	ENSG00000075234.17_6	Primary	Primary	9.98859e-22	1.54951e-07	8.58613e-17	0.0123318	0.987668	VAR_22_46662239_T_C	0.135039
ENST00000451998.1_2	ENSG00000075234.17_6	Conditional 1	Primary	3.38077e-06	8.06547e-06	0.290608	0.693286	0.0160941	VAR_22_46662239_T_C	0.0849582
ENST00000451998.1_2	ENSG00000075234.17_6	Conditional 2	Primary	3.3571e-06	8.08934e-06	0.288574	0.695338	0.0160759	VAR_22_46662239_T_C	0.0844587
ENST00000451998.1_2	ENSG00000075234.17_6	Conditional 3	Primary	2.53002e-06	8.94285e-06	0.217479	0.768708	0.0138019	VAR_22_46662151_C_G	0.115279
ENST00000488126.2_1	ENSG00000075292.19_5	Primary	Primary	0.0265634	0.160034	0.0451846	0.271723	0.496495	VAR_2_71534161_G_C	0.0572906
ENST00000488126.2_1	ENSG00000075292.19_5	Primary	Conditional 1	0.0257175	0.154938	0.0257516	0.154504	0.639089	VAR_2_71627539_C_T	0.049392
ENST00000351773.7_1	ENSG00000075407.18_4	Primary	Primary	4.28515e-07	0.511357	3.91897e-07	0.467639	0.0210033	VAR_10_38376646_T_A	0.0442337
ENST00000361085.9_1	ENSG00000075407.18_4	Primary	Primary	3.95431e-06	0.511672	3.6164e-06	0.467927	0.0203932	VAR_10_38475621_G_A	0.0511664
ENST00000477790.1_1	ENSG00000075407.18_4	Primary	Primary	0.0527178	0.427327	0.0482128	0.390729	0.0810131	VAR_10_38586908_C_T	0.210391
ENST00000186436.10_3	ENSG00000075568.17_5	Primary	Primary	0.000229304	0.00817931	0.00409362	0.145178	0.84232	VAR_2_98339513_C_T	0.177826
ENST00000186436.10_3	ENSG00000075568.17_5	Primary	Conditional 1	0.0178648	0.637242	0.0085936	0.306505	0.0297948	VAR_2_98745224_G_A	0.0266651
ENST00000485245.2_2	ENSG00000075568.17_5	Primary	Primary	5.32043e-05	0.00908522	0.000949822	0.161364	0.828548	VAR_2_98448395_G_T	0.210685
ENST00000485245.2_2	ENSG00000075568.17_5	Primary	Conditional 1	0.00383742	0.655282	0.00184593	0.315189	0.0238449	VAR_2_98448395_G_T	0.0824937
ENST00000356327.9_3	ENSG00000075651.16_6	Primary	Primary	0.000146491	0.00411907	0.0331303	0.931538	0.0310659	VAR_3_171371680_G_A	0.211462
ENST00000356327.9_3	ENSG00000075651.16_6	Primary	Conditional 1	0.0205897	0.578947	0.0131123	0.368677	0.0186739	VAR_3_171341454_T_TA	0.0676376
ENST00000462434.5_2	ENSG00000075826.17_6	Primary	Primary	1.39272e-27	2.96592e-21	1.35787e-07	0.288459	0.711541	VAR_10_102264824_G_A	0.10831
ENST00000462434.5_2	ENSG00000075826.17_6	Primary	Conditional 1	1.82373e-08	0.0388379	3.51399e-07	0.748122	0.21304	VAR_10_102299407_A_G	0.154374
ENST00000462434.5_2	ENSG00000075826.17_6	Primary	Conditional 2	2.98114e-08	0.063486	6.56602e-08	0.139032	0.797482	VAR_10_102299407_A_G	0.0981733
ENST00000479697.5_2	ENSG00000075826.17_6	Primary	Primary	1.78068e-23	1.54767e-21	0.00173613	0.150046	0.848218	VAR_10_102177393_G_A	0.270388
ENST00000479697.5_2	ENSG00000075826.17_6	Primary	Conditional 1	0.00044147	0.03837	0.00850633	0.739107	0.213575	VAR_10_102299407_A_G	0.135116
ENST00000479697.5_2	ENSG00000075826.17_6	Primary	Conditional 2	0.000784445	0.0681794	0.00172776	0.149387	0.779922	VAR_10_102299407_A_G	0.0957472
ENST00000485800.6_2	ENSG00000075826.17_6	Primary	Primary	2.252e-30	7.1434e-21	2.19565e-10	0.696162	0.303838	VAR_10_102164604_T_C	0.129013
ENST00000485800.6_2	ENSG00000075826.17_6	Primary	Conditional 1	1.54875e-11	0.0491269	2.98416e-10	0.946581	0.0042926	VAR_10_102161396_A_G	0.10352
ENST00000485800.6_2	ENSG00000075826.17_6	Primary	Conditional 2	9.6015e-11	0.304562	2.11475e-10	0.67078	0.0246575	VAR_10_102161396_A_G	0.0980967
ENST00000485800.6_2	ENSG00000075826.17_6	Conditional 1	Primary	1.08751e-21	9.05961e-21	0.10603	0.883281	0.0106893	VAR_10_102264824_G_A	0.100289
ENST00000485800.6_2	ENSG00000075826.17_6	Conditional 1	Conditional 1	0.00525158	0.0437488	0.101188	0.842953	0.00685801	VAR_10_102542884_C_T	0.113927
ENST00000485800.6_2	ENSG00000075826.17_6	Conditional 1	Conditional 2	0.0328357	0.273542	0.0723214	0.602462	0.0188391	VAR_10_102194278_C_T	0.167958
ENST00000265564.8_2	ENSG00000075914.13_5	Primary	Primary	3.32848e-05	0.0149624	8.65684e-05	0.0379677	0.94695	VAR_3_44963991_G_A	0.248075
ENST00000265564.8_2	ENSG00000075914.13_5	Primary	Conditional 1	0.000225006	0.101146	0.000115162	0.0509205	0.847594	VAR_3_44963991_G_A	0.247044
ENST00000491476.5_1	ENSG00000075914.13_5	Primary	Primary	0.0145236	0.0202752	0.0377736	0.0518569	0.875571	VAR_3_44963991_G_A	0.245593
ENST00000491476.5_1	ENSG00000075914.13_5	Primary	Conditional 1	0.0862134	0.120355	0.0441255	0.0609115	0.688394	VAR_3_44963991_G_A	0.244498
ENST00000262031.10_3	ENSG00000076067.13_5	Primary	Primary	0.00437931	0.241001	0.0132687	0.73019	0.0111613	VAR_12_56987179_A_G	0.314374
ENST00000639027.1_1	ENSG00000076067.13_5	Primary	Primary	0.157827	0.0607967	0.478195	0.184087	0.119095	VAR_12_56834774_TTG_T	0.322782
ENST00000396233.4_1	ENSG00000076555.15_6	Primary	Primary	0.148561	0.341281	0.114592	0.263113	0.132453	VAR_12_109293320_A_G	0.19331
ENST00000538526.5_3	ENSG00000076555.15_6	Primary	Primary	1.65684e-05	0.456725	1.278e-05	0.352102	0.191144	VAR_12_109718893_C_T	0.314244
ENST00000170564.7_2	ENSG00000076650.7_4	Primary	Primary	0.281349	0.138578	0.377038	0.185693	0.0173416	VAR_19_33599282_C_A	0.10684
ENST00000160262.10_3	ENSG00000076662.10_6	Primary	Primary	2.29365e-05	1.67416e-05	0.031407	0.0219777	0.946576	VAR_19_10446568_T_C	0.18166
ENST00000587992.1_2	ENSG00000076662.10_6	Primary	Primary	4.04837e-06	1.18426e-05	0.00554344	0.0152369	0.979204	VAR_19_10446568_T_C	0.226242
ENST00000330688.9_2	ENSG00000077092.19_6	Primary	Primary	0.349118	0.239059	0.230082	0.157525	0.0242174	VAR_3_25503235_A_T	0.28566
ENST00000340296.8_2	ENSG00000077380.15_7	Primary	Primary	0.000183072	0.000129555	0.556132	0.393509	0.0500465	VAR_2_172753295_G_A	0.18008
ENST00000310300.11_3	ENSG00000077454.16_7	Primary	Primary	4.24033e-11	0.0269893	1.49988e-09	0.954639	0.0183719	VAR_7_100117136_C_T	0.21848
ENST00000310300.11_3	ENSG00000077454.16_7	Primary	Conditional 1	1.3598e-09	0.865503	1.4776e-10	0.0940073	0.0404901	VAR_7_100116424_T_A	0.60444
ENST00000476881.2_2	ENSG00000077454.16_7	Primary	Primary	0.00065911	0.0159754	0.0233138	0.564681	0.395371	VAR_7_100183930_A_G	0.0673572
ENST00000476881.2_2	ENSG00000077454.16_7	Primary	Conditional 1	0.0342271	0.829591	0.00371921	0.0901032	0.0423596	VAR_7_100180896_C_T	0.0504697
ENST00000498539.1_2	ENSG00000077454.16_7	Primary	Primary	0.0214823	0.00495536	0.759864	0.175241	0.0384575	VAR_7_99797792_A_G	0.142614
ENST00000498539.1_2	ENSG00000077454.16_7	Primary	Conditional 1	0.727401	0.167791	0.0790414	0.0182251	0.00754105	VAR_7_100489639_C_T	0.226723
ENST00000498539.1_2	ENSG00000077454.16_7	Conditional 1	Primary	0.0153827	0.0115552	0.544113	0.408707	0.0202425	VAR_7_99797792_A_G	0.194014
ENST00000498539.1_2	ENSG00000077454.16_7	Conditional 1	Conditional 1	0.508547	0.38201	0.05526	0.0414975	0.012686	VAR_7_100462565_G_T	0.134738
ENST00000366578.6_2	ENSG00000077522.13_4	Primary	Primary	0.0547381	0.0230623	0.323397	0.135791	0.463011	VAR_1_236870255_G_A	0.516262
ENST00000651275.1_1	ENSG00000077522.13_4	Primary	Primary	0.0810685	0.0577386	0.478959	0.341083	0.0411509	VAR_1_236865020_A_T	0.241057
ENST00000179259.6_2	ENSG00000078237.7_5	Primary	Primary	0.00728321	0.623053	0.003973	0.33985	0.0258415	VAR_12_4464430_T_C	0.42105
ENST00000397132.6_1	ENSG00000078246.17_5	Primary	Primary	3.86681e-08	0.116614	2.74401e-07	0.827472	0.0559142	VAR_12_3049631_C_T	0.105996
ENST00000397132.6_1	ENSG00000078246.17_5	Primary	Conditional 1	7.83067e-08	0.236155	1.97135e-07	0.594344	0.169502	VAR_12_3049631_C_T	0.106816
ENST00000448120.7_2	ENSG00000078246.17_5	Primary	Primary	0.000392114	0.116005	0.00278256	0.823152	0.0576675	VAR_12_3023363_T_C	0.118124
ENST00000448120.7_2	ENSG00000078246.17_5	Primary	Conditional 1	0.000791628	0.2342	0.0019929	0.589419	0.173596	VAR_12_3049631_C_T	0.117953
ENST00000556260.6_1	ENSG00000078304.19_7	Primary	Primary	9.46859e-11	0.674575	4.10407e-11	0.292355	0.0330702	VAR_14_102198689_C_T	0.0527101
ENST00000556260.6_1	ENSG00000078304.19_7	Primary	Conditional 1	9.36405e-11	0.667127	4.21374e-11	0.300169	0.0327045	VAR_14_102198689_C_T	0.0527111
ENST00000556260.6_1	ENSG00000078304.19_7	Conditional 1	Primary	9.3671e-12	0.683326	4.06008e-12	0.296161	0.0205122	VAR_14_102183359_T_C	0.55874
ENST00000556260.6_1	ENSG00000078304.19_7	Conditional 1	Conditional 1	9.26234e-12	0.675685	4.16798e-12	0.304032	0.0202828	VAR_14_102183359_T_C	0.55874
ENST00000561006.5_3	ENSG00000078304.19_7	Primary	Primary	0.0111715	0.0481798	0.00484221	0.0199673	0.915839	VAR_14_102364233_C_G	0.648273
ENST00000561006.5_3	ENSG00000078304.19_7	Primary	Conditional 1	0.124861	0.53849	0.0561863	0.242278	0.0381852	VAR_14_102383015_C_G	0.281351
ENST00000360951.8_2	ENSG00000078487.17_6	Primary	Primary	0.414671	0.121905	0.330592	0.097152	0.0356802	VAR_7_99778945_T_G	0.192394
ENST00000360951.8_2	ENSG00000078487.17_6	Primary	Conditional 1	0.00436124	0.00128212	0.733717	0.215654	0.0449864	VAR_7_99979564_C_G	0.389431
ENST00000327578.9_3	ENSG00000078674.17_5	Primary	Primary	9.11506e-15	0.0478186	1.68422e-13	0.883491	0.0686907	VAR_8_17873938_CAGAGA_CAGAGAAGAGAAGAGTTAGAGA	0.951616
ENST00000327578.9_3	ENSG00000078674.17_5	Conditional 1	Primary	0.00471537	0.0450131	0.0871274	0.83169	0.0314546	VAR_8_17712185_G_A	0.170267
ENST00000222402.8_2	ENSG00000078967.13_5	Primary	Primary	2.69531e-08	0.000777214	6.20176e-07	0.0169009	0.982321	VAR_7_43972161_G_A	0.114904
ENST00000222402.8_2	ENSG00000078967.13_5	Primary	Conditional 1	2.69022e-05	0.775748	6.40957e-06	0.184786	0.0394331	VAR_7_43994957_A_T	0.0935036
ENST00000440652.5_1	ENSG00000078967.13_5	Primary	Primary	0.00808564	0.0179534	0.186046	0.412722	0.375193	VAR_7_43972161_G_A	0.0851184
ENST00000440652.5_1	ENSG00000078967.13_5	Primary	Conditional 1	0.242662	0.538807	0.0578153	0.128341	0.0323745	VAR_7_43560362_T_C	0.0386706
ENST00000577429.5_2	ENSG00000079134.12_6	Primary	Primary	0.0264599	0.225692	0.0719192	0.61338	0.0625494	VAR_18_210698_T_C	0.0430766
ENST00000578529.5_2	ENSG00000079134.12_6	Primary	Primary	0.0238984	0.231806	0.064957	0.63001	0.0493291	VAR_18_82930_A_G	0.179168
ENST00000585307.1_2	ENSG00000079134.12_6	Primary	Primary	5.15905e-05	0.250459	0.000140225	0.680691	0.0686584	VAR_18_268974_A_G	0.0576014
ENST00000419184.1_2	ENSG00000079150.18_7	Primary	Primary	9.73416e-22	1.74981e-07	1.01271e-15	0.181225	0.818774	VAR_2_179344002_C_CA	0.813421
ENST00000419184.1_2	ENSG00000079150.18_7	Primary	Conditional 1	3.85299e-15	0.692614	1.03715e-15	0.186318	0.121068	VAR_2_179344002_C_CA	0.452648
ENST00000434643.6_2	ENSG00000079150.18_7	Primary	Primary	6.49403e-29	2.05823e-07	6.75615e-23	0.213344	0.786656	VAR_2_179344002_C_CA	0.618579
ENST00000434643.6_2	ENSG00000079150.18_7	Primary	Conditional 1	2.26123e-22	0.716677	6.08682e-23	0.192826	0.0904969	VAR_2_179344002_C_CA	0.389212
ENST00000395358.7_2	ENSG00000079337.16_8	Primary	Primary	2.07818e-21	9.39381e-16	2.09967e-08	0.00849945	0.991501	VAR_12_48142343_T_C	0.237256
ENST00000395358.7_2	ENSG00000079337.16_8	Primary	Conditional 1	7.59116e-07	0.343136	1.27816e-06	0.577676	0.0791864	VAR_12_48160321_C_G	0.796244
ENST00000449771.7_4	ENSG00000079337.16_8	Primary	Primary	2.68619e-14	6.03551e-14	0.271397	0.609673	0.11893	VAR_12_48143978_C_T	0.301549
ENST00000449771.7_4	ENSG00000079337.16_8	Primary	Conditional 1	0.0809469	0.181877	0.136294	0.30594	0.294942	VAR_12_48083444_TC_T	0.182821
ENST00000479866.5_2	ENSG00000079337.16_8	Primary	Primary	1.29882e-33	5.02628e-16	1.31225e-20	0.00408233	0.995918	VAR_12_48143978_C_T	0.496534
ENST00000479866.5_2	ENSG00000079337.16_8	Primary	Conditional 1	9.47197e-19	0.366554	1.59484e-18	0.61717	0.0162753	VAR_12_48143978_C_T	0.23479
ENST00000548434.1_2	ENSG00000079337.16_8	Primary	Primary	2.43388e-19	7.03435e-16	2.45905e-06	0.0061132	0.993884	VAR_12_48143978_C_T	0.364255
ENST00000548434.1_2	ENSG00000079337.16_8	Primary	Conditional 1	0.000120273	0.347609	0.000202509	0.58522	0.0668479	VAR_12_48160321_C_G	0.769443
ENST00000548434.1_2	ENSG00000079337.16_8	Conditional 1	Primary	5.10061e-14	4.57079e-14	0.515336	0.461783	0.0228813	VAR_12_48143978_C_T	0.414743
ENST00000548434.1_2	ENSG00000079337.16_8	Conditional 1	Conditional 1	0.174238	0.156139	0.293374	0.262786	0.113463	VAR_12_48163562_G_GAGA	0.0768164
ENST00000395590.5_2	ENSG00000079974.17_5	Primary	Primary	6.82527e-10	3.24739e-09	0.0250894	0.118516	0.856394	VAR_22_51196164_A_T	0.510163
ENST00000395595.7_2	ENSG00000079974.17_5	Primary	Primary	4.57361e-11	1.82393e-08	0.00168124	0.67014	0.328178	VAR_22_51219006_G_A	0.879609
ENST00000395595.7_2	ENSG00000079974.17_5	Conditional 1	Primary	1.66024e-08	9.51721e-09	0.610296	0.349808	0.0398959	VAR_22_51222100_G_T	0.990527
ENST00000261263.5_2	ENSG00000080371.6_4	Primary	Primary	1.43569e-12	7.76161e-08	1.45625e-07	0.00687968	0.99312	VAR_12_72188894_T_A	0.795416
ENST00000261263.5_2	ENSG00000080371.6_4	Primary	Conditional 1	4.25748e-09	0.000230168	1.84924e-05	0.999736	1.53836e-05	VAR_12_71986960_G_T	0.434021
ENST00000324501.10_2	ENSG00000080815.19_7	Primary	Primary	3.81597e-11	0.061311	5.82765e-10	0.936323	0.00236629	VAR_14_73630270_G_A	0.4154
ENST00000324501.10_2	ENSG00000080815.19_7	Conditional 1	Primary	0.0161554	0.0445556	0.246721	0.68043	0.0121386	VAR_14_73716774_G_A	0.0422434
ENST00000357710.8_1	ENSG00000080815.19_7	Primary	Primary	0.000157012	0.0576959	0.00239785	0.881058	0.0586917	VAR_14_73447110_A_G	0.140749
ENST00000341181.11_5	ENSG00000080822.17_8	Primary	Primary	1.63278e-15	0.39055	2.47685e-15	0.59243	0.0170193	VAR_3_98225188_G_A	0.0737062
ENST00000521766.5_2	ENSG00000080823.23_6	Primary	Primary	1.58376e-07	1.67693e-06	0.00125583	0.0123107	0.986432	VAR_14_102702944_A_C	0.401268
ENST00000340491.8_2	ENSG00000080845.17_7	Primary	Primary	0.244177	0.27514	0.0740915	0.0831635	0.323428	VAR_20_35156142_G_A	0.455948
ENST00000340491.8_2	ENSG00000080845.17_7	Conditional 1	Primary	0.00233462	0.732577	0.000708405	0.222247	0.0421337	VAR_20_35156746_G_C	0.28834
ENST00000475894.5_2	ENSG00000080845.17_7	Primary	Primary	0.000478786	0.404581	0.00014528	0.122291	0.472503	VAR_20_35172557_C_A	0.69076
ENST00000263511.8_2	ENSG00000080947.15_5	Primary	Primary	0.0923982	0.0208574	0.136107	0.0300033	0.720634	VAR_1_16825607_A_T	0.634359
ENST00000420820.7_3	ENSG00000080947.15_5	Primary	Primary	0.0717079	0.324405	0.105629	0.477845	0.0204127	VAR_1_16825607_A_T	0.0990441
ENST00000590118.5_2	ENSG00000080947.15_5	Primary	Primary	0.00483704	0.0272932	0.0071252	0.0392828	0.921462	VAR_1_16847832_T_C	0.228479
ENST00000469941.5_1	ENSG00000081154.12_4	Primary	Primary	4.91207e-06	0.00505497	0.000965654	0.993745	0.000229379	VAR_3_101392041_C_T	0.073976
ENST00000356232.8_2	ENSG00000081307.12_5	Primary	Primary	0.420484	0.167591	0.278444	0.110956	0.0225253	VAR_3_132330054_A_G	0.126352
ENST00000412285.6_2	ENSG00000081377.17_7	Primary	Primary	0.00862315	0.0128917	0.254596	0.380279	0.34361	VAR_9_99257987_G_A	0.368212
ENST00000443905.6_2	ENSG00000081665.14_8	Primary	Primary	6.82282e-39	7.34156e-38	0.000998966	0.00975994	0.989241	VAR_19_19896767_G_C	0.190455
ENST00000443905.6_2	ENSG00000081665.14_8	Primary	Conditional 1	8.82719e-06	9.49832e-05	0.0805072	0.866228	0.0531607	VAR_19_19891154_C_G	0.330986
ENST00000443905.6_2	ENSG00000081665.14_8	Primary	Conditional 2	0.0254919	0.2743	0.0579501	0.623542	0.018716	VAR_19_19919409_C_CT	0.300272
ENST00000443905.6_2	ENSG00000081665.14_8	Primary	Conditional 3	0.0424913	0.457219	0.039465	0.424619	0.0362052	VAR_19_19919409_C_CT	0.487343
ENST00000443905.6_2	ENSG00000081665.14_8	Primary	Conditional 4	0.0263341	0.283363	0.0572197	0.615683	0.0174001	VAR_19_19919409_C_CT	0.2844
ENST00000540806.7_3	ENSG00000081665.14_8	Primary	Primary	4.40057e-54	8.14821e-38	6.44312e-19	0.0109412	0.989059	VAR_19_19896767_G_C	0.173316
ENST00000540806.7_3	ENSG00000081665.14_8	Primary	Conditional 1	5.92087e-21	0.000109632	5.40005e-17	0.999886	4.08345e-06	VAR_19_19882476_C_T	0.187938
ENST00000540806.7_3	ENSG00000081665.14_8	Primary	Conditional 2	1.62956e-17	0.301733	3.70444e-17	0.685911	0.0123567	VAR_19_19882476_C_T	0.167238
ENST00000540806.7_3	ENSG00000081665.14_8	Primary	Conditional 3	2.74407e-17	0.508099	2.54864e-17	0.471892	0.0200087	VAR_19_19882476_C_T	0.175113
ENST00000540806.7_3	ENSG00000081665.14_8	Primary	Conditional 4	1.68277e-17	0.311586	3.65639e-17	0.677015	0.011399	VAR_19_19882476_C_T	0.184814
ENST00000545006.1_2	ENSG00000081665.14_8	Primary	Primary	2.99933e-106	3.86873e-38	4.39149e-71	0.00466909	0.995331	VAR_19_19896767_G_C	0.199043
ENST00000545006.1_2	ENSG00000081665.14_8	Primary	Conditional 1	8.49952e-73	0.000109632	7.75188e-69	0.999887	3.82016e-06	VAR_19_19896767_G_C	0.194819
ENST00000545006.1_2	ENSG00000081665.14_8	Primary	Conditional 2	2.34326e-69	0.302249	5.3269e-69	0.687087	0.0106642	VAR_19_19896767_G_C	0.193009
ENST00000545006.1_2	ENSG00000081665.14_8	Primary	Conditional 3	3.94781e-69	0.509214	3.66664e-69	0.472929	0.0178565	VAR_19_19905169_A_C	0.194158
ENST00000545006.1_2	ENSG00000081665.14_8	Primary	Conditional 4	2.41694e-69	0.311752	5.25161e-69	0.677376	0.010872	VAR_19_19896767_G_C	0.195249
ENST00000545006.1_2	ENSG00000081665.14_8	Conditional 1	Primary	2.10671e-38	6.80807e-36	0.00308454	0.996807	0.000108463	VAR_19_19896767_G_C	0.176487
ENST00000545006.1_2	ENSG00000081665.14_8	Conditional 1	Conditional 1	1.35698e-08	4.38526e-06	0.000123762	0.0390343	0.960838	VAR_19_19893963_T_C	0.232601
ENST00000545006.1_2	ENSG00000081665.14_8	Conditional 1	Conditional 2	0.000909471	0.293907	0.00206748	0.668097	0.0350195	VAR_19_19963086_T_C	0.166801
ENST00000545006.1_2	ENSG00000081665.14_8	Conditional 1	Conditional 3	0.00154618	0.499667	0.00143606	0.464046	0.0333045	VAR_19_19963086_T_C	0.118012
ENST00000545006.1_2	ENSG00000081665.14_8	Conditional 1	Conditional 4	0.000955566	0.308803	0.00207629	0.67096	0.0172049	VAR_19_19963086_T_C	0.0976058
ENST00000194118.8_1	ENSG00000081791.9_8	Primary	Primary	8.52829e-08	5.90258e-07	0.000559948	0.00287894	0.99656	VAR_5_141310649_T_C	0.570082
ENST00000194118.8_1	ENSG00000081791.9_8	Primary	Conditional 1	1.03912e-07	7.19196e-07	0.0113197	0.077434	0.911245	VAR_5_141328745_T_C	0.969657
ENST00000194118.8_1	ENSG00000081791.9_8	Primary	Conditional 2	6.03763e-06	4.17875e-05	0.122158	0.845442	0.032353	VAR_5_141328745_T_C	0.359177
ENST00000432126.7_2	ENSG00000081791.9_8	Primary	Primary	4.35553e-05	1.85683e-05	0.285974	0.121322	0.592641	VAR_5_141310649_T_C	0.445819
ENST00000432126.7_2	ENSG00000081791.9_8	Primary	Conditional 1	5.61371e-06	2.3932e-06	0.611527	0.260574	0.127891	VAR_5_141328745_T_C	0.0667723
ENST00000432126.7_2	ENSG00000081791.9_8	Primary	Conditional 2	3.07531e-05	1.31105e-05	0.622218	0.265148	0.11259	VAR_5_141312252_T_G	0.486768
ENST00000397721.4_3	ENSG00000081803.16_8	Primary	Primary	3.34481e-07	0.000179329	0.00186071	0.997603	0.000356571	VAR_7_122546363_G_A	0.395835
ENST00000397721.4_3	ENSG00000081803.16_8	Primary	Conditional 1	0.000297348	0.159421	0.0015544	0.833375	0.00535253	VAR_7_121964937_A_G	0.131211
ENST00000194214.9_2	ENSG00000081870.11_4	Primary	Primary	1.69628e-09	0.000170078	4.27807e-07	0.0419363	0.957893	VAR_1_54432019_G_A	0.279224
ENST00000194214.9_2	ENSG00000081870.11_4	Primary	Conditional 1	2.79256e-06	0.279997	6.9964e-06	0.701478	0.0185146	VAR_1_54435037_GC_G	0.192876
ENST00000371377.3_2	ENSG00000081870.11_4	Primary	Primary	2.1393e-05	0.000471664	0.00539538	0.118079	0.876033	VAR_1_54432019_G_A	0.141487
ENST00000371377.3_2	ENSG00000081870.11_4	Primary	Conditional 1	0.0121479	0.267832	0.0304351	0.671	0.0185845	VAR_1_54413516_C_T	0.157732
ENST00000371378.6_2	ENSG00000081870.11_4	Primary	Primary	4.67254e-10	0.000193648	1.17843e-07	0.0478866	0.95192	VAR_1_54390019_A_T	0.166427
ENST00000371378.6_2	ENSG00000081870.11_4	Primary	Conditional 1	6.77943e-07	0.280965	1.6985e-06	0.703908	0.0151243	VAR_1_54382648_T_C	0.0784721
ENST00000264157.10_3	ENSG00000082258.13_5	Primary	Primary	8.27781e-12	4.91634e-11	0.113603	0.674499	0.211897	VAR_2_135701829_G_A	0.0483748
ENST00000357480.9_3	ENSG00000082641.16_7	Primary	Primary	0.000237176	0.103145	0.00204155	0.887836	0.0067401	VAR_17_46197755_A_G	0.0304798
ENST00000357480.9_3	ENSG00000082641.16_7	Primary	Conditional 1	0.000441338	0.191932	0.001401	0.609081	0.197144	VAR_17_46174070_G_T	0.0420438
ENST00000585291.5_3	ENSG00000082641.16_7	Primary	Primary	9.14909e-17	0.103689	7.87528e-16	0.892525	0.00378575	VAR_17_46207499_C_T	0.107706
ENST00000585291.5_3	ENSG00000082641.16_7	Primary	Conditional 1	1.46498e-16	0.166031	4.65052e-16	0.52675	0.307219	VAR_17_46207499_C_T	0.109058
ENST00000316626.5_4	ENSG00000082701.16_7	Primary	Primary	0.0327385	0.132287	0.154147	0.622808	0.0580196	VAR_3_119608947_C_A	0.0914012
ENST00000316626.5_4	ENSG00000082701.16_7	Primary	Conditional 1	0.0939815	0.379752	0.0961308	0.388395	0.0417402	VAR_3_120164314_T_C	0.350159
ENST00000296181.9_3	ENSG00000082781.12_6	Primary	Primary	0.0194648	0.0798642	0.0815479	0.334106	0.485017	VAR_3_124442738_G_T	0.404422
ENST00000461306.1_2	ENSG00000082781.12_6	Primary	Primary	0.0456353	0.0857081	0.191189	0.358756	0.318711	VAR_3_124445764_C_G	0.373239
ENST00000520318.1_2	ENSG00000083099.11_5	Primary	Primary	2.06504e-07	4.58988e-07	0.303306	0.674123	0.0225699	VAR_6_90336469_A_G	0.215232
ENST00000520318.1_2	ENSG00000083099.11_5	Primary	Conditional 1	0.150057	0.333526	0.134727	0.299369	0.0823204	VAR_6_90474975_TAC_T	0.109278
ENST00000523377.2_3	ENSG00000083099.11_5	Primary	Primary	2.38651e-16	1.74479e-07	3.50523e-10	0.255524	0.744476	VAR_6_90465626_T_G	0.895325
ENST00000523377.2_3	ENSG00000083099.11_5	Primary	Conditional 1	5.58575e-10	0.408376	5.01508e-10	0.36643	0.225194	VAR_6_90489773_G_A	0.15549
ENST00000523377.2_3	ENSG00000083099.11_5	Conditional 1	Primary	4.90655e-08	3.82467e-07	0.0720657	0.561389	0.366545	VAR_6_90345698_C_G	0.23832
ENST00000523377.2_3	ENSG00000083099.11_5	Conditional 1	Conditional 1	0.0112416	0.0876288	0.0100931	0.0778631	0.813173	VAR_6_90455429_T_C	0.241295
ENST00000524153.5_2	ENSG00000083099.11_5	Primary	Primary	1.08374e-11	1.01613e-07	1.59175e-05	0.148395	0.851589	VAR_6_90363849_G_A	0.172862
ENST00000524153.5_2	ENSG00000083099.11_5	Primary	Conditional 1	5.28473e-05	0.495507	4.74482e-05	0.444824	0.0595688	VAR_6_90348480_T_TG	0.115032
ENST00000595851.5_2	ENSG00000083807.10_8	Primary	Primary	2.21279e-05	0.00016775	0.0140005	0.105256	0.880554	VAR_19_58951811_C_A	0.339939
ENST00000651718.1_1	ENSG00000083828.16_6	Primary	Primary	7.28627e-10	1.11712e-09	0.169102	0.258692	0.572206	VAR_19_58251468_G_A	0.497155
ENST00000263095.10_2	ENSG00000083844.10_6	Primary	Primary	4.91495e-10	0.00841778	3.92566e-09	0.066309	0.925273	VAR_19_57700653_C_T	0.202848
ENST00000263095.10_2	ENSG00000083844.10_6	Primary	Conditional 1	7.31616e-09	0.125303	5.48408e-09	0.0931436	0.781553	VAR_19_57700653_C_T	0.201234
ENST00000263095.10_2	ENSG00000083844.10_6	Conditional 1	Primary	3.25706e-05	0.00181961	0.000260147	0.0135492	0.984339	VAR_19_57742489_C_T	0.499754
ENST00000263095.10_2	ENSG00000083844.10_6	Conditional 1	Conditional 1	0.000472911	0.0264199	0.000354487	0.0188501	0.953903	VAR_19_57742489_C_T	0.499352
ENST00000263095.10_2	ENSG00000083844.10_6	Conditional 2	Primary	0.0191069	0.0853658	0.15261	0.68177	0.0611469	VAR_19_57795035_A_G	0.506893
ENST00000263095.10_2	ENSG00000083844.10_6	Conditional 2	Conditional 1	0.101241	0.452326	0.0758889	0.339024	0.0315196	VAR_19_57742472_G_C	0.350788
ENST00000263095.10_2	ENSG00000083844.10_6	Conditional 3	Primary	0.0331942	0.0159057	0.265128	0.126482	0.55929	VAR_19_57795035_A_G	0.665059
ENST00000263095.10_2	ENSG00000083844.10_6	Conditional 3	Conditional 1	0.373265	0.178858	0.279793	0.134035	0.0340491	VAR_19_57749515_A_G	0.249513
ENST00000536056.1_1	ENSG00000083844.10_6	Primary	Primary	0.022078	0.0244779	0.176341	0.194927	0.582176	VAR_19_57742489_C_T	0.442999
ENST00000536056.1_1	ENSG00000083844.10_6	Primary	Conditional 1	0.180487	0.200106	0.13529	0.149661	0.334456	VAR_19_57742489_C_T	0.420396
ENST00000600531.5_1	ENSG00000083844.10_6	Primary	Primary	2.22112e-05	0.00906143	0.000177405	0.0714559	0.919283	VAR_19_57699833_C_CT	0.12424
ENST00000600531.5_1	ENSG00000083844.10_6	Primary	Conditional 1	0.000322825	0.131702	0.000241984	0.0979517	0.769782	VAR_19_57699833_C_CT	0.122413
ENST00000500085.2_2	ENSG00000083857.14_7	Primary	Primary	3.63974e-09	0.00278307	1.30406e-06	0.997134	8.16351e-05	VAR_4_187509320_G_A	0.196283
ENST00000500085.2_2	ENSG00000083857.14_7	Primary	Conditional 1	2.09731e-07	0.160367	1.09194e-06	0.834932	0.0046995	VAR_4_187509320_G_A	0.196472
ENST00000512772.5_4	ENSG00000083857.14_7	Primary	Primary	6.24032e-12	0.00278308	2.23582e-09	0.997136	8.13761e-05	VAR_4_187515504_T_C	0.711297
ENST00000512772.5_4	ENSG00000083857.14_7	Primary	Conditional 1	3.59586e-10	0.160369	1.87215e-09	0.834942	0.00468913	VAR_4_187515504_T_C	0.711298
ENST00000507529.1_2	ENSG00000083896.12_5	Primary	Primary	6.20246e-05	6.46351e-05	0.10405	0.107641	0.788182	VAR_4_69244151_G_A	0.0680489
ENST00000263780.9_2	ENSG00000083937.9_4	Primary	Primary	3.41764e-22	4.62571e-18	2.80962e-06	0.0370647	0.962932	VAR_3_87254027_C_G	0.15093
ENST00000263780.9_2	ENSG00000083937.9_4	Primary	Conditional 1	5.60093e-05	0.758077	1.61076e-05	0.217989	0.0238619	VAR_3_87265821_T_G	0.0640055
ENST00000494980.5_1	ENSG00000083937.9_4	Primary	Primary	5.50618e-22	5.25598e-18	4.52659e-06	0.0422513	0.957744	VAR_3_87265821_T_G	0.209558
ENST00000494980.5_1	ENSG00000083937.9_4	Primary	Conditional 1	7.93902e-05	0.757826	2.28316e-05	0.217917	0.0241546	VAR_3_87265821_T_G	0.0770427
ENST00000494980.5_1	ENSG00000083937.9_4	Conditional 1	Primary	1.00436e-17	1.07822e-16	0.0825681	0.886366	0.0310663	VAR_3_87244101_T_A	0.741601
ENST00000494980.5_1	ENSG00000083937.9_4	Conditional 1	Conditional 1	0.0614629	0.659825	0.017676	0.189686	0.0713497	VAR_3_87244101_T_A	0.102906
ENST00000264712.8_3	ENSG00000084731.15_6	Primary	Primary	0.0918906	0.0163532	0.717358	0.127617	0.0467814	VAR_2_26693215_T_C	0.711479
ENST00000342935.7_1	ENSG00000085117.12_6	Primary	Primary	0.271202	0.0989793	0.437928	0.159796	0.032094	VAR_11_44524545_G_A	0.251663
ENST00000517424.1_2	ENSG00000085382.12_6	Primary	Primary	2.91157e-06	1.05978e-05	0.200558	0.72994	0.0694884	VAR_6_105235975_A_G	0.241254
ENST00000517424.1_2	ENSG00000085382.12_6	Primary	Conditional 1	0.0542324	0.1974	0.0372801	0.135119	0.575968	VAR_6_105179529_G_C	0.0848359
ENST00000262124.15_2	ENSG00000085415.16_6	Primary	Primary	3.39871e-05	0.00432342	0.00747545	0.950897	0.03727	VAR_18_13123645_C_G	0.11139
ENST00000399892.7_3	ENSG00000085415.16_6	Primary	Primary	1.67461e-06	0.0043447	0.00036833	0.955576	0.039709	VAR_18_12966560_T_A	0.0801131
ENST00000198536.7_4	ENSG00000085514.16_7	Primary	Primary	1.62831e-64	1.03573e-57	4.13822e-09	0.0253476	0.974652	VAR_7_99951315_A_G	0.160169
ENST00000432297.6_4	ENSG00000085514.16_7	Primary	Primary	1.53159e-78	7.14616e-58	3.89243e-23	0.0171786	0.982821	VAR_7_99951315_A_G	0.16241
ENST00000301843.13_2	ENSG00000085733.16_4	Primary	Primary	7.54428e-09	0.459044	8.62146e-09	0.524571	0.0163846	VAR_11_70268910_C_T	0.131175
ENST00000525852.3_1	ENSG00000085733.16_4	Primary	Primary	1.63579e-05	0.458856	1.86935e-05	0.524355	0.0167548	VAR_11_70278573_A_G	0.164465
ENST00000371733.8_3	ENSG00000085832.17_8	Primary	Primary	5.03935e-17	3.97341e-17	0.00629729	0.00397554	0.989727	VAR_1_51836342_G_A	0.332942
ENST00000265498.6_2	ENSG00000085871.9_4	Primary	Primary	5.88673e-42	0.000150408	3.8991e-38	0.99623	0.00361951	VAR_4_140616462_G_A	1
ENST00000506797.5_1	ENSG00000085871.9_4	Primary	Primary	2.15749e-43	0.000150408	1.42902e-39	0.99623	0.00361951	VAR_4_140616462_G_A	1
ENST00000430158.5_4	ENSG00000085982.13_6	Primary	Primary	5.92369e-18	7.61233e-16	0.00771931	0.991981	0.000299755	VAR_2_234464498_T_C	0.436685
ENST00000430158.5_4	ENSG00000085982.13_6	Primary	Conditional 1	0.00342581	0.440239	0.00366915	0.471429	0.0812367	VAR_2_234443000_T_C	0.153805
ENST00000483519.5_2	ENSG00000085982.13_6	Primary	Primary	2.97873e-17	7.34082e-16	0.0388166	0.956596	0.00458764	VAR_2_234464498_T_C	0.43368
ENST00000483519.5_2	ENSG00000085982.13_6	Primary	Conditional 1	0.0168504	0.415264	0.0180473	0.444656	0.105182	VAR_2_234438354_C_T	0.121504
ENST00000372009.3_2	ENSG00000086015.22_5	Primary	Primary	5.28156e-50	2.08525e-35	2.53282e-15	1	6.14221e-16	VAR_1_46555300_T_C	0.0404142
ENST00000674079.1_1	ENSG00000086015.22_5	Primary	Primary	1.51035e-41	2.08524e-35	7.24303e-07	0.999999	1.34764e-07	VAR_1_46555300_T_C	0.0364209
ENST00000318524.6_1	ENSG00000086102.19_4	Primary	Primary	7.85722e-14	1.26688e-12	0.00374804	0.0594957	0.936756	VAR_9_33314973_A_T	0.146791
ENST00000379540.8_2	ENSG00000086102.19_4	Primary	Primary	3.7332e-14	1.56277e-12	0.00178081	0.0736222	0.924597	VAR_9_33314973_A_T	0.132698
ENST00000262225.8_2	ENSG00000086598.11_4	Primary	Primary	0.00405594	0.000745388	0.810132	0.148847	0.0362198	VAR_12_124125961_C_T	0.225037
ENST00000559775.5_1	ENSG00000086666.19_7	Primary	Primary	0.0920922	0.617766	0.0347767	0.233264	0.0221007	VAR_15_79975545_C_CTTGT	0.126962
ENST00000356406.10_3	ENSG00000087008.16_5	Primary	Primary	7.07808e-14	0.13122	4.66185e-13	0.864255	0.00452486	VAR_4_8368433_G_A	0.842738
ENST00000503233.5_2	ENSG00000087008.16_5	Primary	Primary	0.0252931	0.105407	0.166588	0.694235	0.00847712	VAR_4_8118551_A_C	0.254876
ENST00000200453.6_3	ENSG00000087074.8_5	Primary	Primary	4.27488e-15	0.000131746	3.24427e-11	0.999841	2.73276e-05	VAR_19_49378328_C_T	0.398974
ENST00000200453.6_3	ENSG00000087074.8_5	Primary	Conditional 1	3.51218e-12	0.108241	2.41326e-11	0.743586	0.148173	VAR_19_49378328_C_T	0.478842
ENST00000200453.6_3	ENSG00000087074.8_5	Primary	Conditional 2	8.67678e-12	0.267407	1.26347e-11	0.389042	0.343551	VAR_19_49378328_C_T	0.454862
ENST00000600406.1_2	ENSG00000087074.8_5	Primary	Primary	2.72915e-15	0.000131747	2.07119e-11	0.999845	2.32566e-05	VAR_19_49379326_T_C	0.593089
ENST00000600406.1_2	ENSG00000087074.8_5	Primary	Conditional 1	2.30085e-12	0.111071	1.58094e-11	0.763056	0.125873	VAR_19_49379326_T_C	0.555103
ENST00000600406.1_2	ENSG00000087074.8_5	Primary	Conditional 2	5.83358e-12	0.28161	8.49459e-12	0.409759	0.308631	VAR_19_49379326_T_C	0.576747
ENST00000488670.1_1	ENSG00000087077.14_7	Primary	Primary	1.2382e-07	1.39523e-07	0.0604086	0.0671977	0.872393	VAR_7_100468398_T_C	0.0986645
ENST00000262764.11_2	ENSG00000087157.19_5	Primary	Primary	1.83682e-07	0.000366618	0.000498186	0.994346	0.00478934	VAR_17_76421360_TTTATC_T	0.0595118
ENST00000588281.5_1	ENSG00000087157.19_5	Primary	Primary	6.01867e-09	0.000173202	1.6324e-05	0.469233	0.530578	VAR_17_76400321_A_G	0.125625
ENST00000591996.1_1	ENSG00000087157.19_5	Primary	Primary	3.10952e-10	0.000367913	8.4337e-07	0.997859	0.00177186	VAR_17_76431222_C_T	0.484027
ENST00000592043.5_1	ENSG00000087157.19_5	Primary	Primary	2.75376e-05	0.000338773	0.0746882	0.918823	0.00612291	VAR_17_76400321_A_G	0.118366
ENST00000570283.1_4	ENSG00000087245.13_7	Primary	Primary	0.278194	0.361559	0.147332	0.191461	0.0214537	VAR_16_55522200_G_C	0.108826
ENST00000262134.10_2	ENSG00000087253.13_5	Primary	Primary	1.20526e-09	0.0298346	3.00352e-08	0.743257	0.226909	VAR_16_55600034_T_C	0.0999867
ENST00000262134.10_2	ENSG00000087253.13_5	Primary	Conditional 1	9.40279e-10	0.0232754	3.73975e-08	0.925675	0.0510491	VAR_16_55606360_A_G	0.109239
ENST00000562299.1_1	ENSG00000087253.13_5	Primary	Primary	2.17656e-07	0.0208915	5.42403e-06	0.520163	0.45894	VAR_16_55618827_AGAGT_A	0.849614
ENST00000562299.1_1	ENSG00000087253.13_5	Primary	Conditional 1	2.34103e-07	0.0224702	9.31093e-06	0.893618	0.0839019	VAR_16_55618827_AGAGT_A	0.79108
ENST00000565682.5_1	ENSG00000087263.17_4	Primary	Primary	0.217977	0.242658	0.246951	0.274896	0.0175189	VAR_16_56667614_C_T	0.206212
ENST00000568397.1_1	ENSG00000087263.17_4	Primary	Primary	0.00111583	0.0544672	0.00126416	0.060825	0.882328	VAR_16_56493573_C_T	0.438205
ENST00000264758.11_2	ENSG00000087274.17_7	Primary	Primary	0.000165847	4.83865e-05	0.731295	0.213303	0.0551884	VAR_4_2887588_T_C	0.268797
ENST00000264758.11_2	ENSG00000087274.17_7	Primary	Conditional 1	0.140382	0.0409569	0.582291	0.169819	0.0665513	VAR_4_2446725_C_G	0.174149
ENST00000553479.1_1	ENSG00000087302.9_5	Primary	Primary	4.66196e-91	3.1318e-45	3.04499e-48	0.019475	0.980525	VAR_14_52470889_A_G	0.269448
ENST00000553479.1_1	ENSG00000087302.9_5	Primary	Conditional 1	4.66196e-91	3.1318e-45	3.04499e-48	0.019475	0.980525	VAR_14_52470889_A_G	0.269448
ENST00000556760.5_1	ENSG00000087302.9_5	Primary	Primary	7.51113e-45	5.12543e-44	0.0490594	0.334154	0.616787	VAR_14_52470889_A_G	0.66984
ENST00000556760.5_1	ENSG00000087302.9_5	Primary	Conditional 1	7.51113e-45	5.12543e-44	0.0490594	0.334154	0.616787	VAR_14_52470889_A_G	0.66984
ENST00000557553.5_1	ENSG00000087302.9_5	Primary	Primary	7.07252e-65	3.53261e-45	4.61946e-22	0.0220956	0.977904	VAR_14_52461497_T_C	0.251978
ENST00000557553.5_1	ENSG00000087302.9_5	Primary	Conditional 1	7.07252e-65	3.53261e-45	4.61946e-22	0.0220956	0.977904	VAR_14_52461497_T_C	0.251978
ENST00000393427.6_1	ENSG00000087884.14_7	Primary	Primary	1.21297e-14	2.20851e-13	0.051344	0.93483	0.013826	VAR_11_77581416_T_A	0.298711
ENST00000393427.6_1	ENSG00000087884.14_7	Primary	Conditional 1	0.00264424	0.0481449	0.0490272	0.892654	0.00752979	VAR_11_77245497_A_C	0.453547
ENST00000526415.5_1	ENSG00000087884.14_7	Primary	Primary	1.64845e-25	2.36243e-13	6.97774e-13	1	2.379e-10	VAR_11_77546518_C_CAT	0.0822423
ENST00000526415.5_1	ENSG00000087884.14_7	Primary	Conditional 1	3.56486e-14	0.051089	6.60965e-13	0.947246	0.00166506	VAR_11_77546518_C_CAT	0.0780317
ENST00000533193.5_1	ENSG00000087884.14_7	Primary	Primary	6.29589e-45	2.36243e-13	2.665e-32	1	2.13132e-10	VAR_11_77540247_TTCACA_T	0.144967
ENST00000533193.5_1	ENSG00000087884.14_7	Primary	Conditional 1	1.36153e-33	0.0510893	2.52444e-32	0.947252	0.00165826	VAR_11_77538958_A_G	0.161799
ENST00000648964.1_1	ENSG00000088035.18_7	Primary	Primary	0.0171788	0.0390285	0.222452	0.505173	0.216167	VAR_1_63825745_T_C	0.202735
ENST00000648964.1_1	ENSG00000088035.18_7	Primary	Conditional 1	0.121228	0.275417	0.111321	0.25267	0.239364	VAR_1_63532094_A_G	0.404376
ENST00000263239.7_2	ENSG00000088205.13_4	Primary	Primary	0.000810975	0.0272994	0.0277911	0.935508	0.00859095	VAR_2_118606530_C_T	0.151752
ENST00000263239.7_2	ENSG00000088205.13_4	Primary	Conditional 1	0.00218987	0.0737163	0.0265268	0.892951	0.00461642	VAR_2_118517673_TCTC_T	0.0716712
ENST00000202028.9_2	ENSG00000088367.23_8	Primary	Primary	0.000304142	0.00658383	0.0015895	0.0334502	0.958072	VAR_20_34725602_G_A	0.18559
ENST00000441639.5_2	ENSG00000088367.23_8	Primary	Primary	3.4903e-05	0.0709445	0.000182409	0.370209	0.558629	VAR_20_34804938_G_A	0.20811
ENST00000652315.1_2	ENSG00000088387.19_8	Primary	Primary	0.124903	0.110638	0.101102	0.0889807	0.574376	VAR_13_99436483_C_T	0.940166
ENST00000267339.6_3	ENSG00000088448.14_6	Primary	Primary	0.000754112	0.309477	0.00100537	0.412315	0.276448	VAR_13_111552119_G_A	0.127891
ENST00000310847.8_2	ENSG00000088448.14_6	Primary	Primary	1.34217e-24	0.419296	1.78937e-24	0.55898	0.021724	VAR_13_111545198_A_AGT	0.998292
ENST00000475809.1_2	ENSG00000088448.14_6	Primary	Primary	0.136321	0.248974	0.181741	0.331829	0.101135	VAR_13_111528111_T_C	0.0828055
ENST00000378863.9_3	ENSG00000088766.12_6	Primary	Primary	1.74516e-13	5.6305e-05	2.442e-11	0.00688569	0.993058	VAR_20_6019481_A_G	0.631248
ENST00000378868.4_2	ENSG00000088766.12_6	Primary	Primary	1.99172e-26	0.00709327	2.78701e-24	0.992561	0.000346181	VAR_20_5996831_A_AG	0.208352
ENST00000478846.1_1	ENSG00000088766.12_6	Primary	Primary	1.67214e-29	0.00709327	2.33983e-27	0.99256	0.000346561	VAR_20_5996831_A_AG	0.232568
ENST00000262919.10_2	ENSG00000088812.18_5	Primary	Primary	0.000108462	0.143269	7.74627e-05	0.101567	0.754978	VAR_20_3624552_G_T	0.503758
ENST00000446916.2_1	ENSG00000088812.18_5	Primary	Primary	0.000298203	0.141981	0.000212974	0.100645	0.756862	VAR_20_3624552_G_T	0.502586
ENST00000381653.9_2	ENSG00000088833.17_6	Primary	Primary	4.91002e-27	0.000354621	1.38401e-23	0.999583	6.25364e-05	VAR_20_1432828_A_G	0.149798
ENST00000381653.9_2	ENSG00000088833.17_6	Primary	Conditional 1	7.6107e-24	0.549674	5.91381e-24	0.427095	0.0232309	VAR_20_1432828_A_G	0.150982
ENST00000381653.9_2	ENSG00000088833.17_6	Primary	Conditional 2	7.36534e-24	0.531953	6.13969e-24	0.443408	0.0246392	VAR_20_1432828_A_G	0.150379
ENST00000476071.5_3	ENSG00000088833.17_6	Primary	Primary	1.79273e-10	4.28276e-06	5.05324e-07	0.0110831	0.988912	VAR_20_1421627_GC_G	0.22355
ENST00000476071.5_3	ENSG00000088833.17_6	Primary	Conditional 1	2.20872e-05	0.527653	1.71626e-05	0.409945	0.062363	VAR_20_1438230_C_T	0.391558
ENST00000476071.5_3	ENSG00000088833.17_6	Primary	Conditional 2	1.98921e-05	0.475213	1.65819e-05	0.396006	0.128744	VAR_20_1438230_C_T	0.450549
ENST00000555568.5_2	ENSG00000088833.17_6	Primary	Primary	8.28331e-12	3.54429e-06	2.33485e-08	0.00899943	0.990997	VAR_20_1421627_GC_G	0.248415
ENST00000555568.5_2	ENSG00000088833.17_6	Primary	Conditional 1	1.22992e-06	0.526261	9.55694e-07	0.408861	0.0648757	VAR_20_1438230_C_T	0.395437
ENST00000555568.5_2	ENSG00000088833.17_6	Primary	Conditional 2	1.10545e-06	0.473002	9.21491e-07	0.394158	0.132838	VAR_20_1438230_C_T	0.457831
ENST00000619189.5_4	ENSG00000088970.16_8	Primary	Primary	2.921e-05	0.000175764	0.116651	0.701736	0.181409	VAR_20_21179145_G_A	0.412768
ENST00000463050.5_2	ENSG00000089006.16_5	Primary	Primary	1.14638e-05	0.00960304	0.000977937	0.819031	0.170377	VAR_20_17913286_T_C	0.47443
ENST00000476648.5_2	ENSG00000089006.16_5	Primary	Primary	2.60966e-11	0.011537	2.22621e-09	0.984175	0.0042883	VAR_20_17918394_T_A	0.109325
ENST00000476648.5_2	ENSG00000089006.16_5	Conditional 1	Primary	0.000228313	0.000512502	0.0194766	0.0427827	0.937	VAR_20_17920275_CCCA_C	0.180787
ENST00000490175.5_2	ENSG00000089006.16_5	Primary	Primary	4.02191e-06	0.0114827	0.000343095	0.979536	0.00863442	VAR_20_17945546_G_A	0.278326
ENST00000202834.11_2	ENSG00000089063.15_6	Primary	Primary	5.60834e-44	1.39254e-39	4.02725e-05	0.999959	1.1935e-06	VAR_20_5081049_T_C	0.597426
ENST00000202834.11_2	ENSG00000089063.15_6	Primary	Conditional 1	1.09138e-08	0.000270988	2.1662e-06	0.0528395	0.946887	VAR_20_5058969_G_A	0.216403
ENST00000202834.11_2	ENSG00000089063.15_6	Conditional 1	Primary	2.48974e-41	1.23489e-39	0.0178784	0.886658	0.0954636	VAR_20_5081049_T_C	0.577492
ENST00000202834.11_2	ENSG00000089063.15_6	Conditional 1	Conditional 1	9.83231e-05	0.00487675	0.0195154	0.967944	0.00756555	VAR_20_5110705_A_G	0.0974883
ENST00000636835.1_3	ENSG00000089177.18_5	Primary	Primary	8.20795e-05	0.000243297	0.249283	0.738903	0.0114893	VAR_20_16534948_A_G	0.539688
ENST00000423823.6_1	ENSG00000089335.21_6	Primary	Primary	8.35987e-12	5.86163e-12	0.546044	0.382795	0.0711612	VAR_19_35135509_T_G	0.0877205
ENST00000423823.6_1	ENSG00000089335.21_6	Primary	Conditional 1	2.03993e-05	1.43032e-05	0.55107	0.386327	0.0625682	VAR_19_35155791_T_C	0.243108
ENST00000423823.6_1	ENSG00000089335.21_6	Conditional 1	Primary	6.93962e-12	3.83704e-12	0.453277	0.250329	0.296394	VAR_19_35135509_T_G	0.0881391
ENST00000423823.6_1	ENSG00000089335.21_6	Conditional 1	Conditional 1	2.16465e-05	1.19687e-05	0.584761	0.323233	0.0919721	VAR_19_35134580_C_T	0.0872758
ENST00000446502.6_1	ENSG00000089335.21_6	Primary	Primary	8.7188e-14	1.49252e-11	0.00569489	0.974852	0.0194532	VAR_19_35165633_T_G	0.0791684
ENST00000446502.6_1	ENSG00000089335.21_6	Primary	Conditional 1	2.14899e-07	3.67872e-05	0.00580531	0.993773	0.000384424	VAR_19_35132553_ATCACCTTT_A	0.240141
ENST00000446502.6_1	ENSG00000089335.21_6	Conditional 1	Primary	1.48801e-21	1.53099e-11	9.71928e-11	1	2.67565e-10	VAR_19_35134619_A_T	0.696765
ENST00000446502.6_1	ENSG00000089335.21_6	Conditional 1	Conditional 1	3.59763e-15	3.70154e-05	9.71868e-11	0.999938	2.47411e-05	VAR_19_35134619_A_T	0.999546
ENST00000446502.6_1	ENSG00000089335.21_6	Conditional 2	Primary	1.33723e-12	4.41894e-12	0.087344	0.288009	0.624647	VAR_19_35165633_T_G	0.0788109
ENST00000446502.6_1	ENSG00000089335.21_6	Conditional 2	Conditional 1	7.52401e-06	2.48635e-05	0.203255	0.671541	0.125172	VAR_19_35155791_T_C	0.205448
ENST00000509196.1_1	ENSG00000089335.21_6	Primary	Primary	9.6681e-18	4.63519e-13	6.31494e-07	0.0293051	0.970694	VAR_19_35135509_T_G	0.0794889
ENST00000509196.1_1	ENSG00000089335.21_6	Primary	Conditional 1	7.72062e-10	3.70151e-05	2.08566e-05	0.99993	1.20388e-05	VAR_19_35155791_T_C	0.201099
ENST00000510002.1_1	ENSG00000089335.21_6	Primary	Primary	5.19924e-13	4.79846e-12	0.03396	0.312769	0.653271	VAR_19_35146785_G_C	0.0913394
ENST00000510002.1_1	ENSG00000089335.21_6	Primary	Conditional 1	3.07422e-06	2.83724e-05	0.0830473	0.766306	0.150615	VAR_19_35155791_T_C	0.263268
ENST00000598118.1_1	ENSG00000089351.14_5	Primary	Primary	1.59366e-26	8.53171e-11	4.05008e-18	0.0207029	0.979297	VAR_19_35507763_C_T	0.271955
ENST00000563332.6_2	ENSG00000089486.17_7	Primary	Primary	5.08583e-18	3.20572e-15	0.000412837	0.259481	0.740106	VAR_16_4576798_A_C	0.609684
ENST00000564828.5_2	ENSG00000089486.17_7	Primary	Primary	4.60232e-18	9.77981e-16	0.000373589	0.0784655	0.921161	VAR_16_4578641_C_T	0.418001
ENST00000567695.6_3	ENSG00000089486.17_7	Primary	Primary	8.93482e-26	1.95799e-15	7.25275e-12	0.158096	0.841904	VAR_16_4576798_A_C	0.697375
ENST00000261530.12_3	ENSG00000089916.18_7	Primary	Primary	2.8448e-06	0.0985415	3.21485e-06	0.110569	0.790883	VAR_14_76621671_C_T	0.262045
ENST00000553588.1_4	ENSG00000089916.18_7	Primary	Primary	0.000144313	0.449927	0.000163085	0.508412	0.0413544	VAR_14_76619167_A_C	0.386811
ENST00000553588.1_4	ENSG00000089916.18_7	Conditional 1	Primary	0.133998	0.305886	0.151429	0.345612	0.0630757	VAR_14_76619167_A_C	0.0625556
ENST00000262554.7_3	ENSG00000090054.15_6	Primary	Primary	9.68222e-07	0.000586062	0.00164509	0.995766	0.00200147	VAR_9_94756094_C_T	0.276259
ENST00000262554.7_3	ENSG00000090054.15_6	Primary	Conditional 1	0.000498646	0.301829	0.00066538	0.402458	0.294549	VAR_9_94756094_C_T	0.265243
ENST00000337841.4_2	ENSG00000090054.15_6	Primary	Primary	4.38866e-14	0.000586775	7.45671e-11	0.996977	0.00243575	VAR_9_94756094_C_T	0.495317
ENST00000337841.4_2	ENSG00000090054.15_6	Primary	Conditional 1	2.06844e-11	0.276556	2.76008e-11	0.368674	0.35477	VAR_9_94756094_C_T	0.439744
ENST00000355852.6_2	ENSG00000090097.21_9	Primary	Primary	0.0536779	0.0472738	0.0620719	0.0538833	0.783093	VAR_3_51999463_G_C	0.96598
ENST00000398838.8_4	ENSG00000090238.12_6	Primary	Primary	1.43896e-22	5.37068e-11	1.7322e-13	0.0637153	0.936285	VAR_16_30110467_T_C	0.618357
ENST00000398841.6_3	ENSG00000090238.12_6	Primary	Primary	8.12287e-47	2.15158e-11	9.7782e-38	0.0249254	0.975075	VAR_16_30110467_T_C	0.637823
ENST00000303400.9_3	ENSG00000090316.16_5	Primary	Primary	2.56988e-24	5.17509e-21	1.28125e-06	0.0015817	0.998417	VAR_4_1324515_C_T	0.997438
ENST00000512289.5_1	ENSG00000090316.16_5	Primary	Primary	1.46746e-40	2.18342e-21	7.31622e-23	8.8663e-05	0.999911	VAR_4_1324515_C_T	1
ENST00000512289.5_1	ENSG00000090316.16_5	Conditional 1	Primary	8.81951e-24	2.00575e-18	4.3971e-06	0.999995	1.30982e-07	VAR_4_1324515_C_T	0.908521
ENST00000515766.1_1	ENSG00000090316.16_5	Primary	Primary	6.48103e-31	2.00576e-18	3.23121e-13	1	2.48872e-13	VAR_4_1324515_C_T	0.390939
ENST00000434585.5_4	ENSG00000090565.17_8	Primary	Primary	0.000561921	0.0250394	0.0201808	0.899211	0.0550066	VAR_16_566945_C_T	0.825536
ENST00000450428.5_1	ENSG00000090565.17_8	Primary	Primary	0.00588917	0.0208607	0.211504	0.749177	0.0125696	VAR_16_566945_C_T	0.695254
ENST00000527076.1_1	ENSG00000090581.10_5	Primary	Primary	1.3467e-05	9.01854e-05	0.0415732	0.277725	0.680598	VAR_16_1439295_T_C	0.258138
ENST00000527076.1_1	ENSG00000090581.10_5	Primary	Conditional 1	0.0681309	0.456256	0.0586072	0.392453	0.0245527	VAR_16_1321875_T_G	0.552797
ENST00000527076.1_1	ENSG00000090581.10_5	Primary	Conditional 2	0.0594084	0.397844	0.0642054	0.429919	0.0486235	VAR_16_1321875_T_G	0.687124
ENST00000558302.1_1	ENSG00000090661.12_5	Primary	Primary	3.59709e-31	1.52467e-29	0.0230178	0.975635	0.00134685	VAR_19_8274040_G_C	0.992181
ENST00000421625.6_2	ENSG00000090686.16_5	Primary	Primary	0.00223846	0.0402397	0.0498103	0.8954	0.0123112	VAR_1_22038094_G_A	0.120081
ENST00000422840.7_3	ENSG00000090863.12_5	Primary	Primary	0.243639	0.377047	0.122076	0.188851	0.0683874	VAR_16_74894073_C_T	0.835876
ENST00000422840.7_3	ENSG00000090863.12_5	Primary	Conditional 1	1.66737e-65	2.58036e-65	0.385955	0.597274	0.0167708	VAR_16_75010821_T_C	1
ENST00000422840.7_3	ENSG00000090863.12_5	Primary	Conditional 2	0.249454	0.386046	0.0978393	0.151297	0.115364	VAR_16_74894073_C_T	0.921943
ENST00000205135.8_4	ENSG00000090924.15_6	Primary	Primary	0.00159264	0.601101	0.00096321	0.363506	0.0328376	VAR_19_39929139_T_C	0.0810752
ENST00000425673.6_2	ENSG00000090924.15_6	Primary	Primary	0.0254162	0.569762	0.0153715	0.344541	0.0449089	VAR_19_39917761_G_A	0.0840485
ENST00000425673.6_2	ENSG00000090924.15_6	Conditional 1	Primary	0.143009	0.452173	0.0864905	0.273424	0.0449023	VAR_19_39590546_C_T	0.229734
ENST00000594161.1_3	ENSG00000090924.15_6	Primary	Primary	4.25714e-05	0.602873	2.57467e-05	0.364578	0.0324807	VAR_19_39951310_A_G	0.0525343
ENST00000430490.6_1	ENSG00000091073.19_4	Primary	Primary	0.00106702	0.00555436	0.0368427	0.191018	0.765518	VAR_7_76047965_C_A	0.0972752
ENST00000430490.6_1	ENSG00000091073.19_4	Primary	Conditional 1	0.0478122	0.248885	0.0306144	0.158848	0.51384	VAR_7_76021760_A_G	0.320194
ENST00000465488.1_1	ENSG00000091073.19_4	Primary	Primary	0.000565801	0.00314806	0.0195362	0.107829	0.868921	VAR_7_76139115_T_A	0.0817764
ENST00000465488.1_1	ENSG00000091073.19_4	Primary	Conditional 1	0.0736501	0.409782	0.0471585	0.262178	0.207231	VAR_7_76010456_C_G	0.0561995
ENST00000468546.5_1	ENSG00000091073.19_4	Primary	Primary	0.015426	0.0102722	0.532638	0.354596	0.0870678	VAR_7_76261532_C_T	0.188764
ENST00000468546.5_1	ENSG00000091073.19_4	Primary	Conditional 1	0.350193	0.233193	0.224231	0.149272	0.0431107	VAR_7_76062644_C_G	0.180567
ENST00000399138.5_2	ENSG00000091542.9_4	Primary	Primary	2.67746e-38	3.93855e-32	8.40988e-09	0.0113824	0.988618	VAR_17_18124908_C_T	0.330198
ENST00000490106.1_1	ENSG00000091542.9_4	Primary	Primary	2.8764e-38	4.06723e-32	9.03477e-09	0.0117869	0.988213	VAR_17_18124908_C_T	0.265798
ENST00000262467.10_4	ENSG00000091592.16_7	Primary	Primary	9.64362e-07	0.0069258	0.000131661	0.945506	0.0474359	VAR_17_5467196_A_G	0.702487
ENST00000262467.10_4	ENSG00000091592.16_7	Primary	Conditional 1	5.96318e-05	0.42826	4.39732e-05	0.315548	0.256089	VAR_17_5467196_A_G	0.782147
ENST00000572272.6_4	ENSG00000091592.16_7	Primary	Primary	1.99857e-05	0.000126402	0.00272857	0.0162763	0.980849	VAR_17_5446616_G_A	0.300954
ENST00000572272.6_4	ENSG00000091592.16_7	Primary	Conditional 1	0.0651754	0.41221	0.0480612	0.303798	0.170755	VAR_17_5467196_A_G	0.680875
ENST00000574406.1_2	ENSG00000091592.16_7	Primary	Primary	0.00189016	0.00514372	0.258057	0.70222	0.0326893	VAR_17_5446616_G_A	0.0975415
ENST00000574406.1_2	ENSG00000091592.16_7	Primary	Conditional 1	0.149342	0.406405	0.110127	0.299654	0.0344731	VAR_17_5118423_C_T	0.0615933
ENST00000206423.7_3	ENSG00000091986.15_8	Primary	Primary	4.90968e-14	8.76978e-14	0.352857	0.630264	0.0168786	VAR_3_112389564_A_T	0.235299
ENST00000554063.1_2	ENSG00000092036.18_6	Primary	Primary	6.59605e-45	6.70002e-45	0.414959	0.421336	0.163705	VAR_14_23416252_C_G	0.499165
ENST00000555986.5_4	ENSG00000092036.18_6	Primary	Primary	1.60513e-46	7.65578e-46	0.0100979	0.04722	0.942682	VAR_14_23416252_C_G	0.479856
ENST00000206542.9_3	ENSG00000092094.11_6	Primary	Primary	8.45473e-38	2.96446e-35	0.000347806	0.121072	0.87858	VAR_14_20917442_A_T	0.389464
ENST00000553640.3_3	ENSG00000092094.11_6	Primary	Primary	1.26658e-35	2.29387e-34	0.0521038	0.943635	0.00426112	VAR_14_20917442_A_T	0.149025
ENST00000554249.5_2	ENSG00000092094.11_6	Primary	Primary	5.00431e-46	4.96988e-36	2.05865e-12	0.0194643	0.980536	VAR_14_20917442_A_T	0.444422
ENST00000555223.5_4	ENSG00000092094.11_6	Primary	Primary	6.53576e-35	1.74904e-34	0.268864	0.719497	0.0116389	VAR_14_20917442_A_T	0.188116
ENST00000555656.5_2	ENSG00000092094.11_6	Primary	Primary	1.04694e-52	4.00898e-36	4.30683e-19	0.0155074	0.984493	VAR_14_20917442_A_T	0.37485
ENST00000555656.5_2	ENSG00000092094.11_6	Conditional 1	Primary	2.93167e-38	2.43057e-34	0.000120601	0.999874	5.51221e-06	VAR_14_20917442_A_T	0.156641
ENST00000556124.3_2	ENSG00000092094.11_6	Primary	Primary	3.13157e-37	1.30112e-35	0.00128825	0.0525786	0.946133	VAR_14_20917442_A_T	0.209106
ENST00000556439.1_2	ENSG00000092094.11_6	Primary	Primary	5.05697e-38	2.43031e-34	0.000208031	0.999766	2.61336e-05	VAR_14_20917442_A_T	0.173338
ENST00000560754.1_2	ENSG00000092098.17_6	Primary	Primary	7.38202e-09	0.498594	4.71335e-09	0.318164	0.183241	VAR_14_24624191_G_A	0.999695
ENST00000415395.6_2	ENSG00000092871.17_7	Primary	Primary	2.99811e-06	4.95618e-06	0.319729	0.528393	0.15187	VAR_17_33386131_A_G	0.439262
ENST00000415395.6_2	ENSG00000092871.17_7	Primary	Conditional 1	0.00345817	0.0057167	0.36836	0.608923	0.0135424	VAR_17_33597682_C_T	0.32975
ENST00000336509.8_1	ENSG00000092931.11_4	Primary	Primary	1.26138e-07	3.24143e-05	4.1294e-06	6.12503e-05	0.999902	VAR_17_74774825_C_T	0.999999
ENST00000330232.8_2	ENSG00000093072.18_11	Primary	Primary	1.74049e-83	1.35104e-75	1.25047e-08	0.970638	0.0293616	VAR_22_17680519_A_C	1
ENST00000330232.8_2	ENSG00000093072.18_11	Primary	Conditional 1	3.22987e-32	2.50716e-24	2.46342e-11	0.000913121	0.999087	VAR_22_17680306_T_TCCTCCCTCCCCTCCTCTATCCTCTTCC	1
ENST00000330232.8_2	ENSG00000093072.18_11	Primary	Conditional 2	2.04721e-10	0.0158913	1.26476e-08	0.981759	0.00234934	VAR_22_17683175_G_A	0.541495
ENST00000330232.8_2	ENSG00000093072.18_11	Primary	Conditional 3	6.05948e-09	0.470362	6.38891e-09	0.495899	0.0337389	VAR_22_17683175_G_A	0.458511
ENST00000209929.10_2	ENSG00000094963.14_4	Primary	Primary	0.000242657	0.000286761	0.0411662	0.0477377	0.910567	VAR_1_171188532_T_A	0.964002
ENST00000488431.1_1	ENSG00000094963.14_4	Primary	Primary	3.8689e-08	2.81011e-05	6.56349e-06	0.00377109	0.996194	VAR_1_171135067_G_GT	0.963184
ENST00000600510.1_2	ENSG00000095059.16_7	Primary	Primary	1.02332e-07	0.00674243	8.87997e-07	0.0575725	0.935684	VAR_19_12787002_G_GAGAC	0.855329
ENST00000600510.1_2	ENSG00000095059.16_7	Primary	Conditional 1	7.31638e-06	0.482061	7.23407e-06	0.476596	0.0413282	VAR_19_12787002_G_GAGAC	0.855877
ENST00000373903.1_2	ENSG00000095261.14_4	Primary	Primary	3.33231e-08	3.49529e-05	2.30003e-05	0.0231485	0.976794	VAR_9_123550027_G_A	0.366246
ENST00000223423.8_2	ENSG00000095303.17_8	Primary	Primary	0.0227278	0.0578036	0.255125	0.648845	0.0154984	VAR_9_125144941_T_C	0.220109
ENST00000362012.7_5	ENSG00000095303.17_8	Primary	Primary	0.0109	0.069364	0.122356	0.77861	0.0187706	VAR_9_125146369_T_C	0.146371
ENST00000342112.9_3	ENSG00000095383.20_7	Primary	Primary	6.21614e-06	9.04341e-06	0.399518	0.58121	0.0192575	VAR_9_101029750_C_T	0.100298
ENST00000471217.5_1	ENSG00000095564.14_4	Primary	Primary	0.184515	0.237768	0.229187	0.295279	0.0532508	VAR_10_93476987_T_C	0.137608
ENST00000649911.1_2	ENSG00000095637.22_9	Primary	Primary	0.0729862	0.205147	0.184048	0.517294	0.0205253	VAR_10_97297823_C_T	0.586094
ENST00000377855.6_2	ENSG00000097021.19_5	Primary	Primary	0.16181	0.0564031	0.536701	0.187023	0.0580625	VAR_1_6439774_G_A	0.16846
ENST00000545482.5_2	ENSG00000097021.19_5	Primary	Primary	0.171513	0.0532529	0.568885	0.176602	0.0297467	VAR_1_6440677_C_T	0.223141
ENST00000370558.8_3	ENSG00000097033.14_5	Primary	Primary	5.76196e-07	0.733693	1.82953e-07	0.232927	0.0333793	VAR_1_87218731_A_G	0.153673
ENST00000482504.1_2	ENSG00000097033.14_5	Primary	Primary	1.2511e-08	0.732373	3.97247e-09	0.232507	0.0351207	VAR_1_87169592_TAAG_T	0.153982
ENST00000496843.1_1	ENSG00000099260.11_5	Primary	Primary	1.29459e-19	0.269083	9.57856e-20	0.198559	0.532357	VAR_1_100133510_C_T	0.429326
ENST00000496843.1_1	ENSG00000099260.11_5	Primary	Conditional 1	5.3431e-23	0.000111057	4.81038e-19	0.999845	4.39626e-05	VAR_1_100133510_C_T	0.422811
ENST00000496843.1_1	ENSG00000099260.11_5	Conditional 1	Primary	0.302145	0.207857	0.223554	0.153679	0.112765	VAR_1_100164547_A_G	0.314461
ENST00000496843.1_1	ENSG00000099260.11_5	Conditional 1	Conditional 1	6.38909e-05	4.3953e-05	0.575209	0.395679	0.0290048	VAR_1_100079353_A_C	0.988297
ENST00000282633.10_2	ENSG00000099290.17_6	Primary	Primary	4.81321e-78	1.0401e-65	2.79841e-15	0.00505223	0.994948	VAR_10_51804949_G_A	0.999604
ENST00000282633.10_2	ENSG00000099290.17_6	Primary	Conditional 1	9.39163e-18	2.02947e-05	4.62753e-13	0.999977	3.15769e-06	VAR_10_51894252_CG_C	0.673574
ENST00000282633.10_2	ENSG00000099290.17_6	Primary	Conditional 2	1.68184e-18	3.63434e-06	4.62759e-13	0.99999	6.27338e-06	VAR_10_51806547_G_A	0.192197
ENST00000282633.10_2	ENSG00000099290.17_6	Primary	Conditional 3	1.95976e-14	0.0423491	4.42024e-13	0.955182	0.00246874	VAR_10_51801386_A_G	0.367644
ENST00000282633.10_2	ENSG00000099290.17_6	Primary	Conditional 4	2.74874e-13	0.593984	1.47309e-13	0.318236	0.0877804	VAR_10_51798031_C_A	0.360485
ENST00000351071.11_2	ENSG00000099290.17_6	Primary	Primary	4.06925e-79	4.01338e-66	2.36588e-16	0.00133473	0.998665	VAR_10_51804949_G_A	0.998737
ENST00000351071.11_2	ENSG00000099290.17_6	Primary	Conditional 1	2.05595e-18	2.02773e-05	1.01303e-13	0.999117	0.000862552	VAR_10_51894252_CG_C	0.998817
ENST00000351071.11_2	ENSG00000099290.17_6	Primary	Conditional 2	3.45857e-19	3.41108e-06	9.51628e-14	0.938501	0.0614958	VAR_10_51806547_G_A	0.427661
ENST00000351071.11_2	ENSG00000099290.17_6	Primary	Conditional 3	4.29522e-15	0.0423625	9.68789e-14	0.955485	0.00215211	VAR_10_51807447_TC_T	0.287965
ENST00000351071.11_2	ENSG00000099290.17_6	Primary	Conditional 4	6.31026e-14	0.622362	3.38175e-14	0.333488	0.0441496	VAR_10_51807447_TC_T	0.574337
ENST00000351071.11_2	ENSG00000099290.17_6	Conditional 1	Primary	5.89161e-64	1.11216e-63	0.34254	0.646603	0.010857	VAR_10_51804949_G_A	0.997185
ENST00000351071.11_2	ENSG00000099290.17_6	Conditional 1	Conditional 1	6.766e-08	1.27722e-07	0.0033338	0.00530186	0.991364	VAR_10_51894252_CG_C	0.999941
ENST00000351071.11_2	ENSG00000099290.17_6	Conditional 1	Conditional 2	3.7935e-07	7.161e-07	0.104378	0.196336	0.699284	VAR_10_51806547_G_A	0.310556
ENST00000351071.11_2	ENSG00000099290.17_6	Conditional 1	Conditional 3	0.0102731	0.0193925	0.23171	0.437097	0.301527	VAR_10_52025167_A_G	0.220773
ENST00000351071.11_2	ENSG00000099290.17_6	Conditional 1	Conditional 4	0.167193	0.315611	0.0896011	0.168882	0.258713	VAR_10_51787900_T_C	0.187906
ENST00000351071.11_2	ENSG00000099290.17_6	Conditional 2	Primary	5.74801e-64	1.12697e-63	0.334191	0.655215	0.0105943	VAR_10_51804949_G_A	0.996996
ENST00000351071.11_2	ENSG00000099290.17_6	Conditional 2	Conditional 1	6.75475e-06	1.32436e-05	0.332826	0.652534	0.0146199	VAR_10_51894252_CG_C	0.94838
ENST00000351071.11_2	ENSG00000099290.17_6	Conditional 2	Conditional 2	1.19952e-06	2.35181e-06	0.330048	0.64708	0.0228693	VAR_10_51806547_G_A	0.307464
ENST00000351071.11_2	ENSG00000099290.17_6	Conditional 2	Conditional 3	0.0138645	0.0271831	0.312713	0.613083	0.0331559	VAR_10_52026442_C_T	0.102055
ENST00000351071.11_2	ENSG00000099290.17_6	Conditional 2	Conditional 4	0.213463	0.418522	0.114398	0.224262	0.0293552	VAR_10_51812476_G_A	0.254894
ENST00000399339.6_3	ENSG00000099290.17_6	Primary	Primary	8.29715e-108	1.7539e-66	4.82399e-45	1.97395e-05	0.99998	VAR_10_51804949_G_A	0.99996
ENST00000399339.6_3	ENSG00000099290.17_6	Primary	Conditional 1	9.60083e-47	2.02947e-05	4.7306e-42	0.999979	6.61496e-07	VAR_10_51804949_G_A	0.956435
ENST00000399339.6_3	ENSG00000099290.17_6	Primary	Conditional 2	1.71931e-47	3.63436e-06	4.73068e-42	0.999996	1.16731e-07	VAR_10_51804949_G_A	0.970305
ENST00000399339.6_3	ENSG00000099290.17_6	Primary	Conditional 3	2.00561e-43	0.0423956	4.52365e-42	0.956232	0.00137238	VAR_10_51804949_G_A	0.962746
ENST00000399339.6_3	ENSG00000099290.17_6	Primary	Conditional 4	3.01248e-42	0.636793	1.61443e-42	0.341244	0.0219633	VAR_10_51804949_G_A	0.903581
ENST00000399339.6_3	ENSG00000099290.17_6	Conditional 1	Primary	2.85626e-66	1.71703e-63	0.00166064	0.998287	5.27631e-05	VAR_10_51804949_G_A	0.995181
ENST00000399339.6_3	ENSG00000099290.17_6	Conditional 1	Conditional 1	3.57528e-11	2.14927e-08	1.76164e-06	5.90665e-05	0.999939	VAR_10_51894252_CG_C	0.999998
ENST00000399339.6_3	ENSG00000099290.17_6	Conditional 1	Conditional 2	6.03475e-09	3.62777e-06	0.00166047	0.998182	0.000153578	VAR_10_51806547_G_A	0.236791
ENST00000399339.6_3	ENSG00000099290.17_6	Conditional 1	Conditional 3	6.66752e-05	0.0400815	0.00150386	0.903985	0.0543625	VAR_10_52026442_C_T	0.329857
ENST00000399339.6_3	ENSG00000099290.17_6	Conditional 1	Conditional 4	0.00104752	0.629712	0.000561379	0.33744	0.0312398	VAR_10_51894252_CG_C	0.835624
ENST00000399339.6_3	ENSG00000099290.17_6	Conditional 2	Primary	1.21645e-63	4.64957e-64	0.70725	0.270305	0.022445	VAR_10_51804949_G_A	0.996256
ENST00000399339.6_3	ENSG00000099290.17_6	Conditional 2	Conditional 1	1.34049e-05	5.12364e-06	0.660495	0.252369	0.0871169	VAR_10_51894252_CG_C	0.315877
ENST00000399339.6_3	ENSG00000099290.17_6	Conditional 2	Conditional 2	1.52151e-06	5.81554e-07	0.418644	0.159593	0.421761	VAR_10_51806547_G_A	0.408457
ENST00000399339.6_3	ENSG00000099290.17_6	Conditional 2	Conditional 3	0.0102356	0.00391229	0.230865	0.0875743	0.667413	VAR_10_52026442_C_T	0.442743
ENST00000399339.6_3	ENSG00000099290.17_6	Conditional 2	Conditional 4	0.433161	0.165564	0.232137	0.0886475	0.0804901	VAR_10_52032084_A_G	0.241909
ENST00000454806.1_4	ENSG00000099290.17_6	Primary	Primary	6.70872e-74	1.71998e-63	3.90047e-11	1	1.90597e-11	VAR_10_51804949_G_A	0.997311
ENST00000454806.1_4	ENSG00000099290.17_6	Primary	Conditional 1	7.19913e-16	1.84571e-05	3.54722e-11	0.909343	0.0906385	VAR_10_51894252_CG_C	0.999987
ENST00000454806.1_4	ENSG00000099290.17_6	Primary	Conditional 2	4.91655e-18	1.2605e-07	1.35279e-12	0.0337165	0.966283	VAR_10_51806547_G_A	0.551461
ENST00000454806.1_4	ENSG00000099290.17_6	Primary	Conditional 3	1.64298e-12	0.0421227	3.70574e-11	0.950069	0.0078082	VAR_10_51798989_C_A	0.213829
ENST00000454806.1_4	ENSG00000099290.17_6	Primary	Conditional 4	2.23587e-11	0.573231	1.19823e-11	0.307082	0.119687	VAR_10_51822335_T_C	0.120073
ENST00000454806.1_4	ENSG00000099290.17_6	Conditional 1	Primary	2.5665e-66	2.65583e-65	0.00149217	0.014457	0.984051	VAR_10_51804949_G_A	0.999148
ENST00000454806.1_4	ENSG00000099290.17_6	Conditional 1	Conditional 1	1.70035e-06	1.75953e-05	0.0837809	0.86692	0.0492793	VAR_10_51894252_CG_C	0.99764
ENST00000454806.1_4	ENSG00000099290.17_6	Conditional 1	Conditional 2	2.69853e-08	2.79245e-07	0.00742502	0.0759179	0.916657	VAR_10_51804497_C_G	0.128579
ENST00000454806.1_4	ENSG00000099290.17_6	Conditional 1	Conditional 3	0.00370394	0.0383286	0.0835425	0.864493	0.00993186	VAR_10_52007969_G_A	0.137171
ENST00000454806.1_4	ENSG00000099290.17_6	Conditional 1	Conditional 4	0.0549076	0.568187	0.0294257	0.304456	0.0430238	VAR_10_51801307_G_A	0.0959346
ENST00000611324.4_1	ENSG00000099290.17_6	Primary	Primary	2.3349e-74	2.3653e-66	1.35752e-11	0.000375567	0.999624	VAR_10_51804949_G_A	0.999001
ENST00000611324.4_1	ENSG00000099290.17_6	Primary	Conditional 1	2.00328e-13	2.02936e-05	9.87072e-09	0.999921	5.84619e-05	VAR_10_51894252_CG_C	0.983511
ENST00000611324.4_1	ENSG00000099290.17_6	Primary	Conditional 2	3.58602e-14	3.6327e-06	9.86697e-09	0.999541	0.000455468	VAR_10_51806547_G_A	0.58852
ENST00000611324.4_1	ENSG00000099290.17_6	Primary	Conditional 3	4.18313e-10	0.0423759	9.43506e-09	0.955786	0.00183799	VAR_10_51804949_G_A	0.532093
ENST00000611324.4_1	ENSG00000099290.17_6	Primary	Conditional 4	6.11111e-09	0.619066	3.27503e-09	0.331717	0.0492166	VAR_10_51807447_TC_T	0.688338
ENST00000595245.1_2	ENSG00000099326.9_7	Primary	Primary	4.77274e-10	0.00249216	1.91015e-07	0.997411	9.65964e-05	VAR_19_59077031_A_C	0.231546
ENST00000599369.5_2	ENSG00000099326.9_7	Primary	Primary	1.50434e-05	0.00247071	0.00602067	0.988824	0.00266981	VAR_19_58884965_C_T	0.160834
ENST00000600004.1_1	ENSG00000099326.9_7	Primary	Primary	7.42719e-17	0.00249218	2.97251e-14	0.997422	8.62526e-05	VAR_19_59067623_C_T	0.998748
ENST00000600048.1_2	ENSG00000099326.9_7	Primary	Primary	0.000317353	0.00184169	0.127011	0.736948	0.133882	VAR_19_58882740_C_A	0.326371
ENST00000600232.5_1	ENSG00000099330.9_4	Primary	Primary	1.61488e-29	1.46396e-29	0.516537	0.468247	0.0152164	VAR_19_17337413_G_T	0.591009
ENST00000600232.5_1	ENSG00000099330.9_4	Primary	Conditional 1	0.0011148	0.00101061	0.0995872	0.0894711	0.808816	VAR_19_17340476_A_G	0.277769
ENST00000262520.10_1	ENSG00000099377.14_6	Primary	Primary	1.05957e-15	1.32465e-15	0.263009	0.328401	0.40859	VAR_16_30968589_C_T	0.0981966
ENST00000262520.10_1	ENSG00000099377.14_6	Primary	Conditional 1	0.159739	0.199703	0.22653	0.283073	0.130954	VAR_16_30970941_T_C	0.484135
ENST00000297679.10_2	ENSG00000099377.14_6	Primary	Primary	5.28244e-18	1.3121e-15	0.00131122	0.32502	0.673668	VAR_16_30996871_C_G	0.0870471
ENST00000297679.10_2	ENSG00000099377.14_6	Primary	Conditional 1	0.00149932	0.372415	0.00212622	0.528036	0.0959238	VAR_16_30970941_T_C	0.404761
ENST00000325495.9_2	ENSG00000099783.12_8	Primary	Primary	0.132949	0.227924	0.228286	0.391349	0.0194922	VAR_19_8168957_C_A	0.0904263
ENST00000325495.9_2	ENSG00000099783.12_8	Primary	Conditional 1	0.145184	0.248901	0.216803	0.371666	0.0174456	VAR_19_8556363_C_T	0.0565277
ENST00000348943.7_2	ENSG00000099783.12_8	Primary	Primary	0.0403878	0.321321	0.0693498	0.551722	0.017219	VAR_19_8561287_C_T	0.238328
ENST00000348943.7_2	ENSG00000099783.12_8	Primary	Conditional 1	0.0439514	0.349673	0.0656326	0.522147	0.0185965	VAR_19_8556363_C_T	0.164292
ENST00000602219.1_1	ENSG00000099783.12_8	Primary	Primary	0.156255	0.200945	0.268305	0.345012	0.029483	VAR_19_8746262_C_T	0.100589
ENST00000602219.1_1	ENSG00000099783.12_8	Primary	Conditional 1	0.170238	0.218927	0.254216	0.326893	0.0297271	VAR_19_8746262_C_T	0.140863
ENST00000215570.8_3	ENSG00000099800.8_6	Primary	Primary	1.15535e-41	4.2558e-24	7.45897e-21	0.0017493	0.998251	VAR_19_2412258_T_C	0.5
ENST00000215570.8_3	ENSG00000099800.8_6	Conditional 1	Primary	6.8003e-23	1.47806e-21	0.0439028	0.954237	0.00186051	VAR_19_2412258_T_C	0.497337
ENST00000591871.1_2	ENSG00000099800.8_6	Primary	Primary	1.62833e-41	6.63026e-24	1.05125e-20	0.00328379	0.996716	VAR_19_2412258_T_C	0.499999
ENST00000591871.1_2	ENSG00000099800.8_6	Conditional 1	Primary	1.38232e-23	1.53453e-21	0.00892427	0.990698	0.000377917	VAR_19_2412258_T_C	0.497699
ENST00000591871.1_2	ENSG00000099800.8_6	Conditional 2	Primary	1.04401e-21	4.60816e-22	0.674016	0.297475	0.0285085	VAR_19_2412258_T_C	0.498294
ENST00000419385.5_2	ENSG00000099810.21_7	Primary	Primary	3.40973e-07	2.88381e-07	0.532948	0.450729	0.016322	VAR_9_21801530_A_G	0.662771
ENST00000580900.5_2	ENSG00000099810.21_7	Primary	Primary	4.69489e-31	6.39785e-07	7.33822e-25	0.999999	5.26686e-07	VAR_9_21813718_C_T	0.470224
ENST00000584988.1_1	ENSG00000099810.21_7	Primary	Primary	1.18373e-07	4.71689e-07	0.18502	0.737183	0.0777969	VAR_9_21801530_A_G	0.550407
ENST00000587057.5_2	ENSG00000099821.14_5	Primary	Primary	0.000131124	0.00258187	0.00696975	0.136383	0.853934	VAR_19_617205_T_C	0.598998
ENST00000589961.2_2	ENSG00000099821.14_5	Primary	Primary	9.71073e-15	0.00509792	5.16164e-13	0.27025	0.724652	VAR_19_625081_G_C	0.379627
ENST00000592633.5_2	ENSG00000099821.14_5	Primary	Primary	5.78557e-09	0.0037011	3.07526e-07	0.195928	0.800371	VAR_19_619772_G_C	0.333331
ENST00000309340.11_2	ENSG00000099875.14_6	Primary	Primary	0.105735	0.101706	0.167961	0.161098	0.4635	VAR_19_2028985_T_C	0.761033
ENST00000309340.11_2	ENSG00000099875.14_6	Primary	Conditional 1	0.158647	0.152602	0.277502	0.266784	0.144466	VAR_19_2027846_A_G	0.480458
ENST00000587416.5_2	ENSG00000099875.14_6	Primary	Primary	1.22679e-05	0.00591094	1.94877e-05	0.00840395	0.985653	VAR_19_2028985_T_C	0.828579
ENST00000587416.5_2	ENSG00000099875.14_6	Primary	Conditional 1	0.00072539	0.349508	0.00126884	0.611316	0.0371816	VAR_19_2028985_T_C	0.667161
ENST00000473551.5_2	ENSG00000099889.14_6	Primary	Primary	3.0893e-05	2.41703e-05	0.550694	0.430839	0.0184117	VAR_22_19984211_C_T	0.732456
ENST00000334554.11_2	ENSG00000099904.15_4	Primary	Primary	1.65299e-09	1.04994e-08	0.000541845	0.00244465	0.997013	VAR_22_20141992_C_G	0.983007
ENST00000405930.3_2	ENSG00000099904.15_4	Primary	Primary	3.24419e-08	2.75809e-06	0.0106344	0.904009	0.0853538	VAR_22_20141062_C_A	0.346478
ENST00000469212.5_1	ENSG00000099904.15_4	Primary	Primary	3.02433e-07	1.07169e-06	0.0991367	0.350747	0.550115	VAR_22_20141992_C_G	0.668784
ENST00000215730.12_2	ENSG00000099940.12_5	Primary	Primary	6.31609e-60	1.8102e-22	3.71209e-41	6.3955e-05	0.999936	VAR_22_21288871_T_C	0.999992
ENST00000215730.12_2	ENSG00000099940.12_5	Primary	Conditional 1	1.28015e-38	0.366893	2.14337e-38	0.614274	0.0188338	VAR_22_21288871_T_C	0.99677
ENST00000439214.1_3	ENSG00000099940.12_5	Primary	Primary	2.63206e-60	1.80733e-22	1.54692e-41	6.22669e-05	0.999938	VAR_22_21288871_T_C	0.999976
ENST00000439214.1_3	ENSG00000099940.12_5	Primary	Conditional 1	5.34317e-39	0.366894	8.94613e-39	0.614276	0.0188297	VAR_22_21288871_T_C	0.99856
ENST00000411769.1_1	ENSG00000099942.13_4	Primary	Primary	9.23498e-09	4.31107e-07	0.0208926	0.975305	0.00380184	VAR_22_21311060_T_C	0.878293
ENST00000646506.1_1	ENSG00000099949.21_7	Primary	Primary	1.63658e-16	4.64623e-17	0.625612	0.177413	0.196975	VAR_22_21336549_A_T	0.903433
ENST00000646506.1_1	ENSG00000099949.21_7	Primary	Conditional 1	0.00262732	0.000745892	0.198672	0.0556602	0.742295	VAR_22_21344920_G_C	0.929421
ENST00000398344.8_3	ENSG00000099977.14_5	Primary	Primary	3.04798e-34	7.29188e-33	0.00721482	0.171784	0.821002	VAR_22_24266831_G_C	0.330702
ENST00000398344.8_3	ENSG00000099977.14_5	Primary	Conditional 1	0.00292625	0.0700066	0.0121537	0.290137	0.624776	VAR_22_24338686_A_T	0.281417
ENST00000402588.6_2	ENSG00000099984.11_6	Primary	Primary	5.91761e-55	5.43889e-55	0.433304	0.398082	0.168614	VAR_22_24266831_G_C	0.487319
ENST00000402588.6_2	ENSG00000099984.11_6	Primary	Conditional 1	9.13171e-13	8.39297e-13	0.378454	0.347564	0.273983	VAR_22_24311474_G_A	0.33323
ENST00000402588.6_2	ENSG00000099984.11_6	Primary	Conditional 2	0.0307235	0.0282381	0.257779	0.236478	0.446782	VAR_22_24292028_TGTCCCCGGGTTTGTCCCCAGGGCCC_T	0.605148
ENST00000402588.6_2	ENSG00000099984.11_6	Primary	Conditional 3	0.171295	0.157438	0.325891	0.299481	0.0458949	VAR_22_24266726_T_C	0.18033
ENST00000402588.6_2	ENSG00000099984.11_6	Primary	Conditional 4	0.234141	0.215199	0.258583	0.23761	0.0544679	VAR_22_24266726_T_C	0.383098
ENST00000402588.6_2	ENSG00000099984.11_6	Primary	Conditional 5	0.186157	0.171097	0.316662	0.291009	0.0350752	VAR_22_24314006_G_T	0.289728
ENST00000313755.9_2	ENSG00000100033.16_6	Primary	Primary	1.38536e-20	2.03485e-06	6.74141e-15	0.990179	0.00981886	VAR_22_18908875_A_G	0.700532
ENST00000313755.9_2	ENSG00000100033.16_6	Primary	Conditional 1	1.25445e-16	0.0184256	5.78913e-15	0.850186	0.131388	VAR_22_18908875_A_G	0.84701
ENST00000313755.9_2	ENSG00000100033.16_6	Primary	Conditional 2	7.75513e-16	0.113909	6.00859e-15	0.882548	0.00354318	VAR_22_18908875_A_G	0.98007
ENST00000610940.4_2	ENSG00000100033.16_6	Primary	Primary	3.94967e-13	2.05305e-06	1.92198e-07	0.999049	0.000949049	VAR_22_18915763_T_G	0.346143
ENST00000610940.4_2	ENSG00000100033.16_6	Primary	Conditional 1	4.00997e-09	0.020844	1.85055e-07	0.961904	0.0172515	VAR_22_18915763_T_G	0.179035
ENST00000610940.4_2	ENSG00000100033.16_6	Primary	Conditional 2	2.1846e-08	0.113556	1.6926e-07	0.879814	0.00662911	VAR_22_18910756_C_G	0.289614
ENST00000343605.5_2	ENSG00000100036.13_5	Primary	Primary	3.28731e-06	2.27326e-06	0.567278	0.392247	0.0404695	VAR_22_31025798_C_T	0.85669
ENST00000343605.5_2	ENSG00000100036.13_5	Primary	Conditional 1	0.014635	0.0101205	0.524123	0.362356	0.0887653	VAR_22_31051212_A_G	0.225134
ENST00000343605.5_2	ENSG00000100036.13_5	Primary	Conditional 2	0.0706786	0.0488761	0.502527	0.34748	0.030438	VAR_22_31497879_C_T	0.543883
ENST00000343605.5_2	ENSG00000100036.13_5	Primary	Conditional 3	0.00659025	0.00455733	0.519941	0.359443	0.109468	VAR_22_30606986_C_T	0.997039
ENST00000357179.9_2	ENSG00000100038.19_7	Primary	Primary	1.12656e-16	2.07297e-15	0.00339243	0.0614886	0.935119	VAR_22_22312568_C_T	0.0477909
ENST00000357179.9_2	ENSG00000100038.19_7	Primary	Conditional 1	0.00523667	0.0963593	0.0423302	0.778836	0.077238	VAR_22_22305629_A_G	0.188538
ENST00000457270.5_2	ENSG00000100038.19_7	Primary	Primary	2.07358e-18	3.66415e-15	6.24421e-05	0.109449	0.890489	VAR_22_22331405_A_G	0.0925202
ENST00000457270.5_2	ENSG00000100038.19_7	Primary	Conditional 1	5.93393e-05	0.104856	0.000479664	0.847551	0.0470541	VAR_22_22301254_G_C	0.243362
ENST00000382734.9_1	ENSG00000100058.12_4	Primary	Primary	3.13669e-91	1.56524e-46	5.0784e-48	0.0015357	0.998464	VAR_22_25864635_C_CCT	0.999974
ENST00000382734.9_1	ENSG00000100058.12_4	Primary	Conditional 1	7.74062e-46	0.386263	1.19217e-45	0.594881	0.0188556	VAR_22_25872592_A_C	0.526382
ENST00000415709.5_1	ENSG00000100058.12_4	Primary	Primary	1.26549e-99	2.60964e-46	2.04886e-56	0.00322831	0.996772	VAR_22_25864635_C_CCT	0.999933
ENST00000415709.5_1	ENSG00000100058.12_4	Primary	Conditional 1	1.87287e-54	0.386215	2.88449e-54	0.594807	0.0189788	VAR_22_25872592_A_C	0.741068
ENST00000509460.2_1	ENSG00000100058.12_4	Primary	Primary	6.8564e-57	3.01034e-44	1.11007e-13	0.48687	0.51313	VAR_22_25864635_C_CCT	0.997483
ENST00000509460.2_1	ENSG00000100058.12_4	Primary	Conditional 1	8.798e-14	0.386281	1.35502e-13	0.59491	0.0188092	VAR_22_25843191_CCA_C	0.312825
ENST00000509460.2_1	ENSG00000100058.12_4	Conditional 1	Primary	5.79498e-55	6.17655e-44	9.38224e-12	1	5.30955e-13	VAR_22_25864635_C_CCT	0.999284
ENST00000509460.2_1	ENSG00000100058.12_4	Conditional 1	Conditional 1	3.65137e-12	0.389179	5.62363e-12	0.599379	0.0114422	VAR_22_25911300_T_G	0.0931762
ENST00000609084.1_1	ENSG00000100058.12_4	Primary	Primary	1.91601e-106	1.32277e-46	3.10207e-63	0.00114274	0.998857	VAR_22_25864635_C_CCT	0.999913
ENST00000609084.1_1	ENSG00000100058.12_4	Primary	Conditional 1	5.57127e-61	0.384628	8.58056e-61	0.592358	0.023014	VAR_22_25856411_C_G	0.422013
ENST00000609084.1_1	ENSG00000100058.12_4	Conditional 1	Primary	2.35081e-45	3.63869e-45	0.0380603	0.0580075	0.903932	VAR_22_25864635_C_CCT	0.99995
ENST00000609084.1_1	ENSG00000100058.12_4	Conditional 1	Conditional 1	0.14565	0.225444	0.224322	0.347159	0.0574233	VAR_22_25962823_T_G	0.165826
ENST00000609513.1_1	ENSG00000100058.12_4	Primary	Primary	7.95852e-103	6.6053e-46	1.28851e-59	0.00970387	0.990296	VAR_22_25864635_C_CCT	0.99888
ENST00000609513.1_1	ENSG00000100058.12_4	Primary	Conditional 1	4.58791e-58	0.380781	7.06604e-58	0.586425	0.0327941	VAR_22_25856411_C_G	0.420232
ENST00000402859.6_3	ENSG00000100068.13_9	Primary	Primary	4.33512e-10	1.02334e-09	0.0963709	0.226814	0.676815	VAR_22_25790799_T_A	0.238122
ENST00000215912.10_6	ENSG00000100100.13_7	Primary	Primary	4.12153e-10	0.00150659	2.71949e-07	0.994084	0.00440912	VAR_22_31630896_G_T	0.399619
ENST00000441972.5_5	ENSG00000100100.13_7	Primary	Primary	1.13903e-09	0.00150677	7.51563e-07	0.994202	0.00429036	VAR_22_31630896_G_T	0.346099
ENST00000215917.11_3	ENSG00000100104.13_5	Primary	Primary	5.62449e-11	0.00032333	6.26726e-09	0.0350634	0.964613	VAR_22_26861545_A_G	0.162785
ENST00000215917.11_3	ENSG00000100104.13_5	Primary	Conditional 1	5.93109e-10	0.00340955	9.08689e-09	0.0512917	0.945299	VAR_22_26861545_A_G	0.18561
ENST00000471799.1_1	ENSG00000100104.13_5	Primary	Primary	5.1144e-08	0.000525004	5.69887e-06	0.0575583	0.941911	VAR_22_26888725_T_C	0.115293
ENST00000471799.1_1	ENSG00000100104.13_5	Primary	Conditional 1	4.54891e-07	0.00466956	6.96929e-06	0.0706166	0.924706	VAR_22_26886702_T_G	0.0727118
ENST00000403663.6_2	ENSG00000100106.22_9	Primary	Primary	4.06821e-64	5.08836e-62	0.00746662	0.933837	0.0586969	VAR_22_38156183_T_A	0.888667
ENST00000403663.6_2	ENSG00000100106.22_9	Primary	Conditional 1	0.000261131	0.0326612	0.00749414	0.937315	0.0222688	VAR_22_38138379_G_C	0.53661
ENST00000407319.7_3	ENSG00000100106.22_9	Primary	Primary	1.0847e-65	5.44666e-62	0.000199081	0.999658	0.000143325	VAR_22_38156183_T_A	0.9101
ENST00000407319.7_3	ENSG00000100106.22_9	Primary	Conditional 1	5.2101e-06	0.0261618	0.000149524	0.75059	0.223093	VAR_22_38138379_G_C	0.313806
ENST00000407319.7_3	ENSG00000100106.22_9	Conditional 1	Primary	8.82299e-63	4.29193e-62	0.161933	0.787673	0.0503937	VAR_22_38156183_T_A	0.675919
ENST00000407319.7_3	ENSG00000100106.22_9	Conditional 1	Conditional 1	0.00569968	0.027726	0.163574	0.795698	0.00730247	VAR_22_38138379_G_C	0.674036
ENST00000644935.1_3	ENSG00000100106.22_9	Primary	Primary	4.90504e-72	7.99486e-64	9.0025e-11	0.0136871	0.986313	VAR_22_38156183_T_A	0.977129
ENST00000644935.1_3	ENSG00000100106.22_9	Primary	Conditional 1	2.70362e-13	4.40672e-05	7.75909e-12	0.000264985	0.999691	VAR_22_38138379_G_C	1
ENST00000248924.10_1	ENSG00000100116.16_6	Primary	Primary	2.90245e-54	1.46969e-14	3.56672e-42	0.0170775	0.982922	VAR_22_38202399_T_C	0.124282
ENST00000323205.10_1	ENSG00000100116.16_6	Primary	Primary	3.21271e-45	8.11299e-13	3.94798e-33	0.996973	0.00302669	VAR_22_38196760_G_A	0.133222
ENST00000323205.10_1	ENSG00000100116.16_6	Conditional 1	Primary	9.35271e-15	4.48432e-14	0.0114932	0.0541718	0.934335	VAR_22_38196760_G_A	0.209457
ENST00000445195.5_3	ENSG00000100116.16_6	Primary	Primary	5.49116e-42	1.39644e-14	6.74789e-30	0.0161766	0.983823	VAR_22_38207419_T_G	0.205097
ENST00000215941.9_3	ENSG00000100124.15_6	Primary	Primary	1.82093e-22	6.39046e-23	0.00795071	0.00180001	0.990249	VAR_22_38123813_G_T	1
ENST00000609706.1_1	ENSG00000100124.15_6	Primary	Primary	6.73536e-27	2.2962e-23	2.94085e-07	2.58692e-06	0.999997	VAR_22_38123813_G_T	1
ENST00000609706.1_1	ENSG00000100124.15_6	Conditional 1	Primary	1.45995e-20	7.49197e-21	0.637455	0.327085	0.0354601	VAR_22_38123813_G_T	1
ENST00000484021.5_1	ENSG00000100151.16_5	Primary	Primary	0.00254778	0.00705771	0.259961	0.720119	0.0103142	VAR_22_38457350_A_AAATAAT	0.449118
ENST00000484021.5_1	ENSG00000100151.16_5	Primary	Conditional 1	0.21115	0.584917	0.0431909	0.119604	0.0411378	VAR_22_38741793_C_A	0.180837
ENST00000400593.6_2	ENSG00000100181.22_8	Primary	Primary	0.0364795	0.0628476	0.317678	0.547267	0.0357278	VAR_22_17156280_A_G	0.127203
ENST00000216014.9_2	ENSG00000100196.11_4	Primary	Primary	9.37837e-32	2.70601e-26	3.46574e-06	0.999996	2.45296e-07	VAR_22_38863937_GC_G	1
ENST00000409006.3_1	ENSG00000100196.11_4	Primary	Primary	4.88512e-36	2.70602e-26	1.80528e-10	1	1.35865e-11	VAR_22_38863937_GC_G	1
ENST00000216019.11_2	ENSG00000100201.22_7	Primary	Primary	0.00746135	0.495643	0.00671452	0.445989	0.0441918	VAR_22_39216667_C_T	0.0413775
ENST00000216019.11_2	ENSG00000100201.22_7	Primary	Conditional 1	0.00586752	0.389768	0.00872654	0.579672	0.0159657	VAR_22_38879010_T_A	0.0656003
ENST00000403230.2_7	ENSG00000100201.22_7	Primary	Primary	0.0271653	0.478548	0.0244463	0.430609	0.0392311	VAR_22_38879940_A_G	0.0825833
ENST00000403230.2_7	ENSG00000100201.22_7	Primary	Conditional 1	0.0212543	0.374417	0.0316107	0.556841	0.0158764	VAR_22_38879940_A_G	0.178956
ENST00000431312.2_2	ENSG00000100201.22_7	Primary	Primary	0.00130882	0.379811	0.00117781	0.341518	0.276184	VAR_22_39027286_CAG_C	0.86712
ENST00000431312.2_2	ENSG00000100201.22_7	Primary	Conditional 1	0.00134894	0.391455	0.00200623	0.582174	0.0230156	VAR_22_39027286_CAG_C	0.352089
ENST00000216029.7_1	ENSG00000100211.10_3	Primary	Primary	1.40023e-18	1.49498e-13	8.21881e-06	0.877372	0.12262	VAR_22_39059649_T_C	0.0373491
ENST00000266087.12_3	ENSG00000100225.18_6	Primary	Primary	1.95563e-08	0.0336078	2.25876e-07	0.387593	0.578799	VAR_22_32871383_T_G	0.320768
ENST00000420700.5_1	ENSG00000100225.18_6	Primary	Primary	1.08198e-08	0.0786263	1.24968e-07	0.908122	0.0132519	VAR_22_32870769_C_T	0.825779
ENST00000425028.5_1	ENSG00000100225.18_6	Primary	Primary	4.9473e-14	0.079051	5.71414e-13	0.913033	0.00791576	VAR_22_32886998_T_C	0.0796078
ENST00000492535.1_1	ENSG00000100225.18_6	Primary	Primary	9.48221e-61	0.0789785	1.0952e-59	0.912195	0.00882662	VAR_22_32887949_T_C	0.1032
ENST00000473283.1_1	ENSG00000100239.16_7	Primary	Primary	9.58083e-10	1.26927e-06	0.000752719	0.997201	0.00204467	VAR_22_50754466_C_T	0.719248
ENST00000348911.10_2	ENSG00000100241.21_7	Primary	Primary	1.3327e-09	6.72865e-05	2.0167e-08	1.82982e-05	0.999914	VAR_22_50885244_TTC_T	1
ENST00000380817.8_3	ENSG00000100241.21_7	Primary	Primary	1.08532e-17	6.67852e-05	1.64236e-16	1.07045e-05	0.999923	VAR_22_50885244_TTC_T	1
ENST00000380817.8_3	ENSG00000100241.21_7	Conditional 1	Primary	0.00875595	0.0515179	0.132499	0.779567	0.0276603	VAR_22_50885893_CCA_C	0.795264
ENST00000352397.10_3	ENSG00000100243.21_6	Primary	Primary	6.03328e-10	1.1318e-08	0.0504335	0.946092	0.00347462	VAR_22_42981138_T_C	0.323903
ENST00000352397.10_3	ENSG00000100243.21_6	Primary	Conditional 1	4.30628e-06	8.07827e-05	0.0471862	0.88511	0.0676183	VAR_22_43034175_G_A	0.184493
ENST00000352397.10_3	ENSG00000100243.21_6	Primary	Conditional 2	0.0270648	0.507715	0.0221358	0.415223	0.0278608	VAR_22_43043954_T_A	0.322536
ENST00000474879.7_6	ENSG00000100258.18_7	Primary	Primary	1.28939e-05	0.000367539	0.0247214	0.704407	0.270491	VAR_22_50945799_C_G	0.921196
ENST00000474879.7_6	ENSG00000100258.18_7	Primary	Conditional 1	0.000314265	0.00895806	0.000181164	0.00417768	0.986369	VAR_22_50945799_C_G	0.808296
ENST00000474879.7_6	ENSG00000100258.18_7	Primary	Conditional 2	0.00474055	0.135128	0.0286276	0.816007	0.0154964	VAR_22_50948310_A_G	0.292124
ENST00000507607.1_2	ENSG00000100258.18_7	Primary	Primary	3.64164e-08	0.000370062	6.98208e-05	0.709224	0.290336	VAR_22_50945799_C_G	0.92878
ENST00000507607.1_2	ENSG00000100258.18_7	Primary	Conditional 1	8.27358e-07	0.00840756	4.76946e-07	0.00385896	0.987732	VAR_22_50945799_C_G	0.814263
ENST00000507607.1_2	ENSG00000100258.18_7	Primary	Conditional 2	1.38932e-05	0.141182	8.38991e-05	0.852571	0.00614926	VAR_22_50950175_C_T	0.688129
ENST00000440761.1_2	ENSG00000100271.17_5	Primary	Primary	0.118117	0.341989	0.117836	0.341094	0.0809639	VAR_22_43435812_C_T	0.365711
ENST00000290429.11_3	ENSG00000100294.13_7	Primary	Primary	2.10055e-24	2.9994e-12	6.20492e-15	0.00786796	0.992132	VAR_22_43533427_C_G	0.780064
ENST00000290429.11_3	ENSG00000100294.13_7	Primary	Conditional 1	5.65465e-13	0.807436	1.17722e-13	0.168072	0.0244917	VAR_22_43533360_G_T	0.90123
ENST00000327555.5_2	ENSG00000100294.13_7	Primary	Primary	1.3516e-16	7.12985e-12	3.99257e-07	0.0200813	0.979918	VAR_22_43533360_G_T	0.570791
ENST00000327555.5_2	ENSG00000100294.13_7	Primary	Conditional 1	1.53092e-05	0.807577	3.18715e-06	0.168101	0.0243029	VAR_22_43533360_G_T	0.979553
ENST00000397871.5_2	ENSG00000100296.13_5	Primary	Primary	1.82352e-63	4.98688e-60	0.000195995	0.535534	0.46427	VAR_22_29927704_T_C	0.925694
ENST00000397871.5_2	ENSG00000100296.13_5	Primary	Conditional 1	1.06591e-10	2.91501e-07	0.000365412	0.999314	0.000320064	VAR_22_30073572_TGG_T	0.0713288
ENST00000443089.5_2	ENSG00000100296.13_5	Primary	Primary	5.41395e-73	2.19222e-62	5.819e-14	0.00135759	0.998642	VAR_22_29927704_T_C	0.99066
ENST00000443089.5_2	ENSG00000100296.13_5	Primary	Conditional 1	7.20389e-18	2.917e-07	2.46962e-11	1	2.32383e-08	VAR_22_29927704_T_C	0.178832
ENST00000488052.1_2	ENSG00000100296.13_5	Primary	Primary	1.34575e-84	3.41483e-62	1.44644e-25	0.002673	0.997327	VAR_22_29927704_T_C	0.997164
ENST00000488052.1_2	ENSG00000100296.13_5	Primary	Conditional 1	1.14956e-29	2.917e-07	3.9409e-23	1	1.70565e-08	VAR_22_29927704_T_C	0.157233
ENST00000488052.1_2	ENSG00000100296.13_5	Conditional 1	Primary	3.51669e-62	9.26759e-60	0.0037798	0.996097	0.000123615	VAR_22_29927704_T_C	0.965019
ENST00000488052.1_2	ENSG00000100296.13_5	Conditional 1	Conditional 1	4.12466e-11	1.08698e-08	0.0001414	0.0362999	0.963559	VAR_22_29987981_A_G	0.634081
ENST00000216124.10_3	ENSG00000100299.18_5	Primary	Primary	1.15876e-87	2.44808e-44	4.73334e-47	0	1	VAR_22_51063477_T_C	1
ENST00000216124.10_3	ENSG00000100299.18_5	Conditional 1	Primary	3.00708e-46	2.44805e-41	1.22834e-05	0.999987	6.25741e-07	VAR_22_51063477_T_C	1
ENST00000356098.9_2	ENSG00000100299.18_5	Primary	Primary	7.32468e-52	2.45087e-44	2.99201e-11	1.14028e-06	0.999999	VAR_22_51063477_T_C	1
ENST00000453344.6_2	ENSG00000100299.18_5	Primary	Primary	5.30449e-46	2.98006e-44	2.16679e-05	0.000217543	0.999761	VAR_22_51063477_T_C	1
ENST00000551731.1_2	ENSG00000100299.18_5	Primary	Primary	2.73092e-42	1.44396e-41	0.111554	0.589535	0.298911	VAR_22_51063477_T_C	1
ENST00000610191.1_1	ENSG00000100299.18_5	Primary	Primary	6.69722e-44	2.87953e-44	0.0027357	0.000179152	0.997085	VAR_22_51063477_T_C	1
ENST00000307790.8_6	ENSG00000100325.15_7	Primary	Primary	0.0914338	0.100965	0.344304	0.380112	0.0831854	VAR_22_30190057_A_G	0.0684592
ENST00000323630.9_3	ENSG00000100330.16_5	Primary	Primary	8.79905e-25	7.61681e-11	4.64524e-15	0.401512	0.598488	VAR_22_30536056_T_G	0.293619
ENST00000333027.7_2	ENSG00000100330.16_5	Primary	Primary	3.3252e-12	1.79869e-10	0.0175546	0.949539	0.032906	VAR_22_30536056_T_G	0.447635
ENST00000248929.14_2	ENSG00000100359.21_5	Primary	Primary	2.36985e-07	0.0116839	1.24959e-05	0.615701	0.372602	VAR_22_40791002_T_C	0.248347
ENST00000248929.14_2	ENSG00000100359.21_5	Primary	Conditional 1	1.76576e-05	0.870555	2.00428e-06	0.0987847	0.030641	VAR_22_40791002_T_C	0.382321
ENST00000248929.14_2	ENSG00000100359.21_5	Conditional 1	Primary	0.00237286	0.0160454	0.125118	0.846041	0.010423	VAR_22_40810946_T_C	0.066454
ENST00000248929.14_2	ENSG00000100359.21_5	Conditional 1	Conditional 1	0.0995036	0.672848	0.0112945	0.0762338	0.14012	VAR_22_40728545_ATTC_A	0.234701
ENST00000433985.7_4	ENSG00000100360.15_7	Primary	Primary	5.79766e-16	3.37499e-12	6.08452e-05	0.353551	0.646388	VAR_22_37163080_C_T	0.368804
ENST00000433985.7_4	ENSG00000100360.15_7	Primary	Conditional 1	1.91718e-05	0.111604	1.23054e-05	0.0708159	0.817548	VAR_22_37191418_A_G	0.252588
ENST00000471809.5_2	ENSG00000100360.15_7	Primary	Primary	1.51978e-20	9.35866e-12	1.59497e-09	0.982154	0.0178461	VAR_22_37159393_C_T	0.602783
ENST00000471809.5_2	ENSG00000100360.15_7	Primary	Conditional 1	4.86271e-10	0.299442	3.12114e-10	0.191688	0.50887	VAR_22_37159350_G_A	0.475401
ENST00000495555.6_3	ENSG00000100360.15_7	Primary	Primary	4.21333e-19	2.30384e-12	4.4218e-08	0.241024	0.758976	VAR_22_37191418_A_G	0.488471
ENST00000495555.6_3	ENSG00000100360.15_7	Primary	Conditional 1	7.32297e-09	0.0400418	4.70026e-09	0.0247657	0.935193	VAR_22_37191418_A_G	0.816253
ENST00000248899.11_2	ENSG00000100365.16_6	Primary	Primary	0.250872	0.189739	0.284766	0.215315	0.0593088	VAR_22_37258503_T_C	0.443068
ENST00000405673.5_1	ENSG00000100376.12_4	Primary	Primary	1.16482e-92	4.54202e-60	7.4159e-36	0.00189361	0.998106	VAR_22_45807538_G_C	0.98598
ENST00000405673.5_1	ENSG00000100376.12_4	Primary	Conditional 1	8.22437e-61	3.20697e-28	2.56453e-33	1	3.93118e-27	VAR_22_45707737_C_G	0.165276
ENST00000405673.5_1	ENSG00000100376.12_4	Conditional 1	Primary	4.02347e-59	1.52879e-57	0.0256158	0.97332	0.00106387	VAR_22_45807538_G_C	0.919302
ENST00000405673.5_1	ENSG00000100376.12_4	Conditional 1	Conditional 1	1.4397e-30	5.47042e-29	0.00448929	0.169753	0.825757	VAR_22_45724727_G_A	0.23534
ENST00000405673.5_1	ENSG00000100376.12_4	Conditional 2	Primary	9.03531e-58	6.2987e-58	0.575241	0.400989	0.0237697	VAR_22_45807538_G_C	0.923779
ENST00000405673.5_1	ENSG00000100376.12_4	Conditional 2	Conditional 1	1.3044e-28	9.09324e-29	0.406739	0.283236	0.310025	VAR_22_45724727_G_A	0.325461
ENST00000441876.7_2	ENSG00000100376.12_4	Primary	Primary	5.22143e-107	1.94435e-60	3.32427e-50	0.000238128	0.999762	VAR_22_45807538_G_C	0.999305
ENST00000441876.7_2	ENSG00000100376.12_4	Primary	Conditional 1	8.61211e-75	3.20697e-28	2.68544e-47	1	4.26261e-15	VAR_22_45724727_G_A	0.33135
ENST00000441876.7_2	ENSG00000100376.12_4	Conditional 1	Primary	3.97221e-85	1.5707e-57	2.52894e-28	1	6.54503e-28	VAR_22_45724727_G_A	0.325119
ENST00000441876.7_2	ENSG00000100376.12_4	Conditional 1	Conditional 1	4.67565e-58	1.84886e-30	1.45797e-30	0.00476989	0.99523	VAR_22_45724727_G_A	0.330935
ENST00000477714.1_1	ENSG00000100376.12_4	Primary	Primary	6.25687e-89	1.5707e-57	3.9835e-32	1	1.62429e-29	VAR_22_45724727_G_A	0.32064
ENST00000477714.1_1	ENSG00000100376.12_4	Primary	Conditional 1	2.31161e-60	5.80297e-29	7.20809e-33	0.180129	0.819871	VAR_22_45724727_G_A	0.308599
ENST00000477714.1_1	ENSG00000100376.12_4	Conditional 1	Primary	3.78032e-60	1.52179e-57	0.00240678	0.968832	0.0287617	VAR_22_45807538_G_C	0.869351
ENST00000477714.1_1	ENSG00000100376.12_4	Conditional 1	Conditional 1	7.94559e-31	3.19854e-28	0.0024776	0.997371	0.000151128	VAR_22_45724727_G_A	0.254335
ENST00000483102.5_1	ENSG00000100376.12_4	Primary	Primary	2.95606e-64	2.17654e-58	1.882e-07	0.137709	0.862291	VAR_22_45807538_G_C	0.927902
ENST00000483102.5_1	ENSG00000100376.12_4	Primary	Conditional 1	4.35525e-34	3.20676e-28	1.35806e-06	0.999936	6.24835e-05	VAR_22_45724727_G_A	0.29995
ENST00000487732.5_1	ENSG00000100376.12_4	Primary	Primary	4.77485e-108	3.69279e-60	3.03995e-51	0.0013524	0.998648	VAR_22_45807538_G_C	0.996419
ENST00000487732.5_1	ENSG00000100376.12_4	Primary	Conditional 1	4.14667e-76	3.20697e-28	1.29302e-48	1	7.9484e-19	VAR_22_45724727_G_A	0.328912
ENST00000487732.5_1	ENSG00000100376.12_4	Conditional 1	Primary	4.12584e-82	1.5707e-57	2.62675e-25	1	1.29043e-26	VAR_22_45807538_G_C	0.776794
ENST00000487732.5_1	ENSG00000100376.12_4	Conditional 1	Conditional 1	3.35636e-55	1.27776e-30	1.04658e-27	0.00298731	0.997013	VAR_22_45724727_G_A	0.33047
ENST00000455425.1_2	ENSG00000100399.16_6	Primary	Primary	0.382607	0.283739	0.071728	0.0529841	0.208942	VAR_22_41374107_A_G	0.506347
ENST00000263256.7_3	ENSG00000100418.8_5	Primary	Primary	2.99127e-06	7.98029e-06	0.266199	0.710156	0.0236345	VAR_22_42082329_G_A	0.327913
ENST00000463886.1_2	ENSG00000100418.8_5	Primary	Primary	4.00411e-06	6.56878e-06	0.356333	0.584507	0.0591495	VAR_22_42082329_G_A	0.637685
ENST00000216264.13_3	ENSG00000100422.14_5	Primary	Primary	4.56535e-23	9.74994e-06	6.87831e-20	0.0137033	0.986287	VAR_22_47130078_T_A	0.146147
ENST00000216264.13_3	ENSG00000100422.14_5	Primary	Conditional 1	1.57081e-20	0.00335468	4.66627e-18	0.996547	9.86618e-05	VAR_22_47130078_T_A	0.157706
ENST00000216264.13_3	ENSG00000100422.14_5	Primary	Conditional 2	1.20243e-18	0.256795	3.4446e-18	0.735635	0.00756929	VAR_22_47130078_T_A	0.157355
ENST00000216264.13_3	ENSG00000100422.14_5	Primary	Conditional 3	1.23048e-18	0.262785	3.41567e-18	0.729456	0.00775852	VAR_22_47130078_T_A	0.157098
ENST00000460254.1_2	ENSG00000100422.14_5	Primary	Primary	6.66636e-24	9.56079e-06	1.00438e-20	0.013418	0.986572	VAR_22_47125868_G_A	0.153408
ENST00000460254.1_2	ENSG00000100422.14_5	Primary	Conditional 1	2.33908e-21	0.00335468	6.94852e-19	0.996547	9.86711e-05	VAR_22_47125868_G_A	0.157838
ENST00000460254.1_2	ENSG00000100422.14_5	Primary	Conditional 2	1.79052e-19	0.256794	5.12931e-19	0.735631	0.00757558	VAR_22_47125868_G_A	0.157369
ENST00000460254.1_2	ENSG00000100422.14_5	Primary	Conditional 3	1.83228e-19	0.262782	5.08621e-19	0.729448	0.00776928	VAR_22_47125868_G_A	0.157024
ENST00000251343.9_1	ENSG00000100441.10_6	Primary	Primary	1.21333e-06	2.3644e-06	0.00868562	0.0159501	0.975361	VAR_14_24891010_T_C	0.998902
ENST00000556255.1_1	ENSG00000100441.10_6	Primary	Primary	4.35092e-20	0.000139629	3.11459e-16	0.999527	0.00033325	VAR_14_24903284_A_G	0.428241
ENST00000556255.1_1	ENSG00000100441.10_6	Conditional 1	Primary	4.2225e-06	0.000134493	0.0302266	0.962759	0.00687539	VAR_14_24891010_T_C	0.989848
ENST00000556255.1_1	ENSG00000100441.10_6	Conditional 2	Primary	4.52124e-05	3.27749e-05	0.323652	0.234176	0.442094	VAR_14_24891010_T_C	0.999879
ENST00000556510.1_4	ENSG00000100441.10_6	Primary	Primary	5.53706e-41	0.000139627	3.96369e-37	0.999517	0.000343215	VAR_14_24903284_A_G	0.932167
ENST00000399395.7_2	ENSG00000100445.17_8	Primary	Primary	1.93573e-30	0.000173676	5.35739e-28	0.0471143	0.952712	VAR_14_24912755_G_C	0.119117
ENST00000538105.6_2	ENSG00000100445.17_8	Primary	Primary	1.98683e-18	0.000111908	5.49881e-16	0.0300019	0.969886	VAR_14_24912755_G_C	0.553027
ENST00000555355.5_5	ENSG00000100445.17_8	Primary	Primary	0.000473786	0.00309553	0.131126	0.856719	0.00858508	VAR_14_24912755_G_C	0.113998
ENST00000346528.9_2	ENSG00000100461.18_7	Primary	Primary	2.77883e-100	2.35719e-23	1.76052e-79	0.0139478	0.986052	VAR_14_23398990_T_G	0.303662
ENST00000346528.9_2	ENSG00000100461.18_7	Primary	Conditional 1	9.11479e-78	0.773177	2.40598e-78	0.204069	0.0227549	VAR_14_23398990_T_G	0.147587
ENST00000399922.6_2	ENSG00000100461.18_7	Primary	Primary	5.74893e-111	2.06559e-23	3.64222e-90	0.0120986	0.987901	VAR_14_23398990_T_G	0.38814
ENST00000399922.6_2	ENSG00000100461.18_7	Primary	Conditional 1	2.1519e-88	0.773177	5.68025e-89	0.204069	0.0227548	VAR_14_23398990_T_G	0.215681
ENST00000555209.5_2	ENSG00000100461.18_7	Primary	Primary	2.41664e-46	5.70238e-22	1.53106e-25	0.360633	0.639367	VAR_14_23391015_C_T	0.169877
ENST00000555209.5_2	ENSG00000100461.18_7	Primary	Conditional 1	2.97753e-25	0.702587	7.85964e-26	0.185346	0.112066	VAR_14_23403728_A_G	0.0520846
ENST00000555209.5_2	ENSG00000100461.18_7	Conditional 1	Primary	8.25767e-24	1.56615e-21	0.00523162	0.99223	0.00253877	VAR_14_23391015_C_T	0.190629
ENST00000555209.5_2	ENSG00000100461.18_7	Conditional 1	Conditional 1	0.00389074	0.73792	0.00102702	0.194722	0.0624396	VAR_14_23369378_T_C	0.575428
ENST00000530336.2_2	ENSG00000100504.17_5	Primary	Primary	9.42172e-15	0.00600812	1.21771e-12	0.776303	0.217689	VAR_14_51392833_T_C	0.702101
ENST00000530336.2_2	ENSG00000100504.17_5	Primary	Conditional 1	5.63376e-13	0.359258	9.4808e-13	0.604543	0.0361986	VAR_14_51392833_T_C	0.517775
ENST00000532107.2_2	ENSG00000100504.17_5	Primary	Primary	0.000979127	0.00306512	0.126547	0.395678	0.47373	VAR_14_51384933_AC_A	0.354325
ENST00000532107.2_2	ENSG00000100504.17_5	Primary	Conditional 1	0.0860775	0.269462	0.144856	0.45342	0.0461848	VAR_14_51407580_C_T	0.203052
ENST00000334869.9_3	ENSG00000100600.15_6	Primary	Primary	3.23593e-12	0.221247	1.12106e-11	0.766477	0.0122768	VAR_14_93202958_A_G	0.994728
ENST00000334869.9_3	ENSG00000100600.15_6	Conditional 1	Primary	9.80209e-09	0.214477	3.39585e-08	0.742995	0.0425276	VAR_14_93170993_C_T	0.855631
ENST00000555699.5_3	ENSG00000100600.15_6	Primary	Primary	5.42112e-18	0.208002	1.8781e-17	0.720535	0.0714628	VAR_14_93170993_C_T	0.999435
ENST00000554775.5_2	ENSG00000100603.14_4	Primary	Primary	4.61966e-05	0.0200786	0.00017243	0.0740384	0.905664	VAR_14_78136231_G_GA	0.180298
ENST00000554775.5_2	ENSG00000100603.14_4	Primary	Conditional 1	0.00106292	0.461979	0.000962937	0.418407	0.117588	VAR_14_78137268_C_T	0.106239
ENST00000557185.6_4	ENSG00000100612.14_6	Primary	Primary	3.07826e-15	4.3701e-09	7.08106e-08	0.0996268	0.900373	VAR_14_60606088_C_T	0.032072
ENST00000325642.7_1	ENSG00000100614.18_7	Primary	Primary	1.73091e-05	4.79146e-06	0.141312	0.0382971	0.820369	VAR_14_60713187_C_T	0.35482
ENST00000395076.9_2	ENSG00000100614.18_7	Primary	Primary	1.07167e-07	2.77814e-06	0.000874913	0.0217034	0.977419	VAR_14_60736628_C_T	0.567169
ENST00000337827.8_1	ENSG00000100626.17_5	Primary	Primary	1.11568e-10	0.0101014	5.38541e-09	0.487093	0.502806	VAR_14_69823674_A_G	0.580281
ENST00000448469.8_2	ENSG00000100626.17_5	Primary	Primary	8.23319e-44	0.0120016	3.97419e-42	0.578914	0.409084	VAR_14_69818891_G_A	0.622693
ENST00000448469.8_2	ENSG00000100626.17_5	Conditional 1	Primary	2.59101e-06	0.00629301	0.000125069	0.303075	0.690504	VAR_14_69819840_A_G	0.352774
ENST00000553471.6_1	ENSG00000100626.17_5	Primary	Primary	6.02266e-37	0.00781237	2.90716e-35	0.37649	0.615698	VAR_14_69823674_A_G	0.564746
ENST00000553669.1_1	ENSG00000100626.17_5	Primary	Primary	2.79253e-27	0.0123097	1.34796e-25	0.593799	0.393892	VAR_14_69819101_G_A	0.402724
ENST00000553669.1_1	ENSG00000100626.17_5	Conditional 1	Primary	2.80919e-09	0.00215792	1.356e-07	0.103269	0.894573	VAR_14_69841408_T_C	0.753261
ENST00000553883.1_2	ENSG00000100628.12_5	Primary	Primary	0.00712015	0.0655967	0.0893007	0.822697	0.0152853	VAR_14_94423727_G_A	0.561781
ENST00000553883.1_2	ENSG00000100628.12_5	Primary	Conditional 1	0.0683723	0.629902	0.0273026	0.251511	0.022912	VAR_14_94399102_G_A	0.0944998
ENST00000216554.8_2	ENSG00000100664.11_5	Primary	Primary	0.000696787	0.0549989	0.0115786	0.913905	0.0188207	VAR_14_103786210_T_C	0.222154
ENST00000216554.8_2	ENSG00000100664.11_5	Primary	Conditional 1	0.00883948	0.697719	0.00307758	0.242873	0.0474909	VAR_14_103786210_T_C	0.190441
ENST00000216554.8_2	ENSG00000100664.11_5	Primary	Conditional 2	0.00806687	0.636736	0.00374726	0.295724	0.0557263	VAR_14_103786210_T_C	0.20417
ENST00000558506.1_1	ENSG00000100664.11_5	Primary	Primary	0.00718679	0.03981	0.119424	0.661355	0.172224	VAR_14_103791045_T_C	0.112834
ENST00000558506.1_1	ENSG00000100664.11_5	Primary	Conditional 1	0.107851	0.597422	0.0375498	0.207951	0.0492258	VAR_14_103811181_A_G	0.0999366
ENST00000558506.1_1	ENSG00000100664.11_5	Primary	Conditional 2	0.0909613	0.503865	0.0422537	0.233928	0.128992	VAR_14_103811181_A_G	0.352741
ENST00000559249.5_1	ENSG00000100664.11_5	Primary	Primary	2.51475e-06	0.00149849	4.17879e-05	0.0239261	0.974531	VAR_14_103791045_T_C	0.134243
ENST00000559249.5_1	ENSG00000100664.11_5	Primary	Conditional 1	0.00092557	0.55153	0.00032225	0.191767	0.255455	VAR_14_103811181_A_G	0.860912
ENST00000559249.5_1	ENSG00000100664.11_5	Primary	Conditional 2	0.000282191	0.168152	0.000131084	0.0773567	0.754078	VAR_14_103811181_A_G	0.975127
ENST00000554757.1_1	ENSG00000100711.13_3	Primary	Primary	0.0769896	0.0265499	0.648977	0.223776	0.0237073	VAR_14_104194278_C_T	0.304688
ENST00000262319.11_2	ENSG00000100726.15_4	Primary	Primary	3.83128e-16	6.39201e-12	4.00162e-07	0.00568188	0.994318	VAR_16_1561735_C_CGA	0.800138
ENST00000567427.1_1	ENSG00000100726.15_4	Primary	Primary	1.69133e-14	1.99128e-10	1.76653e-05	0.207188	0.792794	VAR_16_1561735_C_CGA	0.235544
ENST00000554182.5_1	ENSG00000100744.15_7	Primary	Primary	4.23754e-60	1.16156e-21	7.5682e-42	0.0010756	0.998924	VAR_14_96846092_G_A	0.499886
ENST00000554182.5_1	ENSG00000100744.15_7	Primary	Conditional 1	2.96021e-54	8.11426e-16	3.64816e-39	1	3.11477e-17	VAR_14_96846092_G_A	0.488726
ENST00000555181.6_2	ENSG00000100744.15_7	Primary	Primary	5.54266e-55	1.21871e-21	9.89914e-37	0.00117778	0.998822	VAR_14_96846092_G_A	0.49895
ENST00000555181.6_2	ENSG00000100744.15_7	Primary	Conditional 1	3.69034e-49	8.11426e-16	4.54797e-34	1	3.11073e-17	VAR_14_96846092_G_A	0.465489
ENST00000267622.8_6	ENSG00000100815.12_9	Primary	Primary	2.63787e-22	6.84519e-17	3.32533e-06	0.862775	0.137222	VAR_14_92552884_G_A	0.926586
ENST00000554357.5_6	ENSG00000100815.12_9	Primary	Primary	4.61175e-23	7.91997e-17	5.81362e-07	0.998398	0.00160111	VAR_14_92435587_T_C	0.353277
ENST00000216733.8_3	ENSG00000100842.13_5	Primary	Primary	0.247923	0.41781	0.11107	0.187144	0.0360536	VAR_14_23814995_A_T	0.787153
ENST00000351354.3_2	ENSG00000100842.13_5	Primary	Primary	0.57165	0.109015	0.2561	0.0488243	0.0144114	VAR_14_23814995_A_T	0.364744
ENST00000216756.11_3	ENSG00000100865.15_6	Primary	Primary	5.12571e-52	1.11794e-37	3.1274e-17	0.0058268	0.994173	VAR_14_102814786_C_CAAG	0.357437
ENST00000216756.11_3	ENSG00000100865.15_6	Primary	Conditional 1	4.38885e-16	0.0957223	4.12352e-15	0.899349	0.00492836	VAR_14_102817603_T_C	0.302139
ENST00000216756.11_3	ENSG00000100865.15_6	Primary	Conditional 2	2.62346e-16	0.0572187	4.31283e-15	0.940641	0.00213999	VAR_14_102817603_T_C	0.25805
ENST00000216756.11_3	ENSG00000100865.15_6	Primary	Conditional 3	2.27224e-17	0.00495583	4.56043e-15	0.994645	0.000399112	VAR_14_102809559_A_G	0.507252
ENST00000216756.11_3	ENSG00000100865.15_6	Primary	Conditional 4	4.886e-16	0.106565	3.99001e-15	0.870211	0.0232233	VAR_14_102813867_T_G	0.804728
ENST00000216756.11_3	ENSG00000100865.15_6	Primary	Conditional 5	3.22164e-15	0.70265	1.23432e-15	0.269181	0.0281692	VAR_14_102817603_T_C	0.341128
ENST00000216756.11_3	ENSG00000100865.15_6	Conditional 1	Primary	1.10619e-35	4.95029e-36	0.674931	0.302015	0.0230549	VAR_14_102809559_A_G	0.248196
ENST00000216756.11_3	ENSG00000100865.15_6	Conditional 1	Conditional 1	0.0648186	0.0290069	0.609	0.272508	0.0246667	VAR_14_102404226_T_G	0.137842
ENST00000216756.11_3	ENSG00000100865.15_6	Conditional 1	Conditional 2	0.0386837	0.0173113	0.635938	0.284565	0.023502	VAR_14_102862759_A_G	0.204987
ENST00000216756.11_3	ENSG00000100865.15_6	Conditional 1	Conditional 3	0.00320595	0.00143469	0.64344	0.287881	0.064038	VAR_14_102831987_G_A	0.742249
ENST00000216756.11_3	ENSG00000100865.15_6	Conditional 1	Conditional 4	0.0737936	0.0330233	0.602614	0.269654	0.0209151	VAR_14_102868478_T_C	0.856291
ENST00000216756.11_3	ENSG00000100865.15_6	Conditional 1	Conditional 5	0.490609	0.219552	0.187969	0.0840999	0.0177704	VAR_14_102677558_G_GTTTTTCTGTT	0.239778
ENST00000559514.5_2	ENSG00000100865.15_6	Primary	Primary	1.50307e-57	9.16088e-38	9.17084e-23	0.00459402	0.995406	VAR_14_102814786_C_CAAG	0.459072
ENST00000559514.5_2	ENSG00000100865.15_6	Primary	Conditional 1	1.57201e-21	0.0958107	1.47698e-20	0.900181	0.00400871	VAR_14_102814786_C_CAAG	0.253705
ENST00000559514.5_2	ENSG00000100865.15_6	Primary	Conditional 2	9.38986e-22	0.0572291	1.54364e-20	0.940813	0.00195806	VAR_14_102814786_C_CAAG	0.310038
ENST00000559514.5_2	ENSG00000100865.15_6	Primary	Conditional 3	8.13225e-23	0.00495643	1.63216e-20	0.994765	0.000278343	VAR_14_102809559_A_G	0.438234
ENST00000559514.5_2	ENSG00000100865.15_6	Primary	Conditional 4	1.78219e-21	0.10862	1.45537e-20	0.887011	0.00436916	VAR_14_102814786_C_CAAG	0.263716
ENST00000559514.5_2	ENSG00000100865.15_6	Primary	Conditional 5	1.15657e-20	0.704905	4.43121e-21	0.270048	0.0250476	VAR_14_102814786_C_CAAG	0.298531
ENST00000216799.9_3	ENSG00000100908.14_5	Primary	Primary	1.678e-43	1.2157e-24	1.94485e-22	0.000409435	0.999591	VAR_14_24610733_T_C	0.998079
ENST00000216799.9_3	ENSG00000100908.14_5	Primary	Conditional 1	1.97863e-20	0.14335	1.17386e-19	0.850445	0.00620501	VAR_14_24610733_T_C	0.496879
ENST00000216799.9_3	ENSG00000100908.14_5	Primary	Conditional 2	7.59625e-20	0.550341	5.81599e-20	0.421334	0.0283255	VAR_14_24609147_T_C	0.527458
ENST00000419198.6_2	ENSG00000100908.14_5	Primary	Primary	1.59828e-25	3.94662e-23	0.000185245	0.0447874	0.955027	VAR_14_24610733_T_C	0.995118
ENST00000419198.6_2	ENSG00000100908.14_5	Primary	Conditional 1	0.000578515	0.142852	0.00343215	0.847493	0.00564394	VAR_14_24596068_G_C	0.138781
ENST00000419198.6_2	ENSG00000100908.14_5	Primary	Conditional 2	0.00218041	0.538406	0.0016694	0.412179	0.0455652	VAR_14_24596068_G_C	0.147954
ENST00000396854.8_2	ENSG00000100926.15_9	Primary	Primary	1.13435e-09	0.010605	1.05793e-07	0.989058	0.000336689	VAR_14_24659408_ACT_A	0.563885
ENST00000354050.8_3	ENSG00000100979.15_6	Primary	Primary	6.86169e-09	1.10616e-08	0.37381	0.60259	0.0235992	VAR_20_44545048_C_T	0.413095
ENST00000354050.8_3	ENSG00000100979.15_6	Primary	Conditional 1	0.256623	0.413698	0.108728	0.175233	0.0457177	VAR_20_44552895_C_A	0.216246
ENST00000354050.8_3	ENSG00000100979.15_6	Primary	Conditional 2	0.0196823	0.0317296	0.151126	0.243074	0.554388	VAR_20_44552895_C_A	0.323674
ENST00000372431.8_4	ENSG00000100979.15_6	Primary	Primary	3.61469e-09	1.40539e-08	0.196921	0.765592	0.0374876	VAR_20_44545048_C_T	0.399484
ENST00000372431.8_4	ENSG00000100979.15_6	Primary	Conditional 1	0.130719	0.508237	0.055384	0.215243	0.0904171	VAR_20_44538427_T_C	0.312873
ENST00000372431.8_4	ENSG00000100979.15_6	Primary	Conditional 2	0.00419873	0.0163247	0.032239	0.124523	0.822715	VAR_20_44538427_T_C	0.467277
ENST00000642498.1_2	ENSG00000100983.12_8	Primary	Primary	4.73072e-35	0.00244815	1.92408e-32	0.995712	0.00183952	VAR_20_33488771_C_T	0.237712
ENST00000642498.1_2	ENSG00000100983.12_8	Primary	Conditional 1	7.67862e-34	0.0397369	1.85331e-32	0.959089	0.00117423	VAR_20_33488771_C_T	0.252018
ENST00000651619.1_2	ENSG00000100983.12_8	Primary	Primary	5.71125e-24	0.00244783	2.32288e-21	0.995582	0.00196987	VAR_20_33478381_A_G	0.115293
ENST00000651619.1_2	ENSG00000100983.12_8	Primary	Conditional 1	9.27136e-23	0.0397369	2.23774e-21	0.959089	0.00117424	VAR_20_33478381_A_G	0.106362
ENST00000252015.3_5	ENSG00000100991.12_6	Primary	Primary	1.26918e-20	0.0498084	2.41708e-19	0.948567	0.00162453	VAR_20_33619111_A_G	0.0474184
ENST00000451813.6_4	ENSG00000100991.12_6	Primary	Primary	2.6803e-20	0.0498083	5.10445e-19	0.948565	0.00162625	VAR_20_33619111_A_G	0.0445772
ENST00000451813.6_4	ENSG00000100991.12_6	Conditional 1	Primary	0.0165144	0.0327182	0.314506	0.623083	0.0131782	VAR_20_33750479_T_C	0.0351838
ENST00000339157.10_3	ENSG00000100997.20_8	Primary	Primary	2.78582e-31	1.16153e-29	0.0229381	0.956366	0.0206957	VAR_20_25547767_A_G	0.314348
ENST00000339157.10_3	ENSG00000100997.20_8	Primary	Conditional 1	0.004163	0.173573	0.0163572	0.681875	0.124032	VAR_20_25329759_T_A	0.164134
ENST00000376542.8_3	ENSG00000100997.20_8	Primary	Primary	2.61846e-33	1.02841e-31	0.000215601	0.00747547	0.992309	VAR_20_25547767_A_G	0.98914
ENST00000376542.8_3	ENSG00000100997.20_8	Primary	Conditional 1	0.00484832	0.190419	0.0190499	0.748153	0.0375294	VAR_20_25262536_TCTC_T	0.0609359
ENST00000672114.1_3	ENSG00000100997.20_8	Primary	Primary	6.41009e-55	1.06559e-29	5.278e-26	0.877273	0.122727	VAR_20_25275843_C_T	0.227372
ENST00000672114.1_3	ENSG00000100997.20_8	Primary	Conditional 1	1.20954e-26	0.201069	4.75249e-26	0.790027	0.00890358	VAR_20_25275843_C_T	0.0443283
ENST00000672114.1_3	ENSG00000100997.20_8	Conditional 1	Primary	3.76122e-35	1.21449e-29	3.09695e-06	0.999997	1.60644e-07	VAR_20_25547767_A_G	0.776546
ENST00000672114.1_3	ENSG00000100997.20_8	Conditional 1	Conditional 1	6.23218e-07	0.201236	2.44874e-06	0.790683	0.00807864	VAR_20_25277244_A_G	0.999695
ENST00000216968.5_3	ENSG00000101000.6_6	Primary	Primary	3.72445e-66	1.93548e-10	1.89768e-56	0.986153	0.0138475	VAR_20_33764554_A_G	0.944183
ENST00000634509.1_1	ENSG00000101000.6_6	Primary	Primary	4.15206e-59	1.93532e-10	2.11556e-49	0.986066	0.0139335	VAR_20_33764554_A_G	0.922395
ENST00000397554.5_2	ENSG00000101019.22_7	Primary	Primary	3.71017e-19	9.07752e-12	1.94437e-09	0.0466188	0.953381	VAR_20_33987298_T_C	0.201761
ENST00000397554.5_2	ENSG00000101019.22_7	Primary	Conditional 1	1.07956e-08	0.264132	6.27994e-09	0.153066	0.582802	VAR_20_33910406_G_A	0.261174
ENST00000217109.9_2	ENSG00000101138.12_5	Primary	Primary	0.000647142	0.0180844	0.00604318	0.168069	0.807156	VAR_20_54980606_T_C	0.966586
ENST00000346249.8_2	ENSG00000101150.17_5	Primary	Primary	0.129882	0.0299878	0.649129	0.149833	0.0411687	VAR_20_62503273_T_C	0.326696
ENST00000346249.8_2	ENSG00000101150.17_5	Primary	Conditional 1	0.562867	0.129958	0.238703	0.0550995	0.0133729	VAR_20_62489027_G_A	0.342299
ENST00000448254.1_3	ENSG00000101181.17_4	Primary	Primary	3.84541e-46	2.67845e-16	1.43568e-30	1	5.78198e-16	VAR_20_60778208_G_T	0.22187
ENST00000448254.1_3	ENSG00000101181.17_4	Primary	Conditional 1	8.00286e-39	5.57424e-09	1.43568e-30	1	1.68139e-08	VAR_20_60776444_A_G	0.32295
ENST00000448254.1_3	ENSG00000101181.17_4	Conditional 1	Primary	1.49763e-25	2.67844e-16	5.59141e-10	0.999996	4.26689e-06	VAR_20_60771956_T_C	0.999597
ENST00000448254.1_3	ENSG00000101181.17_4	Conditional 1	Conditional 1	3.1168e-18	5.57424e-09	5.59143e-10	1	5.03043e-09	VAR_20_60780013_C_A	0.171771
ENST00000488748.1_1	ENSG00000101181.17_4	Primary	Primary	2.19734e-60	2.67845e-16	8.20378e-45	1	1.08531e-17	VAR_20_60776444_A_G	0.413703
ENST00000488748.1_1	ENSG00000101181.17_4	Primary	Conditional 1	4.57299e-53	5.57424e-09	8.20378e-45	1	1.80162e-08	VAR_20_60776444_A_G	0.507473
ENST00000488748.1_1	ENSG00000101181.17_4	Conditional 1	Primary	3.05751e-23	2.67833e-16	1.14152e-07	0.999955	4.49869e-05	VAR_20_60771956_T_C	0.999993
ENST00000488748.1_1	ENSG00000101181.17_4	Conditional 1	Conditional 1	6.36341e-16	5.57424e-09	1.14157e-07	1	9.95159e-08	VAR_20_60768615_G_A	0.952326
ENST00000488748.1_1	ENSG00000101181.17_4	Conditional 2	Primary	9.9075e-17	1.02919e-16	0.369897	0.384002	0.246101	VAR_20_60771956_T_C	0.998751
ENST00000488748.1_1	ENSG00000101181.17_4	Conditional 2	Conditional 1	1.41066e-09	1.46539e-09	0.253068	0.262401	0.484531	VAR_20_60768615_G_A	0.999998
ENST00000266070.8_2	ENSG00000101191.17_5	Primary	Primary	7.51788e-58	3.4504e-20	1.85988e-40	0.00754363	0.992456	VAR_20_61557906_C_T	0.389514
ENST00000266070.8_2	ENSG00000101191.17_5	Primary	Conditional 1	1.20698e-38	0.553954	9.25755e-39	0.424862	0.0211837	VAR_20_61549202_A_G	0.317515
ENST00000354665.8_2	ENSG00000101191.17_5	Primary	Primary	7.91893e-74	2.94513e-20	1.9591e-56	0.00629237	0.993708	VAR_20_61557906_C_T	0.60765
ENST00000354665.8_2	ENSG00000101191.17_5	Primary	Conditional 1	1.48903e-54	0.553783	1.14209e-54	0.424731	0.0214856	VAR_20_61557906_C_T	0.439081
ENST00000370368.5_2	ENSG00000101191.17_5	Primary	Primary	3.98898e-66	3.19257e-20	9.86852e-49	0.00690514	0.993095	VAR_20_61557906_C_T	0.440071
ENST00000370368.5_2	ENSG00000101191.17_5	Primary	Conditional 1	6.91633e-47	0.553546	5.30484e-47	0.424549	0.0219059	VAR_20_61557906_C_T	0.287416
ENST00000370371.8_2	ENSG00000101191.17_5	Primary	Primary	4.77961e-30	1.99066e-19	1.18245e-12	0.0482962	0.951704	VAR_20_61557906_C_T	0.54421
ENST00000370371.8_2	ENSG00000101191.17_5	Primary	Conditional 1	1.32353e-11	0.551238	1.01515e-11	0.422775	0.0259874	VAR_20_61543606_A_C	0.0813721
ENST00000395343.6_2	ENSG00000101191.17_5	Primary	Primary	9.67805e-67	3.11583e-20	2.3943e-49	0.00671509	0.993285	VAR_20_61557906_C_T	0.399017
ENST00000395343.6_2	ENSG00000101191.17_5	Primary	Conditional 1	1.72152e-47	0.554239	1.32041e-47	0.425081	0.0206801	VAR_20_61549202_A_G	0.350925
ENST00000370351.9_3	ENSG00000101194.18_6	Primary	Primary	3.18608e-09	0.0813112	9.27609e-09	0.236051	0.682638	VAR_20_61600190_A_G	0.394277
ENST00000245960.9_1	ENSG00000101224.17_5	Primary	Primary	1.02805e-22	1.69061e-19	0.000203535	0.334044	0.665752	VAR_20_3776368_T_C	0.560278
ENST00000245960.9_1	ENSG00000101224.17_5	Primary	Conditional 1	2.21464e-05	0.0364193	0.000566143	0.93098	0.0320121	VAR_20_3778042_T_A	0.714572
ENST00000379070.3_1	ENSG00000101290.14_7	Primary	Primary	7.83041e-25	1.58413e-10	4.13309e-15	0.835979	0.164021	VAR_20_5178081_C_CCT	0.46864
ENST00000450570.1_4	ENSG00000101290.14_7	Primary	Primary	5.615e-14	9.36992e-12	0.000296374	0.0485056	0.951198	VAR_20_5123615_A_G	0.46542
ENST00000460006.6_2	ENSG00000101290.14_7	Primary	Primary	5.44921e-35	1.56112e-10	2.87623e-25	0.823823	0.176177	VAR_20_5178081_C_CCT	0.438136
ENST00000381596.1_2	ENSG00000101307.16_6	Primary	Primary	3.90871e-111	9.58691e-60	1.73125e-54	0.0032495	0.99675	VAR_20_1894335_G_A	0.393385
ENST00000381596.1_2	ENSG00000101307.16_6	Primary	Conditional 1	5.88943e-57	1.4445e-05	4.07707e-52	0.999984	1.71046e-06	VAR_20_1893809_G_A	0.390223
ENST00000568365.1_3	ENSG00000101307.16_6	Primary	Primary	4.19118e-96	3.0713e-59	1.85637e-39	0.0126161	0.987384	VAR_20_1894335_G_A	0.342257
ENST00000568365.1_3	ENSG00000101307.16_6	Primary	Conditional 1	1.97121e-42	1.4445e-05	1.36461e-37	0.999984	1.76325e-06	VAR_20_1893809_G_A	0.397734
ENST00000643747.1_2	ENSG00000101310.17_9	Primary	Primary	1.32999e-05	0.0399138	0.000319177	0.957869	0.0018844	VAR_20_18558471_C_G	0.177534
ENST00000643747.1_2	ENSG00000101310.17_9	Primary	Conditional 1	1.22081e-05	0.0366372	0.000320531	0.961934	0.00109636	VAR_20_18558471_C_G	0.280094
ENST00000650089.1_4	ENSG00000101310.17_9	Primary	Primary	6.19577e-05	0.0398824	0.00148689	0.957115	0.00145414	VAR_20_18542591_A_C	0.0723922
ENST00000650089.1_4	ENSG00000101310.17_9	Primary	Conditional 1	5.68215e-05	0.0365762	0.00149189	0.960331	0.00154378	VAR_20_18542591_A_C	0.0625358
ENST00000398022.7_2	ENSG00000101337.16_6	Primary	Primary	0.35187	0.351233	0.0629958	0.0627106	0.171191	VAR_20_30604468_C_T	0.478659
ENST00000495749.1_1	ENSG00000101337.16_6	Primary	Primary	0.0124081	0.792202	0.00222145	0.141778	0.0513908	VAR_20_30728968_T_C	0.0554119
ENST00000644250.1_3	ENSG00000101347.10_7	Primary	Primary	0.000699078	0.00698986	0.00120318	0.0110501	0.980058	VAR_20_35509409_T_G	0.428573
ENST00000646673.2_4	ENSG00000101347.10_7	Primary	Primary	0.000305485	0.00915829	0.000525767	0.014787	0.975223	VAR_20_35509409_T_G	0.295876
ENST00000421643.1_6	ENSG00000101353.14_7	Primary	Primary	5.48507e-05	0.000704288	0.00789579	0.100492	0.890853	VAR_20_35873078_G_A	0.9677
ENST00000421643.1_6	ENSG00000101353.14_7	Primary	Conditional 1	0.0104554	0.134248	0.043597	0.559538	0.252162	VAR_20_35768898_G_A	0.0386491
ENST00000421643.1_6	ENSG00000101353.14_7	Primary	Conditional 2	0.0185088	0.237654	0.0363806	0.46689	0.240566	VAR_20_35873144_C_T	0.0478747
ENST00000462630.5_1	ENSG00000101361.17_6	Primary	Primary	1.57483e-15	1.91154e-11	8.22708e-05	0.998607	0.00131078	VAR_20_2634285_CTG_C	0.72938
ENST00000462630.5_1	ENSG00000101361.17_6	Primary	Conditional 1	7.09888e-06	0.0861667	7.50574e-05	0.911049	0.00270248	VAR_20_2638579_T_C	0.461798
ENST00000462630.5_1	ENSG00000101361.17_6	Primary	Conditional 2	1.19448e-05	0.144987	7.00597e-05	0.850385	0.00454614	VAR_20_2638579_T_C	0.461916
ENST00000254958.10_4	ENSG00000101384.12_6	Primary	Primary	0.079758	0.463246	0.0576707	0.334896	0.0644297	VAR_20_10621213_C_T	0.0904111
ENST00000254958.10_4	ENSG00000101384.12_6	Conditional 1	Primary	0.116049	0.411708	0.0839117	0.297604	0.0907278	VAR_20_10624046_G_A	0.161042
ENST00000461710.5_2	ENSG00000101391.21_7	Primary	Primary	0.214421	0.52657	0.0674993	0.165738	0.025772	VAR_20_31675943_C_T	0.799455
ENST00000373447.8_3	ENSG00000101407.13_5	Primary	Primary	4.57758e-08	3.50024e-07	0.0576479	0.440301	0.50205	VAR_20_36638386_G_A	0.208601
ENST00000473288.1_2	ENSG00000101407.13_5	Primary	Primary	6.74604e-10	5.51758e-07	0.000849565	0.694553	0.304597	VAR_20_36638386_G_A	0.108767
ENST00000360668.8_2	ENSG00000101460.13_4	Primary	Primary	8.85994e-67	1.3807e-28	2.00125e-40	0.0302169	0.969783	VAR_20_33143288_G_A	0.19952
ENST00000360668.8_2	ENSG00000101460.13_4	Conditional 1	Primary	1.64211e-34	4.42721e-27	3.70913e-08	1	2.92437e-09	VAR_20_33157217_T_C	0.221155
ENST00000397709.1_1	ENSG00000101460.13_4	Primary	Primary	2.11382e-72	9.95062e-29	4.77462e-46	0.0214976	0.978502	VAR_20_33143288_G_A	0.243553
ENST00000397709.1_1	ENSG00000101460.13_4	Conditional 1	Primary	6.87008e-35	4.42721e-27	1.55179e-08	1	1.21228e-09	VAR_20_33157217_T_C	0.113855
ENST00000397709.1_1	ENSG00000101460.13_4	Conditional 2	Primary	1.78747e-27	2.53135e-27	0.403748	0.571747	0.0245049	VAR_20_33157217_T_C	0.0944198
ENST00000217455.9_3	ENSG00000101473.17_6	Primary	Primary	0.0184279	0.0827813	0.160237	0.719794	0.0187598	VAR_20_44900733_C_A	0.155761
ENST00000484975.5_2	ENSG00000101473.17_6	Primary	Primary	0.000950281	0.101816	0.00826302	0.885321	0.00364931	VAR_20_44472163_C_T	0.0480267
ENST00000262197.7_1	ENSG00000101546.13_5	Primary	Primary	9.97168e-30	5.43983e-20	8.71439e-12	0.0465861	0.953414	VAR_18_77798449_TTGTC_T	0.16315
ENST00000262197.7_1	ENSG00000101546.13_5	Primary	Conditional 1	7.32031e-11	0.399343	1.04752e-10	0.571424	0.0292326	VAR_18_77780580_T_C	0.135372
ENST00000306735.10_2	ENSG00000101546.13_5	Primary	Primary	9.13149e-49	1.14428e-18	7.98014e-31	1	5.83767e-19	VAR_18_77822285_A_G	0.0665616
ENST00000306735.10_2	ENSG00000101546.13_5	Primary	Conditional 1	3.23753e-31	0.405699	4.63285e-31	0.580534	0.0137664	VAR_18_77822285_A_G	0.0599575
ENST00000591612.1_1	ENSG00000101546.13_5	Primary	Primary	2.18847e-24	3.75314e-20	1.91254e-06	0.031831	0.968167	VAR_18_77810767_C_T	0.0716231
ENST00000591612.1_1	ENSG00000101546.13_5	Primary	Conditional 1	1.89258e-05	0.324569	2.70825e-05	0.464242	0.211143	VAR_18_77817172_T_C	0.0677497
ENST00000593019.1_1	ENSG00000101546.13_5	Primary	Primary	1.8411e-23	9.74347e-19	1.60897e-05	0.851347	0.148637	VAR_18_77827838_T_C	0.120041
ENST00000593019.1_1	ENSG00000101546.13_5	Primary	Conditional 1	2.50226e-06	0.132425	3.58069e-06	0.188818	0.678751	VAR_18_77766322_T_G	0.993347
ENST00000400000.7_3	ENSG00000101558.14_6	Primary	Primary	0.0225787	0.108034	0.010604	0.0499288	0.808855	VAR_18_9908563_C_T	0.223249
ENST00000400000.7_3	ENSG00000101558.14_6	Conditional 1	Primary	0.147178	0.294519	0.0691214	0.137969	0.351214	VAR_18_9885442_A_G	0.979531
ENST00000583475.1_1	ENSG00000101558.14_6	Primary	Primary	0.00352163	0.657386	0.00165392	0.30871	0.028728	VAR_18_9919965_G_A	0.330134
ENST00000583879.5_1	ENSG00000101558.14_6	Primary	Primary	0.0469342	0.614588	0.0220425	0.288611	0.0278236	VAR_18_9919965_G_A	0.147831
ENST00000581383.1_1	ENSG00000101596.16_5	Primary	Primary	0.000198317	0.244606	0.000586556	0.723434	0.0311742	VAR_18_2806466_T_C	0.113053
ENST00000325971.12_2	ENSG00000101639.18_9	Primary	Primary	6.148e-34	2.8758e-32	0.00160811	0.0742972	0.924095	VAR_18_13091661_T_C	0.159258
ENST00000325971.12_2	ENSG00000101639.18_9	Primary	Conditional 1	0.00554518	0.259382	0.0142791	0.667867	0.0529265	VAR_18_12995129_C_T	0.115438
ENST00000325971.12_2	ENSG00000101639.18_9	Primary	Conditional 2	0.00647328	0.302795	0.0134162	0.627505	0.0498103	VAR_18_12926278_T_C	0.4406
ENST00000513183.1_1	ENSG00000101639.18_9	Primary	Primary	7.85345e-42	3.50117e-32	2.0542e-11	0.0906695	0.90933	VAR_18_13091661_T_C	0.129578
ENST00000513183.1_1	ENSG00000101639.18_9	Primary	Conditional 1	6.03833e-11	0.269196	1.5549e-10	0.693155	0.0376489	VAR_18_13049948_G_GA	0.440171
ENST00000513183.1_1	ENSG00000101639.18_9	Primary	Conditional 2	6.96751e-11	0.31062	1.44405e-10	0.643728	0.0456521	VAR_18_13049948_G_GA	0.458983
ENST00000589993.5_1	ENSG00000101639.18_9	Primary	Primary	1.66026e-34	4.02462e-32	0.000434269	0.104375	0.89519	VAR_18_13091661_T_C	0.16642
ENST00000589993.5_1	ENSG00000101639.18_9	Primary	Conditional 1	0.000848479	0.205679	0.00218487	0.52937	0.261917	VAR_18_12998267_G_A	0.148299
ENST00000589993.5_1	ENSG00000101639.18_9	Primary	Conditional 2	0.00127667	0.309476	0.00264595	0.641357	0.0452445	VAR_18_13011182_T_C	0.334574
ENST00000262126.9_2	ENSG00000101745.17_5	Primary	Primary	1.12734e-09	0.106663	9.40817e-09	0.890151	0.00318607	VAR_18_9285892_T_G	0.237163
ENST00000262126.9_2	ENSG00000101745.17_5	Conditional 1	Primary	0.0364039	0.0132631	0.303808	0.11015	0.536375	VAR_18_9361415_T_C	0.998435
ENST00000400020.7_1	ENSG00000101745.17_5	Primary	Primary	1.08576e-14	0.106663	9.06121e-14	0.890153	0.00318368	VAR_18_9285892_T_G	0.973659
ENST00000217800.9_3	ENSG00000101751.10_6	Primary	Primary	3.58555e-30	1.10007e-27	0.00324831	0.996603	0.000149034	VAR_18_51829629_C_T	0.102912
ENST00000217800.9_3	ENSG00000101751.10_6	Primary	Conditional 1	2.97931e-11	9.14072e-09	0.00122948	0.37659	0.622181	VAR_18_51812814_C_A	0.112649
ENST00000217800.9_3	ENSG00000101751.10_6	Primary	Conditional 2	0.000457657	0.140412	0.00264446	0.811293	0.0451928	VAR_18_51779753_C_T	0.0468498
ENST00000217800.9_3	ENSG00000101751.10_6	Primary	Conditional 3	0.000980056	0.300687	0.00188865	0.579333	0.117111	VAR_18_51779753_C_T	0.0490267
ENST00000577727.1_1	ENSG00000101751.10_6	Primary	Primary	1.93987e-31	1.10362e-27	0.000175741	0.999817	7.62823e-06	VAR_18_51829629_C_T	0.122113
ENST00000577727.1_1	ENSG00000101751.10_6	Primary	Conditional 1	4.25841e-12	2.42267e-08	0.000175733	0.999768	5.59119e-05	VAR_18_51907072_A_G	0.546445
ENST00000577727.1_1	ENSG00000101751.10_6	Primary	Conditional 2	1.67327e-05	0.0951948	9.6686e-05	0.549705	0.354987	VAR_18_51853041_T_C	0.425923
ENST00000577727.1_1	ENSG00000101751.10_6	Primary	Conditional 3	1.77796e-05	0.101151	3.42628e-05	0.194221	0.704576	VAR_18_51648909_C_T	0.314266
ENST00000579534.5_1	ENSG00000101751.10_6	Primary	Primary	5.165e-29	1.04999e-27	0.0467921	0.951231	0.00197651	VAR_18_51829629_C_T	0.122607
ENST00000579534.5_1	ENSG00000101751.10_6	Primary	Conditional 1	1.11646e-09	2.26964e-08	0.046073	0.936599	0.0173278	VAR_18_51907072_A_G	0.34816
ENST00000579534.5_1	ENSG00000101751.10_6	Primary	Conditional 2	0.00431911	0.087803	0.024957	0.506973	0.375948	VAR_18_51847746_C_CCA	0.515577
ENST00000579534.5_1	ENSG00000101751.10_6	Primary	Conditional 3	0.00896823	0.182315	0.0172825	0.350895	0.440539	VAR_18_51847746_C_CCA	0.493668
ENST00000376712.4_2	ENSG00000102595.20_6	Primary	Primary	4.14759e-07	0.0890513	1.75553e-06	0.376388	0.534559	VAR_13_96562767_C_T	0.110469
ENST00000376712.4_2	ENSG00000102595.20_6	Primary	Conditional 1	5.48772e-07	0.117825	1.39089e-06	0.298048	0.584125	VAR_13_96550735_C_A	0.135484
ENST00000376747.8_3	ENSG00000102595.20_6	Primary	Primary	2.62825e-07	0.136558	1.11244e-06	0.577716	0.285724	VAR_13_96580855_G_A	0.0533461
ENST00000376747.8_3	ENSG00000102595.20_6	Primary	Conditional 1	3.88227e-07	0.201714	9.83981e-07	0.510968	0.287316	VAR_13_96580855_G_A	0.045978
ENST00000426073.6_2	ENSG00000102606.18_6	Primary	Primary	1.29586e-40	3.66679e-39	0.000620088	0.0165633	0.982817	VAR_13_111933098_C_G	0.943068
ENST00000491688.1_1	ENSG00000102606.18_6	Primary	Primary	1.05544e-51	2.89558e-40	5.05044e-15	0.000385966	0.999614	VAR_13_111933098_C_G	0.998547
ENST00000544132.2_1	ENSG00000102606.18_6	Primary	Primary	1.0846e-47	2.1939e-40	5.18997e-11	4.98645e-05	0.99995	VAR_13_111933098_C_G	0.99987
ENST00000218981.5_2	ENSG00000102796.11_6	Primary	Primary	2.60444e-07	4.06103e-05	0.00125429	0.194775	0.80393	VAR_13_52342546_A_G	0.526922
ENST00000218981.5_2	ENSG00000102796.11_6	Primary	Conditional 1	0.00204685	0.319159	0.00425532	0.66351	0.0110287	VAR_13_52342206_G_A	0.550418
ENST00000280056.6_2	ENSG00000102796.11_6	Primary	Primary	5.82326e-19	0.000194435	2.80447e-15	0.936333	0.0634728	VAR_13_52343635_T_C	0.832185
ENST00000280056.6_2	ENSG00000102796.11_6	Primary	Conditional 1	9.62185e-16	0.321268	2.00035e-15	0.667894	0.0108385	VAR_13_52319678_C_T	0.268772
ENST00000280056.6_2	ENSG00000102796.11_6	Conditional 1	Primary	5.59893e-08	1.58649e-06	0.000269644	0.00664742	0.993081	VAR_13_52343635_T_C	0.920321
ENST00000280056.6_2	ENSG00000102796.11_6	Conditional 1	Conditional 1	0.0109076	0.309073	0.0226765	0.642537	0.0148054	VAR_13_52343635_T_C	0.383072
ENST00000444610.7_3	ENSG00000102796.11_6	Primary	Primary	1.48232e-05	1.37676e-05	0.0713884	0.0654416	0.863141	VAR_13_52342546_A_G	0.475209
ENST00000444610.7_3	ENSG00000102796.11_6	Primary	Conditional 1	0.123049	0.114286	0.255814	0.237328	0.269524	VAR_13_52376583_G_A	0.204073
ENST00000490949.5_2	ENSG00000102796.11_6	Primary	Primary	9.55818e-09	0.000206864	4.6032e-05	0.996253	0.0034944	VAR_13_52365823_A_G	0.373534
ENST00000490949.5_2	ENSG00000102796.11_6	Primary	Conditional 1	1.24549e-06	0.0269558	2.58934e-06	0.0551222	0.917918	VAR_13_52365823_A_G	0.243686
ENST00000262370.12_2	ENSG00000102858.13_9	Primary	Primary	1.03295e-56	3.91084e-29	5.15886e-30	0.0185504	0.98145	VAR_16_4736080_TTCTGGCTGCGC_T	0.975117
ENST00000262370.12_2	ENSG00000102858.13_9	Primary	Conditional 1	2.12261e-42	8.03638e-15	2.64125e-28	1	1.2854e-13	VAR_16_4736316_C_T	0.655631
ENST00000262370.12_2	ENSG00000102858.13_9	Primary	Conditional 2	4.62923e-30	0.0175266	1.24589e-28	0.471193	0.51128	VAR_16_4736080_TTCTGGCTGCGC_T	0.663047
ENST00000415496.5_1	ENSG00000102858.13_9	Primary	Primary	3.57056e-45	2.04726e-28	1.78324e-18	0.101347	0.898653	VAR_16_4736080_TTCTGGCTGCGC_T	0.543805
ENST00000415496.5_1	ENSG00000102858.13_9	Primary	Conditional 1	1.4016e-31	8.03638e-15	1.74407e-17	1	2.56563e-13	VAR_16_4736316_C_T	0.837646
ENST00000415496.5_1	ENSG00000102858.13_9	Primary	Conditional 2	2.7767e-19	0.0159208	7.4731e-18	0.427931	0.556148	VAR_16_4736316_C_T	0.683224
ENST00000586183.5_1	ENSG00000102858.13_9	Primary	Primary	3.8561e-29	1.12709e-28	0.0192585	0.0553648	0.925377	VAR_16_4740444_C_T	0.558137
ENST00000586183.5_1	ENSG00000102858.13_9	Primary	Conditional 1	2.01177e-15	5.88016e-15	0.250333	0.731675	0.0179913	VAR_16_4675116_G_T	0.115877
ENST00000586183.5_1	ENSG00000102858.13_9	Primary	Conditional 2	0.00592286	0.0173118	0.159405	0.465571	0.351789	VAR_16_4735528_C_T	0.235908
ENST00000285737.9_2	ENSG00000102910.14_5	Primary	Primary	3.49634e-43	2.14535e-38	1.63007e-08	2.11953e-07	1	VAR_16_48390512_G_T	1
ENST00000535754.5_1	ENSG00000102910.14_5	Primary	Primary	7.59515e-39	2.93998e-37	0.000354103	0.0127199	0.986926	VAR_16_48390512_G_T	1
ENST00000565185.1_1	ENSG00000102910.14_5	Primary	Primary	3.20178e-37	8.39491e-38	0.0149274	0.00293176	0.982141	VAR_16_48390512_G_T	1
ENST00000566719.1_1	ENSG00000102910.14_5	Primary	Primary	1.36171e-54	2.1449e-38	6.34859e-20	2.69778e-09	1	VAR_16_48390512_G_T	1
ENST00000602622.5_2	ENSG00000102977.17_8	Primary	Primary	0.10052	0.0612697	0.458894	0.279609	0.0997072	VAR_16_67853425_T_C	0.25433
ENST00000563498.1_2	ENSG00000103024.7_6	Primary	Primary	0.0520515	0.169818	0.177309	0.578449	0.0223715	VAR_16_1809245_CGGGCAGACCCTGCCTGTGGG_C	0.175682
ENST00000563498.1_2	ENSG00000103024.7_6	Conditional 1	Primary	0.112454	0.100977	0.383064	0.343911	0.0595945	VAR_16_1809245_CGGGCAGACCCTGCCTGTGGG_C	0.142481
ENST00000566600.1_2	ENSG00000103024.7_6	Primary	Primary	1.49409e-10	0.0729496	5.0895e-10	0.247818	0.679233	VAR_16_1815757_T_C	0.888131
ENST00000567271.1_2	ENSG00000103024.7_6	Primary	Primary	9.13904e-22	0.118949	3.11314e-21	0.404713	0.476338	VAR_16_1810116_C_A	0.921907
ENST00000566265.1_1	ENSG00000103034.14_7	Primary	Primary	1.89346e-08	4.09757e-06	0.00459892	0.995237	0.000159504	VAR_16_58530590_C_T	0.570575
ENST00000566265.1_1	ENSG00000103034.14_7	Primary	Conditional 1	0.000866511	0.187519	0.00370634	0.802071	0.00583689	VAR_16_58546297_C_T	0.0576095
ENST00000261776.10_3	ENSG00000103043.15_6	Primary	Primary	3.70145e-06	0.000731012	7.58958e-05	0.0140037	0.985186	VAR_16_70725141_A_C	0.701962
ENST00000567648.1_2	ENSG00000103043.15_6	Primary	Primary	9.92151e-11	0.00141567	2.03434e-09	0.0280568	0.970527	VAR_16_70723314_C_T	0.47243
ENST00000571759.1_1	ENSG00000103043.15_6	Primary	Primary	8.97071e-05	0.00100248	0.00183938	0.0195777	0.977491	VAR_16_70725141_A_C	0.542126
ENST00000323786.10_4	ENSG00000103051.20_8	Primary	Primary	3.97308e-15	2.61689e-10	1.50911e-05	0.993982	0.00600294	VAR_16_70518934_A_G	0.109819
ENST00000323786.10_4	ENSG00000103051.20_8	Primary	Conditional 1	2.45155e-11	1.61473e-06	1.50129e-05	0.988826	0.0111575	VAR_16_70608266_T_C	0.408642
ENST00000323786.10_4	ENSG00000103051.20_8	Primary	Conditional 2	1.34842e-05	0.888144	1.25796e-06	0.0828271	0.0290141	VAR_16_70575381_T_C	0.0434137
ENST00000323786.10_4	ENSG00000103051.20_8	Conditional 1	Primary	6.40453e-12	2.06575e-10	0.0243266	0.784453	0.191221	VAR_16_70545208_C_CCT	0.258942
ENST00000323786.10_4	ENSG00000103051.20_8	Conditional 1	Conditional 1	2.23595e-08	7.21195e-07	0.0136926	0.441104	0.545203	VAR_16_70608266_T_C	0.617973
ENST00000323786.10_4	ENSG00000103051.20_8	Conditional 1	Conditional 2	0.0263338	0.849382	0.00245671	0.0791974	0.0426297	VAR_16_70625985_TC_T	0.968883
ENST00000526700.5_2	ENSG00000103051.20_8	Primary	Primary	1.18322e-11	2.21332e-10	0.044943	0.840582	0.114475	VAR_16_70545208_C_CCT	0.134638
ENST00000526700.5_2	ENSG00000103051.20_8	Primary	Conditional 1	1.88536e-09	3.52672e-08	0.00115457	0.0206189	0.978226	VAR_16_70608266_T_C	0.515184
ENST00000526700.5_2	ENSG00000103051.20_8	Primary	Conditional 2	0.0440904	0.824748	0.00411325	0.0768917	0.0501569	VAR_16_70609852_T_C	0.16063
ENST00000530314.5_2	ENSG00000103051.20_8	Primary	Primary	1.25028e-13	2.23336e-10	0.0004749	0.848155	0.15137	VAR_16_70545208_C_CCT	0.239488
ENST00000530314.5_2	ENSG00000103051.20_8	Primary	Conditional 1	8.03265e-10	1.43486e-06	0.000491908	0.878566	0.120941	VAR_16_70610223_G_A	0.426158
ENST00000530314.5_2	ENSG00000103051.20_8	Primary	Conditional 2	0.000496272	0.886482	4.62978e-05	0.0826708	0.0303049	VAR_16_70535962_G_A	0.130436
ENST00000530314.5_2	ENSG00000103051.20_8	Conditional 1	Primary	2.75242e-11	1.6077e-10	0.104547	0.610374	0.285079	VAR_16_70573596_G_A	0.155566
ENST00000530314.5_2	ENSG00000103051.20_8	Conditional 1	Conditional 1	1.88422e-07	1.10058e-06	0.115387	0.673767	0.210844	VAR_16_70608266_T_C	0.560648
ENST00000530314.5_2	ENSG00000103051.20_8	Conditional 1	Conditional 2	0.123475	0.72122	0.0115191	0.067207	0.0765795	VAR_16_70609852_T_C	0.489328
ENST00000248248.8_2	ENSG00000103111.15_7	Primary	Primary	3.09142e-12	0.0385214	7.70662e-11	0.960302	0.00117637	VAR_16_77242513_C_T	0.240775
ENST00000563612.1_5	ENSG00000103111.15_7	Primary	Primary	4.91128e-10	0.0385216	1.22434e-08	0.960307	0.00117162	VAR_16_77225217_A_AG	0.319006
ENST00000566455.1_1	ENSG00000103111.15_7	Primary	Primary	0.00212142	0.0363067	0.0528851	0.905088	0.0035985	VAR_16_77184266_C_G	0.142757
ENST00000566963.1_1	ENSG00000103111.15_7	Primary	Primary	0.00265869	0.0340518	0.0662787	0.848833	0.048178	VAR_16_77277005_A_G	0.755988
ENST00000486645.5_2	ENSG00000103121.9_5	Primary	Primary	1.02054e-13	0.000184873	5.95894e-11	0.107054	0.892761	VAR_16_81008361_T_C	0.839353
ENST00000562828.5_2	ENSG00000103121.9_5	Primary	Primary	0.000318142	0.00135824	0.185762	0.793054	0.0195071	VAR_16_81006667_T_A	0.198948
ENST00000565108.5_2	ENSG00000103121.9_5	Primary	Primary	3.45446e-08	0.00042813	2.01705e-05	0.249234	0.750317	VAR_16_81006667_T_A	0.707866
ENST00000569187.5_2	ENSG00000103121.9_5	Primary	Primary	1.66214e-05	0.000287154	0.00970523	0.166845	0.823146	VAR_16_81006667_T_A	0.447744
ENST00000399953.7_3	ENSG00000103148.16_6	Primary	Primary	6.74296e-46	2.53532e-40	2.13456e-06	0.802387	0.197611	VAR_16_180406_AAAAC_A	0.982869
ENST00000399953.7_3	ENSG00000103148.16_6	Primary	Conditional 1	1.00814e-06	0.379056	1.52119e-06	0.57191	0.0490311	VAR_16_190237_C_T	0.4191
ENST00000610509.1_2	ENSG00000103148.16_6	Primary	Primary	5.51059e-55	3.15895e-40	1.74444e-15	1	1.43793e-14	VAR_16_180406_AAAAC_A	0.981723
ENST00000610509.1_2	ENSG00000103148.16_6	Primary	Conditional 1	6.80816e-16	0.390278	1.02729e-15	0.588872	0.02085	VAR_16_133946_G_A	0.847986
ENST00000622194.4_2	ENSG00000103148.16_6	Primary	Primary	4.94832e-45	6.86435e-43	1.56644e-05	0.00117417	0.99881	VAR_16_180406_AAAAC_A	0.985485
ENST00000622194.4_2	ENSG00000103148.16_6	Primary	Conditional 1	0.00278221	0.385951	0.00419809	0.582338	0.0247307	VAR_16_190968_A_G	0.351136
ENST00000564208.5_2	ENSG00000103168.16_9	Primary	Primary	3.23911e-45	1.46318e-24	2.30504e-24	4.12787e-05	0.999959	VAR_16_84213965_G_A	0.999962
ENST00000564208.5_2	ENSG00000103168.16_9	Primary	Conditional 1	1.35148e-31	6.10495e-11	2.21375e-21	1	1.54862e-08	VAR_16_84215133_C_T	0.790443
ENST00000564345.5_8	ENSG00000103168.16_9	Primary	Primary	5.9388e-25	1.40441e-21	0.000422622	0.999416	0.000161868	VAR_16_84213965_G_A	0.96939
ENST00000564345.5_8	ENSG00000103168.16_9	Primary	Conditional 1	2.57504e-14	6.08946e-11	0.000421796	0.997461	0.00211748	VAR_16_84218565_T_C	0.999966
ENST00000564345.5_8	ENSG00000103168.16_9	Conditional 1	Primary	1.17494e-23	1.393e-21	0.00836119	0.9913	0.000338437	VAR_16_84213965_G_A	0.962283
ENST00000564345.5_8	ENSG00000103168.16_9	Conditional 1	Conditional 1	5.05999e-13	5.99911e-11	0.00828834	0.982654	0.00905718	VAR_16_84218565_T_C	0.999801
ENST00000564774.5_2	ENSG00000103168.16_9	Primary	Primary	4.98658e-88	1.45491e-24	3.54859e-67	3.53917e-05	0.999965	VAR_16_84213965_G_A	1
ENST00000564774.5_2	ENSG00000103168.16_9	Primary	Conditional 1	2.09242e-74	6.10495e-11	3.42741e-64	1	1.78557e-12	VAR_16_84213965_G_A	0.999963
ENST00000564774.5_2	ENSG00000103168.16_9	Conditional 1	Primary	8.02313e-27	1.40522e-21	5.70949e-06	0.999994	1.87154e-07	VAR_16_84213965_G_A	0.860963
ENST00000564774.5_2	ENSG00000103168.16_9	Conditional 1	Conditional 1	3.47792e-16	6.09144e-11	5.6969e-06	0.997786	0.00220802	VAR_16_84215390_T_C	0.86166
ENST00000564774.5_2	ENSG00000103168.16_9	Conditional 2	Primary	1.43324e-23	1.39048e-21	0.0101993	0.989503	0.000298047	VAR_16_84213965_G_A	0.965767
ENST00000564774.5_2	ENSG00000103168.16_9	Conditional 2	Conditional 1	6.22611e-13	6.04036e-11	0.0101985	0.98942	0.000381304	VAR_16_84218565_T_C	0.997725
ENST00000565544.1_2	ENSG00000103168.16_9	Primary	Primary	1.07172e-26	1.40522e-21	7.62669e-06	0.999992	4.15332e-07	VAR_16_84213965_G_A	0.967775
ENST00000565544.1_2	ENSG00000103168.16_9	Primary	Conditional 1	4.65605e-16	6.1049e-11	7.62669e-06	0.999992	4.1779e-07	VAR_16_84218565_T_C	0.997427
ENST00000567759.5_2	ENSG00000103168.16_9	Primary	Primary	4.06575e-36	3.03953e-23	2.89331e-15	0.0206508	0.979349	VAR_16_84213965_G_A	0.81661
ENST00000567759.5_2	ENSG00000103168.16_9	Primary	Conditional 1	8.16557e-24	6.10453e-11	1.33753e-13	0.999931	6.8555e-05	VAR_16_84219849_G_A	0.761001
ENST00000570270.1_2	ENSG00000103168.16_9	Primary	Primary	1.15747e-29	6.9608e-22	8.23689e-09	0.494845	0.505155	VAR_16_84213965_G_A	0.997296
ENST00000570270.1_2	ENSG00000103168.16_9	Primary	Conditional 1	1.01488e-18	6.10329e-11	1.66239e-08	0.999728	0.000272232	VAR_16_84215133_C_T	0.377069
ENST00000219479.7_3	ENSG00000103202.13_7	Primary	Primary	5.03174e-31	3.19093e-22	1.57689e-09	1	1.34776e-09	VAR_16_445053_G_A	0.243273
ENST00000219479.7_3	ENSG00000103202.13_7	Primary	Conditional 1	3.95998e-14	2.51126e-05	1.57679e-09	0.99994	3.501e-05	VAR_16_439618_G_T	0.675386
ENST00000219479.7_3	ENSG00000103202.13_7	Conditional 1	Primary	7.99756e-28	6.0472e-24	2.50634e-06	0.0179692	0.982028	VAR_16_449659_G_A	0.323598
ENST00000219479.7_3	ENSG00000103202.13_7	Conditional 1	Conditional 1	3.32086e-09	2.51101e-05	0.000132231	0.999837	5.42432e-06	VAR_16_438352_G_T	0.455053
ENST00000448828.5_1	ENSG00000103202.13_7	Primary	Primary	9.466e-33	3.19029e-22	2.96653e-11	0.999799	0.000200938	VAR_16_445053_G_A	0.706347
ENST00000448828.5_1	ENSG00000103202.13_7	Primary	Conditional 1	7.45148e-16	2.51134e-05	2.96705e-11	0.999972	3.3187e-06	VAR_16_444814_C_T	0.586398
ENST00000399336.9_2	ENSG00000103226.18_6	Primary	Primary	3.08565e-40	7.73113e-26	2.01808e-17	0.00406039	0.99594	VAR_16_16353166_T_C	0.894704
ENST00000399336.9_2	ENSG00000103226.18_6	Primary	Conditional 1	2.01596e-17	0.00505101	3.97022e-15	0.994742	0.000207158	VAR_16_16308675_C_T	0.418488
ENST00000399336.9_2	ENSG00000103226.18_6	Primary	Conditional 2	2.23918e-15	0.56103	1.53693e-15	0.385025	0.0539448	VAR_16_16339110_G_GC	0.603889
ENST00000399336.9_2	ENSG00000103226.18_6	Primary	Conditional 3	2.60591e-15	0.652913	1.19517e-15	0.299403	0.0476847	VAR_16_16339110_G_GC	0.51912
ENST00000399336.9_2	ENSG00000103226.18_6	Primary	Conditional 4	9.50348e-16	0.238111	2.98312e-15	0.747409	0.0144804	VAR_16_16339110_G_GC	0.396739
ENST00000399336.9_2	ENSG00000103226.18_6	Primary	Conditional 5	2.63508e-15	0.660223	1.17639e-15	0.294701	0.0450754	VAR_16_16339110_G_GC	0.494175
ENST00000399336.9_2	ENSG00000103226.18_6	Conditional 1	Primary	3.59811e-25	1.4898e-23	0.0235325	0.97436	0.00210773	VAR_16_16353166_T_C	0.484844
ENST00000399336.9_2	ENSG00000103226.18_6	Conditional 1	Conditional 1	8.44916e-05	0.00349837	0.0166397	0.688676	0.291102	VAR_16_16208514_A_ATTG	0.920134
ENST00000399336.9_2	ENSG00000103226.18_6	Conditional 1	Conditional 2	0.000633925	0.0262476	0.000435112	0.0170602	0.955623	VAR_16_16876799_C_T	0.464569
ENST00000399336.9_2	ENSG00000103226.18_6	Conditional 1	Conditional 3	0.0151365	0.626725	0.00694216	0.287376	0.0638198	VAR_16_16348803_A_G	0.346866
ENST00000399336.9_2	ENSG00000103226.18_6	Conditional 1	Conditional 4	0.00559736	0.231758	0.01757	0.727466	0.0176087	VAR_16_16876799_C_T	0.416917
ENST00000399336.9_2	ENSG00000103226.18_6	Conditional 1	Conditional 5	0.00468499	0.193982	0.00209154	0.0858869	0.713354	VAR_16_16348803_A_G	0.97707
ENST00000399336.9_2	ENSG00000103226.18_6	Conditional 2	Primary	4.05911e-24	1.09444e-23	0.265475	0.715767	0.0187583	VAR_16_16353166_T_C	0.514421
ENST00000399336.9_2	ENSG00000103226.18_6	Conditional 2	Conditional 1	0.000273995	0.000738757	0.0539603	0.14469	0.800337	VAR_16_16208514_A_ATTG	0.994446
ENST00000399336.9_2	ENSG00000103226.18_6	Conditional 2	Conditional 2	0.107545	0.289968	0.0738167	0.198698	0.329972	VAR_16_16348803_A_G	0.946249
ENST00000399336.9_2	ENSG00000103226.18_6	Conditional 2	Conditional 3	0.119274	0.321592	0.0547036	0.147137	0.357293	VAR_16_16348803_A_G	0.90938
ENST00000399336.9_2	ENSG00000103226.18_6	Conditional 2	Conditional 4	0.064175	0.173032	0.201444	0.543123	0.0182266	VAR_16_16291983_A_G	0.394469
ENST00000399336.9_2	ENSG00000103226.18_6	Conditional 2	Conditional 5	0.00354318	0.00955327	0.0015818	0.00328287	0.982039	VAR_16_16348803_A_G	0.999811
ENST00000399336.9_2	ENSG00000103226.18_6	Conditional 3	Primary	3.50493e-24	1.15831e-23	0.22923	0.757545	0.0132243	VAR_16_16353166_T_C	0.576761
ENST00000399336.9_2	ENSG00000103226.18_6	Conditional 3	Conditional 1	0.000745297	0.00246305	0.146778	0.484706	0.365308	VAR_16_16208514_A_ATTG	0.99916
ENST00000399336.9_2	ENSG00000103226.18_6	Conditional 3	Conditional 2	0.129539	0.428098	0.0889125	0.293778	0.0596732	VAR_16_16295615_G_A	0.463361
ENST00000399336.9_2	ENSG00000103226.18_6	Conditional 3	Conditional 3	0.150962	0.498899	0.0692371	0.228762	0.0521393	VAR_16_16538575_AT_A	0.429653
ENST00000399336.9_2	ENSG00000103226.18_6	Conditional 3	Conditional 4	0.0182414	0.0602841	0.0572593	0.188554	0.675661	VAR_16_16295615_G_A	0.735757
ENST00000399336.9_2	ENSG00000103226.18_6	Conditional 3	Conditional 5	0.150242	0.496519	0.0670734	0.221599	0.064566	VAR_16_16538575_AT_A	0.538791
ENST00000573635.1_1	ENSG00000103226.18_6	Primary	Primary	8.38603e-28	6.71153e-26	5.48465e-05	0.00339294	0.996552	VAR_16_16353166_T_C	0.397816
ENST00000573635.1_1	ENSG00000103226.18_6	Primary	Conditional 1	6.11989e-05	0.00489789	0.0120525	0.964568	0.0184204	VAR_16_16208514_A_ATTG	0.961844
ENST00000573635.1_1	ENSG00000103226.18_6	Primary	Conditional 2	0.00521892	0.417682	0.00358216	0.286401	0.287116	VAR_16_16339110_G_GC	0.312533
ENST00000573635.1_1	ENSG00000103226.18_6	Primary	Conditional 3	0.00743268	0.594854	0.00340891	0.272701	0.121603	VAR_16_16339110_G_GC	0.68619
ENST00000573635.1_1	ENSG00000103226.18_6	Primary	Conditional 4	0.00284116	0.227384	0.00891831	0.713706	0.0471508	VAR_16_16339110_G_GC	0.43049
ENST00000573635.1_1	ENSG00000103226.18_6	Primary	Conditional 5	0.00679403	0.543742	0.00303309	0.242541	0.20389	VAR_16_16348803_A_G	0.514029
ENST00000574157.5_1	ENSG00000103226.18_6	Primary	Primary	8.68402e-37	1.74075e-25	5.67955e-14	0.0103953	0.989605	VAR_16_16353166_T_C	0.666545
ENST00000574157.5_1	ENSG00000103226.18_6	Primary	Conditional 1	2.51972e-14	0.00505088	4.96231e-12	0.994717	0.000232301	VAR_16_16308675_C_T	0.549609
ENST00000574157.5_1	ENSG00000103226.18_6	Primary	Conditional 2	2.71961e-12	0.545159	1.86668e-12	0.374104	0.080737	VAR_16_16339110_G_GC	0.779754
ENST00000574157.5_1	ENSG00000103226.18_6	Primary	Conditional 3	3.18648e-12	0.638744	1.46144e-12	0.292884	0.0683717	VAR_16_16339110_G_GC	0.704417
ENST00000574157.5_1	ENSG00000103226.18_6	Primary	Conditional 4	1.18182e-12	0.236902	3.70971e-12	0.743609	0.019489	VAR_16_16339110_G_GC	0.583272
ENST00000574157.5_1	ENSG00000103226.18_6	Primary	Conditional 5	3.23051e-12	0.647571	1.44221e-12	0.289035	0.0633942	VAR_16_16339110_G_GC	0.685416
ENST00000566609.1_2	ENSG00000103227.19_8	Primary	Primary	3.56538e-17	7.21289e-17	0.294985	0.596658	0.108356	VAR_16_1004554_C_T	0.965094
ENST00000566609.1_2	ENSG00000103227.19_8	Primary	Conditional 1	0.0368119	0.0744719	0.28467	0.57587	0.0281755	VAR_16_964212_C_A	0.184413
ENST00000566609.1_2	ENSG00000103227.19_8	Primary	Conditional 2	0.000348542	0.000705114	0.32363	0.654695	0.0206214	VAR_16_1030697_C_CG	0.300729
ENST00000251588.7_3	ENSG00000103245.14_8	Primary	Primary	6.17274e-71	7.76017e-45	7.96454e-30	1.27715e-06	0.999999	VAR_16_783004_T_C	1
ENST00000564285.1_2	ENSG00000103245.14_8	Primary	Primary	3.22449e-77	7.79088e-45	4.16048e-36	5.24362e-06	0.999995	VAR_16_783004_T_C	1
ENST00000566650.5_2	ENSG00000103245.14_8	Primary	Primary	4.43674e-84	7.75116e-45	5.72462e-43	1.13686e-07	1	VAR_16_783004_T_C	1
ENST00000360900.11_5	ENSG00000103248.19_9	Primary	Primary	4.23725e-29	0.000562507	7.52791e-26	0.999352	8.51969e-05	VAR_16_86565187_A_T	0.499997
ENST00000360900.11_5	ENSG00000103248.19_9	Primary	Conditional 1	4.01329e-27	0.0532776	7.10845e-26	0.943664	0.00305816	VAR_16_86565187_A_T	0.5
ENST00000360900.11_5	ENSG00000103248.19_9	Primary	Conditional 2	3.74762e-26	0.497507	3.50608e-26	0.465405	0.0370875	VAR_16_86565187_A_T	0.5
ENST00000360900.11_5	ENSG00000103248.19_9	Conditional 1	Primary	1.13988e-10	1.65513e-05	2.02511e-07	0.0284336	0.97155	VAR_16_86579627_G_A	0.49922
ENST00000360900.11_5	ENSG00000103248.19_9	Conditional 1	Conditional 1	3.67246e-07	0.053325	6.50475e-06	0.944505	0.00216272	VAR_16_86579627_G_A	0.145175
ENST00000360900.11_5	ENSG00000103248.19_9	Conditional 1	Conditional 2	3.4742e-06	0.504463	3.25028e-06	0.471926	0.0236044	VAR_16_86579627_G_A	0.158058
ENST00000562096.1_2	ENSG00000103248.19_9	Primary	Primary	1.85639e-07	8.21237e-06	0.000329807	0.0136041	0.986058	VAR_16_86579627_G_A	0.302645
ENST00000562096.1_2	ENSG00000103248.19_9	Primary	Conditional 1	0.00117557	0.0520052	0.020822	0.921126	0.00487112	VAR_16_86742764_T_G	0.233029
ENST00000562096.1_2	ENSG00000103248.19_9	Primary	Conditional 2	0.0109975	0.486511	0.0102887	0.455118	0.0370848	VAR_16_86591693_A_G	0.263417
ENST00000382745.9_3	ENSG00000103249.18_6	Primary	Primary	6.78702e-33	2.74928e-30	5.94375e-05	0.0231001	0.97684	VAR_16_1510538_A_G	0.861438
ENST00000382745.9_3	ENSG00000103249.18_6	Primary	Conditional 1	8.34744e-05	0.0338138	0.000868977	0.351391	0.613843	VAR_16_1498775_C_T	0.136019
ENST00000382745.9_3	ENSG00000103249.18_6	Primary	Conditional 2	0.000967223	0.391802	0.00142129	0.575705	0.0301042	VAR_16_1509123_G_A	0.374832
ENST00000563642.6_2	ENSG00000103249.18_6	Primary	Primary	2.01851e-29	8.21565e-29	0.176772	0.719384	0.103844	VAR_16_1510538_A_G	0.797842
ENST00000563642.6_2	ENSG00000103249.18_6	Primary	Conditional 1	0.00233415	0.00950034	0.0242987	0.0980336	0.865833	VAR_16_1492213_A_G	0.18444
ENST00000563642.6_2	ENSG00000103249.18_6	Primary	Conditional 2	0.0775588	0.315676	0.113969	0.463842	0.0289542	VAR_16_1492245_C_T	0.0836259
ENST00000647875.1_1	ENSG00000103253.18_4	Primary	Primary	9.79451e-33	1.83613e-20	6.06197e-14	0.112754	0.887246	VAR_16_783004_T_C	0.883555
ENST00000647875.1_1	ENSG00000103253.18_4	Primary	Conditional 1	3.605e-14	0.0675814	4.95504e-13	0.928896	0.00352269	VAR_16_783004_T_C	0.817811
ENST00000647875.1_1	ENSG00000103253.18_4	Primary	Conditional 2	2.40682e-13	0.451195	2.84839e-13	0.533961	0.0148436	VAR_16_783004_T_C	0.924858
ENST00000564000.5_3	ENSG00000103254.10_6	Primary	Primary	1.39448e-06	3.52561e-06	0.214342	0.541669	0.243984	VAR_16_771181_C_G	0.305769
ENST00000564640.5_1	ENSG00000103254.10_6	Primary	Primary	6.93188e-19	4.10221e-06	1.06548e-13	0.630172	0.369824	VAR_16_772061_C_T	0.789178
ENST00000566437.1_1	ENSG00000103254.10_6	Primary	Primary	4.45614e-17	3.25023e-06	6.84943e-12	0.499084	0.500913	VAR_16_772061_C_T	0.964468
ENST00000568916.1_1	ENSG00000103254.10_6	Primary	Primary	6.50885e-17	3.79217e-06	1.00046e-11	0.582468	0.417529	VAR_16_772141_G_C	0.402391
ENST00000569529.6_2	ENSG00000103254.10_6	Primary	Primary	1.71581e-55	3.20649e-06	2.63734e-50	0.492355	0.507642	VAR_16_772061_C_T	0.947638
ENST00000219542.3_5	ENSG00000103260.9_7	Primary	Primary	9.8236e-15	3.55421e-05	1.38481e-10	0.500531	0.499433	VAR_16_770103_C_G	0.654391
ENST00000219542.3_5	ENSG00000103260.9_7	Primary	Conditional 1	8.79273e-11	0.318124	1.8555e-10	0.671315	0.0105604	VAR_16_770103_C_G	0.762366
ENST00000568223.7_2	ENSG00000103260.9_7	Primary	Primary	7.95428e-07	2.36523e-06	0.011213	0.0323857	0.956398	VAR_16_767519_T_C	0.370083
ENST00000568223.7_2	ENSG00000103260.9_7	Primary	Conditional 1	0.0791517	0.23536	0.167031	0.496649	0.0218083	VAR_16_783864_C_A	0.0565792
ENST00000397514.8_2	ENSG00000103275.20_5	Primary	Primary	1.02464e-06	0.000746658	9.3929e-05	0.0675149	0.931643	VAR_16_1370309_C_G	0.0410713
ENST00000397514.8_2	ENSG00000103275.20_5	Primary	Conditional 1	0.000856325	0.624009	0.000465292	0.339025	0.0356445	VAR_16_1380870_T_C	0.149146
ENST00000403747.6_1	ENSG00000103275.20_5	Primary	Primary	0.000163202	0.000913637	0.0149608	0.0828525	0.90111	VAR_16_1369176_G_A	0.0435436
ENST00000403747.6_1	ENSG00000103275.20_5	Primary	Conditional 1	0.0949062	0.531305	0.0515681	0.288656	0.0335647	VAR_16_1252259_A_G	0.134926
ENST00000565010.1_1	ENSG00000103326.12_5	Primary	Primary	1.47423e-07	4.07926e-07	0.000921821	0.0015532	0.997524	VAR_16_586144_T_C	0.999587
ENST00000565010.1_1	ENSG00000103326.12_5	Primary	Conditional 1	0.00202502	0.00560331	0.261145	0.722592	0.00863389	VAR_16_543357_T_C	0.605394
ENST00000565010.1_1	ENSG00000103326.12_5	Primary	Conditional 2	0.0592366	0.16391	0.200809	0.555628	0.0204156	VAR_16_1092101_A_G	0.285659
ENST00000484567.6_3	ENSG00000103335.22_6	Primary	Primary	7.11118e-12	1.27593e-05	5.57302e-07	0.999941	4.60396e-05	VAR_16_88788934_A_G	0.884251
ENST00000484567.6_3	ENSG00000103335.22_6	Primary	Conditional 1	5.0687e-09	0.00909454	5.50343e-07	0.987452	0.00345322	VAR_16_88788934_A_G	0.643956
ENST00000497793.2_2	ENSG00000103335.22_6	Primary	Primary	1.80077e-06	1.04499e-05	0.141126	0.818916	0.0399453	VAR_16_88812328_G_C	0.580499
ENST00000497793.2_2	ENSG00000103335.22_6	Primary	Conditional 1	0.00131444	0.0076277	0.142717	0.82817	0.0201701	VAR_16_88835873_C_G	0.889693
ENST00000434724.7_4	ENSG00000103342.13_7	Primary	Primary	0.00269898	0.0226145	0.0353502	0.295551	0.643785	VAR_16_11897140_G_A	0.324508
ENST00000434724.7_4	ENSG00000103342.13_7	Primary	Conditional 1	0.0569359	0.47706	0.0434902	0.364342	0.0581726	VAR_16_11897140_G_A	0.393513
ENST00000268655.5_2	ENSG00000103343.13_5	Primary	Primary	0.00155868	0.305127	0.00278813	0.545658	0.144868	VAR_16_3405217_T_C	0.0872004
ENST00000268655.5_2	ENSG00000103343.13_5	Primary	Conditional 1	0.00219218	0.42914	0.00272602	0.533612	0.0323296	VAR_16_3405217_T_C	0.0629389
ENST00000341633.9_3	ENSG00000103351.13_8	Primary	Primary	3.23031e-10	0.00155528	6.74292e-10	0.00225027	0.996194	VAR_16_3589024_AC_A	0.996587
ENST00000341633.9_3	ENSG00000103351.13_8	Conditional 1	Primary	0.0111974	0.013799	0.0233734	0.0278802	0.92375	VAR_16_3583173_C_T	0.876778
ENST00000572600.5_1	ENSG00000103351.13_8	Primary	Primary	1.69739e-31	0.0014775	3.54312e-31	0.00208768	0.996435	VAR_16_3589024_AC_A	1
ENST00000572632.1_1	ENSG00000103351.13_8	Primary	Primary	2.98214e-21	0.001478	6.22489e-21	0.00208872	0.996433	VAR_16_3589024_AC_A	0.999978
ENST00000574592.5_1	ENSG00000103351.13_8	Primary	Primary	1.31003e-05	0.00156802	2.73455e-05	0.00227695	0.996115	VAR_16_3589024_AC_A	0.997318
ENST00000576634.6_3	ENSG00000103351.13_8	Primary	Primary	3.12007e-64	0.00147749	6.5128e-64	0.00208767	0.996435	VAR_16_3589024_AC_A	1
ENST00000576634.6_3	ENSG00000103351.13_8	Conditional 1	Primary	0.00338896	0.301376	0.00707409	0.62903	0.0591308	VAR_16_3589846_A_G	0.970581
ENST00000449606.7_4	ENSG00000103356.17_5	Primary	Primary	7.06443e-21	1.36824e-19	0.00304796	0.0580941	0.938858	VAR_16_23587924_G_A	0.129338
ENST00000564759.1_1	ENSG00000103356.17_5	Primary	Primary	2.7374e-23	9.78386e-20	1.18105e-05	0.0412538	0.958734	VAR_16_23587924_G_A	0.383211
ENST00000568799.1_2	ENSG00000103365.15_8	Primary	Primary	0.297226	0.0701537	0.440356	0.103848	0.0884159	VAR_16_23187996_C_T	0.496843
ENST00000568799.1_2	ENSG00000103365.15_8	Primary	Conditional 1	0.0854429	0.0201669	0.679001	0.160208	0.0551818	VAR_16_23187996_C_T	0.210847
ENST00000568922.1_2	ENSG00000103365.15_8	Primary	Primary	0.000110419	0.302456	0.000163591	0.447855	0.249414	VAR_16_23488031_A_G	0.342586
ENST00000568922.1_2	ENSG00000103365.15_8	Primary	Conditional 1	4.04457e-05	0.110788	0.000321415	0.880403	0.00844775	VAR_16_23495677_C_T	0.252616
ENST00000355296.8_1	ENSG00000103423.14_5	Primary	Primary	1.15707e-25	9.85995e-21	1.17349e-05	0.999988	4.40648e-07	VAR_16_4684269_C_G	1
ENST00000355296.8_1	ENSG00000103423.14_5	Primary	Conditional 1	3.3477e-09	0.000285274	7.45936e-06	0.635284	0.364423	VAR_16_4476089_T_C	0.222296
ENST00000572009.1_1	ENSG00000103423.14_5	Primary	Primary	6.32437e-47	9.86007e-21	6.41412e-27	1	1.25987e-18	VAR_16_4480682_G_C	0.464672
ENST00000572009.1_1	ENSG00000103423.14_5	Primary	Conditional 1	2.86123e-30	0.000446083	6.37541e-27	0.993958	0.00559586	VAR_16_4480682_G_C	0.456097
ENST00000262133.11_2	ENSG00000103479.16_5	Primary	Primary	9.3443e-76	1.42183e-55	1.57102e-22	0.0229276	0.977072	VAR_16_53518228_T_C	0.1154
ENST00000562837.1_1	ENSG00000103479.16_5	Primary	Primary	3.1542e-90	1.08504e-55	5.30304e-37	0.0172596	0.98274	VAR_16_53518228_T_C	0.285866
ENST00000562850.1_1	ENSG00000103479.16_5	Primary	Primary	4.00628e-102	1.01031e-55	6.73562e-49	0.0160021	0.983998	VAR_16_53520998_T_C	0.178486
ENST00000539683.2_1	ENSG00000103510.20_7	Primary	Primary	8.01371e-37	9.18966e-34	0.000871253	0.999103	2.56108e-05	VAR_16_31147548_G_A	0.990902
ENST00000565655.1_2	ENSG00000103512.15_5	Primary	Primary	3.16697e-09	6.40094e-07	0.000227885	0.0451045	0.954667	VAR_16_15058107_A_G	0.514263
ENST00000566823.1_1	ENSG00000103512.15_5	Primary	Primary	1.46855e-08	1.50852e-06	0.00105672	0.107657	0.891284	VAR_16_14975292_A_G	0.628003
ENST00000219837.12_5	ENSG00000103550.14_9	Primary	Primary	6.11626e-76	1.24439e-56	1.43448e-21	0.0282136	0.971786	VAR_16_19719946_C_A	0.241708
ENST00000219837.12_5	ENSG00000103550.14_9	Primary	Conditional 1	1.9131e-20	0.389231	1.76941e-20	0.359746	0.251023	VAR_16_19707140_A_AAAAT	0.488819
ENST00000565844.1_2	ENSG00000103550.14_9	Primary	Primary	2.18996e-61	3.02675e-56	5.13626e-07	0.0700582	0.929941	VAR_16_19719946_C_A	0.193256
ENST00000565844.1_2	ENSG00000103550.14_9	Primary	Conditional 1	2.90229e-06	0.401125	2.6843e-06	0.370769	0.2281	VAR_16_19718725_T_A	0.483692
ENST00000567367.1_5	ENSG00000103550.14_9	Primary	Primary	1.47615e-60	1.09858e-56	3.46211e-06	0.0247904	0.975206	VAR_16_19719946_C_A	0.299754
ENST00000567367.1_5	ENSG00000103550.14_9	Primary	Conditional 1	5.96296e-05	0.443774	5.51509e-05	0.410296	0.145815	VAR_16_19718725_T_A	0.546198
ENST00000568230.5_4	ENSG00000103550.14_9	Primary	Primary	9.63188e-64	1.23264e-56	2.25902e-09	0.0279378	0.972062	VAR_16_19719946_C_A	0.284119
ENST00000568230.5_4	ENSG00000103550.14_9	Primary	Conditional 1	3.40632e-08	0.435924	3.15048e-08	0.403021	0.161055	VAR_16_19718725_T_A	0.468772
ENST00000261880.10_4	ENSG00000103591.13_6	Primary	Primary	5.76483e-05	0.00288335	0.0172702	0.863673	0.116116	VAR_15_67482003_C_T	0.223306
ENST00000542650.5_3	ENSG00000103591.13_6	Primary	Primary	0.00221975	0.000992648	0.664989	0.297341	0.034458	VAR_15_67482003_C_T	0.444635
ENST00000261893.9_2	ENSG00000103642.12_5	Primary	Primary	4.70853e-11	2.15294e-10	0.178517	0.816251	0.00523203	VAR_15_63451563_C_T	0.262387
ENST00000413507.3_1	ENSG00000103642.12_5	Primary	Primary	2.00123e-12	2.61674e-10	0.00758738	0.992099	0.0003141	VAR_15_63451563_C_T	0.26814
ENST00000261884.8_2	ENSG00000103671.10_6	Primary	Primary	7.12088e-22	1.24645e-19	0.000942257	0.164098	0.834959	VAR_15_64702168_G_A	0.147805
ENST00000560567.5_1	ENSG00000103671.10_6	Primary	Primary	1.45204e-21	7.33535e-19	0.00192138	0.970608	0.0274707	VAR_15_64702168_G_A	0.0533947
ENST00000534038.5_2	ENSG00000103811.17_5	Primary	Primary	1.48846e-25	6.7161e-26	0.0143343	0.00548763	0.980178	VAR_15_79237293_C_T	0.998455
ENST00000534038.5_2	ENSG00000103811.17_5	Primary	Conditional 1	5.74201e-11	2.59086e-11	0.657399	0.29658	0.046021	VAR_15_79230567_C_T	0.724354
ENST00000534038.5_2	ENSG00000103811.17_5	Primary	Conditional 2	1.00563e-06	4.5375e-07	0.658435	0.297048	0.0445153	VAR_15_79212118_C_T	0.982642
ENST00000534038.5_2	ENSG00000103811.17_5	Primary	Conditional 3	0.00286641	0.00129335	0.639339	0.288409	0.0680922	VAR_15_79233752_C_T	0.515995
ENST00000534038.5_2	ENSG00000103811.17_5	Primary	Conditional 4	0.315961	0.142565	0.35299	0.159244	0.0292412	VAR_15_79303453_T_C	0.0996839
ENST00000534038.5_2	ENSG00000103811.17_5	Primary	Conditional 5	0.467997	0.211165	0.204296	0.0921562	0.0243854	VAR_15_79303453_T_C	0.207129
ENST00000490688.2_2	ENSG00000103852.13_8	Primary	Primary	1.67442e-08	1.89171e-07	0.0809331	0.914357	0.00470969	VAR_15_99798405_C_T	0.103594
ENST00000490688.2_2	ENSG00000103852.13_8	Primary	Conditional 1	0.0124776	0.140968	0.0662935	0.748937	0.0313236	VAR_15_99718472_A_G	0.204378
ENST00000261755.9_1	ENSG00000103876.13_5	Primary	Primary	1.82162e-32	5.97946e-05	2.71476e-28	0.891011	0.108929	VAR_15_80445292_G_C	0.550011
ENST00000261755.9_1	ENSG00000103876.13_5	Primary	Conditional 1	1.17523e-33	3.85769e-06	3.04645e-28	0.999995	1.09072e-06	VAR_15_80445292_G_C	0.533252
ENST00000261755.9_1	ENSG00000103876.13_5	Primary	Conditional 2	9.03903e-29	0.296706	1.56992e-28	0.515138	0.188157	VAR_15_80445292_G_C	0.558538
ENST00000561421.6_2	ENSG00000103876.13_5	Primary	Primary	3.84411e-21	5.98973e-05	5.72888e-17	0.892543	0.107397	VAR_15_80441888_C_T	0.381193
ENST00000561421.6_2	ENSG00000103876.13_5	Primary	Conditional 1	2.4758e-22	3.85769e-06	6.4178e-17	0.999995	1.07196e-06	VAR_15_80441888_C_T	0.294273
ENST00000561421.6_2	ENSG00000103876.13_5	Primary	Conditional 2	1.91125e-17	0.297803	3.31951e-17	0.517047	0.18515	VAR_15_80441888_C_T	0.301909
ENST00000565167.1_2	ENSG00000103932.12_7	Primary	Primary	6.82893e-23	2.51632e-19	0.000271296	0.999673	5.56325e-05	VAR_15_41819322_C_T	0.364643
ENST00000220496.9_3	ENSG00000104129.10_5	Primary	Primary	0.00197032	0.0019833	0.00939385	0.00847756	0.978175	VAR_15_41092082_T_C	0.66725
ENST00000220496.9_3	ENSG00000104129.10_5	Primary	Conditional 1	0.272505	0.274301	0.175626	0.176683	0.100885	VAR_15_41053077_G_C	0.289297
ENST00000251630.11_2	ENSG00000104213.13_4	Primary	Primary	7.49806e-05	0.00150874	0.0440472	0.886239	0.0681299	VAR_8_17465760_C_A	0.123301
ENST00000251630.11_2	ENSG00000104213.13_4	Primary	Conditional 1	0.000726166	0.0146117	0.0201847	0.405592	0.558885	VAR_8_17465862_A_G	0.2282
ENST00000251630.11_2	ENSG00000104213.13_4	Primary	Conditional 2	0.0219793	0.442263	0.0234565	0.471946	0.0403555	VAR_8_17454474_T_A	0.0907139
ENST00000220669.10_6	ENSG00000104231.11_8	Primary	Primary	0.0118165	0.0270477	0.28616	0.654994	0.019982	VAR_8_82671718_AT_A	0.170819
ENST00000519523.5_2	ENSG00000104231.11_8	Primary	Primary	0.000572065	0.0390008	0.0138537	0.944478	0.00209507	VAR_8_82671718_AT_A	0.0788737
ENST00000524305.5_2	ENSG00000104231.11_8	Primary	Primary	0.0150186	0.0236725	0.363705	0.573253	0.0243509	VAR_8_82671718_AT_A	0.178156
ENST00000474821.1_2	ENSG00000104320.14_6	Primary	Primary	1.76297e-06	3.95639e-06	0.284129	0.637555	0.0783096	VAR_8_90860670_C_T	0.206616
ENST00000521820.1_2	ENSG00000104361.10_5	Primary	Primary	1.41248e-09	5.96499e-06	2.18343e-06	0.008229	0.991763	VAR_8_99226656_T_G	0.31128
ENST00000521820.1_2	ENSG00000104361.10_5	Primary	Conditional 1	4.64475e-05	0.196151	0.000185632	0.783915	0.0197014	VAR_8_99227157_T_C	0.310799
ENST00000262646.12_2	ENSG00000104388.15_7	Primary	Primary	2.23957e-12	1.77048e-11	0.0147889	0.116044	0.869168	VAR_8_61421955_A_G	0.0355161
ENST00000262646.12_2	ENSG00000104388.15_7	Primary	Conditional 1	0.00667536	0.0527718	0.0327318	0.258111	0.64971	VAR_8_61421955_A_G	0.0375601
ENST00000220853.8_2	ENSG00000104412.8_5	Primary	Primary	1.36221e-17	0.647826	6.97422e-18	0.331652	0.0205222	VAR_8_109587552_G_A	0.0608681
ENST00000220931.11_3	ENSG00000104490.18_8	Primary	Primary	2.51878e-24	2.46241e-05	2.23983e-20	0.218188	0.781787	VAR_8_102900082_C_T	0.422598
ENST00000311028.4_2	ENSG00000104490.18_8	Primary	Primary	3.15833e-71	1.28942e-05	2.80855e-67	0.113775	0.886212	VAR_8_102899450_T_C	0.757307
ENST00000518166.5_5	ENSG00000104490.18_8	Primary	Primary	7.93905e-29	2.74623e-05	7.0598e-25	0.243452	0.756521	VAR_8_102911503_A_G	0.268435
ENST00000262580.9_2	ENSG00000104518.11_7	Primary	Primary	4.23318e-32	2.34345e-18	1.80639e-14	1	1.02027e-15	VAR_8_144641159_G_GGTGA	0.521319
ENST00000262580.9_2	ENSG00000104518.11_7	Primary	Conditional 1	7.38191e-18	0.000408656	1.80562e-14	0.999578	1.31309e-05	VAR_8_144643169_C_T	0.984473
ENST00000524846.5_1	ENSG00000104518.11_7	Primary	Primary	1.06629e-38	2.34345e-18	4.5501e-21	1	2.12578e-19	VAR_8_144643169_C_T	0.989407
ENST00000524846.5_1	ENSG00000104518.11_7	Primary	Conditional 1	1.85943e-24	0.000408656	4.54818e-21	0.999578	1.31076e-05	VAR_8_144643169_C_T	0.999999
ENST00000524846.5_1	ENSG00000104518.11_7	Conditional 1	Primary	5.17133e-21	5.07908e-19	0.00220672	0.215953	0.78184	VAR_8_144641159_G_GGTGA	0.321974
ENST00000524846.5_1	ENSG00000104518.11_7	Conditional 1	Conditional 1	3.40808e-06	0.000334728	0.00833619	0.818575	0.17275	VAR_8_144636949_T_C	0.131268
ENST00000321250.13_2	ENSG00000104660.19_6	Primary	Primary	2.24891e-12	4.56549e-09	0.000318098	0.645414	0.354268	VAR_8_29985683_G_A	0.5513
ENST00000321250.13_2	ENSG00000104660.19_6	Primary	Conditional 1	3.21677e-05	0.0653033	0.000445342	0.904054	0.030165	VAR_8_29953256_C_T	0.160836
ENST00000321250.13_2	ENSG00000104660.19_6	Primary	Conditional 2	0.00017832	0.362006	0.000209164	0.424409	0.213198	VAR_8_29953256_C_T	0.163009
ENST00000506802.5_1	ENSG00000104723.21_5	Primary	Primary	0.0606121	0.0391168	0.52804	0.340746	0.0314854	VAR_8_15392012_C_G	0.175127
ENST00000520359.5_1	ENSG00000104728.16_7	Primary	Primary	0.00399369	0.066795	0.0464078	0.776069	0.106734	VAR_8_1835886_G_A	0.886595
ENST00000520359.5_1	ENSG00000104728.16_7	Primary	Conditional 1	0.0203082	0.339657	0.0234322	0.391682	0.224921	VAR_8_1835886_G_A	0.848083
ENST00000270583.10_4	ENSG00000104731.14_7	Primary	Primary	5.06629e-41	1.93295e-12	6.16605e-32	0.0013539	0.998646	VAR_16_87764267_A_T	1
ENST00000270583.10_4	ENSG00000104731.14_7	Primary	Conditional 1	6.22588e-30	0.237537	1.98028e-29	0.755532	0.00693156	VAR_16_87764267_A_T	1
ENST00000270583.10_4	ENSG00000104731.14_7	Primary	Conditional 2	1.37391e-29	0.52419	1.14832e-29	0.438082	0.037728	VAR_16_87764267_A_T	1
ENST00000347925.9_2	ENSG00000104731.14_7	Primary	Primary	3.70981e-62	1.93295e-12	4.51511e-53	0.0013539	0.998646	VAR_16_87764267_A_T	1
ENST00000347925.9_2	ENSG00000104731.14_7	Primary	Conditional 1	4.55892e-51	0.237537	1.45006e-50	0.755532	0.00693156	VAR_16_87764267_A_T	1
ENST00000347925.9_2	ENSG00000104731.14_7	Primary	Conditional 2	1.00605e-50	0.52419	8.4086e-51	0.438082	0.037728	VAR_16_87764267_A_T	1
ENST00000353170.9_3	ENSG00000104731.14_7	Primary	Primary	1.17867e-10	6.97747e-10	0.143453	0.849202	0.0073449	VAR_16_87749634_C_A	0.567951
ENST00000353170.9_3	ENSG00000104731.14_7	Primary	Conditional 1	0.0228953	0.135534	0.0728235	0.430759	0.337987	VAR_16_87741662_C_A	0.369776
ENST00000353170.9_3	ENSG00000104731.14_7	Primary	Conditional 2	0.0390365	0.231086	0.0326268	0.192638	0.504612	VAR_16_87737628_C_G	0.368791
[truncated: 11,740 more rows]
