# Supplementary material for: Fine mapping spatiotemporal mechanisms of genetic variants underlying cardiac traits and disease
Source: Nat Commun. 2023 Feb 28;14:1132. doi: 10.1038/s41467-023-36638-2 (PMC9975214; doi:10.1038/s41467-023-36638-2)
Supplement: Supplementary file 7 — Supplementary Data 4 [file 41467_2023_36638_MOESM7_ESM.xlsx]

## Sheet: Supplementary Data 4
Phenotype	Transcript ID	Gene ID	Primary or conditional	SNP ID	Interaction	Beta (interaction)	Standard error of beta (interaction)	P-value (interaction)	FDR interaction (Bonferroni)	Beta (stage, organ, tissue, or top quartile)	Standard error of beta (stage, organ, tissue, or top quartile)	P-value (stage, organ, tissue, or top quartile)	Q-value (stage, organ, tissue, or top quartile, Benjamini-Hochberg)	Beta (rest or bottom quartile)	Standard error of beta (rest or bottom quartile)	P-value (rest or bottom quartile)	Q-value (rest or bottom quartile, Benjamini-Hochberg)	Is the interaction present	Is specific	Is associated
Gene	ENSG00000001460.18_7	ENSG00000001460.18_7	Primary	VAR_1_24731659_G_A	Arteria	-0.618563	0.0995717	4.51112e-10	8.13355e-06	-0.948631	0.131295	3.15464e-12	6.06378e-11	-0.124435	0.12487	0.319396	0.437226	Yes	Yes	No
Gene	ENSG00000001460.18_7	ENSG00000001460.18_7	Primary	VAR_1_24731659_G_A	Aorta	-0.745195	0.113211	8.77556e-10	1.58223e-05	-1.09248	0.170401	8.38055e-10	1.68452e-08	-0.158949	0.118612	0.180635	0.275327	Yes	Yes	No
Gene	ENSG00000001460.18_7	ENSG00000001460.18_7	Primary	VAR_1_24731659_G_A	fibroblast	-5.8698	1.23874	1.06708e-06	0.0192394	-0.931216	0.164822	4.53169e-08	1.06112e-06	0.0333706	0.165482	0.840324	0.910355	Yes	Yes	No
Gene	ENSG00000001460.18_7	ENSG00000001460.18_7	Primary	VAR_1_24731659_G_A	smooth muscle	-1.07639	0.171339	2.62203e-10	4.72752e-06	-0.982601	0.153854	8.71305e-10	1.65364e-08	-0.108263	0.165991	0.514879	0.67692	Yes	Yes	No
Gene	ENSG00000001460.18_7	ENSG00000001460.18_7	Primary	VAR_1_24731659_G_A	Heart	0.458471	0.0970761	1.50119e-06	0.0270664	-0.464172	0.118278	0.000101131	0.000570169	-0.23385	0.169415	0.168064	0.270892	Yes	Yes	No
Gene	ENSG00000001461.17_4	ENSG00000001461.17_4	Primary	VAR_1_24759685_G_T	Arteria	-0.381618	0.0566196	1.48373e-11	2.67517e-07	-0.481901	0.102919	4.06324e-06	3.08334e-05	0.00302218	0.0964671	0.975018	0.983968	Yes	Yes	No
Gene	ENSG00000001461.17_4	ENSG00000001461.17_4	Primary	VAR_1_24759685_G_T	smooth muscle	-0.581475	0.0961059	1.18338e-09	2.13364e-05	-0.598818	0.117913	7.64009e-07	8.735e-06	0.0165712	0.167316	0.921188	0.956755	Yes	Yes	No
Gene	ENSG00000001561.7_4	ENSG00000001561.7_4	Primary	VAR_6_46134213_A_G	iPSC-CVPC	-0.375319	0.0770159	6.69525e-07	0.0120715	-0.546036	0.124471	1.96512e-05	0.000310255	-0.0919285	0.0908014	0.311653	0.411686	Yes	Yes	No
Gene	ENSG00000001561.7_4	ENSG00000001561.7_4	Conditional 1	VAR_6_46188023_C_T	Arteria	-0.528823	0.0818221	1.25341e-10	2.2599e-06	-0.708767	0.223704	0.00166818	0.00645712	-0.186509	0.171054	0.275987	0.391137	Yes	Yes	No
Gene	ENSG00000001561.7_4	ENSG00000001561.7_4	Conditional 1	VAR_6_46188023_C_T	Aorta	-0.525555	0.0842594	5.55112e-10	1.00087e-05	-0.91648	0.237683	0.000150533	0.000991998	-0.204017	0.175184	0.244562	0.351072	Yes	Yes	No
Gene	ENSG00000001561.7_4	ENSG00000001561.7_4	Conditional 1	VAR_6_46188023_C_T	smooth muscle	-0.803981	0.138368	6.56355e-09	0.000118341	-0.824301	0.260848	0.00177994	0.00807758	-0.0964317	0.206789	0.641404	0.775153	Yes	Yes	No
Gene	ENSG00000002933.9_8	ENSG00000002933.9_8	Conditional 3	VAR_7_150495397_T_C	Heart	0.380854	0.0611652	5.62754e-10	1.01465e-05	0.612937	0.113892	1.21236e-07	1.22941e-06	0.258579	0.13009	0.0473593	0.0988984	Yes	Yes	No
Gene	ENSG00000002933.9_8	ENSG00000002933.9_8	Conditional 3	VAR_7_150495397_T_C	Ventricle	0.330122	0.0678442	1.11273e-06	0.0200624	0.577886	0.106424	1.39821e-07	2.59894e-06	0.357203	0.126705	0.00494593	0.0138127	Yes	No	Yes
Gene	ENSG00000003393.15_8	ENSG00000003393.15_8	Primary	VAR_2_202654632_TTTG_T	Arteria	0.321403	0.0626785	2.42456e-07	0.00437148	0.584519	0.11328	4.1476e-07	3.8076e-06	0.00268091	0.104982	0.979635	0.987092	Yes	Yes	No
Gene	ENSG00000003393.15_8	ENSG00000003393.15_8	Primary	VAR_2_202654632_TTTG_T	smooth muscle	0.553726	0.109865	5.19528e-07	0.00936709	0.565358	0.127864	1.48561e-05	0.000126825	0.100407	0.146676	0.49429	0.659179	Yes	Yes	No
Gene	ENSG00000004799.8_5	ENSG00000004799.8_5	Primary	VAR_7_95261029_A_G	Adult	-0.414524	0.0642851	1.45451e-11	2.62249e-07	0.187437	0.0765598	0.0145738	0.032589	0.0295599	0.0961096	0.758773	0.893811	Yes	Yes	No
Gene	ENSG00000005801.18_8	ENSG00000005801.18_8	Primary	VAR_11_3386412_T_C	Arteria	0.426917	0.088924	3.78305e-07	0.00682083	0.3932	0.152491	0.0103305	0.0298398	0.0461734	0.12782	0.718046	0.800825	Yes	Yes	No
Gene	ENSG00000005801.18_8	ENSG00000005801.18_8	Primary	VAR_11_3386412_T_C	Aorta	0.509803	0.103275	2.19504e-07	0.00395765	0.505453	0.189098	0.00806916	0.0289757	0.0899805	0.115936	0.437927	0.549007	Yes	Yes	No
Gene	ENSG00000005812.11_8	ENSG00000005812.11_8	Primary	VAR_13_77586449_GAAAA_G	Adult	-0.276817	0.0545069	1.61319e-07	0.00290858	0.203268	0.0832231	0.0148079	0.0330224	-0.0858871	0.134685	0.524495	0.731665	Yes	Yes	No
Gene	ENSG00000005812.11_8	ENSG00000005812.11_8	Primary	VAR_13_77586449_GAAAA_G	Coronary	0.289133	0.0498331	5.3426e-09	9.6327e-05	0.503226	0.168904	0.00348113	0.0260977	0.408884	0.0901386	6.56342e-06	3.76514e-05	Yes	No	Yes
Gene	ENSG00000006042.12_6	ENSG00000006042.12_6	Primary	VAR_17_31280448_C_T	Heart	-0.260666	0.0505284	1.66919e-07	0.00300955	-0.44382	0.125078	0.000430144	0.00201914	-0.258307	0.123514	0.0369752	0.0809351	Yes	Yes	No
Gene	ENSG00000006042.12_6	ENSG00000006042.12_6	Conditional 2	VAR_17_31286979_A_G	Heart	0.267187	0.0488723	2.24526e-08	0.000404821	0.390344	0.12153	0.00141708	0.00565764	0.280354	0.121108	0.0209991	0.0511294	Yes	Yes	No
Gene	ENSG00000006042.12_6	ENSG00000006042.12_6	Conditional 3	VAR_17_31280213_T_G	Heart	-0.250152	0.0495285	2.94101e-07	0.00530264	-0.390344	0.12153	0.00141708	0.00565764	-0.2888	0.122267	0.0185355	0.0461658	Yes	No	Yes
Gene	ENSG00000006282.21_8	ENSG00000006282.21_8	Primary	VAR_17_48624523_A_C	cardiac muscle	-0.393112	0.0590708	4.25866e-11	7.67837e-07	-1.43878	0.128786	1.31225e-23	1.63171e-21	-1.26239	0.10425	4.13786e-28	3.74903e-26	Yes	No	Yes
Gene	ENSG00000006282.21_8	ENSG00000006282.21_8	Primary	VAR_17_48624523_A_C	Heart	-0.344414	0.0470758	4.30406e-13	7.76021e-09	-1.61886	0.112032	6.87297e-39	8.54618e-37	-1.12658	0.0824449	1.24295e-36	1.55628e-34	Yes	No	Yes
Gene	ENSG00000006282.21_8	ENSG00000006282.21_8	Conditional 1	VAR_17_48624045_A_G	cardiac muscle	-0.885832	0.107917	4.98099e-16	8.98073e-12	-1.44128	0.24394	1.1769e-08	2.35249e-07	-1.04582	0.222383	3.79931e-06	3.21906e-05	Yes	No	Yes
Gene	ENSG00000006282.21_8	ENSG00000006282.21_8	Conditional 1	VAR_17_48624045_A_G	Heart	-0.664578	0.0872461	4.85424e-14	8.7522e-10	-1.56854	0.228785	2.45765e-11	4.24033e-10	-1.29799	0.158472	1.95545e-15	5.43247e-14	Yes	No	Yes
Gene	ENSG00000006282.21_8	ENSG00000006282.21_8	Conditional 1	VAR_17_48624045_A_G	Ventricle	-0.461219	0.0917823	5.57489e-07	0.0100515	-1.97983	0.337619	1.51433e-08	3.38752e-07	-1.2406	0.154231	3.54595e-15	7.26517e-14	Yes	No	Yes
Gene	ENSG00000006453.14_6	ENSG00000006453.14_6	Primary	VAR_7_97915635_T_G	Arteria	0.795095	0.102784	1.83916e-14	3.31601e-10	0.868914	0.148903	1.22317e-08	1.45762e-07	0.21734	0.135971	0.110463	0.189231	Yes	Yes	No
Gene	ENSG00000006453.14_6	ENSG00000006453.14_6	Primary	VAR_7_97915635_T_G	Aorta	0.881881	0.11858	1.54461e-13	2.78493e-09	1.08933	0.191976	4.26159e-08	6.48957e-07	0.257991	0.124072	0.0379287	0.0780568	Yes	Yes	No
Gene	ENSG00000006453.14_6	ENSG00000006453.14_6	Primary	VAR_7_97915635_T_G	immune	3.32316	0.698004	4.76002e-07	0.00858232	0.858878	0.181087	3.61645e-06	4.05501e-05	0.0517286	0.156226	0.740848	0.8502	Yes	Yes	No
Gene	ENSG00000006453.14_6	ENSG00000006453.14_6	Primary	VAR_7_97915635_T_G	smooth muscle	1.55175	0.185535	8.24005e-17	1.48568e-12	0.98245	0.177984	8.78202e-08	1.20228e-06	0.295845	0.158982	0.0639861	0.159943	Yes	Yes	No
Gene	ENSG00000007062.11_7	ENSG00000007062.11_7	Primary	VAR_4_16032948_T_C	Adult	0.990743	0.127797	2.37163e-16	4.27604e-12	-0.905644	0.111905	2.21512e-15	3.60457e-14	0.278482	0.191232	0.147084	0.336964	Yes	Yes	No
Gene	ENSG00000007062.11_7	ENSG00000007062.11_7	Primary	VAR_4_16032948_T_C	Arteria	-1.09618	0.0918311	2.48312e-31	4.47707e-27	-1.36836	0.19228	6.30384e-12	1.16453e-10	-0.346276	0.105036	0.00103478	0.00387558	Yes	No	Yes
Gene	ENSG00000007062.11_7	ENSG00000007062.11_7	Primary	VAR_4_16032948_T_C	Aorta	-1.31796	0.103991	4.32755e-35	7.80258e-31	-1.7207	0.158844	2.80185e-22	2.44045e-20	-0.507067	0.118189	2.02205e-05	0.000114108	Yes	No	Yes
Gene	ENSG00000007062.11_7	ENSG00000007062.11_7	Primary	VAR_4_16032948_T_C	immune	-4.06697	0.66836	2.4155e-10	4.35514e-06	-1.53242	0.224354	6.90661e-11	1.90116e-09	-0.211776	0.150304	0.160134	0.324223	Yes	Yes	No
Gene	ENSG00000007062.11_7	ENSG00000007062.11_7	Primary	VAR_4_16032948_T_C	smooth muscle	-1.71163	0.168177	1.41186e-23	2.54559e-19	-1.59331	0.25216	1.27174e-09	2.37365e-08	-0.526593	0.144857	0.000339738	0.00243751	Yes	No	Yes
Gene	ENSG00000008018.9_5	ENSG00000008018.9_5	Primary	VAR_6_170909512_T_A	Adult	-0.316658	0.067323	8.39347e-07	0.0151334	-0.299529	0.0992873	0.00263723	0.00753195	-0.466277	0.203884	0.0233749	0.0970515	Yes	Yes	No
Gene	ENSG00000008128.23_7	ENSG00000008128.23_7	Conditional 3	VAR_1_1637506_ACT_A	fibroblast	2.70758	0.570525	2.07277e-06	0.037372	0.437021	0.134791	0.00135432	0.00897737	0.255467	0.10722	0.0178216	0.0598815	Yes	Yes	No
Gene	ENSG00000008282.8_6	ENSG00000008282.8_6	Primary	VAR_7_105772638_G_C	cardiac muscle	-0.477525	0.0809115	3.70386e-09	6.67806e-05	-0.760329	0.210597	0.000372225	0.00254792	-0.253835	0.137357	0.0655112	0.139059	Yes	Yes	No
Gene	ENSG00000008282.8_6	ENSG00000008282.8_6	Primary	VAR_7_105772638_G_C	Heart	-0.308728	0.0596556	2.03214e-07	0.00366395	-0.647257	0.154567	3.41945e-05	0.000217317	-0.148201	0.127032	0.24388	0.361311	Yes	Yes	No
Gene	ENSG00000008282.8_6	ENSG00000008282.8_6	Primary	VAR_7_105772638_G_C	Ventricle	-0.50434	0.0671712	1.03382e-13	1.86398e-09	-0.857589	0.221371	0.000138737	0.001228	-0.263269	0.11005	0.0169982	0.0391215	Yes	No	Yes
Gene	ENSG00000008513.16_9	ENSG00000008513.16_9	Primary	VAR_8_134604069_G_A	Arteria	0.368988	0.0593361	5.02886e-10	9.06704e-06	0.34007	0.132378	0.0106151	0.0304714	-0.00838262	0.120739	0.944672	0.962937	Yes	Yes	No
Gene	ENSG00000008513.16_9	ENSG00000008513.16_9	Primary	VAR_8_134604069_G_A	Aorta	0.440412	0.0677463	8.27339e-11	1.49169e-06	0.417556	0.163336	0.0112341	0.0379445	0.0335073	0.11047	0.761734	0.827049	Yes	Yes	No
Gene	ENSG00000008513.16_9	ENSG00000008513.16_9	Primary	VAR_8_134604069_G_A	smooth muscle	0.571259	0.102646	2.61919e-08	0.00047224	0.517261	0.16127	0.00152154	0.00709057	0.185014	0.161302	0.252521	0.424201	Yes	Yes	No
Gene	ENSG00000008838.20_7	ENSG00000008838.20_7	Primary	VAR_17_38188844_A_G	Arteria	0.817985	0.0877132	2.7499e-20	4.95807e-16	0.873365	0.150751	1.53776e-08	1.79687e-07	0.123596	0.107894	0.252437	0.364932	Yes	Yes	No
Gene	ENSG00000008838.20_7	ENSG00000008838.20_7	Primary	VAR_17_38188844_A_G	Aorta	0.645973	0.0978277	3.95052e-11	7.12278e-07	0.905379	0.180509	1.07161e-06	1.22209e-05	0.28715	0.107963	0.0079911	0.0212601	Yes	No	Yes
Gene	ENSG00000008838.20_7	ENSG00000008838.20_7	Primary	VAR_17_38188844_A_G	immune	3.40015	0.558254	2.66392e-10	4.80305e-06	0.938013	0.189491	1.39739e-06	1.71045e-05	-0.0217027	0.165438	0.89574	0.945507	Yes	Yes	No
Gene	ENSG00000008838.20_7	ENSG00000008838.20_7	Primary	VAR_17_38188844_A_G	smooth muscle	1.39266	0.152988	1.71307e-19	3.08867e-15	0.835705	0.177974	4.47238e-06	4.28881e-05	0.329188	0.152443	0.0318087	0.094961	Yes	Yes	No
Gene	ENSG00000008838.20_7	ENSG00000008838.20_7	Conditional 2	VAR_17_38125796_C_T	Arteria	0.557527	0.10162	3.29278e-08	0.000593687	0.428415	0.164754	0.00970804	0.0283689	0.236094	0.110355	0.0327986	0.0711794	Yes	Yes	No
Gene	ENSG00000010219.13_6	ENSG00000010219.13_6	Primary	VAR_12_4716572_C_A	iPSC-CVPC	-0.627411	0.142173	1.78852e-06	0.0322471	-0.753581	0.23222	0.00140251	0.0113243	-0.199139	0.111829	0.0753408	0.129236	Yes	Yes	No
Gene	ENSG00000011105.14_6	ENSG00000011105.14_6	Primary	VAR_12_3201370_C_A	Arteria	-0.343492	0.0558697	6.03908e-10	1.08885e-05	-0.321765	0.0844691	0.000164587	0.000853879	0.207476	0.0871683	0.0176093	0.0425142	Yes	No	Yes
Gene	ENSG00000011523.14_5	ENSG00000011523.14_5	Conditional 1	VAR_2_65321046_G_A	cardiac muscle	-0.797497	0.146189	5.3693e-08	0.000968084	-0.944789	0.273863	0.000662432	0.00414422	0.182992	0.179253	0.30808	0.442674	Yes	Yes	No
Gene	ENSG00000011523.14_5	ENSG00000011523.14_5	Conditional 1	VAR_2_65321046_G_A	Heart	-0.542101	0.110379	8.09447e-07	0.0145943	-0.706352	0.202136	0.00052413	0.00240032	-0.129685	0.194929	0.506153	0.624306	Yes	Yes	No
Gene	ENSG00000012124.17_5	ENSG00000012124.17_5	Primary	VAR_19_35800662_G_T	Atrium	-0.931913	0.190175	7.76438e-07	0.0139992	-1.97772	0.238082	1.66868e-14	9.37266e-13	-0.819071	0.126181	1.5268e-10	2.02562e-09	Yes	No	Yes
Gene	ENSG00000012232.9_4	ENSG00000012232.9_4	Primary	VAR_8_28489068_G_A	cardiac muscle	0.410485	0.0462966	1.74254e-18	3.14181e-14	0.331892	0.093976	0.000495057	0.00322502	-0.0632473	0.0975556	0.517235	0.6444	Yes	Yes	No
Gene	ENSG00000012232.9_4	ENSG00000012232.9_4	Primary	VAR_8_28489068_G_A	Heart	0.293705	0.0345024	1.35546e-17	2.44389e-13	0.439867	0.0830253	1.86987e-07	1.82434e-06	0.124021	0.139147	0.373175	0.496285	Yes	Yes	No
Gene	ENSG00000012232.9_4	ENSG00000012232.9_4	Primary	VAR_8_28489068_G_A	Atrium	0.222977	0.0393039	1.21753e-08	0.00021952	0.484085	0.131368	0.000296691	0.00230674	0.218694	0.101736	0.0318967	0.068611	Yes	Yes	No
Gene	ENSG00000013288.9_5	ENSG00000013288.9_5	Primary	VAR_4_6607830_T_C	Aorta	-0.293904	0.0480372	1.50718e-09	2.71745e-05	-0.382238	0.127502	0.00302387	0.0129687	-0.163928	0.10012	0.101991	0.175183	Yes	Yes	No
Gene	ENSG00000013288.9_5	ENSG00000013288.9_5	Primary	VAR_4_6607830_T_C	smooth muscle	-0.383421	0.0734231	1.57322e-07	0.00283651	-0.387134	0.125838	0.00233775	0.0100885	-0.200472	0.0903413	0.027419	0.0851618	Yes	Yes	No
Gene	ENSG00000013288.9_5	ENSG00000013288.9_5	Primary	VAR_4_6607830_T_C	Heart	0.286337	0.0403427	1.44311e-12	2.60193e-08	-0.188612	0.0705652	0.00780507	0.0239166	-0.269514	0.19248	0.162033	0.263526	Yes	Yes	No
Gene	ENSG00000013288.9_5	ENSG00000013288.9_5	Conditional 1	VAR_4_6623332_G_A	Aorta	-0.242056	0.0499449	1.43828e-06	0.0259322	-0.380023	0.11841	0.00152418	0.00725858	-0.237534	0.0912233	0.00940311	0.0244432	Yes	No	Yes
Gene	ENSG00000013573.17_6	ENSG00000013573.17_6	Primary	VAR_12_31225205_A_C	Adult	1.36391	0.203248	8.64432e-12	1.55857e-07	-2.29165	0.0689007	5.59073e-152	1.00801e-148	-1.05469	0.111152	1.53621e-17	1.82223e-15	Yes	No	Yes
Gene	ENSG00000013573.17_6	ENSG00000013573.17_6	Primary	VAR_12_31225205_A_C	Arteria	-0.374458	0.0596256	4.18501e-10	7.54558e-06	-2.42275	0.0971975	1.41343e-79	2.54842e-76	-1.86279	0.0783188	4.72842e-89	5.68357e-86	Yes	No	Yes
Gene	ENSG00000013573.17_6	ENSG00000013573.17_6	Primary	VAR_12_31225205_A_C	Aorta	-0.330689	0.0639868	2.73755e-07	0.00493581	-2.53719	0.109351	1.30321e-61	3.35668e-58	-1.93985	0.0724136	6.43963e-111	8.29332e-108	Yes	No	Yes
Gene	ENSG00000013573.17_6	ENSG00000013573.17_6	Primary	VAR_12_31225205_A_C	smooth muscle	-0.533389	0.103045	2.58006e-07	0.00465184	-2.43883	0.102181	2.60228e-65	7.81986e-62	-2.09295	0.122233	1.73713e-43	1.30502e-40	Yes	No	Yes
Gene	ENSG00000013573.17_6	ENSG00000013573.17_6	Conditional 1	VAR_12_31227175_ACAG_A	Adult	1.29743	0.216171	1.1724e-09	2.11384e-05	-2.25405	0.0784064	1.11147e-124	1.00199e-121	-1.04077	0.114405	1.82945e-16	1.88363e-14	Yes	No	Yes
Gene	ENSG00000013573.17_6	ENSG00000013573.17_6	Conditional 1	VAR_12_31227175_ACAG_A	Arteria	-0.353076	0.0646079	4.917e-08	0.000886535	-2.39621	0.112381	3.05078e-65	2.50026e-62	-1.81019	0.0857631	1.02703e-74	5.61131e-72	Yes	No	Yes
Gene	ENSG00000013573.17_6	ENSG00000013573.17_6	Conditional 1	VAR_12_31227175_ACAG_A	smooth muscle	-0.554059	0.110849	6.47935e-07	0.0116823	-2.44651	0.121321	1.43237e-53	1.84469e-50	-2.06993	0.136443	6.63297e-37	2.84744e-34	Yes	No	Yes
Gene	ENSG00000013583.10_8	ENSG00000013583.10_8	Primary	VAR_12_13178961_A_G	iPSC-CVPC	-0.573933	0.0930618	4.34144e-10	7.82762e-06	-0.844107	0.209871	8.5155e-05	0.00108505	-0.200242	0.102918	0.0520551	0.0951109	Yes	Yes	No
Gene	ENSG00000014164.7_5	ENSG00000014164.7_5	Primary	VAR_8_144631338_T_C	Adult	0.545962	0.111512	8.75994e-07	0.0157942	-1.08289	0.0725212	1.47961e-44	1.1209e-42	-0.310065	0.147081	0.0364199	0.132017	Yes	Yes	No
Gene	ENSG00000014164.7_5	ENSG00000014164.7_5	Primary	VAR_8_144631338_T_C	Arteria	-0.359908	0.0555808	1.26213e-10	2.27561e-06	-1.15713	0.0825271	9.3314e-36	1.15236e-33	-0.680131	0.11685	9.46739e-09	1.10842e-07	Yes	No	Yes
Gene	ENSG00000014164.7_5	ENSG00000014164.7_5	Primary	VAR_8_144631338_T_C	Coronary	-0.425539	0.0791695	8.11856e-08	0.00146378	-1.36863	0.171685	9.09592e-13	9.3714e-11	-0.783239	0.0881595	3.86025e-18	9.1459e-17	Yes	No	Yes
Gene	ENSG00000014164.7_5	ENSG00000014164.7_5	Primary	VAR_8_144631338_T_C	fibroblast	-6.00267	0.625164	3.76536e-21	6.78894e-17	-1.28441	0.141933	5.05563e-17	4.29967e-15	-0.302233	0.156979	0.0551518	0.140669	Yes	Yes	No
Gene	ENSG00000014164.7_5	ENSG00000014164.7_5	Primary	VAR_8_144631338_T_C	immune	-3.6142	0.330124	1.24162e-26	2.23865e-22	-1.36552	0.107471	1.25078e-28	2.03167e-26	-0.326574	0.171259	0.057728	0.159817	Yes	Yes	No
Gene	ENSG00000016402.13_5	ENSG00000016402.13_5	Primary	VAR_6_137283589_C_T	cardiac muscle	-1.08131	0.219456	7.37222e-07	0.0132921	-0.876145	0.267336	0.00120306	0.00680401	0.273932	0.168304	0.104578	0.199508	Yes	Yes	No
Gene	ENSG00000016402.13_5	ENSG00000016402.13_5	Primary	VAR_6_137283589_C_T	Heart	-0.834654	0.163076	2.57161e-07	0.0046366	-0.872139	0.199488	1.54506e-05	0.000105881	0.279818	0.176346	0.113165	0.198653	Yes	Yes	No
Gene	ENSG00000016402.13_5	ENSG00000016402.13_5	Primary	VAR_6_137283589_C_T	Ventricle	-1.11703	0.186852	1.82135e-09	3.2839e-05	-1.08049	0.285601	0.000196298	0.00166867	-0.000703624	0.157292	0.996432	0.997594	Yes	Yes	No
Gene	ENSG00000018625.15_4	ENSG00000018625.15_4	Primary	VAR_1_160102060_C_T	cardiac neuron	-0.306116	0.680002	7.52739e-07	0.0135719	0.666719	0.206179	0.00139369	0.0106116	0.605337	0.253027	0.0175096	0.066942	Yes	Yes	No
Gene	ENSG00000020922.13_9	ENSG00000020922.13_9	Primary	VAR_11_94186521_T_C	Adult	-0.682999	0.124713	1.48832e-08	0.000268345	1.13902	0.080949	2.92628e-40	1.89787e-38	0.0846375	0.115491	0.464614	0.682962	Yes	Yes	No
Gene	ENSG00000021762.20_6	ENSG00000021762.20_6	Primary	VAR_11_3114307_G_C	cardiac neuron	1.6191	2.08163	2.80164e-11	5.05135e-07	1.63493	0.354532	6.504e-06	0.000121144	0.406497	0.188908	0.0324089	0.106076	Yes	Yes	No
Gene	ENSG00000025708.14_7	ENSG00000025708.14_7	Primary	VAR_22_50964153_T_C	Adult	-0.394001	0.075569	1.52825e-07	0.00275544	0.27653	0.101607	0.00664127	0.0167144	-0.0655912	0.157655	0.677879	0.843566	Yes	Yes	No
Gene	ENSG00000025708.14_7	ENSG00000025708.14_7	Conditional 1	VAR_22_50964153_T_C	Adult	-0.394001	0.075569	1.52825e-07	0.00275544	0.27653	0.101607	0.00664127	0.0167144	-0.0655912	0.157655	0.677879	0.843566	Yes	Yes	No
Gene	ENSG00000025772.8_5	ENSG00000025772.8_5	Primary	VAR_20_43589041_G_A	Arteria	-0.348656	0.0636769	6.26079e-08	0.00112882	-0.734707	0.127447	1.79613e-08	2.07458e-07	-0.42757	0.138552	0.00212035	0.00718608	Yes	No	Yes
Gene	ENSG00000025772.8_5	ENSG00000025772.8_5	Primary	VAR_20_43589041_G_A	Coronary	-0.42018	0.0884824	1.97911e-06	0.0356834	-1.0571	0.21347	2.36732e-06	6.15026e-05	-0.445641	0.109432	5.09583e-05	0.000239765	Yes	No	Yes
Gene	ENSG00000027847.14_5	ENSG00000027847.14_5	Primary	VAR_5_177032050_C_G	cardiac muscle	-0.829952	0.105268	7.20485e-15	1.29903e-10	-1.803	0.192532	5.77311e-18	4.01889e-16	-0.84437	0.146239	1.8102e-08	2.35313e-07	Yes	No	Yes
Gene	ENSG00000027847.14_5	ENSG00000027847.14_5	Primary	VAR_5_177032050_C_G	Heart	-0.73082	0.0805031	2.9601e-19	5.33706e-15	-1.6771	0.145716	6.4021e-27	4.13727e-25	-0.839689	0.121342	1.30781e-11	2.43593e-10	Yes	No	Yes
Gene	ENSG00000027847.14_5	ENSG00000027847.14_5	Primary	VAR_5_177032050_C_G	Atrium	-1.07296	0.089155	2.07193e-31	3.73568e-27	-2.00414	0.210637	7.37933e-18	6.24645e-16	-0.986943	0.102898	1.18025e-20	3.94072e-19	Yes	No	Yes
Gene	ENSG00000028839.10_6	ENSG00000028839.10_6	Primary	VAR_6_134272701_A_G	cardiac muscle	1.26271	0.211292	2.42498e-09	4.37225e-05	2.23952	0.274295	1.83161e-14	8.64499e-13	0.712678	0.209911	0.000770935	0.00358801	Yes	No	Yes
Gene	ENSG00000028839.10_6	ENSG00000028839.10_6	Primary	VAR_6_134272701_A_G	Heart	1.12022	0.156397	8.81927e-13	1.59011e-08	2.07138	0.219362	2.2925e-19	8.73865e-18	0.859496	0.172171	8.11561e-07	7.00787e-06	Yes	No	Yes
Gene	ENSG00000031003.10_5	ENSG00000031003.10_5	Primary	VAR_5_137370990_G_A	cardiac muscle	-0.591475	0.108324	4.71581e-08	0.000850261	-1.01583	0.220214	6.46358e-06	7.4323e-05	-0.330714	0.179417	0.0661992	0.140138	Yes	Yes	No
Gene	ENSG00000031003.10_5	ENSG00000031003.10_5	Primary	VAR_5_137370990_G_A	Heart	-0.569772	0.0790182	4.65978e-13	8.40159e-09	-0.910287	0.166206	7.36191e-08	7.66812e-07	0.0142299	0.171305	0.933829	0.95708	Yes	Yes	No
Gene	ENSG00000031691.7_4	ENSG00000031691.7_4	Primary	VAR_6_49456545_G_A	Arteria	0.558064	0.0765574	5.2052e-13	9.38498e-09	0.909611	0.110632	3.95928e-15	1.04365e-13	0.467703	0.113905	4.57095e-05	0.000255074	Yes	No	Yes
Gene	ENSG00000031691.7_4	ENSG00000031691.7_4	Primary	VAR_6_49456545_G_A	smooth muscle	1.00367	0.134535	1.64714e-13	2.96979e-09	0.858681	0.127375	1.15828e-10	2.52831e-09	0.163789	0.182707	0.370906	0.545557	Yes	Yes	No
Gene	ENSG00000033122.21_8	ENSG00000033122.21_8	Primary	VAR_1_70062961_C_T	Heart	0.598474	0.124136	1.07547e-06	0.0193906	0.442932	0.164017	0.00719521	0.0223217	0.0160068	0.154538	0.917543	0.945818	Yes	Yes	No
Gene	ENSG00000033122.21_8	ENSG00000033122.21_8	Primary	VAR_1_70062961_C_T	Atrium	0.768114	0.149434	1.76869e-07	0.00318895	0.705384	0.227394	0.0022086	0.0123937	0.0776532	0.117379	0.508452	0.618374	Yes	Yes	No
Gene	ENSG00000034510.6_4	ENSG00000034510.6_4	Primary	VAR_2_85109121_G_GA	cardiac neuron	-0.7429	1.3469	6.77482e-07	0.012215	-0.738819	0.248505	0.0032488	0.0206689	-0.41555	0.27466	0.131605	0.288021	Yes	Yes	No
Gene	ENSG00000035115.22_8	ENSG00000035115.22_8	Primary	VAR_2_242793_G_C	Adult	-1.07841	0.127024	4.45975e-18	8.04093e-14	0.724918	0.105713	1.42168e-11	1.6162e-10	-0.234172	0.25696	0.363361	0.593665	Yes	Yes	No
Gene	ENSG00000035115.22_8	ENSG00000035115.22_8	Primary	VAR_2_242793_G_C	Heart	0.52379	0.094874	2.29866e-08	0.000414449	0.945069	0.158784	5.48699e-09	6.84167e-08	0.332875	0.137554	0.0158578	0.0407519	Yes	No	Yes
Gene	ENSG00000036054.13_5	ENSG00000036054.13_5	Primary	VAR_3_99980510_AG_A	cardiac muscle	-1.15416	0.0967057	2.16184e-31	3.89779e-27	-1.00216	0.165861	5.76024e-09	1.22185e-07	0.19681	0.124529	0.114981	0.214541	Yes	Yes	No
Gene	ENSG00000036054.13_5	ENSG00000036054.13_5	Primary	VAR_3_99980510_AG_A	Heart	-0.820035	0.0727015	6.87448e-29	1.23947e-24	-0.606828	0.136133	1.05756e-05	7.50111e-05	-0.219577	0.119847	0.0674906	0.131703	Yes	Yes	No
Gene	ENSG00000036054.13_5	ENSG00000036054.13_5	Primary	VAR_3_99980510_AG_A	Ventricle	-0.789121	0.0853282	6.28902e-20	1.13391e-15	-0.610731	0.181433	0.00088974	0.00595472	-0.313043	0.104853	0.00292597	0.00876769	Yes	No	Yes
Gene	ENSG00000036448.10_5	ENSG00000036448.10_5	Primary	VAR_8_2076367_G_A	Arteria	-0.556162	0.0663262	8.0842e-17	1.45758e-12	-0.731423	0.0826939	4.58423e-17	1.47596e-15	-0.10601	0.0949093	0.264449	0.378264	Yes	Yes	No
Gene	ENSG00000036448.10_5	ENSG00000036448.10_5	Primary	VAR_8_2076367_G_A	Aorta	-0.681539	0.0722756	6.64276e-21	1.19769e-16	-0.987131	0.0864528	4.05737e-24	4.04168e-22	-0.160301	0.0957632	0.0945687	0.165092	Yes	Yes	No
Gene	ENSG00000036448.10_5	ENSG00000036448.10_5	Primary	VAR_8_2076367_G_A	smooth muscle	-0.964275	0.120373	1.11627e-15	2.01264e-11	-0.793704	0.0999965	7.90497e-14	2.61517e-12	-0.151804	0.110401	0.170407	0.322431	Yes	Yes	No
Gene	ENSG00000037474.15_5	ENSG00000037474.15_5	Primary	VAR_5_6605532_C_A	Adult	1.61336	0.131918	3.73639e-33	6.7367e-29	-1.41617	0.104334	7.57651e-38	4.58404e-36	0.526011	0.164781	0.00166963	0.0130205	Yes	No	Yes
Gene	ENSG00000037474.15_5	ENSG00000037474.15_5	Primary	VAR_5_6605532_C_A	Arteria	-0.787562	0.0816513	2.17565e-21	3.9227e-17	-1.70637	0.142675	7.13371e-28	5.18632e-26	-0.578462	0.126371	5.70101e-06	3.958e-05	Yes	No	Yes
Gene	ENSG00000037474.15_5	ENSG00000037474.15_5	Primary	VAR_5_6605532_C_A	Aorta	-0.499992	0.085869	6.29392e-09	0.000113479	-1.64654	0.171186	1.44765e-18	8.87794e-17	-0.77438	0.114319	2.56587e-11	3.71886e-10	Yes	No	Yes
Gene	ENSG00000037474.15_5	ENSG00000037474.15_5	Primary	VAR_5_6605532_C_A	Coronary	-0.54952	0.114381	1.56018e-06	0.02813	-1.93633	0.246956	1.82631e-12	1.74224e-10	-0.869317	0.104817	4.34957e-16	8.85184e-15	Yes	No	Yes
Gene	ENSG00000037474.15_5	ENSG00000037474.15_5	Primary	VAR_5_6605532_C_A	fibroblast	-9.98779	0.919419	2.71903e-26	4.90242e-22	-1.75656	0.195117	6.95535e-17	5.73248e-15	0.360137	0.161486	0.0264901	0.0810895	Yes	Yes	No
Gene	ENSG00000037474.15_5	ENSG00000037474.15_5	Primary	VAR_5_6605532_C_A	immune	-4.97036	0.575142	1.50917e-17	2.72103e-13	-1.49038	0.160619	1.04495e-17	6.74468e-16	0.334605	0.179721	0.0638539	0.171885	Yes	Yes	No
Gene	ENSG00000037474.15_5	ENSG00000037474.15_5	Primary	VAR_5_6605532_C_A	smooth muscle	-1.07687	0.143016	8.66672e-14	1.56261e-09	-1.69752	0.154732	5.80145e-23	5.07768e-21	-1.12717	0.196743	3.00978e-08	5.93723e-07	Yes	No	Yes
Gene	ENSG00000038274.17_5	ENSG00000038274.17_5	Primary	VAR_5_162946310_TAAAAC_T	cardiac muscle	1.18529	0.144077	1.6925e-16	3.05158e-12	0.777908	0.306787	0.0118592	0.0433275	0.321816	0.253911	0.205908	0.33006	Yes	Yes	No
Gene	ENSG00000040531.16_6	ENSG00000040531.16_6	Primary	VAR_17_3564815_A_G	Adult	0.948426	0.157263	1.20186e-09	2.16696e-05	-0.721116	0.112842	2.83457e-10	2.8472e-09	-0.0197855	0.158321	0.900688	0.972792	Yes	Yes	No
Gene	ENSG00000040531.16_6	ENSG00000040531.16_6	Primary	VAR_17_3564815_A_G	Arteria	-0.720748	0.136697	1.95796e-07	0.0035302	-1.06495	0.180828	9.10138e-09	1.10727e-07	-0.0567308	0.150309	0.705987	0.791277	Yes	Yes	No
Gene	ENSG00000041357.16_5	ENSG00000041357.16_5	Primary	VAR_15_78808947_C_T	Adult	0.33034	0.0650185	7.92654e-08	0.00142916	-0.327139	0.0821631	7.48213e-05	0.000322348	0.21258	0.119328	0.0765399	0.218981	Yes	Yes	No
Gene	ENSG00000041802.11_6	ENSG00000041802.11_6	Primary	VAR_3_194369579_C_A	Adult	-1.57384	0.193171	1.69496e-16	3.05602e-12	2.24486	0.131596	9.91822e-56	1.0904e-53	0.810679	0.153105	3.47903e-07	8.30967e-06	Yes	No	Yes
Gene	ENSG00000041802.11_6	ENSG00000041802.11_6	Primary	VAR_3_194369579_C_A	fibroblast	7.8329	1.24936	4.37489e-10	7.88792e-06	2.72191	0.248962	7.65298e-23	1.15952e-20	1.1442	0.148821	2.23341e-13	9.86972e-12	Yes	No	Yes
Gene	ENSG00000041802.11_6	ENSG00000041802.11_6	Primary	VAR_3_194369579_C_A	immune	3.95928	0.728353	6.36317e-08	0.00114728	2.2726	0.214099	7.87406e-22	7.35592e-20	1.11778	0.167471	1.70427e-10	6.92072e-09	Yes	No	Yes
Gene	ENSG00000042753.12_4	ENSG00000042753.12_4	Primary	VAR_19_47341494_G_A	cardiac neuron	-1.28803	1.27048	1.8892e-06	0.0340623	-0.704346	0.262697	0.0078446	0.0401494	-0.407317	0.162789	0.0130117	0.0536967	Yes	Yes	No
Gene	ENSG00000044090.10_4	ENSG00000044090.10_4	Primary	VAR_6_43034850_C_T	Adult	0.74112	0.126191	1.75146e-09	3.15788e-05	-0.595993	0.140588	2.50929e-05	0.000119689	-0.286982	0.262055	0.274943	0.502099	Yes	Yes	No
Gene	ENSG00000044090.10_4	ENSG00000044090.10_4	Primary	VAR_6_43034850_C_T	Aorta	-0.486746	0.0856384	1.33574e-08	0.000240833	-0.849739	0.188779	1.08402e-05	9.89615e-05	-0.763066	0.21418	0.000390644	0.00157131	Yes	No	Yes
Gene	ENSG00000044115.21_8	ENSG00000044115.21_8	Primary	VAR_5_138222994_C_G	cardiac muscle	-0.35004	0.0737324	2.23338e-07	0.00402679	-0.675949	0.161972	4.20112e-05	0.000391759	-0.136649	0.130917	0.297363	0.431054	Yes	Yes	No
Gene	ENSG00000046889.19_5	ENSG00000046889.19_5	Primary	VAR_8_68872805_C_T	Arteria	-0.612985	0.0859808	1.06399e-12	1.91838e-08	-0.817047	0.14329	2.5189e-08	2.83317e-07	-0.00241404	0.133902	0.985622	0.990898	Yes	Yes	No
Gene	ENSG00000046889.19_5	ENSG00000046889.19_5	Primary	VAR_8_68872805_C_T	Aorta	-0.658625	0.0951069	6.63307e-12	1.19594e-07	-1.11454	0.163905	9.31624e-11	2.15625e-09	-0.0603992	0.121923	0.620473	0.713256	Yes	Yes	No
Gene	ENSG00000046889.19_5	ENSG00000046889.19_5	Primary	VAR_8_68872805_C_T	endocardial	-4.28998	0.848397	3.08495e-07	0.00556216	-0.942161	0.24814	0.000185645	0.00196546	-0.0819506	0.155103	0.597736	0.742384	Yes	Yes	No
Gene	ENSG00000046889.19_5	ENSG00000046889.19_5	Primary	VAR_8_68872805_C_T	smooth muscle	-1.09026	0.154349	1.77155e-12	3.1941e-08	-0.906335	0.165002	1.00622e-07	1.35288e-06	-0.0560674	0.153368	0.715004	0.827281	Yes	Yes	No
Gene	ENSG00000048162.21_5	ENSG00000048162.21_5	Primary	VAR_5_175825311_A_G	Aorta	0.285516	0.0562171	3.48374e-07	0.00628118	0.59943	0.163422	0.000305174	0.00182739	0.111089	0.0953425	0.244334	0.350827	Yes	Yes	No
Gene	ENSG00000050165.18_5	ENSG00000050165.18_5	Primary	VAR_11_12038874_G_A	Arteria	0.402615	0.0430229	9.15289e-21	1.65027e-16	0.597909	0.106712	4.27186e-08	4.62871e-07	-0.120606	0.147728	0.414587	0.534814	Yes	Yes	No
Gene	ENSG00000050165.18_5	ENSG00000050165.18_5	Primary	VAR_11_12038874_G_A	Aorta	0.384454	0.045289	4.29051e-17	7.73579e-13	0.556615	0.0860624	6.12665e-10	1.261e-08	-0.0234101	0.129191	0.856256	0.89993	Yes	Yes	No
Gene	ENSG00000050165.18_5	ENSG00000050165.18_5	Primary	VAR_11_12038874_G_A	immune	1.88159	0.293248	1.18543e-10	2.13733e-06	0.627344	0.14884	3.5405e-05	0.0003069	-0.176462	0.162735	0.279296	0.471288	Yes	Yes	No
Gene	ENSG00000050165.18_5	ENSG00000050165.18_5	Primary	VAR_11_12038874_G_A	smooth muscle	0.660184	0.0760096	3.6856e-18	6.64514e-14	0.54447	0.0962385	4.35682e-08	6.29837e-07	-0.113607	0.207369	0.584305	0.731904	Yes	Yes	No
Gene	ENSG00000050405.13_7	ENSG00000050405.13_7	Conditional 1	VAR_12_50829781_T_TA	cardiac neuron	2.13229	1.22467	1.21983e-10	2.19936e-06	-0.876775	0.266206	0.0011384	0.00906597	0.123634	0.145469	0.396229	0.587722	Yes	Yes	No
Gene	ENSG00000050426.16_8	ENSG00000050426.16_8	Primary	VAR_12_51453682_G_A	cardiac muscle	0.433234	0.0729535	3.07725e-09	5.54828e-05	0.419941	0.128602	0.00125242	0.00704031	0.196109	0.115882	0.0915446	0.180171	Yes	Yes	No
Gene	ENSG00000050426.16_8	ENSG00000050426.16_8	Primary	VAR_12_51453682_G_A	Heart	0.315557	0.0551054	6.61985e-09	0.000119356	0.474032	0.104533	7.47973e-06	5.47764e-05	0.417429	0.0972907	2.1191e-05	0.00013568	Yes	No	Yes
Gene	ENSG00000050748.17_9	ENSG00000050748.17_9	Primary	VAR_5_179741374_C_A	Arteria	0.555451	0.0661418	8.7381e-17	1.57548e-12	0.481442	0.115013	3.59601e-05	0.000220381	0.169953	0.126933	0.181096	0.281212	Yes	Yes	No
Gene	ENSG00000050748.17_9	ENSG00000050748.17_9	Primary	VAR_5_179741374_C_A	Aorta	0.520516	0.0717598	5.16044e-13	9.30428e-09	0.590454	0.129475	8.38819e-06	7.88936e-05	0.180999	0.117342	0.123384	0.203652	Yes	Yes	No
Gene	ENSG00000050748.17_9	ENSG00000050748.17_9	Primary	VAR_5_179741374_C_A	immune	3.48996	0.466427	2.16269e-14	3.89933e-10	0.493001	0.14701	0.000927078	0.00515762	0.189368	0.166862	0.257559	0.446389	Yes	Yes	No
Gene	ENSG00000050748.17_9	ENSG00000050748.17_9	Primary	VAR_5_179741374_C_A	smooth muscle	0.92223	0.116337	4.32839e-16	7.80409e-12	0.488363	0.128556	0.000184279	0.00116499	0.0496007	0.169369	0.769885	0.862208	Yes	Yes	No
Gene	ENSG00000051128.19_7	ENSG00000051128.19_7	Primary	VAR_19_19050957_A_G	cardiac muscle	-0.679616	0.076655	2.49476e-18	4.49805e-14	-0.677379	0.152637	1.38556e-05	0.000145158	0.078082	0.120501	0.517458	0.644499	Yes	Yes	No
Gene	ENSG00000052749.14_9	ENSG00000052749.14_9	Primary	VAR_10_99159634_T_C	cardiac muscle	0.86941	0.0706155	4.563e-33	8.22709e-29	1.06672	0.115185	1.1831e-17	8.01927e-16	0.428549	0.128928	0.000988855	0.00444393	Yes	No	Yes
Gene	ENSG00000052749.14_9	ENSG00000052749.14_9	Primary	VAR_10_99159634_T_C	Heart	0.611624	0.0540623	2.57434e-28	4.64153e-24	1.10436	0.104926	3.24719e-23	1.66326e-21	0.268418	0.104305	0.0103413	0.0286058	Yes	No	Yes
Gene	ENSG00000052749.14_9	ENSG00000052749.14_9	Primary	VAR_10_99159634_T_C	Ventricle	0.630684	0.0627128	5.19542e-23	9.36734e-19	1.23749	0.136565	5.0483e-17	3.65546e-15	0.520196	0.0984308	1.66513e-07	1.36403e-06	Yes	No	Yes
Gene	ENSG00000053900.10_3	ENSG00000053900.10_3	Primary	VAR_4_25384305_T_C	Adult	0.765658	0.0931704	5.66689e-17	1.02174e-12	-0.57134	0.0875224	1.19712e-10	1.25562e-09	0.247433	0.141955	0.0830526	0.231694	Yes	Yes	No
Gene	ENSG00000053900.10_3	ENSG00000053900.10_3	Primary	VAR_4_25384305_T_C	Arteria	-0.45303	0.0680287	3.22488e-11	5.81446e-07	-0.768439	0.0929559	2.89381e-15	7.76419e-14	-0.111829	0.0899501	0.21426	0.320915	Yes	Yes	No
Gene	ENSG00000054654.18_8	ENSG00000054654.18_8	Primary	VAR_14_64651663_C_A	cardiac muscle	0.44458	0.0546917	6.591e-16	1.18836e-11	0.622317	0.144198	2.32702e-05	0.000229519	0.0173454	0.0940289	0.85376	0.905329	Yes	Yes	No
Gene	ENSG00000054654.18_8	ENSG00000054654.18_8	Primary	VAR_14_64651663_C_A	Heart	0.307122	0.0406319	3.2092e-14	5.7862e-10	0.550712	0.105753	2.9675e-07	2.79206e-06	0.105952	0.0978792	0.279535	0.401034	Yes	Yes	No
Gene	ENSG00000054654.18_8	ENSG00000054654.18_8	Primary	VAR_14_64651663_C_A	Ventricle	0.309104	0.0489628	2.29715e-10	4.14175e-06	0.712098	0.134103	2.52851e-07	4.4564e-06	0.208776	0.0872419	0.0169613	0.0390466	Yes	No	Yes
Gene	ENSG00000054690.14_6	ENSG00000054690.14_6	Primary	VAR_14_68004885_T_G	Arteria	-0.397032	0.0766555	2.11623e-07	0.00381556	-0.53481	0.0968865	6.61425e-08	6.9699e-07	-0.049102	0.081126	0.545233	0.654934	Yes	Yes	No
Gene	ENSG00000054793.14_7	ENSG00000054793.14_7	Primary	VAR_20_50320079_T_C	Heart	0.21842	0.0466054	2.56092e-06	0.0461734	0.246929	0.0949692	0.00963902	0.0284531	0.206352	0.0931082	0.0270974	0.0628543	Yes	Yes	No
Gene	ENSG00000055955.17_7	ENSG00000055955.17_7	Primary	VAR_3_52864860_A_G	Arteria	0.509801	0.0687943	2.36859e-13	4.27056e-09	0.842794	0.0915129	3.07604e-18	1.11592e-16	0.259288	0.0935512	0.00574743	0.0166762	Yes	No	Yes
Gene	ENSG00000055955.17_7	ENSG00000055955.17_7	Primary	VAR_3_52864860_A_G	Aorta	0.431108	0.0778967	3.17629e-08	0.000572684	0.950465	0.0758203	1.08514e-27	1.54056e-25	0.416999	0.119506	0.000512984	0.00199808	Yes	No	Yes
Gene	ENSG00000055955.17_7	ENSG00000055955.17_7	Primary	VAR_3_52864860_A_G	immune	2.39538	0.465531	2.08285e-07	0.00375538	0.720856	0.120211	7.35565e-09	1.41539e-07	0.2957	0.145016	0.0425379	0.128879	Yes	Yes	No
Gene	ENSG00000055955.17_7	ENSG00000055955.17_7	Primary	VAR_3_52864860_A_G	smooth muscle	0.808095	0.120225	2.18756e-11	3.94417e-07	0.860296	0.112832	5.69227e-13	1.69359e-11	0.402546	0.0902988	1.27092e-05	0.000140066	Yes	No	Yes
Gene	ENSG00000057757.10_7	ENSG00000057757.10_7	Primary	VAR_1_24165745_A_G	Adult	0.571837	0.116886	2.98923e-07	0.00538958	-0.438819	0.107792	5.15655e-05	0.000230415	0.214772	0.166883	0.199778	0.411	Yes	Yes	No
Gene	ENSG00000058085.15_5	ENSG00000058085.15_5	Primary	VAR_1_183155305_G_A	Aorta	0.591699	0.0955668	6.44558e-10	1.16214e-05	0.857378	0.156419	1.12912e-07	1.5648e-06	0.516005	0.0968556	1.32367e-07	1.1485e-06	Yes	No	Yes
Gene	ENSG00000059122.16_3	ENSG00000059122.16_3	Primary	VAR_16_2987074_G_GCTCTGAGAGCTGGTGTCCGCTGCTCCTCCCCTCCCATTTCTC	Adult	-0.946671	0.111872	1.82577e-17	3.29187e-13	1.44052	0.0601186	1.25394e-95	4.03723e-93	0.419566	0.110967	0.000213038	0.0023725	Yes	No	Yes
Gene	ENSG00000059122.16_3	ENSG00000059122.16_3	Primary	VAR_16_2987074_G_GCTCTGAGAGCTGGTGTCCGCTGCTCCTCCCCTCCCATTTCTC	Arteria	0.289612	0.0366407	6.68335e-15	1.20501e-10	1.4776	0.0900022	2.56828e-45	5.57905e-43	0.876273	0.10272	1.14314e-16	3.09937e-15	Yes	No	Yes
Gene	ENSG00000059122.16_3	ENSG00000059122.16_3	Primary	VAR_16_2987074_G_GCTCTGAGAGCTGGTGTCCGCTGCTCCTCCCCTCCCATTTCTC	Coronary	0.343894	0.0482066	1.68302e-12	3.03448e-08	1.50155	0.157254	1.67481e-16	3.21243e-14	0.98604	0.0896256	2.15825e-26	8.98687e-25	Yes	No	Yes
Gene	ENSG00000059122.16_3	ENSG00000059122.16_3	Primary	VAR_16_2987074_G_GCTCTGAGAGCTGGTGTCCGCTGCTCCTCCCCTCCCATTTCTC	fibroblast	3.77175	0.43794	1.86114e-17	3.35563e-13	1.63102	0.116506	5.91267e-33	1.93828e-30	0.507314	0.145086	0.000543647	0.00371005	Yes	No	Yes
Gene	ENSG00000059122.16_3	ENSG00000059122.16_3	Primary	VAR_16_2987074_G_GCTCTGAGAGCTGGTGTCCGCTGCTCCTCCCCTCCCATTTCTC	immune	2.4693	0.256089	3.69428e-21	6.66078e-17	1.38776	0.110855	5.22524e-28	8.33727e-26	0.478794	0.172118	0.00583564	0.0295635	Yes	No	Yes
Gene	ENSG00000059122.16_3	ENSG00000059122.16_3	Primary	VAR_16_2987074_G_GCTCTGAGAGCTGGTGTCCGCTGCTCCTCCCCTCCCATTTCTC	smooth muscle	0.325793	0.0619283	1.68422e-07	0.00303665	1.4309	0.101872	4.11878e-33	8.43881e-31	1.39276	0.0956281	7.39222e-35	2.56311e-32	Yes	No	Yes
Gene	ENSG00000059122.16_3	ENSG00000059122.16_3	Primary	VAR_16_2987074_G_GCTCTGAGAGCTGGTGTCCGCTGCTCCTCCCCTCCCATTTCTC	Heart	-0.188996	0.0373266	4.57214e-07	0.00824357	1.407	0.074574	2.36316e-58	7.74686e-56	0.800251	0.132591	2.98014e-09	3.99791e-08	Yes	No	Yes
Gene	ENSG00000063241.8_8	ENSG00000063241.8_8	Conditional 4	VAR_19_55972556_CACCCGGTCTCGGAA_C	Aorta	-0.351504	0.0625311	1.66834e-08	0.000300803	-0.396729	0.109593	0.000363914	0.00212411	0.311958	0.0840154	0.000220182	0.000956136	Yes	No	Yes
Gene	ENSG00000063241.8_8	ENSG00000063241.8_8	Conditional 4	VAR_19_55972556_CACCCGGTCTCGGAA_C	cardiac muscle	0.532979	0.0724991	2.28521e-13	4.12024e-09	0.449948	0.128518	0.000552438	0.00353835	-0.405261	0.0973305	4.01469e-05	0.000266611	Yes	No	Yes
Gene	ENSG00000063241.8_8	ENSG00000063241.8_8	Conditional 4	VAR_19_55972556_CACCCGGTCTCGGAA_C	Heart	0.334938	0.0552405	1.22535e-09	2.20931e-05	0.274431	0.0994892	0.00605513	0.0193537	0.0567947	0.113411	0.61673	0.719392	Yes	Yes	No
Gene	ENSG00000063241.8_8	ENSG00000063241.8_8	Conditional 4	VAR_19_55972556_CACCCGGTCTCGGAA_C	Ventricle	0.322399	0.0628696	2.95259e-07	0.00532353	0.359408	0.114526	0.00191619	0.0111736	0.10866	0.10866	0.317645	0.426665	Yes	Yes	No
Gene	ENSG00000064205.10_4	ENSG00000064205.10_4	Primary	VAR_20_43347291_C_T	immune	-1.13368	0.242302	2.64873e-06	0.0477567	-0.300775	0.113108	0.00836011	0.03124	-0.125008	0.106925	0.243516	0.430113	Yes	Yes	No
Gene	ENSG00000064225.12_5	ENSG00000064225.12_5	Primary	VAR_3_98609291_G_A	Arteria	-0.215709	0.0456104	2.44064e-06	0.0440047	-0.432288	0.0853083	6.54499e-07	5.81598e-06	-0.142897	0.0875172	0.103029	0.179267	Yes	Yes	No
Gene	ENSG00000064545.15_9	ENSG00000064545.15_9	Primary	VAR_19_19245771_A_G	cardiac muscle	-1.66862	0.102736	2.8085e-53	5.06373e-49	-1.33151	0.134484	1.34005e-19	1.08834e-17	0.231961	0.112449	0.0399246	0.0943311	Yes	Yes	No
Gene	ENSG00000064545.15_9	ENSG00000064545.15_9	Primary	VAR_19_19245771_A_G	Heart	-0.822583	0.0866161	5.87472e-21	1.05921e-16	-1.14056	0.0937556	1.74947e-29	1.31979e-27	-0.32235	0.136484	0.0185462	0.0461799	Yes	No	Yes
Gene	ENSG00000064545.15_9	ENSG00000064545.15_9	Primary	VAR_19_19245771_A_G	Ventricle	-0.647816	0.0991731	7.26395e-11	1.30969e-06	-1.13658	0.128691	2.38558e-16	1.60492e-14	-0.559466	0.10611	1.77708e-07	1.44784e-06	Yes	No	Yes
Gene	ENSG00000064545.15_9	ENSG00000064545.15_9	Primary	VAR_19_19245771_A_G	iPSC-CVPC	-0.771526	0.124708	2.92251e-10	5.26929e-06	-1.32945	0.18798	3.35343e-11	1.66563e-09	-0.559807	0.0824896	2.26767e-11	2.53793e-10	Yes	No	Yes
Gene	ENSG00000064655.19_7	ENSG00000064655.19_7	Primary	VAR_20_45562999_T_TCCCTC	Arteria	-0.496516	0.095282	1.54676e-07	0.0027888	-0.708741	0.116335	2.9353e-09	3.82672e-08	-0.0121317	0.110564	0.912663	0.942029	Yes	Yes	No
Gene	ENSG00000064655.19_7	ENSG00000064655.19_7	Primary	VAR_20_45562999_T_TCCCTC	Aorta	-0.709757	0.100116	1.4332e-12	2.58405e-08	-0.974357	0.121323	5.37362e-14	1.98131e-12	0.0268456	0.0994866	0.787358	0.847523	Yes	Yes	No
Gene	ENSG00000064655.19_7	ENSG00000064655.19_7	Primary	VAR_20_45562999_T_TCCCTC	endocardial	-6.11323	1.07905	1.10375e-08	0.000199007	-0.43472	0.153661	0.00506282	0.0273694	-0.193738	0.182289	0.288937	0.46098	Yes	Yes	No
Gene	ENSG00000064655.19_7	ENSG00000064655.19_7	Primary	VAR_20_45562999_T_TCCCTC	smooth muscle	-0.75808	0.158815	1.68108e-06	0.0303098	-0.692717	0.125325	8.45551e-08	1.16287e-06	-0.276107	0.186909	0.140925	0.282697	Yes	Yes	No
Gene	ENSG00000064763.11_7	ENSG00000064763.11_7	Primary	VAR_12_29087377_C_T	Heart	0.752699	0.162716	2.58328e-06	0.0465765	0.416061	0.165768	0.0124413	0.0352362	-0.120237	0.154127	0.43567	0.559761	Yes	Yes	No
Gene	ENSG00000065000.19_8	ENSG00000065000.19_8	Primary	VAR_19_2100346_A_G	iPSC-CVPC	-0.442713	0.0891547	2.71673e-07	0.00489826	-1.06737	0.23934	1.45078e-05	0.000238496	-0.394692	0.0953738	3.87642e-05	0.000177661	Yes	No	Yes
Gene	ENSG00000065060.17_4	ENSG00000065060.17_4	Primary	VAR_6_34822176_T_G	Arteria	0.536942	0.0473145	1.69594e-28	3.05777e-24	0.77265	0.0778094	1.22995e-20	5.54401e-19	0.501737	0.0904492	4.32478e-08	4.552e-07	Yes	No	Yes
Gene	ENSG00000065060.17_4	ENSG00000065060.17_4	Primary	VAR_6_34822176_T_G	Aorta	0.275159	0.0522819	1.4646e-07	0.00264068	0.726453	0.0941756	3.92616e-13	1.2824e-11	0.616989	0.0925501	5.13473e-11	7.22146e-10	Yes	No	Yes
Gene	ENSG00000065060.17_4	ENSG00000065060.17_4	Primary	VAR_6_34822176_T_G	Coronary	0.508242	0.0627841	1.45402e-15	2.6216e-11	0.846441	0.136842	8.39706e-09	4.05896e-07	0.621497	0.0887568	5.16344e-12	7.29599e-11	Yes	No	Yes
Gene	ENSG00000065060.17_4	ENSG00000065060.17_4	Primary	VAR_6_34822176_T_G	endocardial	2.94101	0.480536	9.64912e-10	1.73974e-05	0.93927	0.178245	3.0441e-07	7.57036e-06	0.296366	0.113882	0.0098336	0.0385258	Yes	No	Yes
Gene	ENSG00000065060.17_4	ENSG00000065060.17_4	Primary	VAR_6_34822176_T_G	fibroblast	4.01002	0.529772	4.63224e-14	8.35193e-10	0.734439	0.124463	1.22445e-08	3.22289e-07	0.431877	0.0829726	3.64024e-07	6.16856e-06	Yes	No	Yes
Gene	ENSG00000065060.17_4	ENSG00000065060.17_4	Primary	VAR_6_34822176_T_G	immune	3.73163	0.3237	4.60679e-29	8.30604e-25	0.897294	0.102447	3.62413e-16	1.96225e-14	0.149023	0.101112	0.141832	0.297629	Yes	Yes	No
Gene	ENSG00000065060.17_4	ENSG00000065060.17_4	Primary	VAR_6_34822176_T_G	smooth muscle	0.793622	0.0825793	3.37821e-21	6.09092e-17	0.760162	0.0908929	5.0117e-15	1.92257e-13	0.44728	0.103829	2.405e-05	0.000245957	Yes	No	Yes
Gene	ENSG00000065621.15_4	ENSG00000065621.15_4	Primary	VAR_10_106020398_A_C	Arteria	-0.628944	0.0978415	1.09634e-10	1.9767e-06	-0.993393	0.157952	9.51722e-10	1.34269e-08	-0.223983	0.0862295	0.00961581	0.0257306	Yes	No	Yes
Gene	ENSG00000065621.15_4	ENSG00000065621.15_4	Primary	VAR_10_106020398_A_C	Coronary	-0.648063	0.133831	1.11954e-06	0.0201854	-1.1644	0.157767	2.05501e-11	1.60397e-09	-0.398863	0.0928994	1.96425e-05	0.000101526	Yes	No	Yes
Gene	ENSG00000065621.15_4	ENSG00000065621.15_4	Primary	VAR_10_106020398_A_C	immune	-3.11712	0.605326	2.00961e-07	0.00362333	-1.02356	0.185245	8.53988e-08	1.35302e-06	-0.224338	0.109302	0.0412102	0.126021	Yes	Yes	No
Gene	ENSG00000065621.15_4	ENSG00000065621.15_4	Primary	VAR_10_106020398_A_C	smooth muscle	-0.87153	0.173049	3.77907e-07	0.00681366	-1.02221	0.184024	7.36142e-08	1.02097e-06	-0.249306	0.105209	0.0185975	0.0633462	Yes	Yes	No
Gene	ENSG00000065621.15_4	ENSG00000065621.15_4	Conditional 1	VAR_10_106039780_C_T	Arteria	-0.581918	0.104431	1.91409e-08	0.000345111	-0.589906	0.172119	0.000682179	0.00297022	0.0185655	0.0905621	0.837638	0.887682	Yes	Yes	No
Gene	ENSG00000065621.15_4	ENSG00000065621.15_4	Conditional 1	VAR_10_106039780_C_T	Coronary	-0.751823	0.146041	2.15821e-07	0.00389125	-0.833093	0.190273	2.52674e-05	0.000469661	-0.15731	0.0977006	0.107747	0.176384	Yes	Yes	No
Gene	ENSG00000065621.15_4	ENSG00000065621.15_4	Conditional 1	VAR_10_106039780_C_T	immune	-3.55224	0.657869	5.46778e-08	0.00098584	-0.594695	0.204984	0.00406305	0.0175845	-0.0186089	0.114538	0.871072	0.931963	Yes	Yes	No
Gene	ENSG00000065802.12_4	ENSG00000065802.12_4	Primary	VAR_2_239318389_C_T	iPSC-CVPC	-0.396935	0.0861164	2.03098e-06	0.0366186	-0.576347	0.102591	7.33289e-08	2.00321e-06	-0.0525003	0.101148	0.603877	0.688715	Yes	Yes	No
Gene	ENSG00000065809.13_8	ENSG00000065809.13_8	Primary	VAR_10_14691246_C_G	Adult	-0.393372	0.0745301	4.37404e-08	0.00078864	0.574333	0.103812	4.30682e-08	3.26956e-07	0.0758006	0.146229	0.604844	0.793058	Yes	Yes	No
Gene	ENSG00000065809.13_8	ENSG00000065809.13_8	Primary	VAR_10_14691246_C_G	Arteria	0.545691	0.0481576	1.12794e-28	2.03368e-24	0.752792	0.0809376	1.54793e-18	5.76638e-17	0.19488	0.0931173	0.0367748	0.0779616	Yes	Yes	No
Gene	ENSG00000065809.13_8	ENSG00000065809.13_8	Primary	VAR_10_14691246_C_G	Aorta	0.51782	0.0537995	1.69697e-21	3.05964e-17	0.890312	0.101612	4.72097e-16	2.22825e-14	0.249072	0.0950211	0.00894184	0.0233891	Yes	No	Yes
Gene	ENSG00000065809.13_8	ENSG00000065809.13_8	Primary	VAR_10_14691246_C_G	fibroblast	2.83973	0.542538	9.79318e-08	0.00176571	0.575293	0.120492	3.13409e-06	4.87134e-05	0.392138	0.150634	0.00970148	0.0376978	Yes	No	Yes
Gene	ENSG00000065809.13_8	ENSG00000065809.13_8	Primary	VAR_10_14691246_C_G	smooth muscle	0.923777	0.0823306	4.02496e-28	7.25701e-24	0.866959	0.0994413	4.75065e-16	2.07395e-14	0.185433	0.145515	0.203782	0.365265	Yes	Yes	No
Gene	ENSG00000066027.12_5	ENSG00000066027.12_5	Primary	VAR_1_212226084_T_A	Heart	-0.223908	0.0433653	1.96153e-07	0.00353664	-0.294764	0.114935	0.0106658	0.0309583	0.0639607	0.141013	0.650316	0.747434	Yes	Yes	No
Gene	ENSG00000066230.12_8	ENSG00000066230.12_8	Primary	VAR_5_415906_G_A	Adult	-1.26995	0.243654	1.21978e-07	0.00219926	1.7847	0.129356	6.34569e-39	4.01448e-37	0.0193542	0.14858	0.896507	0.970911	Yes	Yes	No
Gene	ENSG00000066230.12_8	ENSG00000066230.12_8	Primary	VAR_5_415906_G_A	Heart	0.811489	0.163615	6.43881e-07	0.0116092	2.03691	0.175173	2.22837e-27	1.461e-25	0.867824	0.151179	1.59161e-08	1.91185e-07	Yes	No	Yes
Gene	ENSG00000066230.12_8	ENSG00000066230.12_8	Conditional 1	VAR_5_475337_TGGAAAGTTAGGGTCACCG_T	Adult	-1.11725	0.2108	4.05919e-08	0.000731871	1.58263	0.109126	2.13851e-42	1.46606e-40	0.0278647	0.125871	0.825054	0.932648	Yes	Yes	No
Gene	ENSG00000066230.12_8	ENSG00000066230.12_8	Conditional 1	VAR_5_475337_TGGAAAGTTAGGGTCACCG_T	Heart	0.778856	0.143755	5.23652e-08	0.000944144	1.75469	0.146304	8.33661e-29	6.03651e-27	0.719614	0.12887	3.75828e-08	4.19577e-07	Yes	No	Yes
Gene	ENSG00000066230.12_8	ENSG00000066230.12_8	Conditional 1	VAR_5_475337_TGGAAAGTTAGGGTCACCG_T	Ventricle	0.859943	0.168435	3.28956e-07	0.00593108	2.08795	0.202117	7.00896e-21	7.52212e-19	0.890416	0.110232	2.74968e-15	5.6854e-14	Yes	No	Yes
Gene	ENSG00000066248.15_7	ENSG00000066248.15_7	Primary	VAR_2_233788350_C_T	Adult	-0.760285	0.140086	3.28223e-08	0.000591786	0.876962	0.107209	1.14272e-15	1.90066e-14	0.133741	0.105663	0.20726	0.420302	Yes	Yes	No
Gene	ENSG00000066248.15_7	ENSG00000066248.15_7	Primary	VAR_2_233788350_C_T	Arteria	1.04317	0.108805	2.2203e-21	4.0032e-17	1.35038	0.13162	9.11808e-22	4.49178e-20	0.434832	0.104733	3.76677e-05	0.000215193	Yes	No	Yes
Gene	ENSG00000066248.15_7	ENSG00000066248.15_7	Primary	VAR_2_233788350_C_T	Aorta	1.01704	0.121417	6.54143e-17	1.17942e-12	1.52015	0.149217	2.7514e-20	2.02481e-18	0.51748	0.104015	8.12451e-07	6.08832e-06	Yes	No	Yes
Gene	ENSG00000066248.15_7	ENSG00000066248.15_7	Primary	VAR_2_233788350_C_T	fibroblast	5.72922	1.25489	2.45446e-06	0.0442539	0.897009	0.17417	5.42491e-07	1.0242e-05	0.541801	0.142386	0.000172314	0.00141477	Yes	No	Yes
Gene	ENSG00000066248.15_7	ENSG00000066248.15_7	Primary	VAR_2_233788350_C_T	immune	6.26882	0.765498	2.11348e-16	3.81061e-12	1.30261	0.161505	3.47708e-14	1.46819e-12	0.258741	0.145638	0.0768992	0.195659	Yes	Yes	No
Gene	ENSG00000066248.15_7	ENSG00000066248.15_7	Primary	VAR_2_233788350_C_T	smooth muscle	1.57847	0.197573	1.79529e-15	3.23691e-11	1.29612	0.156966	1.00226e-14	3.68792e-13	0.497303	0.193495	0.0107715	0.0415243	Yes	No	Yes
Gene	ENSG00000066629.18_8	ENSG00000066629.18_8	Conditional 1	VAR_14_100273625_T_C	Arteria	-0.539231	0.0794575	1.47031e-11	2.65096e-07	-0.477637	0.108406	1.40165e-05	9.45444e-05	-0.122649	0.12438	0.324481	0.442742	Yes	Yes	No
Gene	ENSG00000066629.18_8	ENSG00000066629.18_8	Conditional 1	VAR_14_100273625_T_C	Aorta	-0.433427	0.089581	1.32406e-06	0.0238728	-0.575491	0.131979	1.97552e-05	0.000166939	-0.148667	0.10781	0.16832	0.260053	Yes	Yes	No
Gene	ENSG00000066629.18_8	ENSG00000066629.18_8	Conditional 1	VAR_14_100273625_T_C	immune	-2.42604	0.489537	5.60762e-07	0.0101105	-0.390429	0.139628	0.00558918	0.0225695	0.303468	0.208572	0.146982	0.305023	Yes	Yes	No
Gene	ENSG00000066629.18_8	ENSG00000066629.18_8	Conditional 1	VAR_14_100273625_T_C	smooth muscle	-0.781329	0.144991	7.05075e-08	0.00127125	-0.472754	0.119901	0.000105693	0.000715599	-0.0396099	0.198764	0.842212	0.907561	Yes	Yes	No
Gene	ENSG00000067606.17_6	ENSG00000067606.17_6	Primary	VAR_1_2141985_C_A	Arteria	0.467849	0.0680028	1.26178e-11	2.27498e-07	0.362325	0.0795953	7.33915e-06	5.27191e-05	-0.0338108	0.0789255	0.668518	0.759699	Yes	Yes	No
Gene	ENSG00000067606.17_6	ENSG00000067606.17_6	Primary	VAR_1_2141985_C_A	smooth muscle	0.856625	0.117749	4.22386e-13	7.61562e-09	0.448299	0.0904599	1.36136e-06	1.47952e-05	0.0755273	0.0803183	0.347984	0.522791	Yes	Yes	No
Gene	ENSG00000068615.19_8	ENSG00000068615.19_8	Primary	VAR_2_86454991_CA_C	Arteria	0.531776	0.0840222	2.18557e-10	3.94058e-06	0.537236	0.225027	0.0174966	0.0460464	0.0351317	0.1456	0.809412	0.868207	Yes	Yes	No
Gene	ENSG00000068781.21_4	ENSG00000068781.21_4	Primary	VAR_2_48822381_G_A	Arteria	0.954757	0.116091	4.37687e-16	7.89149e-12	1.84791	0.116478	4.34902e-43	8.25399e-41	1.13573	0.0995557	1.8195e-27	1.07559e-25	Yes	No	Yes
Gene	ENSG00000068781.21_4	ENSG00000068781.21_4	Primary	VAR_2_48822381_G_A	Coronary	0.840245	0.151364	3.27348e-08	0.000590208	1.86116	0.206611	3.3055e-15	5.22791e-13	1.32859	0.0854082	3.93073e-48	4.26934e-46	Yes	No	Yes
Gene	ENSG00000068781.21_4	ENSG00000068781.21_4	Primary	VAR_2_48822381_G_A	fibroblast	5.99455	1.26612	1.80541e-06	0.0325516	1.43313	0.167785	1.54591e-15	1.14703e-13	1.1513	0.137189	2.01335e-15	1.15608e-13	Yes	No	Yes
Gene	ENSG00000068781.21_4	ENSG00000068781.21_4	Primary	VAR_2_48822381_G_A	immune	5.01672	0.761255	5.80769e-11	1.04713e-06	1.6964	0.14421	1.58867e-25	2.10615e-23	1.26076	0.146389	9.64334e-16	8.01242e-14	Yes	No	Yes
Gene	ENSG00000068781.21_4	ENSG00000068781.21_4	Primary	VAR_2_48822381_G_A	smooth muscle	1.47741	0.206894	1.39722e-12	2.51918e-08	1.84858	0.134339	3.75366e-32	7.04985e-30	1.17669	0.132402	1.52212e-16	9.33461e-15	Yes	No	Yes
Gene	ENSG00000069020.18_4	ENSG00000069020.18_4	Primary	VAR_5_65763340_T_TA	cardiac muscle	-0.897289	0.0935566	5.18017e-21	9.33984e-17	-0.612511	0.137434	1.27744e-05	0.000135405	0.036968	0.104935	0.724847	0.812091	Yes	Yes	No
Gene	ENSG00000069020.18_4	ENSG00000069020.18_4	Primary	VAR_5_65763340_T_TA	Heart	-0.706022	0.0725623	6.55666e-22	1.18217e-17	-0.61745	0.0934088	1.13396e-10	1.79187e-09	0.011191	0.080781	0.88987	0.927365	Yes	Yes	No
Gene	ENSG00000069020.18_4	ENSG00000069020.18_4	Primary	VAR_5_65763340_T_TA	Ventricle	-0.671323	0.0846379	3.5054e-15	6.32024e-11	-0.859231	0.131625	4.04228e-10	1.19284e-08	0.0338479	0.0908691	0.709636	0.787846	Yes	Yes	No
Gene	ENSG00000069188.17_6	ENSG00000069188.17_6	Primary	VAR_17_71656034_C_T	Arteria	-1.01407	0.128103	3.1392e-15	5.65997e-11	-0.660839	0.250783	0.00878505	0.0260946	-0.336347	0.234889	0.152671	0.245854	Yes	Yes	No
Gene	ENSG00000069188.17_6	ENSG00000069188.17_6	Primary	VAR_17_71656034_C_T	Aorta	-0.937315	0.135384	3.3024e-12	5.95424e-08	-1.11845	0.20253	9.19346e-08	1.29701e-06	-0.302211	0.230878	0.190955	0.287605	Yes	Yes	No
Gene	ENSG00000069188.17_6	ENSG00000069188.17_6	Primary	VAR_17_71656034_C_T	immune	-5.61663	0.979142	6.83121e-09	0.000123167	-0.932344	0.3359	0.00594312	0.023791	-0.189135	0.393198	0.630943	0.775242	Yes	Yes	No
Gene	ENSG00000069188.17_6	ENSG00000069188.17_6	Primary	VAR_17_71656034_C_T	smooth muscle	-1.46362	0.22648	2.19763e-10	3.96232e-06	-0.67962	0.275862	0.0144565	0.0451265	-0.130647	0.261658	0.618023	0.757818	Yes	Yes	No
Gene	ENSG00000070087.14_6	ENSG00000070087.14_6	Primary	VAR_3_149702588_A_G	Adult	0.461829	0.0777919	9.59748e-10	1.73043e-05	-0.360363	0.0990372	0.000292013	0.00109573	-0.137616	0.133092	0.30254	0.531776	Yes	Yes	No
Gene	ENSG00000070087.14_6	ENSG00000070087.14_6	Primary	VAR_3_149702588_A_G	Arteria	-0.42764	0.0476627	8.28256e-19	1.49335e-14	-0.559793	0.108921	4.59125e-07	4.19141e-06	-0.152373	0.125461	0.225023	0.333674	Yes	Yes	No
Gene	ENSG00000070087.14_6	ENSG00000070087.14_6	Primary	VAR_3_149702588_A_G	Aorta	-0.51665	0.0527592	7.67195e-22	1.38325e-17	-0.684198	0.125399	1.27955e-07	1.75306e-06	-0.169244	0.10685	0.113638	0.191003	Yes	Yes	No
Gene	ENSG00000070087.14_6	ENSG00000070087.14_6	Primary	VAR_3_149702588_A_G	smooth muscle	-0.765778	0.0846999	4.33786e-19	7.82116e-15	-0.715146	0.12085	1.1203e-08	1.80188e-07	-0.112259	0.112271	0.318369	0.494036	Yes	Yes	No
Gene	ENSG00000070610.14_5	ENSG00000070610.14_5	Primary	VAR_9_35766116_C_T	cardiac muscle	1.03026	0.0672476	8.54728e-49	1.54107e-44	0.81941	0.141188	2.04181e-08	3.88332e-07	-0.353234	0.11958	0.00336616	0.0125009	Yes	No	Yes
Gene	ENSG00000070610.14_5	ENSG00000070610.14_5	Primary	VAR_9_35766116_C_T	Heart	0.689481	0.0511395	3.33519e-39	6.01335e-35	0.656503	0.106619	1.69152e-09	2.28793e-08	-0.323138	0.113059	0.00442918	0.013971	Yes	No	Yes
Gene	ENSG00000070610.14_5	ENSG00000070610.14_5	Primary	VAR_9_35766116_C_T	Atrium	0.341382	0.0629759	5.36503e-08	0.000967314	0.619024	0.161645	0.000173227	0.00145743	-0.0339138	0.0998361	0.734179	0.810709	Yes	Yes	No
Gene	ENSG00000070610.14_5	ENSG00000070610.14_5	Primary	VAR_9_35766116_C_T	Ventricle	0.548619	0.0626077	1.43714e-18	2.59116e-14	0.685205	0.140177	1.88132e-06	2.76674e-05	-0.0846691	0.107015	0.429092	0.538081	Yes	Yes	No
Gene	ENSG00000070669.17_6	ENSG00000070669.17_6	Primary	VAR_7_97501160_G_T	cardiac muscle	0.722491	0.135702	1.07633e-07	0.00194063	1.20589	0.212741	4.12022e-08	7.49623e-07	-0.0942314	0.156633	0.547856	0.669321	Yes	Yes	No
Gene	ENSG00000070669.17_6	ENSG00000070669.17_6	Primary	VAR_7_97501160_G_T	Heart	0.571569	0.100052	7.19631e-09	0.00012975	1.05784	0.165356	4.11541e-10	5.98877e-09	-0.105203	0.158359	0.506764	0.62492	Yes	Yes	No
Gene	ENSG00000071894.17_8	ENSG00000071894.17_8	Primary	VAR_8_145625283_T_C	Adult	0.79903	0.132554	1.10726e-09	1.9964e-05	-1.41948	0.0880127	9.48018e-51	8.76552e-49	-0.677278	0.145112	5.98456e-06	0.000109212	Yes	No	Yes
Gene	ENSG00000071894.17_8	ENSG00000071894.17_8	Primary	VAR_8_145625283_T_C	Arteria	-0.203409	0.0400825	3.97841e-07	0.00717307	-1.62958	0.0961	1.67297e-47	3.91735e-45	-1.04315	0.0955961	1.87507e-25	9.85644e-24	Yes	No	Yes
Gene	ENSG00000071894.17_8	ENSG00000071894.17_8	Primary	VAR_8_145625283_T_C	fibroblast	-4.19635	0.47603	3.08233e-18	5.55745e-14	-1.3958	0.146458	1.82168e-18	1.82471e-16	-0.792902	0.122719	4.28395e-10	1.20499e-08	Yes	No	Yes
Gene	ENSG00000071894.17_8	ENSG00000071894.17_8	Primary	VAR_8_145625283_T_C	immune	-1.9826	0.287938	8.91725e-12	1.60778e-07	-1.67121	0.11666	4.72007e-34	1.18198e-31	-0.692913	0.139518	1.29513e-06	2.44515e-05	Yes	No	Yes
Gene	ENSG00000071894.17_8	ENSG00000071894.17_8	Primary	VAR_8_145625283_T_C	smooth muscle	-0.321245	0.066784	1.5798e-06	0.0284838	-1.59007	0.106232	3.21083e-36	8.27858e-34	-1.34954	0.136492	1.47522e-19	1.18742e-17	Yes	No	Yes
Gene	ENSG00000071894.17_8	ENSG00000071894.17_8	Conditional 1	VAR_8_145618862_C_G	Adult	0.872338	0.136331	1.00179e-10	1.80622e-06	-1.54716	0.0923956	4.90585e-54	5.05442e-52	-0.774445	0.152944	1.02154e-06	2.24068e-05	Yes	No	Yes
Gene	ENSG00000071894.17_8	ENSG00000071894.17_8	Conditional 1	VAR_8_145618862_C_G	Arteria	-0.211867	0.042011	4.54682e-07	0.00819791	-1.76697	0.0993348	7.02642e-51	1.97948e-48	-1.17515	0.100633	1.38702e-28	8.71357e-27	Yes	No	Yes
Gene	ENSG00000071894.17_8	ENSG00000071894.17_8	Conditional 1	VAR_8_145618862_C_G	Aorta	-0.223851	0.0469112	1.79414e-06	0.0323483	-1.80522	0.117156	4.69263e-37	1.322e-34	-1.27294	0.0936262	9.98137e-38	8.65212e-36	Yes	No	Yes
Gene	ENSG00000071894.17_8	ENSG00000071894.17_8	Conditional 1	VAR_8_145618862_C_G	fibroblast	-3.81153	0.494245	2.02465e-14	3.65044e-10	-1.62733	0.150506	1.85602e-22	2.61439e-20	-0.915749	0.128343	7.5197e-12	2.77828e-10	Yes	No	Yes
Gene	ENSG00000071894.17_8	ENSG00000071894.17_8	Conditional 1	VAR_8_145618862_C_G	immune	-2.32995	0.315288	2.53698e-13	4.57418e-09	-1.78299	0.119418	4.28998e-36	1.31099e-33	-0.78264	0.148672	3.12414e-07	6.66606e-06	Yes	No	Yes
Gene	ENSG00000071894.17_8	ENSG00000071894.17_8	Conditional 3	VAR_8_145621556_A_G	Adult	0.788187	0.132987	2.21476e-09	3.99321e-05	-1.41428	0.086306	4.03538e-52	3.92858e-50	-0.653824	0.146916	1.50857e-05	0.000246428	Yes	No	Yes
Gene	ENSG00000071894.17_8	ENSG00000071894.17_8	Conditional 3	VAR_8_145621556_A_G	Arteria	-0.196534	0.0406016	1.32401e-06	0.0238719	-1.60032	0.0954605	1.01355e-46	2.34285e-44	-1.0575	0.0942731	1.0979e-26	6.22488e-25	Yes	No	Yes
Gene	ENSG00000071894.17_8	ENSG00000071894.17_8	Conditional 3	VAR_8_145621556_A_G	fibroblast	-4.05971	0.477387	4.41581e-17	7.9617e-13	-1.41436	0.145427	4.63088e-19	4.96992e-17	-0.783966	0.122545	6.18726e-10	1.70315e-08	Yes	No	Yes
Gene	ENSG00000071894.17_8	ENSG00000071894.17_8	Conditional 3	VAR_8_145621556_A_G	immune	-2.00757	0.287582	4.767e-12	8.5949e-08	-1.67606	0.116869	4.17254e-34	1.05959e-31	-0.686992	0.140097	1.73422e-06	3.165e-05	Yes	No	Yes
Gene	ENSG00000071894.17_8	ENSG00000071894.17_8	Conditional 3	VAR_8_145621556_A_G	smooth muscle	-0.331162	0.0684278	1.37431e-06	0.0247788	-1.57106	0.106096	1.11313e-35	2.60645e-33	-1.34654	0.134285	5.44054e-20	4.54134e-18	Yes	No	Yes
Gene	ENSG00000071967.12_4	ENSG00000071967.12_4	Primary	VAR_2_172405591_C_CTATT	Adult	0.412459	0.0767601	6.06338e-08	0.00109323	-0.317834	0.0946483	0.000822806	0.00272405	0.174357	0.138148	0.208564	0.421996	Yes	Yes	No
Gene	ENSG00000071967.12_4	ENSG00000071967.12_4	Primary	VAR_2_172405591_C_CTATT	Arteria	-0.301956	0.041527	6.4775e-13	1.16789e-08	-0.424468	0.109839	0.000132673	0.000706613	-0.207117	0.115318	0.0729791	0.135861	Yes	Yes	No
Gene	ENSG00000071967.12_4	ENSG00000071967.12_4	Primary	VAR_2_172405591_C_CTATT	Aorta	-0.308949	0.0434387	1.61496e-12	2.91178e-08	-0.625236	0.120504	4.72679e-07	5.7779e-06	-0.203121	0.117519	0.0843349	0.15055	Yes	Yes	No
Gene	ENSG00000071967.12_4	ENSG00000071967.12_4	Primary	VAR_2_172405591_C_CTATT	smooth muscle	-0.481982	0.0705998	1.03619e-11	1.86826e-07	-0.572905	0.127515	1.09309e-05	9.58579e-05	-0.312173	0.131251	0.0181691	0.0622437	Yes	Yes	No
Gene	ENSG00000071967.12_4	ENSG00000071967.12_4	Primary	VAR_2_172405591_C_CTATT	Ventricle	0.220468	0.0455974	1.43555e-06	0.025883	-0.344213	0.0830184	4.71599e-05	0.000481753	-0.238816	0.137278	0.0823442	0.144775	Yes	Yes	No
Gene	ENSG00000071967.12_4	ENSG00000071967.12_4	Conditional 1	VAR_2_172385021_TC_T	Arteria	0.318394	0.036683	1.24416e-17	2.24321e-13	0.521788	0.104157	8.66848e-07	7.49605e-06	0.0774873	0.110978	0.485304	0.60146	Yes	Yes	No
Gene	ENSG00000071967.12_4	ENSG00000071967.12_4	Conditional 1	VAR_2_172385021_TC_T	Aorta	0.36319	0.0421999	2.33111e-17	4.20299e-13	0.730841	0.116193	1.63616e-09	3.14163e-08	0.172602	0.111814	0.123101	0.203271	Yes	Yes	No
Gene	ENSG00000071967.12_4	ENSG00000071967.12_4	Conditional 1	VAR_2_172385021_TC_T	fibroblast	2.32279	0.416677	2.19695e-08	0.00039611	0.419076	0.159646	0.00922039	0.041385	-0.00228546	0.111511	0.983662	0.990751	Yes	Yes	No
Gene	ENSG00000071967.12_4	ENSG00000071967.12_4	Conditional 1	VAR_2_172385021_TC_T	immune	1.78903	0.281987	3.02717e-10	5.45799e-06	0.450387	0.136079	0.00107741	0.00583707	-0.00221817	0.146358	0.987921	0.994094	Yes	Yes	No
Gene	ENSG00000071967.12_4	ENSG00000071967.12_4	Conditional 1	VAR_2_172385021_TC_T	smooth muscle	0.513513	0.0628917	7.47657e-16	1.34803e-11	0.497307	0.114127	1.95144e-05	0.000161471	0.0385128	0.131363	0.769639	0.862061	Yes	Yes	No
Gene	ENSG00000072364.13_5	ENSG00000072364.13_5	Primary	VAR_5_132167542_G_T	Adult	0.330693	0.0606131	6.20424e-09	0.000111862	-0.31606	0.123325	0.0105682	0.024822	0.105209	0.148725	0.480238	0.696373	Yes	Yes	No
Gene	ENSG00000072682.18_8	ENSG00000072682.18_8	Primary	VAR_5_131566941_G_A	cardiac muscle	-0.346366	0.0708855	9.87646e-07	0.0178073	0.68703	0.151928	9.62757e-06	0.000105845	0.308192	0.132924	0.0210388	0.0566755	Yes	Yes	No
Gene	ENSG00000072832.15_6	ENSG00000072832.15_6	Primary	VAR_4_5887388_A_C	Ventricle	-0.453093	0.0634987	7.81694e-13	1.40939e-08	-0.456379	0.140837	0.00136525	0.00843317	0.175224	0.0963958	0.0695132	0.125874	Yes	Yes	No
Gene	ENSG00000072864.15_6	ENSG00000072864.15_6	Primary	VAR_16_15820863_C_T	Ventricle	-0.453103	0.0901893	4.57903e-07	0.00825599	-0.484499	0.160114	0.00275308	0.0149738	-0.0712705	0.110299	0.518382	0.621232	Yes	Yes	No
Gene	ENSG00000073008.15_6	ENSG00000073008.15_6	Conditional 1	VAR_19_45095973_G_C	cardiac muscle	-0.579675	0.0849051	8.5783e-12	1.54667e-07	-0.926695	0.150321	2.96462e-09	6.67317e-08	-0.0650791	0.147429	0.659197	0.762214	Yes	Yes	No
Gene	ENSG00000073008.15_6	ENSG00000073008.15_6	Conditional 1	VAR_19_45095973_G_C	Heart	-0.412173	0.0638195	8.4998e-11	1.53251e-06	-0.479392	0.145226	0.00104334	0.00437932	-0.182963	0.138794	0.187994	0.294999	Yes	Yes	No
Gene	ENSG00000073050.12_6	ENSG00000073050.12_6	Primary	VAR_19_44073794_C_T	Arteria	0.297257	0.0565943	1.07766e-07	0.00194302	-0.226532	0.0934985	0.0159065	0.042488	-0.129157	0.130233	0.321715	0.439667	Yes	Yes	No
Gene	ENSG00000073050.12_6	ENSG00000073050.12_6	Primary	VAR_19_44073794_C_T	iPSC-CVPC	-0.386062	0.0778305	1.76535e-07	0.00318293	-0.708338	0.149552	4.42883e-06	8.32657e-05	-0.238096	0.0830826	0.00427119	0.0114667	Yes	No	Yes
Gene	ENSG00000073060.16_7	ENSG00000073060.16_7	Conditional 2	VAR_12_125320715_C_T	Heart	0.390742	0.0829374	1.78085e-06	0.0321087	0.540306	0.116649	4.80268e-06	3.66296e-05	0.0989278	0.138731	0.476104	0.597533	Yes	Yes	No
Gene	ENSG00000073578.17_6	ENSG00000073578.17_6	Primary	VAR_5_249580_G_C	cardiac neuron	-1.39406	2.29984	2.34728e-16	4.23214e-12	-1.20897	0.273112	1.45376e-05	0.0002436	-0.273918	0.214542	0.202922	0.383671	Yes	Yes	No
Gene	ENSG00000074071.15_5	ENSG00000074071.15_5	Primary	VAR_16_1822797_C_CACCT	iPSC-CVPC	0.409719	0.0699612	1.21267e-09	2.18644e-05	0.37226	0.134672	0.00630701	0.0368488	0.0980554	0.0917453	0.285498	0.383169	Yes	Yes	No
Gene	ENSG00000074319.13_7	ENSG00000074319.13_7	Primary	VAR_11_18584531_C_T	Adult	0.358304	0.0735198	1.10114e-06	0.0198536	-0.555744	0.0892369	7.71097e-10	7.35213e-09	-0.130371	0.104305	0.212978	0.42767	Yes	Yes	No
Gene	ENSG00000074800.16_9	ENSG00000074800.16_9	Primary	VAR_1_8917956_T_C	cardiac muscle	-0.443243	0.048464	1.51058e-19	2.72358e-15	-0.480327	0.179071	0.00781928	0.0311355	-0.0103024	0.0885275	0.907427	0.94012	Yes	Yes	No
Gene	ENSG00000074800.16_9	ENSG00000074800.16_9	Primary	VAR_1_8917956_T_C	Heart	-0.363544	0.0397621	9.56887e-20	1.72527e-15	-0.268915	0.108083	0.0132205	0.0370349	-0.0523685	0.101881	0.607456	0.710966	Yes	Yes	No
Gene	ENSG00000074800.16_9	ENSG00000074800.16_9	Primary	VAR_1_8917956_T_C	Ventricle	-0.439522	0.0450995	3.85423e-22	6.94917e-18	-0.395862	0.143562	0.0062814	0.0293201	-0.120929	0.104618	0.248099	0.352	Yes	Yes	No
Gene	ENSG00000075223.14_5	ENSG00000075223.14_5	Primary	VAR_7_80570562_G_T	cardiac muscle	0.62999	0.0908735	6.12983e-12	1.10521e-07	0.676021	0.132565	6.91206e-07	9.80523e-06	0.0976847	0.154971	0.528914	0.653979	Yes	Yes	No
Gene	ENSG00000075223.14_5	ENSG00000075223.14_5	Primary	VAR_7_80570562_G_T	Ventricle	0.390672	0.0780924	5.08529e-07	0.00916878	0.734618	0.193519	0.000186928	0.00160186	0.24074	0.098534	0.014794	0.0349451	Yes	No	Yes
Gene	ENSG00000075340.23_6	ENSG00000075340.23_6	Primary	VAR_2_71104994_T_C	Atrium	-0.590489	0.115215	3.59324e-07	0.00647862	-0.59669	0.185665	0.00153415	0.00922638	-0.0937514	0.103145	0.363673	0.4797	Yes	Yes	No
Gene	ENSG00000075340.23_6	ENSG00000075340.23_6	Conditional 2	VAR_2_70982738_C_G	Atrium	-0.553493	0.104461	1.26336e-07	0.00227783	-0.783001	0.153354	7.83346e-07	1.27932e-05	-0.161699	0.0973096	0.0969824	0.16906	Yes	Yes	No
Gene	ENSG00000075651.16_6	ENSG00000075651.16_6	Primary	VAR_3_171371680_G_A	Adult	0.656605	0.117073	1.02717e-08	0.0001852	-0.348032	0.119602	0.00371755	0.010168	0.168795	0.156196	0.281309	0.509544	Yes	Yes	No
Gene	ENSG00000075651.16_6	ENSG00000075651.16_6	Primary	VAR_3_171371680_G_A	Arteria	-0.723747	0.0906803	2.20307e-15	3.97213e-11	-0.637453	0.127892	9.79941e-07	8.35383e-06	0.0460365	0.116813	0.693641	0.781256	Yes	Yes	No
Gene	ENSG00000075651.16_6	ENSG00000075651.16_6	Primary	VAR_3_171371680_G_A	Aorta	-0.68809	0.101756	1.64691e-11	2.96938e-07	-0.840902	0.160491	3.69745e-07	4.60537e-06	-0.0378074	0.118226	0.74922	0.81775	Yes	Yes	No
Gene	ENSG00000075651.16_6	ENSG00000075651.16_6	Primary	VAR_3_171371680_G_A	fibroblast	-4.90739	0.999764	7.87998e-07	0.0142076	-0.42473	0.166533	0.0113818	0.0485597	0.17557	0.15464	0.257151	0.422493	Yes	Yes	No
Gene	ENSG00000075651.16_6	ENSG00000075651.16_6	Primary	VAR_3_171371680_G_A	smooth muscle	-1.1453	0.166776	7.60701e-12	1.37154e-07	-0.80551	0.143248	5.19464e-08	7.38056e-07	0.225383	0.203256	0.268598	0.441581	Yes	Yes	No
Gene	ENSG00000075651.16_6	ENSG00000075651.16_6	Conditional 1	VAR_3_171341454_T_TA	smooth muscle	-1.05043	0.200388	1.56946e-07	0.00282974	-0.539016	0.179432	0.00294667	0.0122869	0.415499	0.238787	0.0831335	0.193631	Yes	Yes	No
Gene	ENSG00000075702.18_6	ENSG00000075702.18_6	Primary	VAR_19_36606379_C_CCAG	cardiac muscle	-0.799228	0.130593	6.84405e-10	1.23398e-05	-0.829135	0.20922	9.76678e-05	0.0008145	0.0150161	0.150565	0.920619	0.949042	Yes	Yes	No
Gene	ENSG00000075702.18_6	ENSG00000075702.18_6	Primary	VAR_19_36606379_C_CCAG	Heart	-0.802641	0.093897	1.28681e-17	2.32011e-13	-0.865042	0.161015	1.27242e-07	1.28381e-06	0.30321	0.145554	0.0377169	0.0822889	Yes	Yes	No
Gene	ENSG00000075702.18_6	ENSG00000075702.18_6	Primary	VAR_19_36606379_C_CCAG	Atrium	-0.589516	0.106653	2.8024e-08	0.000505273	-0.865209	0.17228	1.15469e-06	1.78858e-05	-0.0363041	0.172792	0.833643	0.884568	Yes	Yes	No
Gene	ENSG00000075702.18_6	ENSG00000075702.18_6	Conditional 2	VAR_19_36223111_C_A	cardiac neuron	-1.50223	3.54097	3.65724e-08	0.000659401	-0.850388	0.276373	0.0023339	0.0160001	-0.383207	0.261044	0.143419	0.306152	Yes	Yes	No
Gene	ENSG00000075945.13_5	ENSG00000075945.13_5	Primary	VAR_1_170031417_A_T	Arteria	0.329156	0.0514903	1.95923e-10	3.53249e-06	0.511897	0.0910215	3.82339e-08	4.18046e-07	-0.0526938	0.107876	0.625395	0.724485	Yes	Yes	No
Gene	ENSG00000075945.13_5	ENSG00000075945.13_5	Primary	VAR_1_170031417_A_T	Aorta	0.320485	0.0551857	7.08953e-09	0.000127824	0.473571	0.106119	1.27968e-05	0.000114562	0.0348186	0.109916	0.751505	0.819215	Yes	Yes	No
Gene	ENSG00000075945.13_5	ENSG00000075945.13_5	Primary	VAR_1_170031417_A_T	immune	1.8758	0.336375	2.33033e-08	0.000420159	0.571826	0.115175	1.30506e-06	1.60946e-05	0.270129	0.178553	0.131626	0.283206	Yes	Yes	No
Gene	ENSG00000075945.13_5	ENSG00000075945.13_5	Primary	VAR_1_170031417_A_T	smooth muscle	0.509937	0.0902445	1.74819e-08	0.000315199	0.483617	0.100951	2.91381e-06	2.91867e-05	-0.0600286	0.107974	0.578758	0.727331	Yes	Yes	No
Gene	ENSG00000075975.16_4	ENSG00000075975.16_4	Primary	VAR_3_12620885_T_C	Adult	-0.584485	0.108824	5.1361e-08	0.000926039	0.580568	0.103547	2.85591e-08	2.22044e-07	0.186305	0.147669	0.208729	0.422141	Yes	Yes	No
Gene	ENSG00000076344.16_7	ENSG00000076344.16_7	Primary	VAR_16_326040_A_T	Arteria	-0.396577	0.0426783	5.74616e-20	1.03603e-15	-0.826508	0.107215	1.32693e-13	3.02842e-12	-0.227242	0.120723	0.0602632	0.11637	Yes	Yes	No
Gene	ENSG00000076344.16_7	ENSG00000076344.16_7	Primary	VAR_16_326040_A_T	Aorta	-0.367095	0.0450349	8.26429e-16	1.49005e-11	-0.850091	0.117833	8.20011e-12	2.26761e-10	-0.306677	0.107807	0.00456888	0.0132973	Yes	No	Yes
Gene	ENSG00000076344.16_7	ENSG00000076344.16_7	Primary	VAR_16_326040_A_T	endocardial	-3.46218	0.480911	7.96519e-13	1.43612e-08	-0.537687	0.199744	0.00760527	0.0374551	-0.431041	0.131776	0.00122909	0.00733793	Yes	No	Yes
Gene	ENSG00000076344.16_7	ENSG00000076344.16_7	Primary	VAR_16_326040_A_T	immune	-2.07823	0.296091	2.5457e-12	4.58989e-08	-0.665314	0.122585	1.39707e-07	2.13107e-06	-0.0866279	0.161071	0.591196	0.746066	Yes	Yes	No
Gene	ENSG00000076344.16_7	ENSG00000076344.16_7	Primary	VAR_16_326040_A_T	smooth muscle	-0.638118	0.0737362	1.30791e-17	2.35816e-13	-0.973397	0.116301	4.80581e-15	1.85543e-13	-0.434829	0.121685	0.000425828	0.00295641	Yes	No	Yes
Gene	ENSG00000076344.16_7	ENSG00000076344.16_7	Conditional 1	VAR_16_324479_C_G	Arteria	0.602465	0.0697605	1.88234e-17	3.39387e-13	0.885058	0.173833	5.81659e-07	5.22277e-06	0.476055	0.185153	0.0103714	0.0273987	Yes	No	Yes
Gene	ENSG00000076344.16_7	ENSG00000076344.16_7	Conditional 1	VAR_16_324479_C_G	Aorta	0.506213	0.0775307	6.50654e-11	1.17313e-06	0.846216	0.202524	4.20319e-05	0.000322209	0.576728	0.163931	0.000461274	0.00181827	Yes	No	Yes
Gene	ENSG00000076344.16_7	ENSG00000076344.16_7	Conditional 1	VAR_16_324479_C_G	immune	3.84229	0.547222	2.81549e-12	5.07633e-08	0.764624	0.194236	0.000108323	0.000826169	0.395569	0.257839	0.126305	0.275438	Yes	Yes	No
Gene	ENSG00000076344.16_7	ENSG00000076344.16_7	Conditional 1	VAR_16_324479_C_G	smooth muscle	0.942101	0.120308	1.00801e-14	1.81745e-10	1.01047	0.195887	5.21397e-07	6.16849e-06	0.471314	0.183483	0.0108136	0.0416511	Yes	No	Yes
Gene	ENSG00000077549.19_7	ENSG00000077549.19_7	Primary	VAR_1_19729198_CA_C	Arteria	-0.355726	0.0694007	2.43153e-07	0.00438404	-0.339763	0.11792	0.00420468	0.0141142	-0.0775905	0.122562	0.526924	0.638556	Yes	Yes	No
Gene	ENSG00000077585.14_8	ENSG00000077585.14_8	Primary	VAR_1_236312878_C_T	cardiac muscle	-0.484253	0.0857182	2.07243e-08	0.000373659	-0.559827	0.153928	0.000337667	0.002357	-0.114046	0.0917229	0.214624	0.34064	Yes	Yes	No
Gene	ENSG00000077585.14_8	ENSG00000077585.14_8	Primary	VAR_1_236312878_C_T	Atrium	-0.48492	0.0734212	2.90695e-11	5.24123e-07	-0.723783	0.151435	3.4642e-06	4.82314e-05	-0.230521	0.0982711	0.0192414	0.0451075	Yes	No	Yes
Gene	ENSG00000078053.17_6	ENSG00000078053.17_6	Primary	VAR_7_38531735_A_G	fibroblast	8.94565	1.52418	1.40454e-09	2.53239e-05	0.986958	0.341875	0.0042455	0.0223951	0.0477708	0.216249	0.825318	0.900211	Yes	Yes	No
Gene	ENSG00000078140.14_5	ENSG00000078140.14_5	Primary	VAR_4_39759989_A_C	fibroblast	2.63096	0.883961	3.0709e-07	0.00553684	-0.501669	0.16104	0.00206192	0.0126193	-0.220122	0.166811	0.187994	0.340143	Yes	Yes	No
Gene	ENSG00000078237.7_5	ENSG00000078237.7_5	Primary	VAR_12_4430340_AGCCGGCCGGCT_A	fibroblast	0.64376	2.04919	1.96348e-22	3.54015e-18	0.771295	0.284339	0.00715928	0.0338339	0.737488	0.239027	0.00222577	0.0116557	Yes	No	Yes
Gene	ENSG00000078808.18_6	ENSG00000078808.18_6	Primary	VAR_1_1151232_T_C	Arteria	-0.368416	0.0607179	1.13825e-09	2.05226e-05	-0.539025	0.172449	0.00192216	0.00728692	-0.0769247	0.134697	0.568146	0.676283	Yes	Yes	No
Gene	ENSG00000078808.18_6	ENSG00000078808.18_6	Primary	VAR_1_1151232_T_C	smooth muscle	-0.602753	0.104614	7.99724e-09	0.00014419	-0.726432	0.191092	0.000182436	0.00115536	-0.0651664	0.19549	0.739162	0.84306	Yes	Yes	No
Gene	ENSG00000079101.16_4	ENSG00000079101.16_4	Primary	VAR_18_589353_G_C	Atrium	0.924868	0.132716	3.91802e-12	7.06418e-08	1.20724	0.171763	3.46064e-11	1.28122e-09	0.218884	0.107405	0.0418981	0.0857391	Yes	Yes	No
Gene	ENSG00000079459.13_5	ENSG00000079459.13_5	Primary	VAR_8_11665959_C_T	Adult	-0.257154	0.0541793	1.50957e-06	0.0272176	0.336062	0.082891	5.53124e-05	0.000245153	0.0369338	0.123496	0.765237	0.897614	Yes	Yes	No
Gene	ENSG00000079459.13_5	ENSG00000079459.13_5	Primary	VAR_8_11665959_C_T	smooth muscle	0.348713	0.0708481	8.62245e-07	0.0155463	0.407126	0.115995	0.000535322	0.00289585	0.221131	0.1355	0.103998	0.228084	Yes	Yes	No
Gene	ENSG00000079689.14_4	ENSG00000079689.14_4	Primary	VAR_6_25646126_GC_G	Ventricle	-0.557651	0.112954	7.43122e-07	0.0133985	-0.634892	0.172584	0.000290349	0.00231842	-0.154494	0.11545	0.181251	0.274181	Yes	Yes	No
Gene	ENSG00000079691.18_7	ENSG00000079691.18_7	Primary	VAR_6_25492364_A_G	cardiac muscle	0.430807	0.0697359	6.72958e-10	1.21334e-05	0.388779	0.144012	0.00743555	0.0299515	-0.168343	0.0985766	0.0886395	0.175759	Yes	Yes	No
Gene	ENSG00000079691.18_7	ENSG00000079691.18_7	Primary	VAR_6_25492364_A_G	Heart	0.269871	0.0521567	2.24692e-07	0.0040512	0.32047	0.105063	0.00242715	0.00894551	-0.0613835	0.104643	0.557724	0.669358	Yes	Yes	No
Gene	ENSG00000079691.18_7	ENSG00000079691.18_7	Primary	VAR_6_25492364_A_G	Ventricle	0.302472	0.0596433	3.66139e-07	0.00660149	0.482682	0.127714	0.000199147	0.00168891	-0.0113107	0.0865775	0.896094	0.927112	Yes	Yes	No
Gene	ENSG00000079841.18_5	ENSG00000079841.18_5	Primary	VAR_6_72371907_A_G	Heart	0.510529	0.08349	7.82717e-10	1.41124e-05	0.536251	0.102569	2.67174e-07	2.53267e-06	0.147934	0.113291	0.192189	0.300197	Yes	Yes	No
Gene	ENSG00000079841.18_5	ENSG00000079841.18_5	Primary	VAR_6_72371907_A_G	Ventricle	0.989946	0.0923165	3.33225e-26	6.00805e-22	1.00213	0.112272	1.26636e-16	8.71466e-15	0.107913	0.112177	0.336373	0.446435	Yes	Yes	No
Gene	ENSG00000081665.14_8	ENSG00000081665.14_8	Primary	VAR_19_19896767_G_C	cardiac muscle	1.05786	0.152909	5.30439e-12	9.56382e-08	1.94511	0.197253	1.77836e-19	1.42506e-17	0.961693	0.172298	5.03243e-08	6.08958e-07	Yes	No	Yes
Gene	ENSG00000081665.14_8	ENSG00000081665.14_8	Primary	VAR_19_19896767_G_C	Heart	0.782152	0.114553	1.02783e-11	1.85317e-07	1.88185	0.178119	2.31282e-23	1.2087e-21	0.944675	0.123502	9.60317e-14	2.23991e-12	Yes	No	Yes
Gene	ENSG00000081665.14_8	ENSG00000081665.14_8	Conditional 1	VAR_19_19891154_C_G	cardiac muscle	0.743317	0.124115	2.44675e-09	4.41149e-05	1.21543	0.174519	3.14274e-11	9.78647e-10	0.558937	0.138318	6.64993e-05	0.000417182	Yes	No	Yes
Gene	ENSG00000081791.9_8	ENSG00000081791.9_8	Primary	VAR_5_141310649_T_C	cardiac muscle	-0.442546	0.0905267	9.05578e-07	0.0163276	-0.588093	0.122796	2.93238e-06	3.5869e-05	-0.117002	0.107851	0.278793	0.411716	Yes	Yes	No
Gene	ENSG00000081791.9_8	ENSG00000081791.9_8	Conditional 1	VAR_5_141309265_C_T	Arteria	-0.627496	0.115821	6.02009e-08	0.00108542	-0.719623	0.171189	3.33819e-05	0.00020584	0.350462	0.223589	0.117528	0.199176	Yes	Yes	No
Gene	ENSG00000081791.9_8	ENSG00000081791.9_8	Conditional 1	VAR_5_141309265_C_T	smooth muscle	-1.12028	0.187084	2.04184e-09	3.68143e-05	-0.832176	0.18361	9.20785e-06	8.21462e-05	0.294144	0.229971	0.202115	0.363516	Yes	Yes	No
Gene	ENSG00000081791.9_8	ENSG00000081791.9_8	Conditional 2	VAR_5_141312252_T_G	Heart	0.531586	0.0977872	4.15333e-08	0.000748845	0.912191	0.138405	1.27731e-10	2.00435e-09	-0.127172	0.150169	0.397454	0.521588	Yes	Yes	No
Gene	ENSG00000083845.9_6	ENSG00000083845.9_6	Primary	VAR_19_58898436_T_C	Arteria	-0.173097	0.0335058	1.13741e-07	0.00205076	-0.394564	0.0823637	2.46136e-06	1.9507e-05	-0.241425	0.141851	0.0892707	0.160107	Yes	Yes	No
Gene	ENSG00000083845.9_6	ENSG00000083845.9_6	Primary	VAR_19_58898436_T_C	Aorta	-0.210281	0.0342104	9.39661e-10	1.69421e-05	-0.418869	0.101119	4.86592e-05	0.000366163	-0.247875	0.120851	0.0406133	0.0825451	Yes	Yes	No
Gene	ENSG00000083845.9_6	ENSG00000083845.9_6	Primary	VAR_19_58898436_T_C	smooth muscle	-0.294994	0.0564617	1.04377e-07	0.00188192	-0.488409	0.0936657	3.98045e-07	4.79409e-06	-0.396808	0.151455	0.00935465	0.0370935	Yes	No	Yes
Gene	ENSG00000083857.14_7	ENSG00000083857.14_7	Primary	VAR_4_187642665_A_G	Heart	0.490076	0.077298	2.46211e-10	4.43918e-06	0.507205	0.152874	0.000984036	0.00417266	-0.143159	0.158118	0.365666	0.489056	Yes	Yes	No
Gene	ENSG00000084444.14_5	ENSG00000084444.14_5	Primary	VAR_12_13196963_G_T	Ventricle	-0.51165	0.104328	1.01427e-06	0.0182872	-0.820058	0.173211	3.78959e-06	5.18409e-05	-0.507968	0.113583	8.98097e-06	5.27449e-05	Yes	No	Yes
Gene	ENSG00000084674.15_6	ENSG00000084674.15_6	Primary	VAR_2_21271707_T_A	Heart	0.499928	0.0943389	9.94379e-08	0.00179287	0.442775	0.176183	0.0123288	0.034962	-0.142825	0.160249	0.373191	0.496285	Yes	Yes	No
Gene	ENSG00000084674.15_6	ENSG00000084674.15_6	Primary	VAR_2_21271707_T_A	Ventricle	0.517369	0.107818	1.30019e-06	0.0234425	0.668095	0.247784	0.00751708	0.0337592	-0.0133967	0.152489	0.930018	0.950892	Yes	Yes	No
Gene	ENSG00000085063.17_7	ENSG00000085063.17_7	Primary	VAR_11_33728614_T_G	Aorta	-0.214316	0.0449103	1.89929e-06	0.0342442	-0.379893	0.136921	0.00599226	0.0228029	-0.194741	0.117775	0.0986553	0.170722	Yes	Yes	No
Gene	ENSG00000085415.16_6	ENSG00000085415.16_6	Primary	VAR_18_12953061_T_G	Adult	0.369123	0.0786513	1.24981e-06	0.0225341	-0.40763	0.0936862	1.53428e-05	7.60852e-05	-0.0399636	0.113525	0.725238	0.8743	Yes	Yes	No
Gene	ENSG00000085491.17_6	ENSG00000085491.17_6	Primary	VAR_1_108742954_A_C	cardiac muscle	-0.512212	0.0610368	1.04165e-16	1.87809e-12	-0.637664	0.15965	8.63772e-05	0.000731508	-0.140116	0.102329	0.17186	0.289592	Yes	Yes	No
Gene	ENSG00000085491.17_6	ENSG00000085491.17_6	Primary	VAR_1_108742954_A_C	Heart	-0.250113	0.0507366	6.92558e-07	0.0124868	-0.627376	0.116499	1.19029e-07	1.20907e-06	-0.458852	0.119919	0.000145565	0.000744852	Yes	No	Yes
Gene	ENSG00000085491.17_6	ENSG00000085491.17_6	Primary	VAR_1_108742954_A_C	iPSC-CVPC	-0.381793	0.0775838	6.30412e-07	0.0113663	-0.621467	0.158562	0.000126473	0.00151114	-0.45759	0.092026	8.12716e-07	5.07209e-06	Yes	No	Yes
Gene	ENSG00000085514.16_7	ENSG00000085514.16_7	Primary	VAR_7_99951315_A_G	cardiac muscle	0.60965	0.109393	2.62647e-08	0.000473552	1.93801	0.119983	3.20896e-40	1.56372e-37	0.958656	0.147465	3.00574e-10	5.14658e-09	Yes	No	Yes
Gene	ENSG00000085514.16_7	ENSG00000085514.16_7	Primary	VAR_7_99951315_A_G	Heart	0.619655	0.0805836	1.85597e-14	3.34632e-10	1.82612	0.0940181	7.35661e-61	2.88347e-58	0.91498	0.17864	4.2413e-07	3.86802e-06	Yes	No	Yes
Gene	ENSG00000085514.16_7	ENSG00000085514.16_7	Primary	VAR_7_99951315_A_G	Ventricle	0.622468	0.0824361	3.29176e-14	5.93505e-10	1.9745	0.131554	3.35206e-36	1.63345e-33	1.1154	0.13529	7.75678e-16	1.69933e-14	Yes	No	Yes
Gene	ENSG00000085662.14_5	ENSG00000085662.14_5	Primary	VAR_7_134202002_T_A	cardiac muscle	-0.680758	0.0640063	1.83679e-25	3.31174e-21	-0.494316	0.10401	3.46212e-06	4.18098e-05	0.150182	0.109742	0.172103	0.289896	Yes	Yes	No
Gene	ENSG00000085662.14_5	ENSG00000085662.14_5	Primary	VAR_7_134202002_T_A	iPSC-CVPC	-0.877634	0.0909465	4.43737e-22	8.00058e-18	-1.09432	0.155823	4.42705e-11	2.14789e-09	-0.189165	0.0979934	0.0539198	0.0978041	Yes	Yes	No
Gene	ENSG00000085721.13_5	ENSG00000085721.13_5	Conditional 1	VAR_16_15187912_G_C	cardiac muscle	1.19941	0.086905	3.58879e-40	6.47059e-36	0.868748	0.160585	1.52417e-07	2.46244e-06	-0.386097	0.124192	0.00204398	0.00822793	Yes	No	Yes
Gene	ENSG00000085721.13_5	ENSG00000085721.13_5	Conditional 1	VAR_16_15187912_G_C	Heart	0.936049	0.0649316	4.41877e-43	7.96704e-39	0.725253	0.12936	3.68885e-08	4.02846e-07	-0.128716	0.121054	0.288135	0.410159	Yes	Yes	No
Gene	ENSG00000085721.13_5	ENSG00000085721.13_5	Conditional 1	VAR_16_15187912_G_C	Ventricle	0.932768	0.0740269	2.54075e-34	4.58098e-30	0.865716	0.173285	1.1401e-06	1.74944e-05	0.0344365	0.104168	0.741051	0.811932	Yes	Yes	No
Gene	ENSG00000085832.17_8	ENSG00000085832.17_8	Primary	VAR_1_51836342_G_A	Adult	-1.08698	0.139282	7.90143e-15	1.42463e-10	1.19982	0.173444	9.53986e-12	1.104e-10	-0.0804788	0.253575	0.75133	0.889393	Yes	Yes	No
Gene	ENSG00000086015.22_5	ENSG00000086015.22_5	Primary	VAR_1_46555300_T_C	Adult	-0.503153	0.0714453	9.19269e-13	1.65744e-08	0.652478	0.10215	2.88907e-10	2.89872e-09	0.432959	0.152393	0.0050209	0.0309071	Yes	No	Yes
Gene	ENSG00000086062.12_3	ENSG00000086062.12_3	Conditional 5	VAR_9_33174642_G_A	Adult	0.569082	0.116147	6.61439e-07	0.0119257	0.299605	0.108989	0.0061165	0.01555	0.219931	0.334606	0.511849	0.721494	Yes	Yes	No
Gene	ENSG00000086289.12_6	ENSG00000086289.12_6	Primary	VAR_7_37962989_G_A	Arteria	0.229079	0.0407804	2.23065e-08	0.000402186	0.383165	0.104899	0.000299159	0.00144375	0.376174	0.0930817	5.99233e-05	0.000323091	Yes	No	Yes
Gene	ENSG00000086289.12_6	ENSG00000086289.12_6	Primary	VAR_7_37962989_G_A	Aorta	0.237734	0.0447955	1.28196e-07	0.00231137	0.585742	0.12248	3.13217e-06	3.24931e-05	0.415256	0.0888813	3.54516e-06	2.34997e-05	Yes	No	Yes
Gene	ENSG00000086289.12_6	ENSG00000086289.12_6	Primary	VAR_7_37962989_G_A	smooth muscle	0.464208	0.0708494	7.96259e-11	1.43566e-06	0.515808	0.114688	1.07121e-05	9.40761e-05	0.0361117	0.14589	0.804713	0.8841	Yes	Yes	No
Gene	ENSG00000086289.12_6	ENSG00000086289.12_6	Conditional 2	VAR_7_37947164_G_T	Arteria	-0.31629	0.0401379	5.607e-15	1.01094e-10	-0.44801	0.106109	3.08797e-05	0.000191854	-0.241679	0.0892986	0.00699107	0.0196644	Yes	No	Yes
Gene	ENSG00000086289.12_6	ENSG00000086289.12_6	Conditional 2	VAR_7_37947164_G_T	Aorta	-0.333634	0.0448747	1.39753e-13	2.51975e-09	-0.592802	0.122698	2.508e-06	2.66623e-05	-0.281727	0.0868617	0.00123437	0.00427665	Yes	No	Yes
Gene	ENSG00000086289.12_6	ENSG00000086289.12_6	Conditional 2	VAR_7_37947164_G_T	smooth muscle	-0.585219	0.0697413	1.17747e-16	2.12298e-12	-0.498832	0.115587	2.32769e-05	0.000187945	-0.0503501	0.146238	0.730921	0.837528	Yes	Yes	No
Gene	ENSG00000087053.19_6	ENSG00000087053.19_6	Primary	VAR_11_95648242_T_C	Adult	0.337817	0.0662974	1.89897e-07	0.00342384	-0.254292	0.0923328	0.00602204	0.0153401	0.0134673	0.126561	0.915377	0.97948	Yes	Yes	No
Gene	ENSG00000087053.19_6	ENSG00000087053.19_6	Primary	VAR_11_95648242_T_C	Arteria	-0.341293	0.0464044	3.18917e-13	5.75008e-09	-0.47985	0.0912297	2.51705e-07	2.40405e-06	-0.16322	0.117223	0.16431	0.260532	Yes	Yes	No
Gene	ENSG00000087053.19_6	ENSG00000087053.19_6	Primary	VAR_11_95648242_T_C	Aorta	-0.305846	0.0511726	2.49111e-09	4.49147e-05	-0.557963	0.103242	1.65322e-07	2.20633e-06	-0.213955	0.107086	0.0460855	0.091594	Yes	Yes	No
Gene	ENSG00000087053.19_6	ENSG00000087053.19_6	Primary	VAR_11_95648242_T_C	smooth muscle	-0.536818	0.0808243	2.94982e-11	5.31853e-07	-0.649838	0.101112	6.95187e-10	1.33485e-08	-0.141357	0.102286	0.168266	0.319721	Yes	Yes	No
Gene	ENSG00000087076.9_6	ENSG00000087076.9_6	Primary	VAR_19_49342145_T_G	Adult	0.640191	0.134283	1.39181e-06	0.0250942	-0.682278	0.144195	2.64198e-06	1.49889e-05	0.138507	0.244213	0.571323	0.766991	Yes	Yes	No
Gene	ENSG00000087076.9_6	ENSG00000087076.9_6	Conditional 1	VAR_19_49342145_T_G	Adult	0.640191	0.134283	1.39181e-06	0.0250942	-0.682278	0.144195	2.64198e-06	1.49889e-05	0.138507	0.244213	0.571323	0.766991	Yes	Yes	No
Gene	ENSG00000087085.15_9	ENSG00000087085.15_9	Primary	VAR_7_100453208_T_C	Adult	-0.919285	0.176837	8.703e-08	0.00156915	0.872219	0.145153	2.85796e-09	2.52469e-08	0.00974549	0.108025	0.928218	0.985094	Yes	Yes	No
Gene	ENSG00000087085.15_9	ENSG00000087085.15_9	Primary	VAR_7_100453208_T_C	Arteria	0.721689	0.110131	5.91399e-11	1.06629e-06	1.4036	0.145635	1.18823e-19	4.80355e-18	0.294582	0.143924	0.0411058	0.0854731	Yes	Yes	No
Gene	ENSG00000087085.15_9	ENSG00000087085.15_9	Primary	VAR_7_100453208_T_C	Aorta	0.602398	0.12332	9.4679e-07	0.0170706	1.61756	0.160195	5.18099e-20	3.67769e-18	0.389602	0.146716	0.00809048	0.021487	Yes	No	Yes
Gene	ENSG00000087085.15_9	ENSG00000087085.15_9	Primary	VAR_7_100453208_T_C	smooth muscle	1.11025	0.19144	7.82062e-09	0.000141006	1.46973	0.17331	2.31679e-15	9.22114e-14	0.643518	0.290908	0.0279022	0.0863057	Yes	Yes	No
Gene	ENSG00000087258.15_6	ENSG00000087258.15_6	Primary	VAR_16_56323151_C_T	Arteria	0.864878	0.0731149	1.38852e-30	2.50349e-26	0.90429	0.116126	7.83878e-14	1.83074e-12	-0.121719	0.106838	0.255031	0.367798	Yes	Yes	No
Gene	ENSG00000087258.15_6	ENSG00000087258.15_6	Primary	VAR_16_56323151_C_T	Aorta	0.976651	0.0808645	5.58549e-32	1.00706e-27	1.23436	0.128233	1.37537e-18	8.46344e-17	-0.0823938	0.107097	0.441941	0.552781	Yes	Yes	No
Gene	ENSG00000087258.15_6	ENSG00000087258.15_6	Primary	VAR_16_56323151_C_T	endocardial	5.02035	0.768823	3.20002e-11	5.76963e-07	0.428942	0.147791	0.00404827	0.0230836	-0.270751	0.145072	0.0632157	0.159169	Yes	Yes	No
Gene	ENSG00000087258.15_6	ENSG00000087258.15_6	Primary	VAR_16_56323151_C_T	immune	3.28918	0.470237	2.20263e-12	3.97134e-08	0.836684	0.136201	3.33746e-09	6.9166e-08	0.0797256	0.125893	0.527153	0.69777	Yes	Yes	No
Gene	ENSG00000087258.15_6	ENSG00000087258.15_6	Primary	VAR_16_56323151_C_T	smooth muscle	1.40404	0.131411	1.07009e-25	1.92937e-21	0.971406	0.14308	8.77418e-11	1.94826e-09	-0.0817354	0.130154	0.530609	0.690799	Yes	Yes	No
Gene	ENSG00000087258.15_6	ENSG00000087258.15_6	Conditional 1	VAR_16_56330832_A_G	Adult	-0.576535	0.108392	5.14202e-08	0.000927106	0.38085	0.114463	0.000917817	0.00300059	0.208337	0.142361	0.14511	0.334314	Yes	Yes	No
Gene	ENSG00000087258.15_6	ENSG00000087258.15_6	Conditional 1	VAR_16_56330832_A_G	Arteria	1.22562	0.0750542	2.73977e-54	4.93981e-50	1.21956	0.122346	9.12786e-21	4.13506e-19	-0.268677	0.116768	0.0217297	0.0507298	Yes	Yes	No
Gene	ENSG00000087258.15_6	ENSG00000087258.15_6	Conditional 1	VAR_16_56330832_A_G	Aorta	1.41096	0.0811744	2.03799e-60	3.67449e-56	1.54066	0.133585	1.75352e-24	1.80663e-22	-0.120824	0.117368	0.303608	0.414642	Yes	Yes	No
Gene	ENSG00000087258.15_6	ENSG00000087258.15_6	Conditional 1	VAR_16_56330832_A_G	endocardial	7.28687	0.825045	7.26739e-19	1.31031e-14	0.913505	0.162536	5.27196e-08	1.58265e-06	-0.436391	0.155225	0.00534111	0.0238254	Yes	No	Yes
Gene	ENSG00000087258.15_6	ENSG00000087258.15_6	Conditional 1	VAR_16_56330832_A_G	immune	3.5101	0.494145	8.5191e-13	1.53599e-08	1.10614	0.145208	5.94341e-13	2.16484e-11	-0.0644121	0.138747	0.642895	0.783623	Yes	Yes	No
Gene	ENSG00000087258.15_6	ENSG00000087258.15_6	Conditional 1	VAR_16_56330832_A_G	smooth muscle	2.11079	0.13387	7.44946e-51	1.34314e-46	1.42921	0.142774	6.15117e-20	4.10762e-18	-0.220846	0.139008	0.113439	0.242931	Yes	Yes	No
Gene	ENSG00000087302.9_5	ENSG00000087302.9_5	Primary	VAR_14_52470889_A_G	endocardial	-3.11099	0.586342	1.13607e-07	0.00204834	-1.11526	0.297466	0.000222365	0.00229625	-0.461879	0.137225	0.00088842	0.00560862	Yes	No	Yes
Gene	ENSG00000087302.9_5	ENSG00000087302.9_5	Primary	VAR_14_52470889_A_G	smooth muscle	-0.609724	0.0910757	2.8555e-11	5.14848e-07	-0.855505	0.136013	1.49138e-09	2.75509e-08	-0.605904	0.145353	4.2836e-05	0.000408209	Yes	No	Yes
Gene	ENSG00000087302.9_5	ENSG00000087302.9_5	Conditional 1	VAR_14_52470889_A_G	endocardial	-3.11099	0.586342	1.13607e-07	0.00204834	-1.11526	0.297466	0.000222365	0.00229625	-0.461879	0.137225	0.00088842	0.00560862	Yes	No	Yes
Gene	ENSG00000087302.9_5	ENSG00000087302.9_5	Conditional 1	VAR_14_52470889_A_G	smooth muscle	-0.609724	0.0910757	2.8555e-11	5.14848e-07	-0.855505	0.136013	1.49138e-09	2.75509e-08	-0.605904	0.145353	4.2836e-05	0.000408209	Yes	No	Yes
Gene	ENSG00000087365.16_7	ENSG00000087365.16_7	Primary	VAR_11_65820673_A_G	Adult	0.301382	0.0632587	9.93743e-07	0.0179172	-0.282107	0.121915	0.020928	0.0442774	0.0146424	0.0880881	0.868169	0.955176	Yes	Yes	No
Gene	ENSG00000088280.19_6	ENSG00000088280.19_6	Primary	VAR_1_23794782_G_C	cardiac muscle	0.546175	0.0689128	2.42753e-15	4.37684e-11	0.978626	0.104067	4.40008e-18	3.0869e-16	0.147798	0.132243	0.264555	0.397295	Yes	Yes	No
Gene	ENSG00000088280.19_6	ENSG00000088280.19_6	Primary	VAR_1_23794782_G_C	Heart	0.3544	0.0506951	2.33198e-12	4.20456e-08	0.875167	0.101092	9.68678e-17	3.04273e-15	0.094708	0.120003	0.430338	0.55469	Yes	Yes	No
Gene	ENSG00000088280.19_6	ENSG00000088280.19_6	Primary	VAR_1_23794782_G_C	Ventricle	0.316716	0.0595146	8.32131e-08	0.00150033	1.01276	0.145562	3.38531e-11	1.17832e-09	0.281267	0.103698	0.00683835	0.0181424	Yes	No	Yes
Gene	ENSG00000088298.13_5	ENSG00000088298.13_5	Primary	VAR_20_33750479_T_C	cardiac muscle	-0.487537	0.0874431	3.42774e-08	0.000618021	-1.09935	0.188496	1.75801e-08	3.38281e-07	-0.677932	0.130988	3.98851e-07	4.11636e-06	Yes	No	Yes
Gene	ENSG00000088298.13_5	ENSG00000088298.13_5	Primary	VAR_20_33750479_T_C	Heart	-0.358627	0.0678491	8.60137e-08	0.00155083	-1.02019	0.149384	2.90765e-11	4.96449e-10	-0.502266	0.125657	7.3211e-05	0.00040892	Yes	No	Yes
Gene	ENSG00000088298.13_5	ENSG00000088298.13_5	Primary	VAR_20_33750479_T_C	Atrium	-0.387329	0.080983	1.55498e-06	0.0280362	-1.22063	0.196099	2.92163e-09	7.79246e-08	-0.66377	0.120621	5.09282e-08	4.73806e-07	Yes	No	Yes
Gene	ENSG00000088298.13_5	ENSG00000088298.13_5	Conditional 1	VAR_20_33721356_A_G	Adult	-0.781672	0.130295	6.14956e-10	1.10877e-05	0.635637	0.145976	1.51125e-05	7.50425e-05	-0.0332003	0.267145	0.901235	0.973021	Yes	Yes	No
Gene	ENSG00000088298.13_5	ENSG00000088298.13_5	Conditional 1	VAR_20_33721356_A_G	Heart	0.557681	0.091435	1.28441e-09	2.31579e-05	1.00044	0.21045	2.72327e-06	2.18031e-05	0.107929	0.16383	0.510318	0.6284	Yes	Yes	No
Gene	ENSG00000088298.13_5	ENSG00000088298.13_5	Conditional 1	VAR_20_33721356_A_G	Atrium	0.694533	0.103927	3.43683e-11	6.1966e-07	1.00578	0.274427	0.000319165	0.00243733	0.42105	0.162074	0.00955953	0.0251141	Yes	No	Yes
Gene	ENSG00000088298.13_5	ENSG00000088298.13_5	Conditional 2	VAR_20_33752110_G_T	cardiac muscle	0.712769	0.141825	4.22117e-07	0.00761076	1.24091	0.292463	3.15235e-05	0.000302323	0.290205	0.212619	0.173226	0.291271	Yes	Yes	No
Gene	ENSG00000088298.13_5	ENSG00000088298.13_5	Conditional 2	VAR_20_33752110_G_T	Heart	0.622278	0.105889	4.169e-09	7.5167e-05	1.16349	0.243803	2.49696e-06	2.01072e-05	0.248265	0.182024	0.173173	0.277169	Yes	Yes	No
Gene	ENSG00000088298.13_5	ENSG00000088298.13_5	Conditional 2	VAR_20_33752110_G_T	Atrium	0.703334	0.128331	3.72217e-08	0.000671107	0.987191	0.332058	0.00332336	0.0171578	0.626615	0.180215	0.00053548	0.00211946	Yes	No	Yes
Gene	ENSG00000088854.12_5	ENSG00000088854.12_5	Primary	VAR_20_3355567_T_C	Arteria	-0.297782	0.0609942	1.10163e-06	0.0198623	-0.471771	0.110625	2.57992e-05	0.000163638	-0.40107	0.131189	0.00233167	0.00778793	Yes	No	Yes
Gene	ENSG00000088854.12_5	ENSG00000088854.12_5	Primary	VAR_20_3355567_T_C	immune	-2.68975	0.35679	1.11705e-13	2.01405e-09	-0.449933	0.129348	0.00059866	0.00358123	-0.361766	0.166089	0.0303693	0.101588	Yes	Yes	No
Gene	ENSG00000089063.15_6	ENSG00000089063.15_6	Primary	VAR_20_5081049_T_C	Arteria	0.257028	0.0415076	6.67835e-10	1.20411e-05	0.695862	0.111212	1.14565e-09	1.58893e-08	0.676917	0.111768	2.42984e-09	3.09612e-08	Yes	No	Yes
Gene	ENSG00000089063.15_6	ENSG00000089063.15_6	Primary	VAR_20_5081049_T_C	cardiac neuron	6.97313	0.959592	4.7418e-13	8.54946e-09	1.06868	0.15644	6.87124e-11	3.52015e-09	0.215146	0.160489	0.181331	0.35696	Yes	Yes	No
Gene	ENSG00000089063.15_6	ENSG00000089063.15_6	Primary	VAR_20_5081049_T_C	endocardial	2.42812	0.478524	3.80436e-07	0.00685927	0.523798	0.179461	0.0038486	0.0221647	0.500088	0.13223	0.00019649	0.00155519	Yes	No	Yes
Gene	ENSG00000089063.15_6	ENSG00000089063.15_6	Primary	VAR_20_5081049_T_C	smooth muscle	0.481628	0.0682077	2.78741e-12	5.02571e-08	0.677675	0.125728	1.68256e-07	2.17935e-06	0.220754	0.134965	0.103225	0.226694	Yes	Yes	No
Gene	ENSG00000089063.15_6	ENSG00000089063.15_6	Primary	VAR_20_5081049_T_C	iPSC-CVPC	0.628533	0.0901915	1.60507e-12	2.89394e-08	1.4283	0.157336	2.06376e-16	2.0672e-14	0.503295	0.0866851	9.29079e-09	7.72305e-08	Yes	No	Yes
Gene	ENSG00000089335.21_6	ENSG00000089335.21_6	Primary	VAR_19_35135509_T_G	Heart	-0.406228	0.0832696	9.52068e-07	0.0171658	-0.829128	0.190041	1.60724e-05	0.000109934	-0.785454	0.184435	2.43284e-05	0.000153157	Yes	No	Yes
Gene	ENSG00000089737.17_6	ENSG00000089737.17_6	Primary	VAR_14_94508648_A_G	iPSC-CVPC	-0.493899	0.0805441	6.00502e-10	1.08271e-05	-0.618859	0.230072	0.0078287	0.0433246	-0.327567	0.0955084	0.000635783	0.00217641	Yes	No	Yes
Gene	ENSG00000089737.17_6	ENSG00000089737.17_6	Conditional 2	VAR_14_94531058_G_A	Adult	-0.601255	0.0956521	1.94592e-10	3.5085e-06	-0.289255	0.101816	0.00461446	0.0122315	-0.670592	0.257217	0.0099057	0.0516632	Yes	Yes	No
Gene	ENSG00000089737.17_6	ENSG00000089737.17_6	Conditional 3	VAR_14_94528146_G_C	iPSC-CVPC	-0.497004	0.0887464	1.62102e-08	0.00029227	-0.666773	0.242331	0.00654633	0.0378666	-0.392398	0.100024	9.50999e-05	0.000400245	Yes	No	Yes
Gene	ENSG00000089818.18_6	ENSG00000089818.18_6	Primary	VAR_12_8249050_C_G	Arteria	0.82729	0.0847313	6.29572e-22	1.13512e-17	1.0749	0.109837	3.76921e-20	1.6104e-18	0.56471	0.123144	5.48752e-06	3.82598e-05	Yes	No	Yes
Gene	ENSG00000089818.18_6	ENSG00000089818.18_6	Primary	VAR_12_8249050_C_G	Aorta	0.74346	0.0929498	4.00611e-15	7.22302e-11	1.1513	0.143522	5.70081e-14	2.08914e-12	0.611766	0.10733	1.73466e-08	1.72795e-07	Yes	No	Yes
Gene	ENSG00000089818.18_6	ENSG00000089818.18_6	Primary	VAR_12_8249050_C_G	smooth muscle	1.52466	0.144431	4.90585e-25	8.84525e-21	1.19237	0.127961	7.96755e-18	4.16391e-16	0.232059	0.154179	0.133607	0.272318	Yes	Yes	No
Gene	ENSG00000090238.12_6	ENSG00000090238.12_6	Primary	VAR_16_30049053_GC_G	Adult	-0.308978	0.0415053	6.04347e-14	1.08964e-09	0.196838	0.0830421	0.0180128	0.0389834	-0.108555	0.106849	0.311025	0.54051	Yes	Yes	No
Gene	ENSG00000090266.13_7	ENSG00000090266.13_7	Primary	VAR_7_140384809_T_C	cardiac neuron	-1.83777	0.970503	5.42225e-13	9.77632e-09	-0.56847	0.170809	0.00101179	0.00828833	-0.258559	0.158349	0.103812	0.244144	Yes	Yes	No
Gene	ENSG00000090316.16_5	ENSG00000090316.16_5	Primary	VAR_4_1324515_C_T	Adult	-0.652176	0.132004	5.62659e-07	0.0101447	0.663303	0.0898142	3.89508e-13	5.14493e-12	0.135187	0.176314	0.44425	0.664937	Yes	Yes	No
Gene	ENSG00000090316.16_5	ENSG00000090316.16_5	Primary	VAR_4_1324515_C_T	Arteria	0.394509	0.0789449	5.92557e-07	0.0106838	0.795706	0.128226	1.54106e-09	2.09542e-08	0.439276	0.109847	7.13915e-05	0.000378029	Yes	No	Yes
Gene	ENSG00000090376.11_5	ENSG00000090376.11_5	Primary	VAR_12_66503798_A_G	iPSC-CVPC	0.856422	0.0662256	1.41125e-37	2.54449e-33	0.843377	0.0688515	2.05438e-25	5.69854e-23	-0.0294554	0.0785541	0.707785	0.775154	Yes	Yes	No
Gene	ENSG00000090382.7_4	ENSG00000090382.7_4	Primary	VAR_12_69771911_C_A	Adult	0.424	0.0731115	3.34601e-09	6.03286e-05	-0.616857	0.0775462	6.27039e-15	9.73773e-14	0.0274527	0.114336	0.810525	0.923402	Yes	Yes	No
Gene	ENSG00000090487.11_5	ENSG00000090487.11_5	Primary	VAR_15_65284788_C_T	Adult	-0.626242	0.0904294	2.56057e-12	4.61671e-08	0.86921	0.0734212	7.26452e-30	3.08187e-28	0.360913	0.108615	0.00108152	0.00911206	Yes	No	Yes
Gene	ENSG00000090487.11_5	ENSG00000090487.11_5	Conditional 1	VAR_15_65261001_A_T	Adult	0.531684	0.0950965	1.74478e-08	0.000314584	-0.807466	0.0794483	7.0274e-23	1.98907e-21	-0.422535	0.117433	0.000415259	0.00408017	Yes	No	Yes
Gene	ENSG00000090487.11_5	ENSG00000090487.11_5	Conditional 2	VAR_15_65280748_G_A	Adult	0.542492	0.0972425	1.7978e-08	0.000324143	-0.874109	0.0769143	8.20717e-28	3.16187e-26	-0.346671	0.112032	0.00229082	0.0168311	Yes	No	Yes
Gene	ENSG00000090530.10_6	ENSG00000090530.10_6	Primary	VAR_3_189745071_T_C	Heart	-0.51121	0.0829369	5.54383e-10	9.99552e-06	-0.52563	0.112656	4.10674e-06	3.17924e-05	0.0501795	0.0995328	0.614365	0.71733	Yes	Yes	No
Gene	ENSG00000090530.10_6	ENSG00000090530.10_6	Primary	VAR_3_189745071_T_C	Ventricle	-0.607618	0.0937886	7.98625e-11	1.43992e-06	-0.708966	0.165905	2.7953e-05	0.000302698	0.0983992	0.108664	0.36548	0.475132	Yes	Yes	No
Gene	ENSG00000090661.12_5	ENSG00000090661.12_5	Primary	VAR_19_8274040_G_C	Adult	-0.600696	0.105475	8.31988e-09	0.000150007	1.01652	0.085904	7.67817e-30	3.24209e-28	0.288659	0.130643	0.0284135	0.111199	Yes	Yes	No
Gene	ENSG00000090661.12_5	ENSG00000090661.12_5	Primary	VAR_19_8274040_G_C	Arteria	0.522224	0.0676884	1.40501e-14	2.53324e-10	1.25841	0.126137	8.54267e-21	3.87971e-19	0.564275	0.105811	1.36221e-07	1.31834e-06	Yes	No	Yes
Gene	ENSG00000090661.12_5	ENSG00000090661.12_5	Primary	VAR_19_8274040_G_C	Coronary	0.467715	0.0950554	9.26951e-07	0.0167129	1.415	0.226445	6.18121e-09	3.11305e-07	0.719391	0.0870762	5.57698e-16	1.1235e-14	Yes	No	Yes
Gene	ENSG00000090661.12_5	ENSG00000090661.12_5	Primary	VAR_19_8274040_G_C	fibroblast	3.85476	0.750366	2.89731e-07	0.00522385	1.19784	0.163603	3.68603e-12	1.80596e-10	0.253011	0.14246	0.076762	0.179068	Yes	Yes	No
Gene	ENSG00000090661.12_5	ENSG00000090661.12_5	Primary	VAR_19_8274040_G_C	immune	3.24738	0.431125	5.28562e-14	9.52997e-10	1.14978	0.149565	3.84061e-13	1.43664e-11	0.196563	0.140341	0.162621	0.327891	Yes	Yes	No
Gene	ENSG00000090661.12_5	ENSG00000090661.12_5	Primary	VAR_19_8274040_G_C	smooth muscle	0.742046	0.121439	7.57257e-10	1.36533e-05	1.40493	0.150479	7.02454e-18	3.68176e-16	0.703638	0.14059	1.08168e-06	1.5405e-05	Yes	No	Yes
Gene	ENSG00000090863.12_5	ENSG00000090863.12_5	Primary	VAR_16_74536300_A_G	Ventricle	-0.571451	0.0737587	7.36642e-15	1.32817e-10	-0.503921	0.170966	0.00352491	0.0182417	-0.0354438	0.119678	0.767193	0.83228	Yes	Yes	No
Gene	ENSG00000090971.5_4	ENSG00000090971.5_4	Primary	VAR_19_55999142_C_G	Arteria	0.579773	0.0704621	2.60619e-16	4.69896e-12	0.696454	0.113334	2.17448e-09	2.89342e-08	-0.098316	0.119412	0.410637	0.530928	Yes	Yes	No
Gene	ENSG00000090971.5_4	ENSG00000090971.5_4	Primary	VAR_19_55999142_C_G	Aorta	0.456355	0.0820705	2.3306e-08	0.000420208	0.68899	0.113242	4.98488e-09	8.75144e-08	0.0174518	0.117315	0.881783	0.918408	Yes	Yes	No
Gene	ENSG00000090971.5_4	ENSG00000090971.5_4	Primary	VAR_19_55999142_C_G	smooth muscle	0.979867	0.124543	2.72047e-14	4.90501e-10	0.638169	0.144629	1.54474e-05	0.000131128	0.06604	0.148116	0.656096	0.786007	Yes	Yes	No
Gene	ENSG00000091136.14_6	ENSG00000091136.14_6	Primary	VAR_7_107614930_T_C	Adult	0.603425	0.0905111	1.58243e-11	2.85311e-07	-0.719074	0.101297	2.82457e-12	3.448e-11	0.234828	0.194616	0.229177	0.448303	Yes	Yes	No
Gene	ENSG00000091136.14_6	ENSG00000091136.14_6	Primary	VAR_7_107614930_T_C	Arteria	-0.323891	0.0633397	3.03787e-07	0.00547728	-0.902712	0.164562	7.91694e-08	8.19888e-07	-0.314285	0.106525	0.00329565	0.0104485	Yes	No	Yes
Gene	ENSG00000091592.16_7	ENSG00000091592.16_7	Primary	VAR_17_5446616_G_A	smooth muscle	0.384534	0.0808976	1.77181e-06	0.0319458	0.372739	0.118993	0.00194898	0.00870453	-0.00848203	0.10974	0.938455	0.966656	Yes	Yes	No
Gene	ENSG00000092036.18_6	ENSG00000092036.18_6	Primary	VAR_14_23416252_C_G	immune	-2.08901	0.401013	1.7761e-07	0.00320231	-1.0011	0.126571	9.44311e-14	3.81747e-12	-0.6055	0.181989	0.00101518	0.00740346	Yes	No	Yes
Gene	ENSG00000092094.11_6	ENSG00000092094.11_6	Primary	VAR_14_20917442_A_T	Adult	-0.522028	0.0979608	6.82331e-08	0.00123024	0.885692	0.0759287	4.17981e-29	1.69734e-27	0.114365	0.126044	0.365449	0.595574	Yes	Yes	No
Gene	ENSG00000092096.17_6	ENSG00000092096.17_6	Primary	VAR_14_23812237_G_C	iPSC-CVPC	-0.487183	0.0586626	5.86959e-17	1.05829e-12	-0.806874	0.155353	5.59327e-07	1.27816e-05	0.0244613	0.109538	0.82335	0.869342	Yes	Yes	No
Gene	ENSG00000092929.11_7	ENSG00000092929.11_7	Primary	VAR_17_73973477_T_C	fibroblast	-1.07455	1.86415	2.31408e-07	0.00417229	-0.819023	0.239695	0.000743704	0.00545081	0.284572	0.259123	0.273007	0.440318	Yes	Yes	No
Gene	ENSG00000093072.18_11	ENSG00000093072.18_11	Primary	VAR_22_17680519_A_C	cardiac muscle	0.934424	0.0650331	9.49677e-43	1.71227e-38	1.8978	0.112516	1.25703e-42	8.09438e-40	1.03459	0.118135	1.11507e-16	3.95391e-15	Yes	No	Yes
Gene	ENSG00000093072.18_11	ENSG00000093072.18_11	Primary	VAR_22_17680519_A_C	Heart	0.58733	0.0521723	6.03721e-28	1.08851e-23	1.60225	0.0847817	1.70641e-58	5.69751e-56	1.34092	0.0874706	3.5952e-44	7.45074e-42	Yes	No	Yes
Gene	ENSG00000093072.18_11	ENSG00000093072.18_11	Primary	VAR_22_17680519_A_C	Ventricle	0.597512	0.0556536	1.00004e-25	1.80307e-21	1.7337	0.121394	9.12538e-34	3.42772e-31	1.37898	0.0839541	8.67078e-52	1.37135e-49	Yes	No	Yes
Gene	ENSG00000093072.18_11	ENSG00000093072.18_11	Conditional 1	VAR_22_17680306_T_TCCTCCCTCCCCTCCTCTATCCTCTTCC	cardiac muscle	0.876679	0.0754924	8.71742e-30	1.57175e-25	1.64813	0.149936	4.94906e-23	5.75687e-21	1.04093	0.121524	4.38338e-16	1.47724e-14	Yes	No	Yes
Gene	ENSG00000093072.18_11	ENSG00000093072.18_11	Conditional 1	VAR_22_17680306_T_TCCTCCCTCCCCTCCTCTATCCTCTTCC	Heart	0.584908	0.0579524	5.00466e-23	9.0234e-19	1.40682	0.105376	2.79321e-34	2.66463e-32	1.16861	0.0990174	1.05425e-28	8.3369e-27	Yes	No	Yes
Gene	ENSG00000093072.18_11	ENSG00000093072.18_11	Conditional 1	VAR_22_17680306_T_TCCTCCCTCCCCTCCTCTATCCTCTTCC	Ventricle	0.532321	0.0643348	2.72928e-16	4.92089e-12	1.51553	0.153063	1.48848e-19	1.37627e-17	1.22901	0.0942768	4.70181e-35	3.50304e-33	Yes	No	Yes
Gene	ENSG00000095002.15_6	ENSG00000095002.15_6	Primary	VAR_2_47678825_T_TTTC	Arteria	0.736863	0.0793555	4.0947e-20	7.38274e-16	1.28995	0.17018	3.13139e-13	6.8105e-12	-0.58614	0.216305	0.00692136	0.0195018	Yes	No	Yes
Gene	ENSG00000095002.15_6	ENSG00000095002.15_6	Primary	VAR_2_47678825_T_TTTC	Aorta	0.692811	0.0827813	1.03593e-16	1.86779e-12	1.36214	0.205758	2.59968e-10	5.68149e-09	-0.298103	0.206179	0.148645	0.235362	Yes	Yes	No
Gene	ENSG00000095002.15_6	ENSG00000095002.15_6	Primary	VAR_2_47678825_T_TTTC	smooth muscle	1.32106	0.129371	1.42374e-23	2.567e-19	1.46028	0.20426	1.04641e-11	2.62403e-10	0.138058	0.218604	0.528287	0.688677	Yes	Yes	No
Gene	ENSG00000095209.12_8	ENSG00000095209.12_8	Primary	VAR_9_108464742_G_A	iPSC-CVPC	0.518233	0.103791	1.26651e-07	0.00228352	0.302098	0.0979464	0.00236576	0.0172901	-0.245391	0.157513	0.119659	0.18925	Yes	Yes	No
Gene	ENSG00000095485.18_6	ENSG00000095485.18_6	Primary	VAR_10_101953705_A_C	Adult	-0.633564	0.130124	6.94908e-07	0.0125292	0.969489	0.0786915	5.21957e-32	2.48965e-30	0.45056	0.159559	0.00528702	0.0322152	Yes	No	Yes
Gene	ENSG00000095713.14_7	ENSG00000095713.14_7	Primary	VAR_10_99677094_C_A	cardiac muscle	-0.996048	0.142947	4.09227e-12	7.37837e-08	-0.972164	0.179899	1.56993e-07	2.53183e-06	-0.228407	0.168197	0.175412	0.294031	Yes	Yes	No
Gene	ENSG00000095713.14_7	ENSG00000095713.14_7	Primary	VAR_10_99677094_C_A	Heart	-0.832842	0.102231	5.44111e-16	9.81032e-12	-1.04626	0.148204	6.70204e-12	1.24063e-10	-0.141888	0.167257	0.396641	0.520711	Yes	Yes	No
Gene	ENSG00000095713.14_7	ENSG00000095713.14_7	Primary	VAR_10_99677094_C_A	Ventricle	-1.07705	0.121029	1.09256e-18	1.96988e-14	-1.21971	0.144139	2.79264e-15	1.66726e-13	-0.314246	0.125995	0.0128487	0.0309792	Yes	No	Yes
Gene	ENSG00000095713.14_7	ENSG00000095713.14_7	Conditional 1	VAR_10_99635324_G_A	Heart	0.462269	0.0891936	1.71557e-07	0.00309317	0.525039	0.132433	8.60354e-05	0.000493547	-0.0602593	0.131422	0.646769	0.744552	Yes	Yes	No
Gene	ENSG00000095917.14_5	ENSG00000095917.14_5	Primary	VAR_16_1294822_A_G	Adult	-1.80842	0.219715	1.28353e-17	2.3142e-13	1.72934	0.081098	6.28152e-80	1.452e-77	0.126599	0.0680954	0.0646584	0.19472	Yes	Yes	No
Gene	ENSG00000095917.14_5	ENSG00000095917.14_5	Primary	VAR_16_1294822_A_G	immune	3.49929	0.684794	3.37199e-07	0.0060797	1.90513	0.158938	2.95659e-26	4.10056e-24	0.527669	0.104534	8.83475e-07	1.71835e-05	Yes	No	Yes
Gene	ENSG00000095917.14_5	ENSG00000095917.14_5	Conditional 2	VAR_16_1303757_A_ACTC	Adult	-1.44231	0.216242	1.75157e-11	3.15808e-07	1.26064	0.0923629	3.29217e-38	2.02586e-36	0.0913734	0.0680619	0.181142	0.385995	Yes	Yes	No
Gene	ENSG00000095917.14_5	ENSG00000095917.14_5	Conditional 2	VAR_16_1303757_A_ACTC	immune	3.62316	0.674504	8.19169e-08	0.00147696	1.15972	0.178725	4.90592e-10	1.17625e-08	0.494711	0.10718	6.38427e-06	9.90606e-05	Yes	No	Yes
Gene	ENSG00000096092.6_4	ENSG00000096092.6_4	Primary	VAR_6_52593637_C_A	Arteria	0.367416	0.0647669	8.65938e-09	0.000156129	0.363728	0.126774	0.00436624	0.0145568	0.169955	0.101002	0.0929446	0.165379	Yes	Yes	No
Gene	ENSG00000096092.6_4	ENSG00000096092.6_4	Primary	VAR_6_52593637_C_A	Aorta	0.396798	0.070753	1.65886e-08	0.000299093	0.511657	0.153287	0.000987669	0.00501766	0.041266	0.110082	0.707868	0.78531	Yes	Yes	No
Gene	ENSG00000096092.6_4	ENSG00000096092.6_4	Primary	VAR_6_52593637_C_A	smooth muscle	0.76297	0.11404	2.20356e-11	3.97301e-07	0.376584	0.144825	0.00989302	0.0333624	0.359048	0.164341	0.0298736	0.090677	Yes	Yes	No
Gene	ENSG00000096872.16_6	ENSG00000096872.16_6	Primary	VAR_9_26975149_G_T	Adult	-1.21132	0.159889	3.30439e-16	5.95781e-12	1.04776	0.172605	1.9876e-09	1.78647e-08	-0.0021877	0.132623	0.986857	1	Yes	Yes	No
Gene	ENSG00000096872.16_6	ENSG00000096872.16_6	Primary	VAR_9_26975149_G_T	fibroblast	10.3856	1.44122	2.42622e-16	4.37448e-12	1.19239	0.2581	6.26795e-06	9.06991e-05	0.620293	0.164477	0.000196204	0.00157856	Yes	No	Yes
Gene	ENSG00000096872.16_6	ENSG00000096872.16_6	Primary	VAR_9_26975149_G_T	immune	6.16376	1.1394	3.05437e-08	0.000550703	1.19732	0.205052	1.69562e-08	3.07566e-07	0.659323	0.181193	0.000335373	0.00301285	Yes	No	Yes
Gene	ENSG00000099282.10_5	ENSG00000099282.10_5	Primary	VAR_10_71186742_C_T	cardiac muscle	0.597623	0.0723987	1.47541e-16	2.66016e-12	0.536978	0.0963938	6.78992e-08	1.19241e-06	0.0504905	0.15818	0.749782	0.831605	Yes	Yes	No
Gene	ENSG00000099282.10_5	ENSG00000099282.10_5	Primary	VAR_10_71186742_C_T	Heart	0.504266	0.0544803	7.10192e-20	1.28048e-15	0.552961	0.0843708	1.59941e-10	2.47107e-09	-0.0320449	0.134864	0.812277	0.871643	Yes	Yes	No
Gene	ENSG00000099282.10_5	ENSG00000099282.10_5	Primary	VAR_10_71186742_C_T	Ventricle	0.406497	0.0659859	8.88432e-10	1.60184e-05	0.619049	0.120237	5.53123e-07	9.04154e-06	0.114659	0.105435	0.277187	0.383935	Yes	Yes	No
Gene	ENSG00000099290.17_6	ENSG00000099290.17_6	Primary	VAR_10_51804949_G_A	Atrium	-0.325813	0.0662507	1.12267e-06	0.0202417	-2.50254	0.175235	4.30495e-32	1.68735e-29	-1.63079	0.0596708	2.0967e-115	3.1503e-112	Yes	No	Yes
Gene	ENSG00000099290.17_6	ENSG00000099290.17_6	Conditional 1	VAR_10_51894252_CG_C	Atrium	-0.410915	0.0806266	3.98274e-07	0.00718089	-1.94307	0.268095	9.7926e-12	3.86726e-10	-1.37496	0.0913099	4.31629e-45	5.05342e-43	Yes	No	Yes
Gene	ENSG00000099290.17_6	ENSG00000099290.17_6	Conditional 2	VAR_10_51806547_G_A	Atrium	-0.416421	0.0833709	6.52904e-07	0.0117719	-1.73444	0.2674	7.13949e-10	2.11719e-08	-1.16718	0.0947907	6.33285e-32	4.10724e-30	Yes	No	Yes
Gene	ENSG00000099330.9_4	ENSG00000099330.9_4	Primary	VAR_19_17337413_G_T	cardiac muscle	0.639681	0.113329	2.03455e-08	0.00036683	1.18158	0.173774	8.26544e-11	2.43109e-09	0.375404	0.144545	0.00982785	0.030321	Yes	No	Yes
Gene	ENSG00000099330.9_4	ENSG00000099330.9_4	Primary	VAR_19_17337413_G_T	Heart	0.509545	0.0845132	1.67334e-09	3.01703e-05	0.909508	0.138406	1.4387e-10	2.23619e-09	0.298536	0.118945	0.0123747	0.0331574	Yes	No	Yes
Gene	ENSG00000099330.9_4	ENSG00000099330.9_4	Primary	VAR_19_17337413_G_T	Ventricle	0.535345	0.0949175	1.44642e-08	0.00026079	1.09242	0.184556	1.13236e-08	2.58109e-07	0.37318	0.103252	0.00032201	0.00128818	Yes	No	Yes
Gene	ENSG00000099804.9_4	ENSG00000099804.9_4	Primary	VAR_19_535004_T_C	immune	1.69648	0.298649	7.80118e-09	0.000140655	0.281946	0.111809	0.0123281	0.0427126	0.0167411	0.126811	0.895082	0.94503	Yes	Yes	No
Gene	ENSG00000099817.12_5	ENSG00000099817.12_5	Primary	VAR_19_1088078_G_T	Arteria	-0.47643	0.078736	1.19855e-09	2.16098e-05	-1.00903	0.166647	3.62244e-09	4.65521e-08	-0.600326	0.129286	4.19696e-06	2.98153e-05	Yes	No	Yes
Gene	ENSG00000099817.12_5	ENSG00000099817.12_5	Primary	VAR_19_1088078_G_T	smooth muscle	-0.93801	0.138075	1.1081e-11	1.99791e-07	-1.03214	0.18328	4.97932e-08	7.11886e-07	-0.57899	0.152107	0.000179014	0.00141375	Yes	No	Yes
Gene	ENSG00000099817.12_5	ENSG00000099817.12_5	Conditional 4	VAR_19_1093668_C_G	Aorta	0.402079	0.0827406	1.20495e-06	0.0217252	0.54454	0.172515	0.00181532	0.00840098	0.0824742	0.123866	0.505726	0.612167	Yes	Yes	No
Gene	ENSG00000099821.14_5	ENSG00000099821.14_5	Primary	VAR_19_636375_A_G	iPSC-CVPC	-0.836656	0.0983876	1.0571e-17	1.90595e-13	-0.665645	0.201082	0.00112815	0.00943438	-0.00815109	0.0992199	0.934547	0.952832	Yes	Yes	No
Gene	ENSG00000099889.14_6	ENSG00000099889.14_6	Primary	VAR_22_19984211_C_T	Arteria	-0.569973	0.0535289	1.74107e-25	3.13915e-21	-0.740153	0.129229	2.19734e-08	2.4917e-07	-0.0278754	0.0977251	0.775554	0.843991	Yes	Yes	No
Gene	ENSG00000099889.14_6	ENSG00000099889.14_6	Primary	VAR_22_19984211_C_T	Aorta	-0.632238	0.0601678	1.53419e-24	2.76615e-20	-0.779519	0.140366	7.86428e-08	1.12623e-06	-0.074296	0.0975293	0.446434	0.556307	Yes	Yes	No
Gene	ENSG00000099889.14_6	ENSG00000099889.14_6	Primary	VAR_22_19984211_C_T	immune	-3.37495	0.394847	1.04431e-18	1.88289e-14	-0.78624	0.185459	3.19914e-05	0.000279866	0.0237774	0.140638	0.865885	0.928451	Yes	Yes	No
Gene	ENSG00000099889.14_6	ENSG00000099889.14_6	Primary	VAR_22_19984211_C_T	smooth muscle	-0.974735	0.0912535	1.80677e-25	3.2576e-21	-0.705614	0.130829	1.65437e-07	2.14546e-06	0.199698	0.147967	0.178412	0.332689	Yes	Yes	No
Gene	ENSG00000099937.11_4	ENSG00000099937.11_4	Primary	VAR_22_21132154_C_T	Arteria	0.528053	0.0940931	1.90151e-08	0.000342842	0.773878	0.107159	3.2246e-12	6.19164e-11	0.0230549	0.110471	0.834755	0.886113	Yes	Yes	No
Gene	ENSG00000099937.11_4	ENSG00000099937.11_4	Primary	VAR_22_21132154_C_T	Coronary	0.690776	0.128823	6.87466e-08	0.0012395	1.02169	0.163349	6.00694e-09	3.03995e-07	0.151937	0.100827	0.132213	0.20832	Yes	Yes	No
Gene	ENSG00000099937.11_4	ENSG00000099937.11_4	Primary	VAR_22_21132154_C_T	fibroblast	5.90571	0.960659	6.45014e-10	1.16296e-05	0.770814	0.137248	5.38356e-08	1.24603e-06	-0.157594	0.175483	0.369887	0.542906	Yes	Yes	No
Gene	ENSG00000099937.11_4	ENSG00000099937.11_4	Primary	VAR_22_21132154_C_T	immune	4.8667	0.669075	3.02348e-13	5.45134e-09	0.807882	0.138625	1.79924e-08	3.24728e-07	-0.0670127	0.182848	0.714319	0.831729	Yes	Yes	No
Gene	ENSG00000099974.8_5	ENSG00000099974.8_5	Primary	VAR_22_24269459_G_T	iPSC-CVPC	-0.900747	0.0663608	1.95528e-42	3.52537e-38	-0.932455	0.0722381	2.4868e-27	8.00661e-25	0.00945265	0.0753558	0.900207	0.928406	Yes	Yes	No
Gene	ENSG00000099984.11_6	ENSG00000099984.11_6	Primary	VAR_22_24266831_G_C	Atrium	-0.393642	0.069242	1.63307e-08	0.000294442	-2.24293	0.139196	1.23732e-37	9.69949e-35	-1.82441	0.0725586	2.95365e-102	2.3154e-99	Yes	No	Yes
Gene	ENSG00000099984.11_6	ENSG00000099984.11_6	Conditional 1	VAR_22_24311474_G_A	cardiac muscle	0.913318	0.172753	1.26318e-07	0.00227751	2.62106	0.304889	1.07009e-15	5.7082e-14	2.34526	0.237984	3.22806e-20	1.62575e-18	Yes	No	Yes
Gene	ENSG00000099984.11_6	ENSG00000099984.11_6	Conditional 1	VAR_22_24311474_G_A	Heart	0.754578	0.132084	1.21031e-08	0.000218219	2.83323	0.203461	1.1328e-36	1.23038e-34	2.30726	0.193652	3.64825e-29	2.89771e-27	Yes	No	Yes
Gene	ENSG00000099984.11_6	ENSG00000099984.11_6	Conditional 1	VAR_22_24311474_G_A	Atrium	0.650199	0.133882	1.33045e-06	0.023988	2.89373	0.288124	2.2336e-19	2.20065e-17	2.44739	0.158073	2.92784e-47	3.71753e-45	Yes	No	Yes
Gene	ENSG00000099984.11_6	ENSG00000099984.11_6	Conditional 2	VAR_22_24341250_A_G	Atrium	-0.390104	0.0819188	2.10381e-06	0.0379318	-1.96515	0.185744	6.06648e-21	7.01145e-19	-1.66888	0.0917957	1.06272e-61	2.48841e-59	Yes	No	Yes
Gene	ENSG00000099984.11_6	ENSG00000099984.11_6	Conditional 4	VAR_22_24266726_T_C	Atrium	-0.36897	0.0721591	3.66146e-07	0.0066016	-2.03177	0.154418	1.11787e-28	2.72368e-26	-1.73339	0.0759896	2.41441e-88	1.40425e-85	Yes	No	Yes
Gene	ENSG00000099994.11_4	ENSG00000099994.11_4	Primary	VAR_22_24516291_C_T	Ventricle	0.503819	0.086218	5.50149e-09	9.91919e-05	1.1912	0.171656	3.76566e-11	1.2957e-09	0.568574	0.207135	0.0062018	0.0167543	Yes	No	Yes
Gene	ENSG00000099999.15_9	ENSG00000099999.15_9	Primary	VAR_22_30771458_T_C	cardiac muscle	1.81406	0.126626	1.90695e-43	3.43824e-39	1.68106	0.165067	1.77348e-20	1.59084e-18	-0.0430285	0.143092	0.763831	0.842316	Yes	Yes	No
Gene	ENSG00000099999.15_9	ENSG00000099999.15_9	Primary	VAR_22_30771458_T_C	Heart	1.36735	0.094192	1.41666e-44	2.55423e-40	1.64139	0.151062	1.77816e-24	9.92578e-23	0.0475261	0.116294	0.682946	0.774585	Yes	Yes	No
Gene	ENSG00000099999.15_9	ENSG00000099999.15_9	Primary	VAR_22_30771458_T_C	Atrium	1.16758	0.117485	1.59015e-22	2.86704e-18	1.8014	0.21203	5.12317e-15	3.03851e-13	0.506036	0.114533	1.13801e-05	6.83262e-05	Yes	No	Yes
Gene	ENSG00000099999.15_9	ENSG00000099999.15_9	Primary	VAR_22_30771458_T_C	Ventricle	0.736119	0.117469	3.26893e-10	5.89389e-06	1.56058	0.202606	3.66464e-13	1.66432e-11	0.497158	0.108168	5.07478e-06	3.14535e-05	Yes	No	Yes
Gene	ENSG00000100024.15_5	ENSG00000100024.15_5	Primary	VAR_22_24843594_C_G	immune	-2.40599	0.489657	7.29484e-07	0.0131526	-0.323917	0.107337	0.00282111	0.0131061	-0.0450525	0.112677	0.689633	0.815831	Yes	Yes	No
Gene	ENSG00000100058.12_4	ENSG00000100058.12_4	Primary	VAR_22_25864635_C_CCT	iPSC-CVPC	2.1584	0.269591	1.04977e-15	1.89274e-11	3.49191	0.184713	1.99046e-44	2.76061e-41	1.68608	0.128603	1.19289e-35	6.65877e-34	Yes	No	Yes
Gene	ENSG00000100058.12_4	ENSG00000100058.12_4	Conditional 1	VAR_22_26277846_TG_T	iPSC-CVPC	1.263	0.274122	2.06583e-06	0.037247	0.729213	0.228151	0.00164787	0.0128731	0.26492	0.155514	0.0888684	0.148141	Yes	Yes	No
Gene	ENSG00000100097.12_4	ENSG00000100097.12_4	Primary	VAR_22_38062112_C_G	cardiac muscle	-0.435418	0.0548527	3.1591e-15	5.69587e-11	-0.40306	0.088494	8.35085e-06	9.30568e-05	-0.138084	0.105421	0.191179	0.313302	Yes	Yes	No
Gene	ENSG00000100097.12_4	ENSG00000100097.12_4	Primary	VAR_22_38062112_C_G	Heart	-0.395962	0.0387478	6.67939e-24	1.20429e-19	-0.430714	0.0633593	3.53914e-11	5.98038e-10	0.0992258	0.163445	0.544051	0.657327	Yes	Yes	No
Gene	ENSG00000100097.12_4	ENSG00000100097.12_4	Primary	VAR_22_38062112_C_G	Atrium	-0.2638	0.0460077	9.66775e-09	0.00017431	-0.351706	0.0822457	2.97972e-05	0.000318083	-0.0848261	0.117523	0.470649	0.584221	Yes	Yes	No
Gene	ENSG00000100097.12_4	ENSG00000100097.12_4	Primary	VAR_22_38062112_C_G	Ventricle	-0.263755	0.0459774	9.44681e-09	0.000170326	-0.489428	0.0899066	1.30574e-07	2.4346e-06	-0.0377716	0.123546	0.759898	0.826903	Yes	Yes	No
Gene	ENSG00000100106.22_9	ENSG00000100106.22_9	Primary	VAR_22_38156183_T_A	Aorta	0.36817	0.0630909	5.86921e-09	0.000105822	1.24712	0.158994	1.74702e-13	5.96569e-12	0.771691	0.105202	5.84457e-13	1.00455e-11	Yes	No	Yes
Gene	ENSG00000100106.22_9	ENSG00000100106.22_9	Primary	VAR_22_38156183_T_A	smooth muscle	0.501094	0.0994112	4.73758e-07	0.00854187	1.43066	0.157744	4.40552e-17	2.15262e-15	0.671217	0.181409	0.000267343	0.00200094	Yes	No	Yes
Gene	ENSG00000100106.22_9	ENSG00000100106.22_9	Conditional 1	VAR_22_38138379_G_C	Aorta	-0.361176	0.0679102	1.05417e-07	0.00190067	-1.23325	0.166441	2.53559e-12	7.50683e-11	-0.775204	0.110116	4.41262e-12	6.94233e-11	Yes	No	Yes
Gene	ENSG00000100211.10_3	ENSG00000100211.10_3	Primary	VAR_22_38986248_G_A	Arteria	-0.788012	0.058951	9.38173e-38	1.69153e-33	-0.784829	0.129767	3.76571e-09	4.82556e-08	0.248202	0.115458	0.0319686	0.0697981	Yes	Yes	No
Gene	ENSG00000100211.10_3	ENSG00000100211.10_3	Primary	VAR_22_38986248_G_A	Aorta	-0.58331	0.0660352	3.02139e-18	5.44757e-14	-0.759756	0.144609	3.45059e-07	4.32644e-06	0.0616049	0.10722	0.56576	0.666732	Yes	Yes	No
Gene	ENSG00000100211.10_3	ENSG00000100211.10_3	Primary	VAR_22_38986248_G_A	Coronary	-0.557736	0.0867144	1.72771e-10	3.11506e-06	-0.826541	0.256864	0.00165148	0.0147626	-0.0516952	0.0961612	0.591003	0.682561	Yes	Yes	No
Gene	ENSG00000100211.10_3	ENSG00000100211.10_3	Primary	VAR_22_38986248_G_A	endocardial	-4.36314	0.654026	2.01426e-11	3.63171e-07	-0.66322	0.143811	6.49656e-06	0.000113063	0.0767605	0.158672	0.628991	0.76616	Yes	Yes	No
Gene	ENSG00000100211.10_3	ENSG00000100211.10_3	Primary	VAR_22_38986248_G_A	immune	-4.14471	0.389002	1.46403e-25	2.63964e-21	-0.64424	0.150356	2.64905e-05	0.000236564	0.537841	0.183293	0.00366679	0.0205729	Yes	No	Yes
Gene	ENSG00000100211.10_3	ENSG00000100211.10_3	Primary	VAR_22_38986248_G_A	smooth muscle	-1.25054	0.105078	2.32776e-31	4.19696e-27	-0.935803	0.139301	1.32724e-10	2.86931e-09	0.27336	0.157526	0.0839658	0.194915	Yes	Yes	No
Gene	ENSG00000100211.10_3	ENSG00000100211.10_3	Primary	VAR_22_38986248_G_A	iPSC-CVPC	0.551373	0.0832153	1.45441e-11	2.62231e-07	0.321332	0.120466	0.00834922	0.0454793	-0.312143	0.0999805	0.00186197	0.00557007	Yes	No	Yes
Gene	ENSG00000100243.21_6	ENSG00000100243.21_6	Conditional 1	VAR_22_43034175_G_A	cardiac neuron	1.92326	1.44999	2.85308e-15	5.1441e-11	1.08389	0.309325	0.000546547	0.00510847	0.275442	0.173586	0.113881	0.260248	Yes	Yes	No
Gene	ENSG00000100296.13_5	ENSG00000100296.13_5	Primary	VAR_22_29927704_T_C	Arteria	-1.40192	0.0754155	6.15744e-67	1.11019e-62	-2.52987	0.128689	1.69267e-58	6.9361e-56	-1.06554	0.101807	1.07462e-23	4.98084e-22	Yes	No	Yes
Gene	ENSG00000100296.13_5	ENSG00000100296.13_5	Primary	VAR_22_29927704_T_C	Aorta	-1.21909	0.090819	1.88558e-38	3.3997e-34	-2.52514	0.141983	8.90671e-45	6.17646e-42	-1.35303	0.0985322	2.25169e-38	1.9901e-36	Yes	No	Yes
Gene	ENSG00000100296.13_5	ENSG00000100296.13_5	Primary	VAR_22_29927704_T_C	Coronary	-0.943045	0.122795	3.18147e-14	5.73619e-10	-2.70009	0.239042	9.82881e-21	4.15995e-18	-1.46793	0.0968501	4.79526e-46	4.85722e-44	Yes	No	Yes
Gene	ENSG00000100296.13_5	ENSG00000100296.13_5	Primary	VAR_22_29927704_T_C	cardiac neuron	-10.4145	2.10521	4.83343e-07	0.00871467	-1.84768	0.20588	8.41838e-17	1.05405e-14	-1.02799	0.136215	9.23138e-13	4.58517e-11	Yes	No	Yes
Gene	ENSG00000100296.13_5	ENSG00000100296.13_5	Primary	VAR_22_29927704_T_C	endocardial	-9.0786	1.01936	1.2426e-18	2.24042e-14	-2.10094	0.195787	3.37544e-22	8.0078e-20	-1.08613	0.16834	6.03835e-10	1.6647e-08	Yes	No	Yes
Gene	ENSG00000100296.13_5	ENSG00000100296.13_5	Primary	VAR_22_29927704_T_C	fibroblast	-10.0137	0.996262	8.08208e-23	1.4572e-18	-2.12539	0.201304	1.18928e-21	1.57667e-19	-0.8538	0.153361	5.81963e-08	1.16797e-06	Yes	No	Yes
Gene	ENSG00000100296.13_5	ENSG00000100296.13_5	Primary	VAR_22_29927704_T_C	immune	-8.16438	0.599843	1.95687e-39	3.52824e-35	-2.50855	0.155915	5.24571e-40	2.05609e-37	-0.896434	0.1592	4.99422e-08	1.25938e-06	Yes	No	Yes
Gene	ENSG00000100296.13_5	ENSG00000100296.13_5	Primary	VAR_22_29927704_T_C	smooth muscle	-2.18517	0.127844	4.99989e-58	9.0148e-54	-2.55402	0.128911	2.04103e-52	2.45332e-49	-0.971998	0.148326	3.40968e-10	9.65094e-09	Yes	No	Yes
Gene	ENSG00000100296.13_5	ENSG00000100296.13_5	Conditional 1	VAR_22_29948541_AG_A	Arteria	0.779007	0.105209	2.31518e-13	4.17428e-09	1.64741	0.173408	3.41157e-19	1.32612e-17	0.502276	0.104326	1.86169e-06	1.4229e-05	Yes	No	Yes
Gene	ENSG00000100296.13_5	ENSG00000100296.13_5	Conditional 1	VAR_22_29948541_AG_A	Aorta	0.752784	0.118173	2.42395e-10	4.37038e-06	1.73773	0.209149	9.12306e-15	3.71307e-13	0.66158	0.103341	2.73001e-10	3.53606e-09	Yes	No	Yes
Gene	ENSG00000100296.13_5	ENSG00000100296.13_5	Conditional 1	VAR_22_29948541_AG_A	immune	4.32193	0.7055	1.12849e-09	2.03466e-05	1.60085	0.220581	5.44332e-12	1.75569e-10	0.436592	0.135704	0.00147261	0.0100345	Yes	No	Yes
Gene	ENSG00000100296.13_5	ENSG00000100296.13_5	Conditional 1	VAR_22_29948541_AG_A	smooth muscle	1.1111	0.182295	1.29173e-09	2.32899e-05	1.52548	0.200573	6.40573e-13	1.89337e-11	0.496344	0.148038	0.000929383	0.00571124	Yes	No	Yes
Gene	ENSG00000100299.18_5	ENSG00000100299.18_5	Primary	VAR_22_51063477_T_C	fibroblast	-6.5583	1.21089	5.42773e-08	0.00097862	-1.54766	0.302459	6.3609e-07	1.17991e-05	-1.47965	0.223181	1.59886e-10	4.78067e-09	Yes	No	Yes
Gene	ENSG00000100299.18_5	ENSG00000100299.18_5	Primary	VAR_22_51063477_T_C	Ventricle	0.623427	0.100357	5.56866e-10	1.00403e-05	-1.72456	0.334536	5.36112e-07	8.80336e-06	-1.61994	0.226657	2.16301e-12	3.35332e-11	Yes	No	Yes
Gene	ENSG00000100302.7_4	ENSG00000100302.7_4	Primary	VAR_22_35932473_T_C	Adult	0.725719	0.127163	8.75416e-09	0.000157837	-0.725394	0.116523	7.82559e-10	7.44174e-09	-0.0853987	0.105029	0.41725	0.641675	Yes	Yes	No
Gene	ENSG00000100302.7_4	ENSG00000100302.7_4	Primary	VAR_22_35932473_T_C	Arteria	-1.80627	0.070644	7.4596e-112	1.34497e-107	-1.71307	0.164485	2.64028e-22	1.35239e-20	0.0472081	0.111593	0.672417	0.763216	Yes	Yes	No
Gene	ENSG00000100302.7_4	ENSG00000100302.7_4	Primary	VAR_22_35932473_T_C	Aorta	-1.82186	0.0780896	7.03975e-97	1.26927e-92	-2.07168	0.174584	1.52727e-25	1.74283e-23	-0.178945	0.102581	0.0815032	0.146657	Yes	Yes	No
Gene	ENSG00000100302.7_4	ENSG00000100302.7_4	Primary	VAR_22_35932473_T_C	endocardial	-9.35743	0.884089	1.21124e-25	2.18387e-21	-1.11253	0.18394	5.57238e-09	2.04623e-07	0.0287846	0.194916	0.882722	0.933185	Yes	Yes	No
Gene	ENSG00000100302.7_4	ENSG00000100302.7_4	Primary	VAR_22_35932473_T_C	immune	-7.18073	0.522288	7.73078e-40	1.39386e-35	-1.7164	0.200091	1.21171e-15	6.13683e-14	0.157563	0.130462	0.228341	0.412782	Yes	Yes	No
Gene	ENSG00000100302.7_4	ENSG00000100302.7_4	Primary	VAR_22_35932473_T_C	smooth muscle	-3.15595	0.127837	7.44446e-106	1.34224e-101	-1.7942	0.188767	2.17764e-18	1.1934e-16	-0.179488	0.201483	0.373909	0.548408	Yes	Yes	No
Gene	ENSG00000100302.7_4	ENSG00000100302.7_4	Conditional 1	VAR_22_35936868_C_A	Arteria	0.473206	0.0978262	1.19333e-06	0.0215158	0.836782	0.188589	1.22324e-05	8.34751e-05	0.273783	0.118437	0.0211289	0.0495556	Yes	No	Yes
Gene	ENSG00000100302.7_4	ENSG00000100302.7_4	Conditional 1	VAR_22_35936868_C_A	Aorta	0.606496	0.104246	6.92196e-09	0.000124803	1.0482	0.218086	2.80992e-06	2.95577e-05	0.323579	0.108198	0.00287689	0.00889205	Yes	No	Yes
Gene	ENSG00000100304.13_6	ENSG00000100304.13_6	Primary	VAR_22_43583598_T_C	Adult	0.464102	0.0960046	7.77505e-07	0.0140184	-0.822051	0.0931574	7.08399e-18	1.3868e-16	-0.462306	0.153781	0.00302725	0.0210414	Yes	No	Yes
Gene	ENSG00000100336.17_5	ENSG00000100336.17_5	Primary	VAR_22_36596652_C_T	Adult	1.01541	0.15764	5.56028e-11	1.00252e-06	-1.25081	0.0789402	2.91886e-49	2.64458e-47	-0.255466	0.114711	0.0271984	0.107825	Yes	Yes	No
Gene	ENSG00000100336.17_5	ENSG00000100336.17_5	Primary	VAR_22_36596652_C_T	fibroblast	-5.0329	0.790185	1.95225e-10	3.5199e-06	-1.37862	0.151649	3.80854e-17	3.30135e-15	-0.826969	0.13445	2.5041e-09	6.35899e-08	Yes	No	Yes
Gene	ENSG00000100336.17_5	ENSG00000100336.17_5	Conditional 1	VAR_22_36597744_A_C	Adult	1.38422	0.245272	1.82813e-08	0.000329612	-1.76201	0.130986	2.89216e-37	1.71532e-35	-0.233626	0.185289	0.209006	0.422463	Yes	Yes	No
Gene	ENSG00000100336.17_5	ENSG00000100336.17_5	Conditional 2	VAR_22_36592370_C_T	Adult	0.877099	0.162601	4.43074e-08	0.000798862	-0.876727	0.0833669	2.74641e-24	8.55229e-23	-0.171135	0.109835	0.120983	0.297872	Yes	Yes	No
Gene	ENSG00000100360.15_7	ENSG00000100360.15_7	Primary	VAR_22_37171611_A_G	Arteria	-0.527315	0.0701643	9.10265e-14	1.64121e-09	-0.740568	0.106043	1.45415e-11	2.58055e-10	-0.400516	0.0921661	1.62623e-05	0.000101632	Yes	No	Yes
Gene	ENSG00000100360.15_7	ENSG00000100360.15_7	Primary	VAR_22_37171611_A_G	Aorta	-0.40502	0.078014	1.89426e-07	0.00341535	-0.694013	0.128999	1.86493e-07	2.46878e-06	-0.497074	0.0947316	2.02107e-07	1.68782e-06	Yes	No	Yes
Gene	ENSG00000100360.15_7	ENSG00000100360.15_7	Primary	VAR_22_37171611_A_G	smooth muscle	-0.85127	0.121844	2.42984e-12	4.381e-08	-0.662102	0.122538	1.57539e-07	2.05829e-06	-0.290208	0.150118	0.0543879	0.141442	Yes	Yes	No
Gene	ENSG00000100376.12_4	ENSG00000100376.12_4	Primary	VAR_22_45807538_G_C	Arteria	0.587048	0.0677464	1.14434e-17	2.06324e-13	3.16236	0.172446	4.03664e-53	1.17388e-50	2.30329	0.133934	2.28769e-54	5.70003e-52	Yes	No	Yes
Gene	ENSG00000100376.12_4	ENSG00000100376.12_4	Primary	VAR_22_45807538_G_C	Coronary	0.661873	0.0856715	2.34119e-14	4.22116e-10	3.65489	0.325549	1.44219e-20	5.65276e-18	2.4818	0.113134	1.16029e-84	4.6489e-82	Yes	No	Yes
Gene	ENSG00000100376.12_4	ENSG00000100376.12_4	Primary	VAR_22_45807538_G_C	fibroblast	5.36522	0.818317	7.47888e-11	1.34844e-06	2.77218	0.204618	1.93817e-31	5.46019e-29	2.17409	0.143078	6.45669e-39	2.98498e-36	Yes	No	Yes
Gene	ENSG00000100376.12_4	ENSG00000100376.12_4	Primary	VAR_22_45807538_G_C	immune	4.54168	0.494029	1.77169e-19	3.19436e-15	3.16769	0.209176	8.18099e-37	2.68188e-34	2.07121	0.15567	1.26075e-30	4.73568e-28	Yes	No	Yes
Gene	ENSG00000100376.12_4	ENSG00000100376.12_4	Primary	VAR_22_45807538_G_C	smooth muscle	0.925719	0.117109	4.88037e-15	8.79931e-11	3.0379	0.185308	4.92628e-41	1.93089e-38	2.61432	0.249343	2.02455e-21	1.92119e-19	Yes	No	Yes
Gene	ENSG00000100412.16_4	ENSG00000100412.16_4	Primary	VAR_22_41903743_G_T	Arteria	0.277365	0.0379631	6.38435e-13	1.1511e-08	0.354186	0.0861187	4.87702e-05	0.000289252	0.155731	0.0826317	0.0599523	0.115919	Yes	Yes	No
Gene	ENSG00000100412.16_4	ENSG00000100412.16_4	Primary	VAR_22_41903743_G_T	Aorta	0.240994	0.0439976	4.07691e-08	0.000735067	0.304855	0.094771	0.00148734	0.00710564	0.121522	0.0951834	0.202104	0.301052	Yes	Yes	No
Gene	ENSG00000100412.16_4	ENSG00000100412.16_4	Primary	VAR_22_41903743_G_T	immune	1.23272	0.268443	1.91416e-06	0.0345123	0.280475	0.103041	0.00696498	0.0269656	0.0031456	0.143471	0.982526	0.990992	Yes	Yes	No
Gene	ENSG00000100439.10_3	ENSG00000100439.10_3	Primary	VAR_14_23081223_T_C	Heart	-0.458827	0.0667604	4.59813e-12	8.29044e-08	-0.363012	0.103038	0.000472043	0.00219297	-0.062922	0.106489	0.554854	0.666845	Yes	Yes	No
Gene	ENSG00000100439.10_3	ENSG00000100439.10_3	Primary	VAR_14_23081223_T_C	Ventricle	-0.512878	0.076212	1.3246e-11	2.38825e-07	-0.477053	0.137181	0.000602326	0.00430779	-0.0998128	0.0998215	0.317686	0.426689	Yes	Yes	No
Gene	ENSG00000100441.10_6	ENSG00000100441.10_6	Primary	VAR_14_24891010_T_C	Arteria	-0.800472	0.0938803	1.99462e-17	3.5963e-13	-0.900433	0.215253	3.63906e-05	0.000222641	-0.168485	0.16177	0.29805	0.41484	Yes	Yes	No
Gene	ENSG00000100441.10_6	ENSG00000100441.10_6	Primary	VAR_14_24891010_T_C	Aorta	-0.786855	0.102834	2.642e-14	4.76352e-10	-1.04221	0.229186	8.87345e-06	8.29815e-05	-0.119028	0.172622	0.490707	0.597639	Yes	Yes	No
Gene	ENSG00000100441.10_6	ENSG00000100441.10_6	Primary	VAR_14_24891010_T_C	fibroblast	-7.5644	1.03889	1.34152e-13	2.41876e-09	-0.986388	0.27931	0.000495327	0.00390226	0.639916	0.215122	0.00317546	0.0156302	Yes	No	Yes
Gene	ENSG00000100441.10_6	ENSG00000100441.10_6	Primary	VAR_14_24891010_T_C	immune	-4.18081	0.593154	1.97985e-12	3.56968e-08	-1.00655	0.251286	8.25379e-05	0.000647307	0.689111	0.244472	0.00522302	0.0270082	Yes	No	Yes
Gene	ENSG00000100441.10_6	ENSG00000100441.10_6	Primary	VAR_14_24891010_T_C	smooth muscle	-1.29533	0.17234	5.07842e-14	9.15639e-10	-0.971985	0.256505	0.000191054	0.00120108	-0.669696	0.226307	0.00339271	0.0164969	Yes	No	Yes
Gene	ENSG00000100441.10_6	ENSG00000100441.10_6	Primary	VAR_14_24891010_T_C	iPSC-CVPC	1.15992	0.139605	3.36077e-17	6.05947e-13	0.978562	0.293703	0.00104931	0.00888323	-0.71084	0.158405	8.28644e-06	4.31555e-05	Yes	No	Yes
Gene	ENSG00000100558.9_6	ENSG00000100558.9_6	Primary	VAR_14_67863873_G_C	cardiac muscle	1.31476	0.17749	1.98666e-13	3.58195e-09	1.31686	0.175302	1.14564e-12	4.41364e-11	0.0548752	0.133526	0.681366	0.778224	Yes	Yes	No
Gene	ENSG00000100558.9_6	ENSG00000100558.9_6	Primary	VAR_14_67863873_G_C	Heart	0.962038	0.128966	5.07259e-14	9.14588e-10	1.05316	0.121608	9.46444e-17	2.97808e-15	0.445614	0.134016	0.000945087	0.00373719	Yes	No	Yes
Gene	ENSG00000100558.9_6	ENSG00000100558.9_6	Primary	VAR_14_67863873_G_C	Atrium	1.03456	0.145395	9.44468e-13	1.70288e-08	1.38321	0.171496	7.39972e-14	3.7989e-12	0.619074	0.12092	3.87147e-07	3.14002e-06	Yes	No	Yes
Gene	ENSG00000100564.9_7	ENSG00000100564.9_7	Primary	VAR_14_68066559_A_T	Heart	-0.446225	0.09282	1.24745e-06	0.0224915	-0.879667	0.113102	5.47998e-14	1.32801e-12	0.0105264	0.123525	0.932121	0.955763	Yes	Yes	No
Gene	ENSG00000100592.15_4	ENSG00000100592.15_4	Primary	VAR_14_59872125_T_C	Arteria	0.287231	0.0558243	1.53763e-07	0.00277235	0.308322	0.114373	0.00736186	0.022505	0.18115	0.128943	0.160563	0.255873	Yes	Yes	No
Gene	ENSG00000100714.17_9	ENSG00000100714.17_9	Primary	VAR_14_64859191_C_T	Aorta	-0.299825	0.0597002	4.84211e-07	0.00873032	-0.494219	0.102387	2.55871e-06	2.71694e-05	-0.142783	0.0970853	0.141799	0.227074	Yes	Yes	No
Gene	ENSG00000100726.15_4	ENSG00000100726.15_4	Primary	VAR_16_1561735_C_CGA	Arteria	-0.62967	0.120085	1.48954e-07	0.00268563	-1.058	0.236895	1.07644e-05	7.42754e-05	-0.444513	0.240523	0.065069	0.123755	Yes	Yes	No
Gene	ENSG00000100726.15_4	ENSG00000100726.15_4	Primary	VAR_16_1561735_C_CGA	immune	-4.85934	1.01803	1.30259e-06	0.0234857	-1.06271	0.291518	0.000327261	0.00213632	0.132238	0.36052	0.714093	0.831729	Yes	Yes	No
Gene	ENSG00000100731.16_6	ENSG00000100731.16_6	Primary	VAR_14_71441385_A_G	Arteria	-0.520738	0.0928352	1.08677e-08	0.000195945	-0.661193	0.103244	4.87084e-10	7.16324e-09	0.230632	0.123105	0.0614817	0.118179	Yes	Yes	No
Gene	ENSG00000100731.16_6	ENSG00000100731.16_6	Primary	VAR_14_71441385_A_G	Coronary	-0.608754	0.123268	6.8558e-07	0.012361	-0.821608	0.172584	5.32115e-06	0.000123785	-0.000459951	0.0975847	0.99624	0.997236	Yes	Yes	No
Gene	ENSG00000100731.16_6	ENSG00000100731.16_6	Primary	VAR_14_71441385_A_G	smooth muscle	-0.745223	0.161138	2.72099e-06	0.0490595	-0.782463	0.116197	1.2094e-10	2.63034e-09	0.0883839	0.167519	0.598261	0.742729	Yes	Yes	No
Gene	ENSG00000100908.14_5	ENSG00000100908.14_5	Primary	VAR_14_24610733_T_C	iPSC-CVPC	-0.567478	0.110909	1.7191e-07	0.00309954	-1.16469	0.237829	2.17259e-06	4.40627e-05	-0.455353	0.107005	2.33898e-05	0.000112338	Yes	No	Yes
Gene	ENSG00000101004.15_7	ENSG00000101004.15_7	Primary	VAR_20_25599560_C_T	Heart	-0.35693	0.0655987	4.12815e-08	0.000744305	-0.45513	0.11602	0.00010177	0.000573053	0.181117	0.118659	0.127514	0.218233	Yes	Yes	No
Gene	ENSG00000101004.15_7	ENSG00000101004.15_7	Primary	VAR_20_25599560_C_T	Ventricle	-0.471268	0.0749764	3.27907e-10	5.91216e-06	-0.624643	0.195787	0.00161341	0.00970952	0.00746785	0.0965525	0.938371	0.956839	Yes	Yes	No
Gene	ENSG00000101004.15_7	ENSG00000101004.15_7	Primary	VAR_20_25599560_C_T	iPSC-CVPC	0.52748	0.094634	1.20816e-08	0.000217831	0.411457	0.114877	0.000440296	0.0042894	-0.186363	0.100863	0.0650263	0.114016	Yes	Yes	No
Gene	ENSG00000101017.14_8	ENSG00000101017.14_8	Primary	VAR_20_44753508_C_T	Arteria	-0.329869	0.0708018	2.73283e-06	0.0492729	-0.646984	0.129436	9.15053e-07	7.84145e-06	-0.585399	0.125974	4.12691e-06	2.93755e-05	Yes	No	Yes
Gene	ENSG00000101160.14_5	ENSG00000101160.14_5	Primary	VAR_20_57565943_G_C	cardiac muscle	0.337698	0.0584507	7.83206e-07	0.0141212	0.360593	0.0928424	0.00013295	0.00106632	0.0122329	0.146285	0.933407	0.957699	Yes	Yes	No
Gene	ENSG00000101160.14_5	ENSG00000101160.14_5	Primary	VAR_20_57565943_G_C	Heart	0.225998	0.039546	9.80961e-09	0.000176867	0.340783	0.0708925	2.11812e-06	1.72648e-05	0.289608	0.193462	0.134995	0.228347	Yes	Yes	No
Gene	ENSG00000101189.7_4	ENSG00000101189.7_4	Primary	VAR_20_61428414_T_G	fibroblast	2.76348	1.42224	8.79904e-08	0.00158647	-0.876063	0.335682	0.00962908	0.0427827	-0.348305	0.195926	0.0764773	0.178682	Yes	Yes	No
Gene	ENSG00000101224.17_5	ENSG00000101224.17_5	Primary	VAR_20_3771858_C_A	Adult	-0.455154	0.0766135	1.40963e-09	2.54156e-05	0.684621	0.0975991	4.98658e-12	5.93844e-11	-0.219482	0.137843	0.1131	0.285021	Yes	Yes	No
Gene	ENSG00000101307.16_6	ENSG00000101307.16_6	Primary	VAR_20_1894335_G_A	iPSC-CVPC	1.69805	0.20094	3.02943e-17	5.46205e-13	3.1495	0.157673	2.50179e-47	5.01193e-44	1.40568	0.0753492	1.476e-64	2.07908e-62	Yes	No	Yes
Gene	ENSG00000101307.16_6	ENSG00000101307.16_6	Conditional 1	VAR_20_1549402_A_T	immune	-3.98942	0.844169	2.3161e-06	0.0417592	-0.892019	0.188302	3.71149e-06	4.14868e-05	-0.0563361	0.297367	0.8499	0.918797	Yes	Yes	No
Gene	ENSG00000101311.15_4	ENSG00000101311.15_4	Primary	VAR_20_6099492_C_T	cardiac muscle	0.585375	0.103034	1.42683e-08	0.000257258	0.665669	0.126318	3.04039e-07	4.64168e-06	0.0545919	0.131981	0.679414	0.776929	Yes	Yes	No
Gene	ENSG00000101347.10_7	ENSG00000101347.10_7	Primary	VAR_20_35525640_A_C	cardiac neuron	2.33089	0.836904	2.93038e-20	5.28347e-16	0.834627	0.308062	0.00722882	0.0377456	0.211474	0.170608	0.216359	0.39936	Yes	Yes	No
Gene	ENSG00000101447.15_5	ENSG00000101447.15_5	Primary	VAR_20_37693042_G_A	smooth muscle	-0.606517	0.127088	1.551e-06	0.0279645	-0.685227	0.14652	4.86868e-06	4.61769e-05	-0.138049	0.11979	0.250294	0.422112	Yes	Yes	No
Gene	ENSG00000101457.13_5	ENSG00000101457.13_5	Primary	VAR_20_44420637_G_A	fibroblast	5.5989	0.851683	1.58936e-14	2.86562e-10	0.860571	0.15683	1.035e-07	2.25375e-06	0.585331	0.188504	0.00208668	0.0110623	Yes	No	Yes
Gene	ENSG00000101546.13_5	ENSG00000101546.13_5	Primary	VAR_18_77798449_TTGTC_T	cardiac muscle	-0.925248	0.166564	2.67141e-08	0.000481655	-1.25655	0.326388	0.000151617	0.00119321	-0.244939	0.163654	0.135446	0.243406	Yes	Yes	No
Gene	ENSG00000101546.13_5	ENSG00000101546.13_5	Conditional 1	VAR_18_77828600_G_A	cardiac muscle	-0.834094	0.108735	2.51118e-14	4.52766e-10	-0.626901	0.19696	0.00165083	0.00887168	0.0686001	0.103077	0.506189	0.634275	Yes	Yes	No
Gene	ENSG00000101546.13_5	ENSG00000101546.13_5	Conditional 1	VAR_18_77828600_G_A	Heart	-0.41348	0.0809874	3.43182e-07	0.00618757	-0.444486	0.141542	0.00180362	0.0069456	-0.202515	0.111021	0.0686982	0.133577	Yes	Yes	No
Gene	ENSG00000101639.18_9	ENSG00000101639.18_9	Primary	VAR_18_13091661_T_C	Adult	0.791204	0.151986	1.09547e-07	0.00197514	-0.635658	0.102111	7.83167e-10	7.4436e-09	0.00104958	0.184725	0.995473	1	Yes	Yes	No
Gene	ENSG00000101639.18_9	ENSG00000101639.18_9	Primary	VAR_18_13091661_T_C	Arteria	-0.674051	0.0879958	3.52782e-14	6.36066e-10	-0.984327	0.107769	5.42549e-18	1.91058e-16	-0.30363	0.117201	0.00980711	0.0261301	Yes	No	Yes
Gene	ENSG00000101639.18_9	ENSG00000101639.18_9	Primary	VAR_18_13091661_T_C	Aorta	-0.484388	0.100545	1.49762e-06	0.0270021	-1.13399	0.13819	1.76359e-14	6.8975e-13	-0.376247	0.104121	0.000322538	0.00133227	Yes	No	Yes
Gene	ENSG00000101639.18_9	ENSG00000101639.18_9	Primary	VAR_18_13091661_T_C	fibroblast	-5.9427	0.974785	7.37216e-10	1.3292e-05	-0.886728	0.171521	4.93652e-07	9.39868e-06	0.0284464	0.173042	0.869537	0.928245	Yes	Yes	No
Gene	ENSG00000101639.18_9	ENSG00000101639.18_9	Primary	VAR_18_13091661_T_C	smooth muscle	-1.08019	0.151384	1.51715e-12	2.73542e-08	-1.05578	0.128452	1.28458e-14	4.66014e-13	-0.232841	0.194768	0.23308	0.401513	Yes	Yes	No
Gene	ENSG00000102683.7_3	ENSG00000102683.7_3	Primary	VAR_13_23851878_C_T	Arteria	0.654669	0.107935	1.41064e-09	2.54339e-05	0.83424	0.154085	1.14611e-07	1.15508e-06	0.225903	0.183432	0.218595	0.326024	Yes	Yes	No
Gene	ENSG00000102683.7_3	ENSG00000102683.7_3	Primary	VAR_13_23851878_C_T	smooth muscle	1.06044	0.191481	7.40203e-08	0.00133459	0.772091	0.180113	2.62772e-05	0.000208972	0.3388	0.181164	0.0626835	0.157605	Yes	Yes	No
Gene	ENSG00000102858.13_9	ENSG00000102858.13_9	Primary	VAR_16_4740444_C_T	Adult	-0.509088	0.0998241	1.74366e-07	0.00314383	0.710406	0.0754562	5.14363e-20	1.19819e-18	0.169924	0.14057	0.228336	0.447313	Yes	Yes	No
Gene	ENSG00000102858.13_9	ENSG00000102858.13_9	Primary	VAR_16_4740444_C_T	fibroblast	4.14079	0.621626	2.9234e-11	5.27089e-07	0.930915	0.124897	1.64376e-12	8.6405e-11	0.533702	0.184652	0.00413429	0.0193278	Yes	No	Yes
Gene	ENSG00000102858.13_9	ENSG00000102858.13_9	Conditional 1	VAR_16_4675116_G_T	cardiac muscle	-1.26552	0.0888964	2.74516e-42	4.94953e-38	-0.954883	0.153715	2.28925e-09	5.23132e-08	0.145182	0.114513	0.20577	0.329986	Yes	Yes	No
Gene	ENSG00000102858.13_9	ENSG00000102858.13_9	Conditional 1	VAR_16_4675116_G_T	Heart	-0.907771	0.0698576	3.80103e-36	6.85326e-32	-0.934775	0.12184	1.13423e-13	2.63193e-12	0.437176	0.132643	0.00104677	0.00409221	Yes	No	Yes
Gene	ENSG00000102858.13_9	ENSG00000102858.13_9	Conditional 1	VAR_16_4675116_G_T	Ventricle	-0.822395	0.0760737	4.76114e-26	8.58433e-22	-1.21237	0.160526	9.3199e-13	3.9914e-11	0.145955	0.117524	0.214671	0.313376	Yes	Yes	No
Gene	ENSG00000102910.14_5	ENSG00000102910.14_5	Primary	VAR_16_48390512_G_T	Adult	-0.846568	0.103085	2.45869e-17	4.43301e-13	0.959257	0.0930551	1.87309e-23	5.51826e-22	0.115711	0.164309	0.482212	0.697831	Yes	Yes	No
Gene	ENSG00000102910.14_5	ENSG00000102910.14_5	Primary	VAR_16_48390512_G_T	Arteria	0.422744	0.0789232	6.18828e-08	0.00111575	1.15644	0.117606	2.6186e-20	1.14318e-18	0.607074	0.102248	4.85822e-09	5.9105e-08	Yes	No	Yes
Gene	ENSG00000102910.14_5	ENSG00000102910.14_5	Primary	VAR_16_48390512_G_T	fibroblast	4.9867	0.806363	3.41598e-11	6.15902e-07	1.43331	0.174137	1.19067e-14	8.07058e-13	0.194807	0.123964	0.117143	0.244143	Yes	Yes	No
Gene	ENSG00000103034.14_7	ENSG00000103034.14_7	Primary	VAR_16_58530590_C_T	Arteria	0.295148	0.0590516	4.87684e-07	0.00879295	0.421766	0.0937106	9.23198e-06	6.46167e-05	0.0804152	0.0846047	0.342243	0.461458	Yes	Yes	No
Gene	ENSG00000103051.20_8	ENSG00000103051.20_8	Primary	VAR_16_70545208_C_CCT	iPSC-CVPC	-0.415439	0.088536	2.4858e-06	0.0448189	-0.744591	0.117534	1.88228e-09	6.89788e-08	-0.380731	0.0936876	5.31357e-05	0.000236552	Yes	No	Yes
Gene	ENSG00000103091.15_6	ENSG00000103091.15_6	Primary	VAR_16_74937222_C_A	cardiac muscle	0.892869	0.135413	4.35055e-11	7.84404e-07	0.776731	0.147044	2.85989e-07	4.39964e-06	0.156438	0.154833	0.313071	0.447563	Yes	Yes	No
Gene	ENSG00000103154.9_4	ENSG00000103154.9_4	Primary	VAR_16_84159435_A_G	Heart	0.638349	0.134998	1.63712e-06	0.0295172	0.758611	0.129835	1.01105e-08	1.20245e-07	0.252522	0.134026	0.0600946	0.119857	Yes	Yes	No
Gene	ENSG00000103168.16_9	ENSG00000103168.16_9	Primary	VAR_16_84213965_G_A	Adult	0.454717	0.0848888	4.40668e-08	0.000794525	-0.710359	0.0820929	2.81778e-17	5.33102e-16	-0.260877	0.107742	0.0164682	0.0750371	Yes	Yes	No
Gene	ENSG00000103168.16_9	ENSG00000103168.16_9	Conditional 1	VAR_16_84218565_T_C	Adult	0.596499	0.111434	5.07651e-08	0.000915294	-0.952706	0.105568	1.37138e-18	2.85519e-17	-0.531553	0.146544	0.000373955	0.00373748	Yes	No	Yes
Gene	ENSG00000103168.16_9	ENSG00000103168.16_9	Conditional 1	VAR_16_84218565_T_C	Heart	-0.432433	0.070429	8.25465e-10	1.48831e-05	-1.15422	0.144519	1.26944e-14	3.2744e-13	-0.571023	0.17306	0.00103345	0.00404626	Yes	No	Yes
Gene	ENSG00000103168.16_9	ENSG00000103168.16_9	Conditional 1	VAR_16_84218565_T_C	Ventricle	-0.405906	0.0764008	1.20614e-07	0.00217468	-1.22202	0.195008	1.73682e-09	4.61872e-08	-0.750451	0.142912	1.98763e-07	1.6056e-06	Yes	No	Yes
Gene	ENSG00000103202.13_7	ENSG00000103202.13_7	Primary	VAR_16_449659_G_A	Adult	0.40316	0.0700557	3.62957e-09	6.54411e-05	-0.47182	0.0775021	1.79048e-09	1.61574e-08	0.126501	0.1282	0.325108	0.555295	Yes	Yes	No
Gene	ENSG00000103202.13_7	ENSG00000103202.13_7	Primary	VAR_16_449659_G_A	Heart	-0.22182	0.0431946	2.62501e-07	0.0047329	-0.403934	0.09396	2.12244e-05	0.000141575	-0.339522	0.0911319	0.000215757	0.0010528	Yes	No	Yes
Gene	ENSG00000103245.14_8	ENSG00000103245.14_8	Primary	VAR_16_783004_T_C	Adult	-1.18275	0.10479	2.00699e-29	3.6186e-25	1.09715	0.115835	3.15965e-20	7.40812e-19	0.0367814	0.162062	0.820716	0.929433	Yes	Yes	No
Gene	ENSG00000103245.14_8	ENSG00000103245.14_8	Primary	VAR_16_783004_T_C	Arteria	0.58421	0.0720861	8.93917e-16	1.61173e-11	1.40451	0.126011	6.77388e-25	4.21148e-23	0.351886	0.122204	0.00412248	0.0126409	Yes	No	Yes
Gene	ENSG00000103245.14_8	ENSG00000103245.14_8	Primary	VAR_16_783004_T_C	Aorta	0.443936	0.0793006	2.16414e-08	0.000390194	1.42161	0.143477	1.94392e-19	1.29811e-17	0.532189	0.118359	8.02548e-06	4.96056e-05	Yes	No	Yes
Gene	ENSG00000103245.14_8	ENSG00000103245.14_8	Primary	VAR_16_783004_T_C	fibroblast	7.14222	0.772953	4.55121e-20	8.20583e-16	1.36495	0.201682	9.93746e-11	3.92062e-09	-0.110386	0.169522	0.515448	0.670094	Yes	Yes	No
Gene	ENSG00000103245.14_8	ENSG00000103245.14_8	Primary	VAR_16_783004_T_C	immune	3.356	0.474499	1.57777e-12	2.84472e-08	1.39364	0.143653	5.48808e-19	3.92659e-17	-0.0647192	0.188631	0.731824	0.844521	Yes	Yes	No
Gene	ENSG00000103253.18_4	ENSG00000103253.18_4	Primary	VAR_16_783173_T_C	Adult	-0.587584	0.115446	1.98898e-07	0.00358614	0.826803	0.109085	9.8047e-14	1.37251e-12	0.195911	0.132293	0.140405	0.327617	Yes	Yes	No
Gene	ENSG00000103253.18_4	ENSG00000103253.18_4	Primary	VAR_16_783173_T_C	Heart	0.504017	0.0768563	4.95494e-11	8.93376e-07	1.01104	0.115832	5.67489e-17	1.81737e-15	0.524434	0.0947739	4.94009e-08	5.42117e-07	Yes	No	Yes
Gene	ENSG00000103253.18_4	ENSG00000103253.18_4	Primary	VAR_16_783173_T_C	Ventricle	0.4612	0.0885209	1.68285e-07	0.00303417	1.04147	0.172502	6.0315e-09	1.46758e-07	0.611762	0.0910694	3.73425e-11	5.14351e-10	Yes	No	Yes
Gene	ENSG00000103351.13_8	ENSG00000103351.13_8	Primary	VAR_16_3589024_AC_A	Arteria	-0.858665	0.132664	2.89097e-10	5.21242e-06	-1.10244	0.160733	3.15727e-11	5.36528e-10	-0.180253	0.18283	0.324571	0.442831	Yes	Yes	No
Gene	ENSG00000103351.13_8	ENSG00000103351.13_8	Primary	VAR_16_3589024_AC_A	immune	-5.55153	0.879959	2.51162e-10	4.52845e-06	-1.10212	0.182776	6.1536e-09	1.2086e-07	0.084167	0.313704	0.788698	0.880782	Yes	Yes	No
Gene	ENSG00000103351.13_8	ENSG00000103351.13_8	Primary	VAR_16_3589024_AC_A	smooth muscle	-1.55196	0.231049	1.74344e-11	3.14341e-07	-1.05942	0.173749	4.27479e-09	7.32647e-08	0.137507	0.165996	0.408282	0.581877	Yes	Yes	No
Gene	ENSG00000103365.15_8	ENSG00000103365.15_8	Primary	VAR_16_23603125_A_G	immune	-5.34317	0.951055	1.84893e-08	0.000333363	-0.87177	0.293766	0.00330531	0.0149184	0.0470595	0.346839	0.892187	0.943748	Yes	Yes	No
Gene	ENSG00000103479.16_5	ENSG00000103479.16_5	Primary	VAR_16_53520998_T_C	Adult	0.596217	0.0740702	7.11641e-16	1.28309e-11	-0.896001	0.0789472	9.54196e-28	3.64495e-26	-0.16791	0.130132	0.198619	0.409409	Yes	Yes	No
Gene	ENSG00000103479.16_5	ENSG00000103479.16_5	Primary	VAR_16_53520998_T_C	Arteria	-0.293527	0.0354866	3.54542e-16	6.39239e-12	-1.0857	0.0823016	1.55755e-32	1.51798e-30	-0.486154	0.0839559	1.1217e-08	1.29559e-07	Yes	No	Yes
Gene	ENSG00000103479.16_5	ENSG00000103479.16_5	Primary	VAR_16_53520998_T_C	Coronary	-0.2925	0.0439265	3.9299e-11	7.08561e-07	-1.27221	0.149077	4.40713e-14	5.65997e-12	-0.517744	0.0906148	1.53539e-08	1.37522e-07	Yes	No	Yes
Gene	ENSG00000103479.16_5	ENSG00000103479.16_5	Primary	VAR_16_53520998_T_C	fibroblast	-3.17581	0.390168	7.88853e-16	1.4223e-11	-1.02142	0.146639	3.12255e-11	1.33096e-09	-0.203751	0.115227	0.0780517	0.181153	Yes	Yes	No
Gene	ENSG00000103479.16_5	ENSG00000103479.16_5	Primary	VAR_16_53520998_T_C	immune	-2.01544	0.249594	6.56335e-12	1.18337e-07	-0.920928	0.11271	1.75997e-14	7.72075e-13	-0.275193	0.13157	0.037525	0.118241	Yes	Yes	No
Gene	ENSG00000103479.16_5	ENSG00000103479.16_5	Primary	VAR_16_53520998_T_C	smooth muscle	-0.453366	0.0607585	1.36034e-13	2.4527e-09	-1.1034	0.0974363	4.2353e-24	4.21892e-22	-0.632959	0.0920774	5.34444e-11	1.67583e-09	Yes	No	Yes
Gene	ENSG00000103479.16_5	ENSG00000103479.16_5	Primary	VAR_16_53520998_T_C	Heart	0.176409	0.0351422	5.38313e-07	0.00970578	-0.810159	0.0758411	8.54777e-24	4.58679e-22	-0.36092	0.143879	0.0124219	0.0332689	Yes	No	Yes
Gene	ENSG00000103479.16_5	ENSG00000103479.16_5	Primary	VAR_16_53520998_T_C	Ventricle	0.185344	0.0367011	4.8834e-07	0.00880478	-0.849478	0.0966529	3.1828e-16	2.10978e-14	-0.485878	0.109125	9.82387e-06	5.72477e-05	Yes	No	Yes
Gene	ENSG00000103485.19_6	ENSG00000103485.19_6	Primary	VAR_16_29692277_T_A	cardiac neuron	-4.87094	0.886405	3.08841e-14	5.5684e-10	-0.850581	0.254152	0.000949025	0.00788081	-0.150516	0.107362	0.162224	0.331433	Yes	Yes	No
Gene	ENSG00000103512.15_5	ENSG00000103512.15_5	Primary	VAR_16_14967879_TTGGTCTGACCCCCCTCTGGGGTCACTGTAGCAGCTTCCCAGCTGGGCTTCGCTTCTTACCACGTGGCCCTCAGCCC_T	Aorta	0.299015	0.0594556	5.02134e-07	0.00905347	-0.263898	0.100527	0.00925476	0.0323441	-0.233501	0.101958	0.0222931	0.0504448	Yes	Yes	No
Gene	ENSG00000103512.15_5	ENSG00000103512.15_5	Primary	VAR_16_14967879_TTGGTCTGACCCCCCTCTGGGGTCACTGTAGCAGCTTCCCAGCTGGGCTTCGCTTCTTACCACGTGGCCCTCAGCCC_T	cardiac muscle	-0.554617	0.0682678	6.45571e-16	1.16396e-11	-0.472651	0.132448	0.000433355	0.00288757	-0.114463	0.0966455	0.237135	0.366026	Yes	Yes	No
Gene	ENSG00000103512.15_5	ENSG00000103512.15_5	Primary	VAR_16_14967879_TTGGTCTGACCCCCCTCTGGGGTCACTGTAGCAGCTTCCCAGCTGGGCTTCGCTTCTTACCACGTGGCCCTCAGCCC_T	Heart	-0.337002	0.0518246	9.53578e-11	1.7193e-06	-0.487344	0.112151	1.73465e-05	0.000117755	-0.101003	0.109586	0.357115	0.480865	Yes	Yes	No
Gene	ENSG00000103550.14_9	ENSG00000103550.14_9	Primary	VAR_16_19719946_C_A	Adult	-1.284	0.219419	3.44773e-09	6.21626e-05	2.06219	0.0897977	1.18391e-89	3.28398e-87	0.778708	0.173312	1.26018e-05	0.000210574	Yes	No	Yes
Gene	ENSG00000103550.14_9	ENSG00000103550.14_9	Primary	VAR_16_19719946_C_A	Heart	0.546787	0.0936725	5.32422e-09	9.59958e-05	2.21687	0.118151	6.9632e-58	2.2419e-55	1.62155	0.150411	1.23007e-24	7.518e-23	Yes	No	Yes
Gene	ENSG00000103723.15_9	ENSG00000103723.15_9	Primary	VAR_15_83384133_ATGT_A	Adult	-1.24648	0.207561	5.57984e-10	1.00605e-05	1.31368	0.10656	4.80441e-32	2.30382e-30	0.102065	0.145617	0.484273	0.700084	Yes	Yes	No
Gene	ENSG00000103723.15_9	ENSG00000103723.15_9	Primary	VAR_15_83384133_ATGT_A	immune	6.57001	1.24664	6.71605e-08	0.0012109	1.44665	0.205757	2.1205e-11	6.30902e-10	0.33164	0.196512	0.0927816	0.223017	Yes	Yes	No
Gene	ENSG00000103740.10_5	ENSG00000103740.10_5	Primary	VAR_15_78470542_G_A	Adult	-0.504693	0.0711981	3.77008e-13	6.79745e-09	0.458174	0.0802571	1.6138e-08	1.3007e-07	-0.0280329	0.0902821	0.756541	0.892582	Yes	Yes	No
Gene	ENSG00000103740.10_5	ENSG00000103740.10_5	Primary	VAR_15_78470542_G_A	cardiac muscle	0.830138	0.060134	2.50413e-40	4.51495e-36	1.15739	0.134885	1.19181e-15	6.30158e-14	0.028015	0.0489269	0.567319	0.685069	Yes	Yes	No
Gene	ENSG00000103740.10_5	ENSG00000103740.10_5	Primary	VAR_15_78470542_G_A	Heart	0.714685	0.0466889	7.75059e-49	1.39743e-44	0.765715	0.0846986	5.29328e-18	1.85316e-16	0.165455	0.0767849	0.031628	0.0711985	Yes	Yes	No
Gene	ENSG00000103740.10_5	ENSG00000103740.10_5	Primary	VAR_15_78470542_G_A	Atrium	0.41969	0.0592557	1.76908e-12	3.18964e-08	0.674453	0.0939641	1.4683e-11	5.6932e-10	0.474943	0.101323	3.27292e-06	2.19697e-05	Yes	No	Yes
Gene	ENSG00000103740.10_5	ENSG00000103740.10_5	Primary	VAR_15_78470542_G_A	Ventricle	0.488609	0.0572724	4.01864e-17	7.24561e-13	0.837392	0.133359	1.6192e-09	4.33147e-08	0.366662	0.0929899	8.82517e-05	0.000408308	Yes	No	Yes
Gene	ENSG00000103740.10_5	ENSG00000103740.10_5	Conditional 1	VAR_15_78402258_G_A	Heart	0.32306	0.0557542	4.86266e-09	8.76737e-05	0.361285	0.0921767	0.000103153	0.000579391	-0.142682	0.0810047	0.078747	0.149117	Yes	Yes	No
Gene	ENSG00000103852.13_8	ENSG00000103852.13_8	Primary	VAR_15_99798405_C_T	Heart	-1.06371	0.22214	1.48014e-06	0.026687	-1.39154	0.289068	2.05035e-06	1.67654e-05	-0.988606	0.191223	3.32446e-07	3.09767e-06	Yes	No	Yes
Gene	ENSG00000103876.13_5	ENSG00000103876.13_5	Conditional 2	VAR_15_80339587_A_G	cardiac muscle	0.668759	0.114379	5.83503e-09	0.000105206	0.528315	0.171044	0.0022465	0.0114419	0.0256685	0.155525	0.869012	0.915685	Yes	Yes	No
Gene	ENSG00000103876.13_5	ENSG00000103876.13_5	Conditional 2	VAR_15_80339587_A_G	Heart	0.400421	0.0852296	2.47308e-06	0.0445896	0.470081	0.150862	0.00195576	0.00744873	0.150137	0.136056	0.270315	0.391217	Yes	Yes	No
Gene	ENSG00000103966.11_6	ENSG00000103966.11_6	Primary	VAR_15_42258390_G_A	cardiac muscle	0.601681	0.0604851	1.38365e-22	2.49471e-18	0.813401	0.125449	5.04393e-10	1.31992e-08	0.043107	0.108126	0.690396	0.785932	Yes	Yes	No
Gene	ENSG00000103966.11_6	ENSG00000103966.11_6	Primary	VAR_15_42258390_G_A	iPSC-CVPC	0.444663	0.0622678	3.30169e-13	5.95294e-09	0.498747	0.176682	0.00530197	0.0322845	0.350173	0.0892595	9.50904e-05	0.000400245	Yes	No	Yes
Gene	ENSG00000104219.13_5	ENSG00000104219.13_5	Primary	VAR_8_17015437_C_G	cardiac muscle	-1.24453	0.118665	5.22774e-25	9.42561e-21	-0.904609	0.162571	7.00954e-08	1.22693e-06	0.143136	0.0901629	0.113365	0.21203	Yes	Yes	No
Gene	ENSG00000104219.13_5	ENSG00000104219.13_5	Primary	VAR_8_17015437_C_G	Heart	-0.786741	0.0893526	2.4486e-18	4.41482e-14	-0.772173	0.130129	6.07349e-09	7.52612e-08	0.200064	0.101143	0.048442	0.100774	Yes	Yes	No
Gene	ENSG00000104219.13_5	ENSG00000104219.13_5	Primary	VAR_8_17015437_C_G	Ventricle	-1.31879	0.0962388	4.42346e-40	7.97549e-36	-1.1884	0.189976	1.84497e-09	4.85618e-08	0.224858	0.0891442	0.0118681	0.0289322	Yes	No	Yes
Gene	ENSG00000104324.16_7	ENSG00000104324.16_7	Primary	VAR_8_97657894_G_A	cardiac neuron	2.35932	1.21621	2.61672e-20	4.71794e-16	1.4369	0.383024	0.000220475	0.00238892	0.0404001	0.147938	0.785021	0.878494	Yes	Yes	No
Gene	ENSG00000104497.14_7	ENSG00000104497.14_7	Primary	VAR_8_82802679_T_G	Adult	0.70564	0.14478	6.78233e-07	0.0122285	-0.451574	0.0835175	8.51696e-08	6.20949e-07	-0.064316	0.137812	0.641289	0.819921	Yes	Yes	No
Gene	ENSG00000104660.19_6	ENSG00000104660.19_6	Primary	VAR_8_29957329_AGT_A	Arteria	-0.721905	0.112341	1.2774e-10	2.30316e-06	-1.37252	0.169656	9.90767e-15	2.51599e-13	-0.0797668	0.181233	0.659995	0.752718	Yes	Yes	No
Gene	ENSG00000104660.19_6	ENSG00000104660.19_6	Primary	VAR_8_29957329_AGT_A	Aorta	-0.905144	0.132125	1.31272e-11	2.36683e-07	-1.90571	0.234718	3.0712e-14	1.16576e-12	-0.1432	0.162615	0.378816	0.492043	Yes	Yes	No
Gene	ENSG00000104660.19_6	ENSG00000104660.19_6	Primary	VAR_8_29957329_AGT_A	smooth muscle	-1.21647	0.190081	2.17925e-10	3.92918e-06	-1.6055	0.192826	6.39304e-15	2.41649e-13	-0.196207	0.189243	0.300874	0.476148	Yes	Yes	No
Gene	ENSG00000104689.10_6	ENSG00000104689.10_6	Primary	VAR_8_23082971_G_T	Adult	0.665138	0.131896	2.44626e-07	0.00441061	-0.649499	0.101919	3.16633e-10	3.16633e-09	0.0369552	0.170518	0.828672	0.934627	Yes	Yes	No
Gene	ENSG00000104689.10_6	ENSG00000104689.10_6	Primary	VAR_8_23082971_G_T	Arteria	-0.676562	0.10912	4.9567e-10	8.93693e-06	-0.81634	0.12913	7.87617e-10	1.1217e-08	-0.337206	0.118011	0.00441615	0.0133888	Yes	No	Yes
Gene	ENSG00000104689.10_6	ENSG00000104689.10_6	Primary	VAR_8_23082971_G_T	Aorta	-0.804823	0.115277	3.16619e-12	5.70864e-08	-1.06027	0.151596	3.01715e-11	7.57649e-10	-0.329095	0.105726	0.00192534	0.00630244	Yes	No	Yes
Gene	ENSG00000104689.10_6	ENSG00000104689.10_6	Primary	VAR_8_23082971_G_T	smooth muscle	-0.963308	0.196686	8.93725e-07	0.0161139	-0.785789	0.152217	5.1183e-07	6.05929e-06	-0.56707	0.19391	0.00378161	0.0179901	Yes	No	Yes
Gene	ENSG00000104805.16_8	ENSG00000104805.16_8	Primary	VAR_19_49424354_C_T	Arteria	0.242695	0.0404807	2.7339e-09	4.92922e-05	0.69754	0.115606	4.07844e-09	5.20412e-08	0.254333	0.100216	0.0114006	0.0296272	Yes	No	Yes
Gene	ENSG00000104805.16_8	ENSG00000104805.16_8	Primary	VAR_19_49424354_C_T	Aorta	0.217466	0.0438796	7.35515e-07	0.0132613	0.70056	0.128965	1.4412e-07	1.94936e-06	0.271011	0.0892092	0.0024662	0.00780235	Yes	No	Yes
Gene	ENSG00000104805.16_8	ENSG00000104805.16_8	Primary	VAR_19_49424354_C_T	smooth muscle	0.467803	0.0707101	5.09949e-11	9.19438e-07	0.670381	0.119332	5.3403e-08	7.57559e-07	0.369879	0.118016	0.00193813	0.0104844	Yes	No	Yes
Gene	ENSG00000104972.15_4	ENSG00000104972.15_4	Primary	VAR_19_55119652_A_G	Adult	0.38247	0.0837393	2.17644e-06	0.0392412	-0.312508	0.0791685	8.61091e-05	0.000365305	0.150917	0.0943497	0.111473	0.282602	Yes	Yes	No
Gene	ENSG00000104979.9_5	ENSG00000104979.9_5	Primary	VAR_19_13885876_T_G	Aorta	-0.367879	0.0784032	2.51425e-06	0.045332	-0.874776	0.154413	4.4653e-08	6.77118e-07	-0.483643	0.122018	8.09821e-05	0.00039473	Yes	No	Yes
Gene	ENSG00000104980.8_6	ENSG00000104980.8_6	Primary	VAR_19_7992771_G_A	Adult	-0.800725	0.136628	2.95402e-09	5.32609e-05	0.558747	0.213918	0.00917462	0.0220118	0.143335	0.201223	0.4772	0.69392	Yes	Yes	No
Gene	ENSG00000104980.8_6	ENSG00000104980.8_6	Primary	VAR_19_7992771_G_A	Arteria	0.483914	0.103201	2.31607e-06	0.0417588	0.756163	0.189462	8.01397e-05	0.000451077	0.361837	0.169241	0.0329123	0.0713745	Yes	Yes	No
Gene	ENSG00000104980.8_6	ENSG00000104980.8_6	Primary	VAR_19_7992771_G_A	Aorta	0.596936	0.110297	6.84553e-08	0.00123425	0.875357	0.237913	0.000292669	0.00176305	0.255742	0.173069	0.139919	0.224903	Yes	Yes	No
Gene	ENSG00000105176.18_7	ENSG00000105176.18_7	Primary	VAR_19_30471658_G_A	iPSC-CVPC	-0.719741	0.11951	3.57858e-10	6.45217e-06	-0.754131	0.232942	0.0014387	0.0115442	-0.222769	0.135087	0.0995322	0.162787	Yes	Yes	No
Gene	ENSG00000105185.12_4	ENSG00000105185.12_4	Primary	VAR_19_33072118_C_G	Adult	-0.463239	0.0914815	2.44639e-07	0.00441083	0.753112	0.100627	1.936e-13	2.64641e-12	0.283936	0.113813	0.0135156	0.0648076	Yes	Yes	No
Gene	ENSG00000105193.9_5	ENSG00000105193.9_5	Primary	VAR_19_39926825_T_C	cardiac muscle	3.72406	0.0835791	2.54375e-238	4.58639e-234	2.94654	0.140445	3.28611e-56	9.87477e-53	-0.119922	0.118682	0.313031	0.447563	Yes	Yes	No
Gene	ENSG00000105193.9_5	ENSG00000105193.9_5	Primary	VAR_19_39926825_T_C	Heart	2.45707	0.0771337	6.55281e-155	1.18147e-150	2.4777	0.109523	2.558e-75	2.19623e-72	0.244498	0.0993221	0.0141468	0.0370252	Yes	No	Yes
Gene	ENSG00000105193.9_5	ENSG00000105193.9_5	Primary	VAR_19_39926825_T_C	Atrium	1.39163	0.113395	1.0579e-32	1.9074e-28	2.30063	0.147177	3.48952e-36	2.26696e-33	0.991555	0.0955432	1.05598e-23	4.44844e-22	Yes	No	Yes
Gene	ENSG00000105193.9_5	ENSG00000105193.9_5	Primary	VAR_19_39926825_T_C	Ventricle	1.64954	0.111811	4.19724e-45	7.56763e-41	2.62505	0.158893	2.92195e-41	2.10731e-38	0.794571	0.0914182	2.36034e-17	5.87804e-16	Yes	No	Yes
Gene	ENSG00000105287.12_6	ENSG00000105287.12_6	Primary	VAR_19_47176880_G_A	iPSC-CVPC	-0.577591	0.110027	6.99569e-08	0.00126132	-0.782593	0.216049	0.000380703	0.0037965	-0.332658	0.0936596	0.00040549	0.00146611	Yes	No	Yes
Gene	ENSG00000105364.14_8	ENSG00000105364.14_8	Primary	VAR_19_10370542_C_T	fibroblast	2.14987	0.48198	4.71161e-09	8.49504e-05	0.401185	0.139138	0.00429173	0.0225795	0.0670989	0.14687	0.648109	0.777316	Yes	Yes	No
Gene	ENSG00000105483.18_7	ENSG00000105483.18_7	Primary	VAR_19_48735017_C_CTT	iPSC-CVPC	-1.06827	0.220187	7.17076e-07	0.0129289	-1.70118	0.355974	3.67381e-06	7.05418e-05	-0.488729	0.212861	0.0219392	0.0460546	Yes	No	Yes
Gene	ENSG00000105519.18_6	ENSG00000105519.18_6	Primary	VAR_19_5890736_G_A	cardiac muscle	0.559505	0.106123	1.30247e-07	0.00234836	0.716417	0.209592	0.000740548	0.00455547	0.0921322	0.166012	0.579296	0.695109	Yes	Yes	No
Gene	ENSG00000105519.18_6	ENSG00000105519.18_6	Primary	VAR_19_5890736_G_A	Atrium	0.782332	0.0977322	1.89803e-15	3.42216e-11	0.897777	0.247535	0.000366669	0.00273184	0.174958	0.13906	0.208722	0.310398	Yes	Yes	No
Gene	ENSG00000105520.10_4	ENSG00000105520.10_4	Primary	VAR_19_11466151_T_C	cardiac muscle	-0.710235	0.0574732	5.00659e-33	9.02688e-29	-0.889829	0.140503	1.17321e-09	2.85466e-08	0.00138783	0.107624	0.989719	0.994518	Yes	Yes	No
Gene	ENSG00000105520.10_4	ENSG00000105520.10_4	Primary	VAR_19_11466151_T_C	Heart	-0.467017	0.0445708	1.3575e-24	2.44757e-20	-0.748058	0.110697	4.55168e-11	7.57074e-10	-0.0997038	0.110568	0.367602	0.49088	Yes	Yes	No
Gene	ENSG00000105520.10_4	ENSG00000105520.10_4	Primary	VAR_19_11466151_T_C	Atrium	-0.256157	0.0511137	6.2189e-07	0.0112127	-0.800426	0.119444	2.18719e-10	7.14404e-09	-0.279455	0.101297	0.0059399	0.0167784	Yes	No	Yes
Gene	ENSG00000105520.10_4	ENSG00000105520.10_4	Primary	VAR_19_11466151_T_C	Ventricle	-0.29759	0.0507826	5.31772e-09	9.58785e-05	-0.762272	0.121813	1.82301e-09	4.80538e-08	-0.27671	0.0883524	0.00180656	0.00578137	Yes	No	Yes
Gene	ENSG00000105556.11_7	ENSG00000105556.11_7	Primary	VAR_19_317203_G_A	Ventricle	-0.394646	0.0741051	9.32965e-08	0.00168214	-0.569115	0.15735	0.00036462	0.00281176	-0.175534	0.0883251	0.0472573	0.0915789	Yes	Yes	No
Gene	ENSG00000105699.16_6	ENSG00000105699.16_6	Primary	VAR_19_35746706_A_G	Arteria	0.571511	0.0773815	2.21868e-13	4.00028e-09	0.85078	0.0973529	9.91656e-17	3.04592e-15	-0.152976	0.134089	0.254377	0.367031	Yes	Yes	No
Gene	ENSG00000105699.16_6	ENSG00000105699.16_6	Primary	VAR_19_35746706_A_G	Aorta	0.531092	0.0823673	1.27738e-10	2.30311e-06	0.894069	0.110537	3.73513e-14	1.39429e-12	0.0123744	0.115694	0.914851	0.941861	Yes	Yes	No
Gene	ENSG00000105699.16_6	ENSG00000105699.16_6	Primary	VAR_19_35746706_A_G	smooth muscle	0.900775	0.138318	7.74895e-11	1.39714e-06	0.910342	0.115307	1.03555e-13	3.35808e-12	0.28568	0.135711	0.0363257	0.104994	Yes	Yes	No
Gene	ENSG00000105738.11_6	ENSG00000105738.11_6	Primary	VAR_19_38690253_A_T	cardiac muscle	1.3424	0.242452	2.63293e-08	0.000474718	0.923789	0.24901	0.000257721	0.0018767	0.0802378	0.217747	0.712748	0.802985	Yes	Yes	No
Gene	ENSG00000105894.12_5	ENSG00000105894.12_5	Primary	VAR_7_137131235_T_C	cardiac muscle	0.609431	0.0991578	6.9265e-10	1.24885e-05	0.46892	0.144825	0.00137443	0.00761116	0.181934	0.145998	0.213609	0.339268	Yes	Yes	No
Gene	ENSG00000105894.12_5	ENSG00000105894.12_5	Primary	VAR_7_137131235_T_C	Heart	0.578498	0.0703908	2.22888e-16	4.01867e-12	0.545477	0.131882	4.24637e-05	0.000264098	0.18583	0.117269	0.113644	0.19928	Yes	Yes	No
Gene	ENSG00000105894.12_5	ENSG00000105894.12_5	Primary	VAR_7_137131235_T_C	Atrium	0.585897	0.083044	1.50823e-12	2.71933e-08	0.878699	0.14867	1.51098e-08	3.6324e-07	0.228947	0.10078	0.0233775	0.0531791	Yes	Yes	No
Gene	ENSG00000105928.16_9	ENSG00000105928.16_9	Conditional 1	VAR_7_24767396_C_T	Arteria	0.581759	0.10688	5.38161e-08	0.000970305	0.64618	0.165858	0.000117175	0.000632914	0.289492	0.172091	0.09304	0.165517	Yes	Yes	No
Gene	ENSG00000105976.15_5	ENSG00000105976.15_5	Primary	VAR_7_116399131_G_A	Arteria	-0.969344	0.0891083	1.62989e-26	2.93869e-22	-1.4537	0.159757	7.00602e-18	2.43388e-16	-0.027737	0.118489	0.814994	0.871551	Yes	Yes	No
Gene	ENSG00000105976.15_5	ENSG00000105976.15_5	Primary	VAR_7_116399131_G_A	Aorta	-1.18118	0.0997965	4.08228e-31	7.36035e-27	-1.63619	0.191388	1.91402e-15	8.37617e-14	-0.189193	0.110304	0.0867294	0.154077	Yes	Yes	No
Gene	ENSG00000105976.15_5	ENSG00000105976.15_5	Primary	VAR_7_116399131_G_A	smooth muscle	-1.93062	0.157732	7.51311e-33	1.35461e-28	-1.66754	0.189575	2.81445e-16	1.25917e-14	0.0550009	0.194228	0.777286	0.867339	Yes	Yes	No
Gene	ENSG00000105983.22_7	ENSG00000105983.22_7	Primary	VAR_7_156471964_C_T	Adult	-0.521734	0.108879	7.85611e-07	0.0141646	0.508866	0.0745762	1.77856e-11	2.01176e-10	0.0135174	0.10028	0.892925	0.969555	Yes	Yes	No
Gene	ENSG00000106025.9_5	ENSG00000106025.9_5	Primary	VAR_7_120515486_C_A	Arteria	0.372788	0.0597521	4.39092e-10	7.91683e-06	0.687695	0.112651	2.73591e-09	3.59537e-08	0.166177	0.101458	0.101959	0.177787	Yes	Yes	No
Gene	ENSG00000106025.9_5	ENSG00000106025.9_5	Primary	VAR_7_120515486_C_A	Coronary	0.441318	0.0812062	5.3893e-08	0.00097169	0.855394	0.179692	5.32763e-06	0.000123785	0.337595	0.108536	0.00193133	0.00596345	Yes	No	Yes
Gene	ENSG00000106025.9_5	ENSG00000106025.9_5	Primary	VAR_7_120515486_C_A	immune	2.07909	0.364955	1.03801e-08	0.000187153	0.741414	0.132746	6.30652e-08	1.03276e-06	0.0961598	0.178389	0.590355	0.74563	Yes	Yes	No
Gene	ENSG00000106069.23_7	ENSG00000106069.23_7	Primary	VAR_7_29186576_A_G	Heart	0.411429	0.0838661	7.3433e-07	0.01324	0.472557	0.190593	0.0135405	0.0377219	-0.00608571	0.112737	0.95697	0.973135	Yes	Yes	No
Gene	ENSG00000106069.23_7	ENSG00000106069.23_7	Primary	VAR_7_29186576_A_G	Ventricle	0.833301	0.0914635	2.58255e-19	4.65633e-15	0.709009	0.187435	0.000196687	0.00167119	0.0108142	0.118518	0.927322	0.949062	Yes	Yes	No
Gene	ENSG00000106113.19_5	ENSG00000106113.19_5	Primary	VAR_7_30748323_T_C	Adult	-0.84754	0.152539	1.24776e-08	0.000224971	1.00712	0.105967	2.39047e-20	5.67107e-19	0.14561	0.108966	0.183162	0.388564	Yes	Yes	No
Gene	ENSG00000106113.19_5	ENSG00000106113.19_5	Primary	VAR_7_30748323_T_C	cardiac muscle	0.706706	0.123526	1.01269e-08	0.000182588	1.31162	0.139876	5.2986e-18	3.70286e-16	0.595805	0.118802	8.73398e-07	8.44816e-06	Yes	No	Yes
Gene	ENSG00000106113.19_5	ENSG00000106113.19_5	Primary	VAR_7_30748323_T_C	Heart	0.754047	0.0904765	1.69967e-16	3.0645e-12	1.27927	0.118146	2.4612e-24	1.36121e-22	0.146223	0.103579	0.158623	0.259135	Yes	Yes	No
Gene	ENSG00000106113.19_5	ENSG00000106113.19_5	Primary	VAR_7_30748323_T_C	Atrium	0.526213	0.10636	6.63051e-07	0.0119548	1.31166	0.127091	3.48575e-20	3.74096e-18	0.663641	0.106563	7.78944e-10	9.42575e-09	Yes	No	Yes
Gene	ENSG00000106125.14_7	ENSG00000106125.14_7	Primary	VAR_7_30795331_A_G	Adult	-0.521927	0.0964882	2.98927e-08	0.000538966	0.422456	0.11083	0.000148798	0.000597149	0.163641	0.100887	0.10657	0.274611	Yes	Yes	No
Gene	ENSG00000106125.14_7	ENSG00000106125.14_7	Primary	VAR_7_30795331_A_G	Arteria	0.362336	0.0681085	1.06407e-07	0.00191852	0.583566	0.0921589	7.41772e-10	1.06144e-08	0.273861	0.0849676	0.0013354	0.00482703	Yes	No	Yes
Gene	ENSG00000106125.14_7	ENSG00000106125.14_7	Primary	VAR_7_30795331_A_G	Coronary	0.484919	0.0949247	3.28534e-07	0.00592348	0.608955	0.193589	0.00207884	0.0176384	0.277846	0.0909989	0.00233493	0.00699317	Yes	No	Yes
Gene	ENSG00000106125.14_7	ENSG00000106125.14_7	Primary	VAR_7_30795331_A_G	immune	2.10782	0.416701	4.04177e-07	0.00728731	0.464123	0.11919	0.000127876	0.000956286	0.250714	0.0991048	0.0120543	0.0513683	Yes	Yes	No
Gene	ENSG00000106125.14_7	ENSG00000106125.14_7	Primary	VAR_7_30795331_A_G	smooth muscle	0.614017	0.124534	8.43857e-07	0.0152147	0.591478	0.104672	4.50945e-08	6.48886e-07	0.203498	0.146296	0.165512	0.316222	Yes	Yes	No
Gene	ENSG00000106153.13_5	ENSG00000106153.13_5	Primary	VAR_7_56069479_AG_A	Adult	-0.968841	0.168941	6.48342e-09	0.000116896	0.485438	0.114237	2.40129e-05	0.000115086	-0.268772	0.273398	0.326902	0.557304	Yes	Yes	No
Gene	ENSG00000106538.10_5	ENSG00000106538.10_5	Primary	VAR_7_150030191_C_A	Arteria	0.369675	0.0580474	2.11569e-10	3.81458e-06	0.617442	0.118658	3.33817e-07	3.11095e-06	0.0244775	0.138419	0.859695	0.905127	Yes	Yes	No
Gene	ENSG00000106538.10_5	ENSG00000106538.10_5	Primary	VAR_7_150030191_C_A	smooth muscle	0.567551	0.101805	2.445e-08	0.000440833	0.60277	0.119077	8.2603e-07	9.38457e-06	0.481348	0.194553	0.0140492	0.051039	Yes	Yes	No
Gene	ENSG00000106538.10_5	ENSG00000106538.10_5	Conditional 1	VAR_7_150027284_C_A	Arteria	0.350965	0.0578737	1.57034e-09	2.83132e-05	0.617738	0.117666	2.6452e-07	2.51811e-06	-0.0097641	0.133625	0.941774	0.960744	Yes	Yes	No
Gene	ENSG00000106538.10_5	ENSG00000106538.10_5	Conditional 1	VAR_7_150027284_C_A	smooth muscle	0.59493	0.101588	4.88216e-09	8.80253e-05	0.598713	0.117608	7.20716e-07	8.25572e-06	0.312394	0.180089	0.0840836	0.195063	Yes	Yes	No
Gene	ENSG00000106565.18_6	ENSG00000106565.18_6	Primary	VAR_7_150502527_A_G	cardiac muscle	0.984824	0.0876653	3.99009e-28	7.19413e-24	0.699265	0.182219	0.000158987	0.00123985	-0.153882	0.160838	0.339402	0.474963	Yes	Yes	No
Gene	ENSG00000106565.18_6	ENSG00000106565.18_6	Primary	VAR_7_150502527_A_G	Heart	0.552625	0.0717091	1.95109e-14	3.51782e-10	0.728924	0.141936	4.26371e-07	3.89239e-06	0.449533	0.144264	0.00193226	0.00690012	Yes	No	Yes
Gene	ENSG00000106565.18_6	ENSG00000106565.18_6	Primary	VAR_7_150502527_A_G	iPSC-CVPC	0.650891	0.132264	3.89246e-07	0.00701811	1.0478	0.21714	2.99116e-06	5.90051e-05	0.411473	0.118844	0.000564616	0.0019596	Yes	No	Yes
Gene	ENSG00000106565.18_6	ENSG00000106565.18_6	Conditional 1	VAR_7_150530781_C_A	cardiac muscle	0.453257	0.0779631	7.08657e-09	0.000127771	0.491816	0.157238	0.00197846	0.0102652	0.266187	0.127	0.0368595	0.0884854	Yes	Yes	No
Gene	ENSG00000106565.18_6	ENSG00000106565.18_6	Conditional 1	VAR_7_150530781_C_A	Heart	0.329184	0.0610789	7.2535e-08	0.00130781	0.667879	0.109477	2.34949e-09	3.09206e-08	0.316707	0.119488	0.00827641	0.0237013	Yes	No	Yes
Gene	ENSG00000106591.4_5	ENSG00000106591.4_5	Primary	VAR_7_42951936_G_T	iPSC-CVPC	-0.556437	0.101216	2.0759e-08	0.000374286	-0.690283	0.18263	0.000214069	0.00237957	-0.171292	0.139824	0.220923	0.311348	Yes	Yes	No
Gene	ENSG00000106603.19_7	ENSG00000106603.19_7	Primary	VAR_7_43821453_G_A	Arteria	-0.353711	0.0519851	1.40111e-11	2.52621e-07	-0.342651	0.0855214	7.5277e-05	0.000426136	0.0434093	0.0889072	0.625545	0.724565	Yes	Yes	No
Gene	ENSG00000106603.19_7	ENSG00000106603.19_7	Primary	VAR_7_43821453_G_A	smooth muscle	-0.543732	0.092493	5.1102e-09	9.21369e-05	-0.386612	0.0939961	5.36706e-05	0.000394007	0.00110159	0.0935544	0.990615	0.996251	Yes	Yes	No
Gene	ENSG00000106636.8_5	ENSG00000106636.8_5	Primary	VAR_7_44232918_G_A	Arteria	-0.418053	0.0855082	8.49976e-07	0.0153251	-0.767461	0.293128	0.00922403	0.0272147	-0.245123	0.240829	0.30916	0.42622	Yes	Yes	No
Gene	ENSG00000106636.8_5	ENSG00000106636.8_5	Primary	VAR_7_44232918_G_A	Aorta	-0.449445	0.0902334	4.65743e-07	0.00839734	-1.10794	0.335688	0.00112215	0.00560766	-0.139677	0.232733	0.548584	0.651708	Yes	Yes	No
Gene	ENSG00000106733.21_5	ENSG00000106733.21_5	Conditional 1	VAR_9_77684690_A_C	Arteria	-0.268813	0.043344	8.16363e-10	1.4719e-05	-1.02327	0.0906793	2.1396e-25	1.38269e-23	-0.888662	0.0908411	4.27231e-21	1.68925e-19	Yes	No	Yes
Gene	ENSG00000106772.18_6	ENSG00000106772.18_6	Primary	VAR_9_79316941_C_T	Heart	-0.344225	0.0581915	3.01937e-09	5.44392e-05	-0.46987	0.120825	0.000116578	0.000643641	-0.345395	0.124633	0.00577951	0.0175281	Yes	No	Yes
Gene	ENSG00000106772.18_6	ENSG00000106772.18_6	Primary	VAR_9_79316941_C_T	Ventricle	-0.468719	0.0696951	2.16706e-11	3.90722e-07	-0.552286	0.12031	7.1892e-06	9.12183e-05	-0.235047	0.0962292	0.0148204	0.0349937	Yes	No	Yes
Gene	ENSG00000106853.20_8	ENSG00000106853.20_8	Conditional 4	VAR_9_114339477_G_A	iPSC-CVPC	-1.48047	0.295558	2.65178e-07	0.00478117	-2.41703	0.265824	1.88329e-16	1.89788e-14	-0.331499	0.181571	0.0682716	0.118747	Yes	Yes	No
Gene	ENSG00000106948.16_5	ENSG00000106948.16_5	Primary	VAR_9_117172307_G_A	iPSC-CVPC	-0.40459	0.0769118	5.84932e-08	0.00105463	-0.430254	0.146792	0.00382153	0.0252112	-0.123809	0.103888	0.233718	0.325904	Yes	Yes	No
Gene	ENSG00000107175.12_5	ENSG00000107175.12_5	Primary	VAR_9_35749014_G_A	cardiac muscle	-0.548726	0.0620133	1.52965e-18	2.75795e-14	-0.358193	0.12004	0.00313932	0.0150979	0.174398	0.0986527	0.0780336	0.159265	Yes	Yes	No
Gene	ENSG00000107175.12_5	ENSG00000107175.12_5	Primary	VAR_9_35749014_G_A	Heart	-0.370831	0.0490496	3.34946e-14	6.03907e-10	-0.224088	0.0911635	0.0143595	0.0395693	-0.0547902	0.0930712	0.556319	0.668072	Yes	Yes	No
Gene	ENSG00000107201.10_5	ENSG00000107201.10_5	Primary	VAR_9_32455320_C_T	cardiac muscle	0.469655	0.0828119	1.27986e-08	0.000230758	0.404962	0.134938	0.00297396	0.0144764	0.0155884	0.115182	0.892429	0.930894	Yes	Yes	No
Gene	ENSG00000107201.10_5	ENSG00000107201.10_5	Primary	VAR_9_32455320_C_T	iPSC-CVPC	0.386216	0.0836386	1.54896e-06	0.0279278	0.486006	0.0931556	5.01566e-07	1.16237e-05	0.270176	0.10683	0.0116333	0.0268971	Yes	No	Yes
Gene	ENSG00000107242.20_8	ENSG00000107242.20_8	Primary	VAR_9_71434707_A_C	smooth muscle	0.470557	0.0833513	1.84765e-08	0.000333132	0.373817	0.131039	0.00471289	0.0182286	0.068837	0.156143	0.659713	0.788559	Yes	Yes	No
Gene	ENSG00000107281.10_6	ENSG00000107281.10_6	Primary	VAR_9_139940653_C_A	smooth muscle	0.31026	0.0530953	5.1352e-09	9.25877e-05	0.254824	0.104246	0.015228	0.0470058	0.216703	0.120639	0.0737056	0.177543	Yes	Yes	No
Gene	ENSG00000107554.17_7	ENSG00000107554.17_7	Primary	VAR_10_101703029_T_C	Adult	-0.51062	0.101576	3.3216e-07	0.00598885	0.400874	0.0819055	1.19767e-06	7.21963e-06	0.162867	0.114184	0.155519	0.349889	Yes	Yes	No
Gene	ENSG00000107669.17_9	ENSG00000107669.17_9	Primary	VAR_10_123688152_A_T	immune	1.72929	0.343598	2.10678e-06	0.0379853	0.506096	0.123197	5.47757e-05	0.00045303	0.385126	0.136355	0.00513442	0.0267013	Yes	No	Yes
Gene	ENSG00000107960.11_7	ENSG00000107960.11_7	Primary	VAR_10_105677897_A_C	cardiac muscle	0.718808	0.102724	1.07534e-11	1.93883e-07	0.614235	0.158259	0.000134358	0.00107618	-0.154271	0.141891	0.277732	0.410755	Yes	Yes	No
Gene	ENSG00000107960.11_7	ENSG00000107960.11_7	Primary	VAR_10_105677897_A_C	Heart	0.400974	0.0780383	1.78678e-07	0.00322156	0.493273	0.163122	0.00264365	0.00962539	0.0548207	0.12771	0.667909	0.762033	Yes	Yes	No
Gene	ENSG00000108010.12_4	ENSG00000108010.12_4	Primary	VAR_10_131937286_T_C	Arteria	-0.541088	0.111648	1.00371e-06	0.0180968	-0.632785	0.177871	0.000425889	0.001975	-0.295535	0.185705	0.11203	0.191369	Yes	Yes	No
Gene	ENSG00000108219.15_4	ENSG00000108219.15_4	Primary	VAR_10_82270032_G_A	Adult	0.339734	0.0728558	1.34885e-06	0.0243197	-0.230244	0.0995121	0.0209403	0.0442929	0.0858366	0.246268	0.72784	0.875973	Yes	Yes	No
Gene	ENSG00000108405.4_5	ENSG00000108405.4_5	Primary	VAR_17_3820000_A_G	Heart	0.395452	0.0764875	1.84868e-07	0.00333317	0.525714	0.117376	9.61695e-06	6.86164e-05	0.0863611	0.104491	0.408898	0.533499	Yes	Yes	No
Gene	ENSG00000108448.21_6	ENSG00000108448.21_6	Primary	VAR_17_18629892_G_A	cardiac muscle	-0.738149	0.117047	3.04181e-10	5.48438e-06	-0.850316	0.186425	8.11674e-06	9.10105e-05	-0.182005	0.14515	0.210777	0.335746	Yes	Yes	No
Gene	ENSG00000108448.21_6	ENSG00000108448.21_6	Primary	VAR_17_18629892_G_A	Heart	-0.70288	0.0872366	1.27419e-15	2.29736e-11	-1.1828	0.172993	2.76512e-11	4.73457e-10	-0.288936	0.118825	0.0153626	0.0396718	Yes	No	Yes
Gene	ENSG00000108448.21_6	ENSG00000108448.21_6	Primary	VAR_17_18629892_G_A	Ventricle	-0.637375	0.10007	2.28864e-10	4.12641e-06	-1.56113	0.240413	4.9066e-10	1.42918e-08	-0.40902	0.11668	0.000483777	0.00183323	Yes	No	Yes
Gene	ENSG00000108509.21_7	ENSG00000108509.21_7	Primary	VAR_17_4907103_G_A	Adult	-0.89748	0.160067	8.25875e-09	0.000148905	0.723519	0.16331	1.07471e-05	5.49547e-05	-0.242236	0.262808	0.357922	0.589022	Yes	Yes	No
Gene	ENSG00000108509.21_7	ENSG00000108509.21_7	Primary	VAR_17_4907103_G_A	Arteria	0.602242	0.107121	1.80903e-08	0.000326168	1.02975	0.231132	1.12921e-05	7.75018e-05	0.438388	0.238222	0.0662157	0.125505	Yes	Yes	No
Gene	ENSG00000108509.21_7	ENSG00000108509.21_7	Primary	VAR_17_4907103_G_A	Aorta	0.886943	0.122893	6.50633e-13	1.17309e-08	1.03522	0.301552	0.000710475	0.00379552	0.545842	0.219387	0.0130651	0.0322646	Yes	No	Yes
Gene	ENSG00000108509.21_7	ENSG00000108509.21_7	Primary	VAR_17_4907103_G_A	immune	5.85687	0.825171	2.05252e-12	3.7007e-08	1.22813	0.300699	6.02853e-05	0.000492052	-0.0447742	0.327667	0.891426	0.943706	Yes	Yes	No
Gene	ENSG00000108515.18_7	ENSG00000108515.18_7	Primary	VAR_17_4856580_T_C	Arteria	-0.268157	0.0565316	2.59922e-06	0.046864	-0.426656	0.0758375	3.7826e-08	4.14088e-07	-0.179306	0.0817265	0.028612	0.0637826	Yes	Yes	No
Gene	ENSG00000108556.10_7	ENSG00000108556.10_7	Primary	VAR_17_4789961_C_T	Arteria	0.788918	0.108397	6.01196e-13	1.08396e-08	1.07367	0.110129	5.02737e-20	2.1129e-18	0.503251	0.266957	0.0598848	0.115849	Yes	Yes	No
Gene	ENSG00000108556.10_7	ENSG00000108556.10_7	Primary	VAR_17_4789961_C_T	Aorta	0.563189	0.116967	2.32122e-06	0.0418515	1.029	0.125322	1.70921e-14	6.69935e-13	0.625182	0.221865	0.00496416	0.0142681	Yes	No	Yes
Gene	ENSG00000108556.10_7	ENSG00000108556.10_7	Primary	VAR_17_4789961_C_T	smooth muscle	1.22956	0.199073	7.29551e-10	1.31538e-05	1.06296	0.147015	6.41466e-12	1.64753e-10	0.414501	0.32324	0.200963	0.362037	Yes	Yes	No
Gene	ENSG00000108576.10_7	ENSG00000108576.10_7	Primary	VAR_17_28571928_C_T	Arteria	0.537462	0.103952	2.12849e-07	0.00383767	1.03635	0.142508	2.33312e-12	4.55754e-11	0.0712713	0.123257	0.563319	0.671666	Yes	Yes	No
Gene	ENSG00000108576.10_7	ENSG00000108576.10_7	Primary	VAR_17_28571928_C_T	fibroblast	5.07694	0.991522	8.60387e-07	0.0155128	0.828187	0.162959	7.50716e-07	1.37415e-05	-0.210733	0.205465	0.305901	0.476287	Yes	Yes	No
Gene	ENSG00000108576.10_7	ENSG00000108576.10_7	Primary	VAR_17_28571928_C_T	immune	3.20758	0.67192	1.49987e-06	0.0270426	1.00384	0.166585	6.28318e-09	1.22869e-07	-0.088219	0.205735	0.668453	0.800979	Yes	Yes	No
Gene	ENSG00000108771.13_7	ENSG00000108771.13_7	Primary	VAR_17_40264661_C_G	Adult	0.420744	0.0913805	2.12772e-06	0.0383628	-0.384732	0.0817852	3.01207e-06	1.69552e-05	-0.0988776	0.135949	0.467988	0.686075	Yes	Yes	No
Gene	ENSG00000108821.14_5	ENSG00000108821.14_5	Primary	VAR_17_48271433_A_G	Adult	-0.261971	0.0539107	3.2085e-07	0.00578492	0.280444	0.0924227	0.00249004	0.00717867	0.179357	0.250468	0.474877	0.692007	Yes	Yes	No
Gene	ENSG00000108846.16_4	ENSG00000108846.16_4	Primary	VAR_17_48713180_A_G	fibroblast	-2.14054	0.836175	5.7657e-08	0.00103956	-0.52716	0.152722	0.000658034	0.00493937	-0.0918821	0.111993	0.412637	0.581072	Yes	Yes	No
Gene	ENSG00000108883.13_5	ENSG00000108883.13_5	Primary	VAR_17_42961009_C_T	Arteria	0.339371	0.069276	6.95982e-07	0.0125485	0.362231	0.109715	0.00106052	0.00436097	0.0156561	0.101218	0.877128	0.917214	Yes	Yes	No
Gene	ENSG00000108883.13_5	ENSG00000108883.13_5	Primary	VAR_17_42961009_C_T	smooth muscle	0.552018	0.123756	9.31159e-08	0.00167888	0.362311	0.120093	0.00282857	0.0118603	-0.101682	0.106661	0.341389	0.516292	Yes	Yes	No
Gene	ENSG00000108963.18_5	ENSG00000108963.18_5	Primary	VAR_17_1945225_T_G	Adult	-0.499653	0.082487	9.33721e-10	1.6835e-05	0.445699	0.0939399	2.48354e-06	1.41569e-05	0.27309	0.160829	0.0912527	0.246522	Yes	Yes	No
Gene	ENSG00000109079.10_6	ENSG00000109079.10_6	Primary	VAR_17_26695832_A_G	smooth muscle	-0.461608	0.0930147	4.59153e-07	0.00827853	-0.362033	0.133409	0.00713594	0.0255996	-0.249216	0.157376	0.114608	0.244832	Yes	Yes	No
Gene	ENSG00000109084.14_5	ENSG00000109084.14_5	Primary	VAR_17_26645991_G_A	Ventricle	0.436236	0.0891646	8.03625e-07	0.0144894	0.547403	0.163591	0.000953192	0.00629526	0.35695	0.0967846	0.000242811	0.00100203	Yes	No	Yes
Gene	ENSG00000109158.11_5	ENSG00000109158.11_5	Primary	VAR_4_47000884_A_AC	cardiac muscle	-0.670118	0.135749	7.4684e-07	0.0134655	-0.756253	0.301759	0.0128684	0.0461357	-0.0457763	0.169664	0.787481	0.859182	Yes	Yes	No
Gene	ENSG00000109339.24_10	ENSG00000109339.24_10	Primary	VAR_4_87385427_G_A	Aorta	-0.780566	0.145397	5.88713e-08	0.00106145	-0.591695	0.23323	0.0118594	0.0397075	-0.107898	0.202466	0.594251	0.690357	Yes	Yes	No
Gene	ENSG00000109466.14_6	ENSG00000109466.14_6	Primary	VAR_4_166193693_G_A	Aorta	-0.366277	0.0624973	4.70584e-09	8.48463e-05	-0.508906	0.13325	0.000173197	0.00111846	-0.341265	0.0979953	0.000526126	0.00203957	Yes	No	Yes
Gene	ENSG00000109466.14_6	ENSG00000109466.14_6	Primary	VAR_4_166193693_G_A	smooth muscle	-0.559122	0.0979105	1.05427e-08	0.000190085	-0.461365	0.116017	9.2534e-05	0.000637032	-0.226502	0.11686	0.0537674	0.140244	Yes	Yes	No
Gene	ENSG00000109794.13_7	ENSG00000109794.13_7	Conditional 2	VAR_4_187116832_C_T	Heart	0.551433	0.0925228	2.45735e-09	4.43061e-05	0.431019	0.132796	0.00126262	0.00512842	0.219205	0.1094	0.0456113	0.0959146	Yes	Yes	No
Gene	ENSG00000109854.13_3	ENSG00000109854.13_3	Primary	VAR_11_20385606_G_A	Adult	-0.451627	0.0773919	4.25397e-09	7.66991e-05	0.637201	0.0782078	1.46293e-15	2.41987e-14	0.0462084	0.16177	0.775485	0.903988	Yes	Yes	No
Gene	ENSG00000109854.13_3	ENSG00000109854.13_3	Primary	VAR_11_20385606_G_A	Arteria	0.425408	0.0414376	4.80816e-24	8.66911e-20	0.694836	0.0989929	1.16516e-11	2.07999e-10	0.418205	0.0921063	6.76104e-06	4.60353e-05	Yes	No	Yes
Gene	ENSG00000109854.13_3	ENSG00000109854.13_3	Primary	VAR_11_20385606_G_A	Aorta	0.350123	0.0457659	3.69181e-14	6.65633e-10	0.74897	0.108936	6.02397e-11	1.43857e-09	0.509399	0.102173	7.70504e-07	5.81263e-06	Yes	No	Yes
Gene	ENSG00000109854.13_3	ENSG00000109854.13_3	Primary	VAR_11_20385606_G_A	immune	2.02435	0.301627	1.36807e-11	2.46663e-07	0.622356	0.125308	1.2942e-06	1.59824e-05	0.296785	0.141817	0.0374237	0.117984	Yes	Yes	No
Gene	ENSG00000109854.13_3	ENSG00000109854.13_3	Primary	VAR_11_20385606_G_A	smooth muscle	0.60453	0.0714057	3.70239e-17	6.67541e-13	0.702223	0.12067	1.88088e-08	2.90344e-07	0.489427	0.0999552	1.79314e-06	2.41631e-05	Yes	No	Yes
Gene	ENSG00000109929.10_5	ENSG00000109929.10_5	Primary	VAR_11_121158509_T_C	Adult	0.361265	0.0639183	9.18579e-09	0.00016562	-0.384289	0.0797233	1.72171e-06	1.00984e-05	0.0952029	0.100655	0.345516	0.57666	Yes	Yes	No
Gene	ENSG00000110002.16_5	ENSG00000110002.16_5	Primary	VAR_11_124040238_T_C	Aorta	-0.473478	0.0612964	4.35834e-15	7.85808e-11	-0.665786	0.092583	9.41164e-12	2.57109e-10	-0.61643	0.0706481	1.75507e-17	4.46316e-16	Yes	No	Yes
Gene	ENSG00000110002.16_5	ENSG00000110002.16_5	Primary	VAR_11_124040238_T_C	smooth muscle	-0.589816	0.0941907	2.85713e-10	5.1514e-06	-0.486612	0.118567	5.565e-05	0.000407377	-0.0373196	0.116188	0.748338	0.848891	Yes	Yes	No
Gene	ENSG00000110042.8_4	ENSG00000110042.8_4	Primary	VAR_11_58951440_A_G	Adult	0.469502	0.103679	1.97982e-06	0.0356962	-0.238095	0.0898349	0.00820275	0.0199697	0.121809	0.141994	0.392131	0.619244	Yes	Yes	No
Gene	ENSG00000110042.8_4	ENSG00000110042.8_4	Primary	VAR_11_58951440_A_G	Heart	-0.395737	0.073401	5.51972e-08	0.000995206	-0.387802	0.124913	0.00203091	0.00769918	-0.111809	0.117374	0.341233	0.464826	Yes	Yes	No
Gene	ENSG00000110042.8_4	ENSG00000110042.8_4	Primary	VAR_11_58951440_A_G	Atrium	-0.469643	0.0825348	1.28257e-08	0.000231247	-0.573524	0.187579	0.00254673	0.0139102	-0.169028	0.0973581	0.0829386	0.148611	Yes	Yes	No
Gene	ENSG00000110328.6_6	ENSG00000110328.6_6	Primary	VAR_11_11604206_C_T	Arteria	-0.58683	0.0757961	1.6352e-14	2.94827e-10	-1.02345	0.165786	1.85189e-09	2.48991e-08	0.0937103	0.152364	0.538756	0.649056	Yes	Yes	No
Gene	ENSG00000110328.6_6	ENSG00000110328.6_6	Primary	VAR_11_11604206_C_T	Aorta	-0.614548	0.0851748	4.93209e-13	8.89255e-09	-1.20867	0.195199	2.7888e-09	5.14132e-08	-0.0335199	0.134046	0.802608	0.858396	Yes	Yes	No
Gene	ENSG00000110328.6_6	ENSG00000110328.6_6	Primary	VAR_11_11604206_C_T	immune	-2.36142	0.472465	5.40248e-07	0.00974068	-0.910072	0.181891	1.08929e-06	1.36768e-05	0.419214	0.223761	0.0622158	0.168732	Yes	Yes	No
Gene	ENSG00000110328.6_6	ENSG00000110328.6_6	Primary	VAR_11_11604206_C_T	smooth muscle	-1.00895	0.131192	2.91392e-14	5.2538e-10	-1.14179	0.192411	1.02633e-08	1.66859e-07	-0.314802	0.130935	0.0169637	0.0588976	Yes	Yes	No
Gene	ENSG00000110455.14_7	ENSG00000110455.14_7	Primary	VAR_11_44087989_G_T	Ventricle	-0.245642	0.049702	8.38554e-07	0.0151191	0.624526	0.149045	3.941e-05	0.000411443	0.489948	0.155485	0.00169342	0.00545124	Yes	No	Yes
Gene	ENSG00000110455.14_7	ENSG00000110455.14_7	Conditional 1	VAR_11_44096238_G_A	Arteria	0.223974	0.0384207	6.15632e-09	0.000110998	0.798423	0.113155	9.23748e-12	1.67053e-10	0.392101	0.108563	0.000329091	0.00143634	Yes	No	Yes
Gene	ENSG00000110455.14_7	ENSG00000110455.14_7	Conditional 1	VAR_11_44096238_G_A	fibroblast	2.15531	0.40277	9.19989e-08	0.00165874	0.859049	0.163235	3.14814e-07	6.20339e-06	0.327987	0.141918	0.021517	0.0692893	Yes	Yes	No
Gene	ENSG00000110455.14_7	ENSG00000110455.14_7	Conditional 1	VAR_11_44096238_G_A	immune	1.57946	0.284006	2.84647e-08	0.000513219	0.783421	0.135929	2.51883e-08	4.43935e-07	0.491258	0.176464	0.00579882	0.0294018	Yes	No	Yes
Gene	ENSG00000110455.14_7	ENSG00000110455.14_7	Conditional 1	VAR_11_44096238_G_A	smooth muscle	0.324981	0.0635352	3.49318e-07	0.0062982	0.822989	0.125644	3.46695e-10	6.96869e-09	0.650813	0.105654	3.04567e-09	7.24894e-08	Yes	No	Yes
Gene	ENSG00000110455.14_7	ENSG00000110455.14_7	Conditional 1	VAR_11_44096238_G_A	Heart	-0.213108	0.0381911	2.71062e-08	0.000488724	0.679185	0.0871573	4.93816e-14	1.20155e-12	0.26681	0.170074	0.117294	0.20429	Yes	Yes	No
Gene	ENSG00000110628.16_8	ENSG00000110628.16_8	Primary	VAR_11_2936952_G_A	Adult	-2.12622	0.198888	1.35459e-26	2.44232e-22	1.99555	0.160669	1.83943e-32	9.01218e-31	-0.184697	0.200655	0.358573	0.58961	Yes	Yes	No
Gene	ENSG00000110628.16_8	ENSG00000110628.16_8	Primary	VAR_11_2936952_G_A	Arteria	0.853179	0.0940358	3.36639e-19	6.0696e-15	2.47257	0.172805	6.9392e-37	9.33684e-35	1.09184	0.169384	2.33079e-10	3.41105e-09	Yes	No	Yes
Gene	ENSG00000110628.16_8	ENSG00000110628.16_8	Primary	VAR_11_2936952_G_A	Aorta	0.709134	0.109421	9.8966e-11	1.78436e-06	2.35434	0.211994	3.91778e-23	3.58566e-21	1.35399	0.159185	1.00111e-16	2.38441e-15	Yes	No	Yes
Gene	ENSG00000110628.16_8	ENSG00000110628.16_8	Primary	VAR_11_2936952_G_A	endocardial	6.13904	1.08192	1.35139e-08	0.000243656	2.11881	0.249567	2.17481e-15	2.1545e-13	1.64417	0.231726	1.44433e-11	5.15669e-10	Yes	No	Yes
Gene	ENSG00000110628.16_8	ENSG00000110628.16_8	Primary	VAR_11_2936952_G_A	fibroblast	4.3671	0.871712	5.22659e-07	0.00942354	2.21847	0.291605	6.31974e-13	3.51682e-11	0.231691	0.192256	0.229123	0.390204	Yes	Yes	No
Gene	ENSG00000110628.16_8	ENSG00000110628.16_8	Primary	VAR_11_2936952_G_A	immune	3.08103	0.56256	4.66989e-08	0.000841981	2.6019	0.233271	1.49848e-23	1.63743e-21	-0.0455416	0.247925	0.854411	0.921738	Yes	Yes	No
Gene	ENSG00000110628.16_8	ENSG00000110628.16_8	Primary	VAR_11_2936952_G_A	smooth muscle	1.28388	0.165111	1.29826e-14	2.34077e-10	2.45167	0.193033	1.3014e-28	1.90767e-26	1.6817	0.219585	4.60291e-13	1.91664e-11	Yes	No	Yes
Gene	ENSG00000110628.16_8	ENSG00000110628.16_8	Conditional 1	VAR_11_2929659_G_A	Adult	0.747926	0.141919	7.93744e-08	0.00143112	-0.884977	0.106401	3.96495e-16	6.83295e-15	0.0296542	0.124937	0.812656	0.924662	Yes	Yes	No
Gene	ENSG00000110628.16_8	ENSG00000110628.16_8	Conditional 1	VAR_11_2929659_G_A	Arteria	-0.352208	0.0731397	1.53073e-06	0.0275991	-0.99216	0.125874	4.11965e-14	9.91687e-13	-0.844868	0.101389	5.19791e-16	1.31998e-14	Yes	No	Yes
Gene	ENSG00000110628.16_8	ENSG00000110628.16_8	Conditional 1	VAR_11_2929659_G_A	Aorta	-0.359692	0.0758006	2.22537e-06	0.0401235	-0.977453	0.139809	3.06471e-11	7.67585e-10	-0.790919	0.100031	9.65306e-15	1.96748e-13	Yes	No	Yes
Gene	ENSG00000110660.15_8	ENSG00000110660.15_8	Primary	VAR_11_107710976_G_C	Arteria	0.465113	0.0665412	2.91131e-12	5.24909e-08	0.653048	0.139777	4.25916e-06	3.22658e-05	-0.206695	0.13201	0.117923	0.199752	Yes	Yes	No
Gene	ENSG00000110660.15_8	ENSG00000110660.15_8	Primary	VAR_11_107710976_G_C	Aorta	0.549195	0.0755382	4.32807e-13	7.80351e-09	0.908409	0.128185	1.74946e-11	4.55162e-10	-0.122236	0.113128	0.280266	0.390722	Yes	Yes	No
Gene	ENSG00000110660.15_8	ENSG00000110660.15_8	Primary	VAR_11_107710976_G_C	smooth muscle	0.851432	0.1133	4.9727e-14	8.96578e-10	0.713131	0.162903	1.79154e-05	0.000149383	0.267054	0.193943	0.169803	0.321761	Yes	Yes	No
Gene	ENSG00000110660.15_8	ENSG00000110660.15_8	Conditional 1	VAR_11_107691905_G_A	Arteria	0.367422	0.0682864	7.17928e-08	0.00129442	0.609638	0.127188	2.43065e-06	1.9289e-05	-0.34936	0.128235	0.00662631	0.0188205	Yes	No	Yes
Gene	ENSG00000110660.15_8	ENSG00000110660.15_8	Conditional 1	VAR_11_107691905_G_A	Aorta	0.365167	0.0725564	4.54906e-07	0.00820195	0.708753	0.119999	1.28093e-08	2.09956e-07	-0.177888	0.108777	0.102403	0.175773	Yes	Yes	No
Gene	ENSG00000110660.15_8	ENSG00000110660.15_8	Conditional 1	VAR_11_107691905_G_A	smooth muscle	0.712682	0.120134	3.34934e-09	6.03885e-05	0.703296	0.153611	7.52425e-06	6.81719e-05	0.22052	0.178849	0.218784	0.384022	Yes	Yes	No
Gene	ENSG00000110660.15_8	ENSG00000110660.15_8	Conditional 2	VAR_11_107713761_C_T	smooth muscle	0.687589	0.11188	8.0902e-10	1.45866e-05	0.428536	0.147248	0.00395034	0.0157229	0.0919976	0.164337	0.576131	0.72504	Yes	Yes	No
Gene	ENSG00000110786.18_5	ENSG00000110786.18_5	Primary	VAR_11_18802126_A_G	Adult	-0.901164	0.150974	1.10023e-09	1.98371e-05	1.13102	0.109069	1.06701e-23	3.21172e-22	-0.0132747	0.128927	0.918108	0.980541	Yes	Yes	No
Gene	ENSG00000110786.18_5	ENSG00000110786.18_5	Primary	VAR_11_18802126_A_G	Atrium	0.501661	0.0965719	1.67164e-07	0.00301398	1.32829	0.15804	9.06961e-15	5.22444e-13	0.758145	0.115443	9.43762e-11	1.28036e-09	Yes	No	Yes
Gene	ENSG00000110811.20_5	ENSG00000110811.20_5	Primary	VAR_12_6946545_C_A	cardiac muscle	-0.246179	0.049955	6.87165e-07	0.0123896	-0.610386	0.125243	1.99249e-06	2.53704e-05	-0.357088	0.103153	0.00060847	0.00292865	Yes	No	Yes
Gene	ENSG00000110811.20_5	ENSG00000110811.20_5	Primary	VAR_12_6946545_C_A	Heart	-0.246307	0.0370569	2.90586e-11	5.23927e-07	-0.484684	0.0852438	2.40001e-08	2.7062e-07	-0.439079	0.14725	0.00299666	0.0100539	Yes	No	Yes
Gene	ENSG00000110871.15_7	ENSG00000110871.15_7	Primary	VAR_12_120930046_G_A	cardiac muscle	0.33598	0.0613133	4.85418e-08	0.000875208	1.06094	0.114842	1.38383e-17	9.34476e-16	0.675474	0.0888415	3.13109e-13	7.77598e-12	Yes	No	Yes
Gene	ENSG00000110871.15_7	ENSG00000110871.15_7	Primary	VAR_12_120930046_G_A	Ventricle	0.319742	0.0497476	1.73208e-10	3.12294e-06	1.01146	0.124346	2.36143e-14	1.26033e-12	0.819417	0.0979776	3.11058e-16	7.15354e-15	Yes	No	Yes
Gene	ENSG00000111450.14_6	ENSG00000111450.14_6	Primary	VAR_12_131321174_C_G	cardiac muscle	0.499199	0.100821	7.17094e-07	0.0129292	0.958187	0.217937	1.65259e-05	0.000169876	0.287794	0.106789	0.00740545	0.0239713	Yes	No	Yes
Gene	ENSG00000111450.14_6	ENSG00000111450.14_6	Primary	VAR_12_131321174_C_G	Heart	0.486121	0.0718057	1.75536e-11	3.16491e-07	0.815172	0.151656	1.25478e-07	1.26815e-06	-0.0445671	0.0983855	0.650746	0.747607	Yes	Yes	No
Gene	ENSG00000111664.10_6	ENSG00000111664.10_6	Conditional 1	VAR_12_6949026_A_G	Adult	0.583426	0.113456	1.80927e-07	0.00326212	-0.809089	0.0817333	7.53435e-22	1.96876e-20	-0.383731	0.153046	0.0130614	0.0630447	Yes	Yes	No
Gene	ENSG00000111665.11_4	ENSG00000111665.11_4	Primary	VAR_12_6948692_A_G	Adult	0.704029	0.113759	3.227e-10	5.81828e-06	-0.639168	0.079951	4.65474e-15	7.31691e-14	-0.106706	0.127673	0.404402	0.630741	Yes	Yes	No
Gene	ENSG00000111788.10_6	ENSG00000111788.10_6	Primary	VAR_12_9432952_A_G	Arteria	-0.747493	0.0825112	3.68751e-19	6.64857e-15	-2.31358	0.109416	1.59063e-64	1.10304e-61	-1.25989	0.0828063	1.42037e-44	2.11647e-42	Yes	No	Yes
Gene	ENSG00000111788.10_6	ENSG00000111788.10_6	Primary	VAR_12_9432952_A_G	Aorta	-0.82556	0.0888053	5.24354e-20	9.45411e-16	-2.53244	0.111325	2.96161e-60	6.67472e-57	-1.35835	0.0767345	1.06747e-58	2.2643e-56	Yes	No	Yes
Gene	ENSG00000111788.10_6	ENSG00000111788.10_6	Primary	VAR_12_9432952_A_G	endocardial	-4.78825	0.90714	1.25846e-07	0.00226901	-1.90139	0.153723	1.63349e-27	6.84924e-25	-1.34283	0.118046	2.89417e-24	3.92345e-22	Yes	No	Yes
Gene	ENSG00000111788.10_6	ENSG00000111788.10_6	Primary	VAR_12_9432952_A_G	smooth muscle	-1.2356	0.132375	4.4921e-20	8.09925e-16	-2.46911	0.112539	2.78452e-59	5.57831e-56	-1.4282	0.12898	2.72714e-23	2.98002e-21	Yes	No	Yes
Gene	ENSG00000111788.10_6	ENSG00000111788.10_6	Conditional 1	VAR_12_9479182_A_G	Arteria	0.662291	0.100231	4.88238e-11	8.80293e-07	0.680613	0.162769	3.66443e-05	0.000223889	0.331191	0.101784	0.00120121	0.00441113	Yes	No	Yes
Gene	ENSG00000111788.10_6	ENSG00000111788.10_6	Conditional 1	VAR_12_9479182_A_G	Aorta	0.649844	0.108225	2.21821e-09	3.99944e-05	0.728009	0.199106	0.000318488	0.00189704	0.377686	0.0949508	7.64523e-05	0.000376005	Yes	No	Yes
Gene	ENSG00000111788.10_6	ENSG00000111788.10_6	Conditional 1	VAR_12_9479182_A_G	smooth muscle	1.23984	0.16608	1.46295e-13	2.6377e-09	0.914281	0.197228	5.84442e-06	5.44574e-05	0.20408	0.162283	0.209777	0.372528	Yes	Yes	No
Gene	ENSG00000111816.8_5	ENSG00000111816.8_5	Primary	VAR_6_116235705_G_A	Arteria	0.292834	0.059274	7.78123e-07	0.0140296	0.468265	0.135018	0.000589358	0.00261985	-0.133994	0.107699	0.213922	0.320563	Yes	Yes	No
Gene	ENSG00000111816.8_5	ENSG00000111816.8_5	Primary	VAR_6_116235705_G_A	smooth muscle	0.504918	0.102527	9.63337e-07	0.017369	0.448874	0.138136	0.00132157	0.00627049	-0.0459994	0.213056	0.829246	0.900519	Yes	Yes	No
Gene	ENSG00000111816.8_5	ENSG00000111816.8_5	Conditional 1	VAR_6_116394819_T_A	cardiac muscle	-0.535227	0.0714599	7.14e-14	1.28734e-09	-0.390031	0.147494	0.00872362	0.0340153	0.235346	0.132548	0.0767427	0.1572	Yes	Yes	No
Gene	ENSG00000111816.8_5	ENSG00000111816.8_5	Conditional 1	VAR_6_116394819_T_A	smooth muscle	0.762509	0.0975454	8.30194e-15	1.49684e-10	0.339564	0.13074	0.00997779	0.033601	-0.342838	0.194987	0.0799774	0.18852	Yes	Yes	No
Gene	ENSG00000111859.17_7	ENSG00000111859.17_7	Primary	VAR_6_11266238_G_T	iPSC-CVPC	1.07376	0.127688	9.81216e-18	1.76913e-13	1.47593	0.252111	2.26057e-08	6.78171e-07	0.0174318	0.128216	0.891891	0.922116	Yes	Yes	No
Gene	ENSG00000111879.20_9	ENSG00000111879.20_9	Primary	VAR_6_119416472_G_T	Heart	0.491898	0.102737	1.19415e-06	0.0215305	0.659911	0.144248	6.23608e-06	4.64998e-05	0.253754	0.104813	0.0158116	0.0406681	Yes	No	Yes
Gene	ENSG00000111906.18_5	ENSG00000111906.18_5	Primary	VAR_6_125622832_A_G	Adult	0.980346	0.138501	1.01356e-12	1.82745e-08	-1.14701	0.112808	6.75755e-23	1.92174e-21	0.0343841	0.159261	0.829315	0.935116	Yes	Yes	No
Gene	ENSG00000111906.18_5	ENSG00000111906.18_5	Primary	VAR_6_125622832_A_G	Heart	-0.50873	0.0811921	3.96623e-10	7.15112e-06	-1.14468	0.146519	4.30104e-14	1.05364e-12	-0.661772	0.104985	6.13189e-10	9.06957e-09	Yes	No	Yes
Gene	ENSG00000112031.16_5	ENSG00000112031.16_5	Primary	VAR_6_153316775_C_A	cardiac neuron	7.35236	1.61643	2.03256e-06	0.0366471	-0.958928	0.174168	9.42954e-08	2.7555e-06	-0.885976	0.183699	2.51383e-06	4.00392e-05	Yes	No	Yes
Gene	ENSG00000112079.9_6	ENSG00000112079.9_6	Primary	VAR_6_36445773_A_G	Atrium	-0.335903	0.0693626	1.35501e-06	0.0244307	-0.54855	0.210539	0.00988665	0.0405851	-0.00676659	0.1262	0.957253	0.970986	Yes	Yes	No
Gene	ENSG00000112137.17_4	ENSG00000112137.17_4	Conditional 1	VAR_6_12962995_A_G	Atrium	0.531791	0.0791276	2.5503e-11	4.59819e-07	0.727652	0.156186	5.89455e-06	7.68465e-05	-0.0466586	0.121669	0.701465	0.784823	Yes	Yes	No
Gene	ENSG00000112139.16_7	ENSG00000112139.16_7	Primary	VAR_6_37663624_T_C	Adult	0.692811	0.134106	1.55767e-07	0.00280847	-0.746957	0.0932622	4.16755e-15	6.58553e-14	0.135634	0.129313	0.295653	0.524553	Yes	Yes	No
Gene	ENSG00000112146.16_4	ENSG00000112146.16_4	Primary	VAR_6_52951784_C_T	Adult	-0.473997	0.102622	2.61894e-06	0.0472194	-0.504741	0.124159	5.28161e-05	0.000235246	-0.0161949	0.238799	0.946007	0.993042	Yes	Yes	No
Gene	ENSG00000112164.6_4	ENSG00000112164.6_4	Primary	VAR_6_39031989_C_A	cardiac muscle	0.977711	0.100961	1.15961e-21	2.09078e-17	0.943172	0.145491	5.08063e-10	1.32759e-08	0.0768046	0.0869594	0.377769	0.513585	Yes	Yes	No
Gene	ENSG00000112164.6_4	ENSG00000112164.6_4	Primary	VAR_6_39031989_C_A	Heart	0.742452	0.0744187	1.4531e-22	2.61993e-18	0.744014	0.103985	3.61042e-12	6.88845e-11	-0.0389915	0.118143	0.741503	0.819806	Yes	Yes	No
Gene	ENSG00000112164.6_4	ENSG00000112164.6_4	Primary	VAR_6_39031989_C_A	Ventricle	0.635572	0.0924649	8.10408e-12	1.46117e-07	0.907718	0.136379	1.95179e-10	6.03353e-09	0.118684	0.109941	0.280713	0.387598	Yes	Yes	No
Gene	ENSG00000112164.6_4	ENSG00000112164.6_4	Conditional 2	VAR_6_38908707_C_CTAAACCACA	cardiac muscle	0.641766	0.118206	5.81491e-08	0.00104843	0.608461	0.161295	0.000203757	0.00153777	-0.0123514	0.0993095	0.901097	0.93636	Yes	Yes	No
Gene	ENSG00000112164.6_4	ENSG00000112164.6_4	Conditional 2	VAR_6_38908707_C_CTAAACCACA	Heart	0.43043	0.0860533	5.90831e-07	0.0106527	0.479558	0.117235	5.13378e-05	0.000312346	0.201557	0.138353	0.145756	0.242144	Yes	Yes	No
Gene	ENSG00000112164.6_4	ENSG00000112164.6_4	Conditional 3	VAR_6_38897048_C_A	Heart	0.40437	0.0790437	2.69231e-07	0.00485424	0.309367	0.104081	0.00312034	0.0110617	-0.202001	0.115989	0.0821664	0.154319	Yes	Yes	No
Gene	ENSG00000112290.13_7	ENSG00000112290.13_7	Primary	VAR_6_110445571_G_T	Adult	0.522564	0.0868773	6.62669e-10	1.19479e-05	-0.396619	0.1018	0.000106124	0.000440779	0.184541	0.137874	0.182448	0.387827	Yes	Yes	No
Gene	ENSG00000112299.8_5	ENSG00000112299.8_5	Primary	VAR_6_133035098_G_A	Adult	-0.830436	0.129605	8.85537e-11	1.59662e-06	0.6097	0.0983146	9.04107e-10	8.5123e-09	0.0949367	0.104901	0.366682	0.596955	Yes	Yes	No
Gene	ENSG00000112299.8_5	ENSG00000112299.8_5	Primary	VAR_6_133035098_G_A	Atrium	0.508233	0.104229	1.20012e-06	0.0216382	0.843615	0.205311	5.85964e-05	0.000572625	0.455619	0.0857133	1.39457e-07	1.21469e-06	Yes	No	Yes
Gene	ENSG00000112303.14_5	ENSG00000112303.14_5	Primary	VAR_6_133068593_C_T	Arteria	-0.583334	0.0841886	1.1419e-07	0.00205884	-0.865271	0.132688	2.44201e-10	3.74719e-09	-0.29083	0.10956	0.00814877	0.0224514	Yes	No	Yes
Gene	ENSG00000112303.14_5	ENSG00000112303.14_5	Primary	VAR_6_133068593_C_T	Aorta	-0.552543	0.0911159	1.40206e-09	2.52791e-05	-0.824466	0.16685	1.51415e-06	1.67588e-05	-0.398066	0.0993801	6.81656e-05	0.00033951	Yes	No	Yes
Gene	ENSG00000112303.14_5	ENSG00000112303.14_5	Primary	VAR_6_133068593_C_T	immune	-3.35514	0.506926	2.39169e-11	4.31221e-07	-0.796513	0.147697	1.65844e-07	2.47121e-06	-0.211658	0.173393	0.223404	0.407112	Yes	Yes	No
Gene	ENSG00000112303.14_5	ENSG00000112303.14_5	Primary	VAR_6_133068593_C_T	smooth muscle	-0.932338	0.146523	2.47571e-10	4.4637e-06	-0.923417	0.139707	2.47031e-10	5.06784e-09	-0.344194	0.130422	0.00885747	0.035481	Yes	No	Yes
Gene	ENSG00000112304.11_4	ENSG00000112304.11_4	Primary	VAR_6_24689311_T_C	cardiac muscle	0.517137	0.0853298	1.57047e-09	2.83155e-05	0.612582	0.115269	2.44418e-07	3.81546e-06	-0.0209303	0.0939693	0.823881	0.885413	Yes	Yes	No
Gene	ENSG00000112306.8_4	ENSG00000112306.8_4	Primary	VAR_6_133157004_C_T	iPSC-CVPC	-0.35952	0.058221	3.04551e-10	5.49106e-06	-0.480791	0.164231	0.00386296	0.0254102	-0.00970455	0.0951479	0.918787	0.941884	Yes	Yes	No
Gene	ENSG00000112308.13_5	ENSG00000112308.13_5	Primary	VAR_6_24708628_G_C	Adult	-0.679377	0.132531	2.62e-07	0.00472387	0.74263	0.143749	3.03369e-07	2.03336e-06	0.42836	0.255096	0.0948659	0.25366	Yes	Yes	No
Gene	ENSG00000112530.11_4	ENSG00000112530.11_4	Primary	VAR_6_163149024_T_C	Arteria	1.06989	0.153343	2.56149e-12	4.61836e-08	1.31632	0.15122	1.27361e-16	3.87891e-15	0.611029	0.158252	0.000124879	0.000620264	Yes	No	Yes
Gene	ENSG00000112530.11_4	ENSG00000112530.11_4	Primary	VAR_6_163149024_T_C	Aorta	1.06276	0.164004	6.87492e-11	1.23955e-06	1.3738	0.189204	6.20778e-12	1.75159e-10	0.531489	0.163377	0.00119337	0.00414976	Yes	No	Yes
Gene	ENSG00000112530.11_4	ENSG00000112530.11_4	Primary	VAR_6_163149024_T_C	immune	6.13072	1.02228	7.40826e-10	1.33571e-05	1.27312	0.190515	1.62672e-10	4.18398e-09	0.794666	0.275022	0.00421213	0.0228956	Yes	No	Yes
Gene	ENSG00000112530.11_4	ENSG00000112530.11_4	Primary	VAR_6_163149024_T_C	smooth muscle	1.62764	0.25497	2.02152e-10	3.6448e-06	1.47918	0.169594	4.63746e-16	2.02945e-14	0.696717	0.254903	0.00673788	0.0286172	Yes	No	Yes
Gene	ENSG00000112599.9_6	ENSG00000112599.9_6	Primary	VAR_6_42181773_G_A	cardiac muscle	0.619002	0.123448	5.16922e-07	0.00932011	1.13006	0.134456	3.81676e-15	1.93304e-13	0.776432	0.113956	4.63253e-11	8.91404e-10	Yes	No	Yes
Gene	ENSG00000112599.9_6	ENSG00000112599.9_6	Primary	VAR_6_42181773_G_A	iPSC-CVPC	0.964516	0.15045	1.07238e-10	1.93349e-06	1.9424	0.100638	1.6533e-45	2.70992e-42	0.822206	0.0899961	5.42895e-19	1.18504e-17	Yes	No	Yes
Gene	ENSG00000112599.9_6	ENSG00000112599.9_6	Conditional 1	VAR_6_42157817_G_T	iPSC-CVPC	-1.0628	0.205876	1.87014e-07	0.00337185	-1.79779	0.201041	4.82504e-16	4.60294e-14	-0.232883	0.109398	0.0335846	0.0658328	Yes	Yes	No
Gene	ENSG00000112619.8_5	ENSG00000112619.8_5	Primary	VAR_6_42674631_CTTTTT_C	iPSC-CVPC	1.9658	0.170666	5.23747e-30	9.44315e-26	2.71	0.145903	1.60823e-43	1.93309e-40	0.972697	0.0926468	3.23182e-24	1.0012e-22	Yes	No	Yes
Gene	ENSG00000112667.13_5	ENSG00000112667.13_5	Primary	VAR_6_43188173_A_G	cardiac muscle	-0.619139	0.11776	1.61445e-07	0.00291085	-1.28818	0.240297	1.9445e-07	3.06999e-06	-0.660983	0.212407	0.00202403	0.00816039	Yes	No	Yes
Gene	ENSG00000112685.14_6	ENSG00000112685.14_6	Primary	VAR_6_693473_C_G	Atrium	-0.448165	0.0827352	5.53797e-08	0.000998496	-0.880482	0.15473	4.61985e-08	1.00271e-06	-0.326027	0.113192	0.00408361	0.0121981	Yes	No	Yes
Gene	ENSG00000112759.19_6	ENSG00000112759.19_6	Primary	VAR_6_44164795_T_C	Adult	-0.678697	0.0811526	5.0757e-17	9.15148e-13	0.685433	0.0769934	3.74427e-18	7.51773e-17	-0.0486348	0.104144	0.641074	0.819872	Yes	Yes	No
Gene	ENSG00000112759.19_6	ENSG00000112759.19_6	Primary	VAR_6_44164795_T_C	Arteria	1.18282	0.0507974	2.2098e-97	3.98427e-93	1.30411	0.108901	6.25577e-28	4.56646e-26	0.145753	0.113381	0.199098	0.302906	Yes	Yes	No
Gene	ENSG00000112759.19_6	ENSG00000112759.19_6	Primary	VAR_6_44164795_T_C	Aorta	1.16065	0.0562701	5.1144e-80	9.22127e-76	1.5063	0.133514	1.09298e-23	1.05382e-21	0.274797	0.100942	0.00663566	0.0181604	Yes	No	Yes
Gene	ENSG00000112759.19_6	ENSG00000112759.19_6	Primary	VAR_6_44164795_T_C	endocardial	4.3757	0.619255	3.40047e-13	6.13104e-09	0.858395	0.216712	9.84344e-05	0.0011736	0.244868	0.132855	0.0665438	0.165169	Yes	Yes	No
Gene	ENSG00000112759.19_6	ENSG00000112759.19_6	Primary	VAR_6_44164795_T_C	fibroblast	4.17771	0.595493	2.05139e-12	3.69866e-08	0.769157	0.124377	2.66802e-09	7.96431e-08	0.170635	0.186542	0.361082	0.534231	Yes	Yes	No
Gene	ENSG00000112759.19_6	ENSG00000112759.19_6	Primary	VAR_6_44164795_T_C	immune	5.1214	0.423342	6.97879e-32	1.25828e-27	1.18778	0.131238	5.01302e-17	3.05354e-15	0.285521	0.193881	0.142152	0.298033	Yes	Yes	No
Gene	ENSG00000112759.19_6	ENSG00000112759.19_6	Primary	VAR_6_44164795_T_C	smooth muscle	1.97849	0.0906139	2.29165e-88	4.13185e-84	1.37995	0.129172	4.78306e-22	3.79905e-20	0.15394	0.130846	0.240563	0.410557	Yes	Yes	No
Gene	ENSG00000112763.17_6	ENSG00000112763.17_6	Primary	VAR_6_26460170_C_CCACAGGGAGATTCCACAGGGA	fibroblast	-1.48905	0.925234	3.26488e-07	0.00588657	-0.685725	0.190152	0.00037792	0.0030874	-0.127119	0.155389	0.413976	0.582278	Yes	Yes	No
Gene	ENSG00000112796.10_5	ENSG00000112796.10_5	Primary	VAR_6_46188023_C_T	Arteria	-0.904713	0.116314	1.063e-14	1.91659e-10	-1.07253	0.277304	0.000130985	0.000698716	-0.0466956	0.162582	0.774046	0.842961	Yes	Yes	No
Gene	ENSG00000112796.10_5	ENSG00000112796.10_5	Primary	VAR_6_46188023_C_T	Aorta	-0.802746	0.122006	7.12191e-11	1.28408e-06	-1.21635	0.275315	1.54824e-05	0.000135707	-0.170811	0.173933	0.326395	0.437877	Yes	Yes	No
Gene	ENSG00000112796.10_5	ENSG00000112796.10_5	Primary	VAR_6_46188023_C_T	immune	-4.06391	0.728452	2.56879e-08	0.000463153	-1.52067	0.321199	3.75864e-06	4.19617e-05	-0.206729	0.172307	0.231411	0.416027	Yes	Yes	No
Gene	ENSG00000112796.10_5	ENSG00000112796.10_5	Primary	VAR_6_46188023_C_T	smooth muscle	-1.37476	0.194556	2.1781e-12	3.92712e-08	-1.08887	0.329429	0.00109386	0.0053593	0.167729	0.220977	0.448576	0.61758	Yes	Yes	No
Gene	ENSG00000112902.12_7	ENSG00000112902.12_7	Primary	VAR_5_9544278_A_G	Arteria	-0.555199	0.0782409	1.62514e-12	2.93013e-08	-0.820577	0.144529	2.87185e-08	3.21291e-07	-0.186018	0.171225	0.277733	0.393056	Yes	Yes	No
Gene	ENSG00000112902.12_7	ENSG00000112902.12_7	Primary	VAR_5_9544278_A_G	Aorta	-0.503906	0.086048	5.15836e-09	9.30053e-05	-0.952215	0.188744	9.33971e-07	1.07601e-05	-0.297383	0.15627	0.0574287	0.109779	Yes	Yes	No
Gene	ENSG00000112902.12_7	ENSG00000112902.12_7	Primary	VAR_5_9544278_A_G	immune	-2.17382	0.468733	2.25442e-06	0.0406472	-0.694421	0.182036	0.000173442	0.00124737	-0.02326	0.20766	0.910909	0.953854	Yes	Yes	No
Gene	ENSG00000112902.12_7	ENSG00000112902.12_7	Primary	VAR_5_9544278_A_G	smooth muscle	-0.868714	0.139214	5.06084e-10	9.12469e-06	-0.838441	0.178993	4.70759e-06	4.47904e-05	-0.167572	0.204785	0.41401	0.587255	Yes	Yes	No
Gene	ENSG00000112977.16_5	ENSG00000112977.16_5	Primary	VAR_5_10675492_C_T	Arteria	-0.213694	0.0402161	1.10526e-07	0.00199279	-0.377894	0.0916421	4.6635e-05	0.00027796	-0.279527	0.111574	0.0124932	0.0319735	Yes	No	Yes
Gene	ENSG00000112977.16_5	ENSG00000112977.16_5	Primary	VAR_5_10675492_C_T	Aorta	-0.222796	0.0457784	1.17743e-06	0.0212291	-0.445964	0.109347	6.29386e-05	0.000458313	-0.270322	0.102637	0.00862149	0.0226762	Yes	No	Yes
Gene	ENSG00000112977.16_5	ENSG00000112977.16_5	Conditional 1	VAR_5_10680997_G_A	Arteria	0.444317	0.0778785	1.30618e-08	0.000235504	0.604543	0.157378	0.000145249	0.000764301	0.0873485	0.200767	0.663662	0.755834	Yes	Yes	No
Gene	ENSG00000112977.16_5	ENSG00000112977.16_5	Conditional 1	VAR_5_10680997_G_A	Aorta	0.653112	0.0868884	9.49788e-14	1.71247e-09	0.926861	0.189263	1.85607e-06	2.02327e-05	0.138735	0.181588	0.445107	0.555459	Yes	Yes	No
Gene	ENSG00000112977.16_5	ENSG00000112977.16_5	Conditional 1	VAR_5_10680997_G_A	smooth muscle	0.87435	0.128304	1.37988e-11	2.48792e-07	1.02333	0.194783	3.28857e-07	4.01441e-06	0.238117	0.24219	0.326507	0.501569	Yes	Yes	No
Gene	ENSG00000113068.10_5	ENSG00000113068.10_5	Primary	VAR_5_139624870_A_G	cardiac muscle	-0.352185	0.069858	4.44415e-07	0.0080128	-0.64733	0.0899464	7.85079e-12	2.6758e-10	-0.214828	0.12419	0.0846092	0.169542	Yes	Yes	No
Gene	ENSG00000113273.17_7	ENSG00000113273.17_7	Primary	VAR_5_78181850_T_C	iPSC-CVPC	-0.437876	0.0750926	2.34607e-09	4.22996e-05	-0.370034	0.0973314	0.00019715	0.00221609	0.0383258	0.0872755	0.660684	0.736884	Yes	Yes	No
Gene	ENSG00000113296.14_6	ENSG00000113296.14_6	Primary	VAR_5_79378070_C_G	Atrium	-0.540969	0.0779117	5.36443e-12	9.67208e-08	-0.716427	0.134639	2.83045e-07	5.13928e-06	-0.238473	0.103865	0.0219455	0.050379	Yes	Yes	No
Gene	ENSG00000113318.11_5	ENSG00000113318.11_5	Conditional 1	VAR_5_79952426_G_C	endothelial	3.82335	0.80985	2.44981e-06	0.04417	-1.42091	0.267321	2.43206e-07	7.06119e-06	-0.394809	0.138624	0.00478025	0.0225564	Yes	No	Yes
Gene	ENSG00000113396.13_5	ENSG00000113396.13_5	Primary	VAR_5_128256587_A_T	cardiac muscle	0.807901	0.100118	2.91893e-15	5.26283e-11	0.671255	0.0914663	3.31861e-12	1.21123e-10	0.0221027	0.0994977	0.824343	0.885698	Yes	Yes	No
Gene	ENSG00000113396.13_5	ENSG00000113396.13_5	Primary	VAR_5_128256587_A_T	cardiac neuron	-2.25407	2.64562	1.76308e-10	3.17883e-06	-1.52925	0.245279	2.02101e-09	8.15187e-08	0.60682	0.129079	4.36354e-06	6.50204e-05	Yes	No	Yes
Gene	ENSG00000113396.13_5	ENSG00000113396.13_5	Primary	VAR_5_128256587_A_T	endocardial	-5.116	0.892277	6.31464e-11	1.13853e-06	-1.02054	0.236143	2.26925e-05	0.000337024	0.562354	0.108265	4.38825e-07	7.13437e-06	Yes	No	Yes
Gene	ENSG00000113396.13_5	ENSG00000113396.13_5	Primary	VAR_5_128256587_A_T	Ventricle	0.583196	0.0883805	4.55008e-11	8.20379e-07	0.768258	0.110485	3.46678e-11	1.20204e-09	-0.647642	0.14472	8.86308e-06	5.21886e-05	Yes	No	Yes
Gene	ENSG00000113396.13_5	ENSG00000113396.13_5	Conditional 1	VAR_5_128273337_T_A	Adult	-0.449462	0.0905248	2.63942e-07	0.00475887	0.230049	0.0911632	0.0118163	0.0272475	-0.34811	0.160222	0.0311265	0.118399	Yes	Yes	No
Gene	ENSG00000113396.13_5	ENSG00000113396.13_5	Conditional 1	VAR_5_128273337_T_A	cardiac muscle	0.409255	0.086504	1.25778e-06	0.0226778	0.516904	0.082411	1.64359e-09	3.84357e-08	-0.0108513	0.0860439	0.89972	0.935482	Yes	Yes	No
Gene	ENSG00000113396.13_5	ENSG00000113396.13_5	Conditional 1	VAR_5_128273337_T_A	Ventricle	0.450816	0.0783754	7.63644e-09	0.000137685	0.510944	0.104024	1.68691e-06	2.52406e-05	0.453607	0.11218	5.82757e-05	0.000281315	Yes	No	Yes
Gene	ENSG00000113734.17_6	ENSG00000113734.17_6	Primary	VAR_5_172577864_G_A	cardiac neuron	-2.29144	2.42651	2.47886e-08	0.000446938	-1.05517	0.315293	0.000949369	0.00788081	-0.575877	0.20613	0.00563043	0.0280123	Yes	No	Yes
Gene	ENSG00000113742.14_6	ENSG00000113742.14_6	Primary	VAR_5_173305432_T_C	Heart	-0.297998	0.0583252	2.50659e-07	0.00451939	-0.386499	0.125941	0.00228382	0.00850068	-0.0721437	0.116302	0.535317	0.65052	Yes	Yes	No
Gene	ENSG00000113742.14_6	ENSG00000113742.14_6	Primary	VAR_5_173305432_T_C	Ventricle	-0.345685	0.0652369	1.1263e-07	0.00203072	-0.593578	0.172371	0.000679062	0.00477888	-0.0948182	0.0999815	0.343263	0.453175	Yes	Yes	No
Gene	ENSG00000113805.8_3	ENSG00000113805.8_3	Primary	VAR_3_74768202_T_C	cardiac muscle	0.596547	0.0944966	2.91643e-10	5.25832e-06	0.573652	0.105865	1.4585e-07	2.36694e-06	0.0845249	0.199935	0.672749	0.771951	Yes	Yes	No
Gene	ENSG00000113805.8_3	ENSG00000113805.8_3	Primary	VAR_3_74768202_T_C	Heart	0.464746	0.0704557	2.3545e-11	4.24516e-07	0.566589	0.0995836	2.35179e-08	2.65349e-07	0.15271	0.139068	0.272662	0.393634	Yes	Yes	No
Gene	ENSG00000113805.8_3	ENSG00000113805.8_3	Primary	VAR_3_74768202_T_C	Ventricle	0.613399	0.0789618	7.16581e-15	1.29199e-10	0.754886	0.136713	8.83397e-08	1.71081e-06	0.209642	0.10659	0.0495846	0.0954324	Yes	Yes	No
Gene	ENSG00000113805.8_3	ENSG00000113805.8_3	Conditional 1	VAR_3_74774738_T_C	cardiac muscle	0.639304	0.0947919	1.70112e-11	3.06712e-07	0.582316	0.106415	1.11692e-07	1.86636e-06	0.0463658	0.200822	0.817553	0.881187	Yes	Yes	No
Gene	ENSG00000113805.8_3	ENSG00000113805.8_3	Conditional 1	VAR_3_74774738_T_C	Heart	0.47123	0.0705135	1.33583e-11	2.40851e-07	0.567219	0.099936	2.53458e-08	2.84726e-07	0.134554	0.139445	0.33502	0.458441	Yes	Yes	No
Gene	ENSG00000113805.8_3	ENSG00000113805.8_3	Conditional 1	VAR_3_74774738_T_C	Ventricle	0.602645	0.0794597	2.94292e-14	5.30609e-10	0.746255	0.136914	1.26218e-07	2.36042e-06	0.196071	0.107024	0.0673558	0.122644	Yes	Yes	No
Gene	ENSG00000114021.12_4	ENSG00000114021.12_4	Primary	VAR_3_100060779_C_T	Arteria	-0.385007	0.063971	1.96046e-09	3.53472e-05	-0.431786	0.142902	0.00270003	0.00972462	-0.282313	0.109524	0.0101806	0.0269738	Yes	No	Yes
Gene	ENSG00000114021.12_4	ENSG00000114021.12_4	Primary	VAR_3_100060779_C_T	cardiac muscle	0.470124	0.0872767	7.01293e-08	0.00126443	-0.461163	0.169496	0.00698942	0.0285434	-0.386177	0.148077	0.0095293	0.0296128	Yes	No	Yes
Gene	ENSG00000114021.12_4	ENSG00000114021.12_4	Primary	VAR_3_100060779_C_T	smooth muscle	-0.552762	0.114917	1.35192e-06	0.0243751	-0.533099	0.158111	0.000870684	0.00438994	-0.384507	0.198628	0.0540641	0.140803	Yes	Yes	No
Gene	ENSG00000114166.8_4	ENSG00000114166.8_4	Primary	VAR_3_20341180_A_AT	cardiac neuron	0.622693	1.96879	5.54161e-07	0.00999153	1.14076	0.272008	3.86083e-05	0.000561377	0.66563	0.231099	0.00433255	0.0229146	Yes	No	Yes
Gene	ENSG00000114200.10_6	ENSG00000114200.10_6	Conditional 1	VAR_3_165554528_A_C	cardiac neuron	-0.803959	3.15431	8.00343e-10	1.44302e-05	-1.25344	0.413807	0.00272155	0.0180006	-0.84181	0.266844	0.00181184	0.0114102	Yes	No	Yes
Gene	ENSG00000114354.14_6	ENSG00000114354.14_6	Primary	VAR_3_100458260_G_A	cardiac muscle	0.277519	0.0512223	6.54178e-08	0.00117948	0.300492	0.106086	0.00501037	0.0219424	-0.0776819	0.104224	0.45661	0.589437	Yes	Yes	No
Gene	ENSG00000114450.10_6	ENSG00000114450.10_6	Primary	VAR_3_179172593_A_G	cardiac muscle	1.70699	0.0851864	3.0665e-76	5.5289e-72	1.62092	0.140522	8.80338e-25	1.24004e-22	-0.248859	0.100127	0.0134418	0.0392607	Yes	No	Yes
Gene	ENSG00000114450.10_6	ENSG00000114450.10_6	Primary	VAR_3_179172593_A_G	Heart	1.21503	0.0635487	1.613e-70	2.90824e-66	1.17446	0.0859087	1.30824e-35	1.32514e-33	-0.145627	0.0987026	0.140697	0.235737	Yes	Yes	No
Gene	ENSG00000114450.10_6	ENSG00000114450.10_6	Primary	VAR_3_179172593_A_G	Atrium	0.607918	0.0845224	6.73863e-13	1.21497e-08	1.07415	0.103022	1.71088e-20	1.91597e-18	0.314411	0.120361	0.00917112	0.0242599	Yes	No	Yes
Gene	ENSG00000114450.10_6	ENSG00000114450.10_6	Primary	VAR_3_179172593_A_G	Ventricle	0.93929	0.0799152	2.38356e-30	4.29755e-26	1.25924	0.130548	8.96844e-19	7.77409e-17	0.219382	0.113241	0.0530951	0.101044	Yes	Yes	No
Gene	ENSG00000114648.12_5	ENSG00000114648.12_5	Primary	VAR_3_47328744_C_T	cardiac muscle	-0.7089	0.133453	1.03798e-07	0.00187147	-1.55487	0.202978	4.5536e-13	1.83672e-11	-0.529097	0.14404	0.000279942	0.00148199	Yes	No	Yes
Gene	ENSG00000114648.12_5	ENSG00000114648.12_5	Primary	VAR_3_47328744_C_T	Heart	-0.620768	0.0989694	2.98402e-10	5.38018e-06	-1.46619	0.141226	1.08407e-22	5.29698e-21	-0.344425	0.117261	0.00345545	0.0113379	Yes	No	Yes
Gene	ENSG00000114742.14_5	ENSG00000114742.14_5	Primary	VAR_3_38950219_A_G	fibroblast	2.1513	0.893282	7.25469e-21	1.30802e-16	-0.558409	0.202099	0.00617018	0.0302314	0.171404	0.254002	0.500323	0.657686	Yes	Yes	No
Gene	ENSG00000114857.18_4	ENSG00000114857.18_4	Primary	VAR_3_42650393_A_G	Adult	0.244921	0.0434367	5.06549e-09	9.13309e-05	-0.437535	0.077568	2.36554e-08	1.86085e-07	-0.0430756	0.106904	0.687477	0.85056	Yes	Yes	No
Gene	ENSG00000115073.8_5	ENSG00000115073.8_5	Conditional 1	VAR_2_98343258_A_G	Arteria	0.320041	0.0533792	2.10195e-09	3.78982e-05	0.48763	0.137497	0.000443542	0.00204791	0.262532	0.11177	0.0191477	0.0456054	Yes	No	Yes
Gene	ENSG00000115073.8_5	ENSG00000115073.8_5	Conditional 1	VAR_2_98343258_A_G	immune	2.53654	0.363362	2.69623e-12	4.8613e-08	0.423126	0.162765	0.0099114	0.0358408	0.369554	0.1793	0.0403719	0.12428	Yes	Yes	No
Gene	ENSG00000115073.8_5	ENSG00000115073.8_5	Conditional 3	VAR_2_98353847_C_T	Arteria	0.288792	0.0558471	2.22884e-07	0.0040186	0.488155	0.144333	0.00080059	0.00341164	0.293681	0.116684	0.0120936	0.0311097	Yes	No	Yes
Gene	ENSG00000115073.8_5	ENSG00000115073.8_5	Conditional 5	VAR_2_98479581_C_A	Arteria	0.299933	0.0565173	1.01078e-07	0.00182243	0.574519	0.142645	6.91335e-05	0.00039508	0.284976	0.115066	0.0135323	0.0340955	Yes	No	Yes
Gene	ENSG00000115073.8_5	ENSG00000115073.8_5	Conditional 5	VAR_2_98479581_C_A	immune	2.18906	0.384735	1.0658e-08	0.000192163	0.487933	0.171366	0.00479082	0.0199996	0.368036	0.180982	0.0430969	0.130059	Yes	Yes	No
Gene	ENSG00000115107.20_5	ENSG00000115107.20_5	Primary	VAR_2_119997159_T_C	Adult	0.72596	0.0862442	2.04067e-17	3.67933e-13	-0.278833	0.0829348	0.000811073	0.00269016	0.319626	0.131668	0.0161983	0.0740229	Yes	Yes	No
Gene	ENSG00000115107.20_5	ENSG00000115107.20_5	Primary	VAR_2_119997159_T_C	Arteria	-0.333548	0.0571925	5.92972e-09	0.000106913	-0.427576	0.115778	0.000256967	0.00126484	0.157892	0.11433	0.167775	0.264815	Yes	Yes	No
Gene	ENSG00000115107.20_5	ENSG00000115107.20_5	Primary	VAR_2_119997159_T_C	immune	-2.57501	0.385521	2.26409e-11	4.08216e-07	-0.512253	0.138341	0.000264552	0.0017838	0.294055	0.184033	0.111395	0.252795	Yes	Yes	No
Gene	ENSG00000115163.15_5	ENSG00000115163.15_5	Primary	VAR_2_27024478_G_A	Ventricle	-0.726274	0.123838	4.18354e-09	7.54293e-05	-0.811808	0.155098	3.66093e-07	6.25063e-06	-0.143766	0.13064	0.27149	0.377815	Yes	Yes	No
Gene	ENSG00000115275.14_8	ENSG00000115275.14_8	Primary	VAR_2_74690378_C_T	Adult	-0.389391	0.0840575	1.11263e-06	0.0200608	0.48418	0.103769	3.61155e-06	2.00666e-05	0.0616489	0.227398	0.786624	0.91042	Yes	Yes	No
Gene	ENSG00000115275.14_8	ENSG00000115275.14_8	Primary	VAR_2_74690378_C_T	Arteria	0.28897	0.060039	1.1526e-06	0.0207814	0.638084	0.125872	6.4834e-07	5.76693e-06	0.503883	0.118396	2.4086e-05	0.000145208	Yes	No	Yes
Gene	ENSG00000115275.14_8	ENSG00000115275.14_8	Primary	VAR_2_74690378_C_T	fibroblast	2.8402	0.572341	4.84871e-07	0.00874223	0.65256	0.189882	0.000693967	0.00516491	0.453829	0.170336	0.00813886	0.0329634	Yes	No	Yes
Gene	ENSG00000115306.16_6	ENSG00000115306.16_6	Primary	VAR_2_54845117_T_G	cardiac muscle	-0.315626	0.0624345	1.91986e-07	0.0034615	0.387554	0.150519	0.0106309	0.0398162	0.381394	0.185567	0.0406502	0.0957319	Yes	Yes	No
Gene	ENSG00000115310.18_7	ENSG00000115310.18_7	Conditional 1	VAR_2_55297353_T_C	Aorta	-0.266833	0.0481023	1.75575e-08	0.000316561	-0.365998	0.102212	0.000419683	0.0023961	0.351752	0.108415	0.00122967	0.0042635	Yes	No	Yes
Gene	ENSG00000115310.18_7	ENSG00000115310.18_7	Conditional 1	VAR_2_55297353_T_C	cardiac muscle	0.291744	0.0514211	1.67866e-08	0.000302663	0.403419	0.136806	0.0035047	0.0165375	-0.293659	0.0873681	0.000868655	0.00397106	Yes	No	Yes
Gene	ENSG00000115310.18_7	ENSG00000115310.18_7	Conditional 1	VAR_2_55297353_T_C	smooth muscle	-0.41612	0.072511	1.02379e-08	0.000184589	-0.28546	0.0923738	0.00223563	0.00972694	0.0530592	0.126416	0.675067	0.799859	Yes	Yes	No
Gene	ENSG00000115310.18_7	ENSG00000115310.18_7	Conditional 5	VAR_2_55265785_C_T	smooth muscle	-0.338975	0.0635752	1.05648e-07	0.00190484	-0.423019	0.0806031	3.37813e-07	4.11817e-06	-0.21983	0.119077	0.0661056	0.163406	Yes	Yes	No
Gene	ENSG00000115464.15_6	ENSG00000115464.15_6	Primary	VAR_2_61394851_T_C	Adult	-0.430796	0.0876944	5.41115e-07	0.00975631	0.599147	0.102783	8.13136e-09	6.819e-08	0.106971	0.139158	0.443087	0.664473	Yes	Yes	No
Gene	ENSG00000115464.15_6	ENSG00000115464.15_6	Primary	VAR_2_61394851_T_C	Arteria	0.305991	0.0565119	9.51428e-08	0.00171542	0.754565	0.12944	1.26357e-08	1.49982e-07	0.455406	0.136285	0.000883821	0.00338257	Yes	No	Yes
Gene	ENSG00000115523.17_5	ENSG00000115523.17_5	Primary	VAR_2_85920249_T_G	Adult	0.560533	0.11353	4.34518e-07	0.00783436	-0.531447	0.0774069	1.34676e-11	1.53392e-10	0.0675144	0.0900953	0.454626	0.674642	Yes	Yes	No
Gene	ENSG00000115594.12_8	ENSG00000115594.12_8	Primary	VAR_2_102712236_G_A	Arteria	-0.194752	0.0364969	1.04381e-07	0.00188199	-0.272188	0.104952	0.00990064	0.0288221	0.0160635	0.120455	0.893955	0.928563	Yes	Yes	No
Gene	ENSG00000115594.12_8	ENSG00000115594.12_8	Primary	VAR_2_102712236_G_A	Aorta	-0.283169	0.0385935	4.00638e-13	7.2235e-09	-0.453877	0.121569	0.000239296	0.0014852	0.0288197	0.111659	0.796397	0.854084	Yes	Yes	No
Gene	ENSG00000115594.12_8	ENSG00000115594.12_8	Primary	VAR_2_102712236_G_A	smooth muscle	-0.460551	0.0626211	2.96339e-13	5.343e-09	-0.380547	0.103203	0.000280256	0.00166987	0.0918755	0.172477	0.594745	0.739994	Yes	Yes	No
Gene	ENSG00000115705.22_7	ENSG00000115705.22_7	Conditional 1	VAR_2_1455175_A_G	iPSC-CVPC	-0.804022	0.121984	1.3263e-11	2.39132e-07	-0.35644	0.134853	0.0089461	0.0478594	0.312608	0.105222	0.0030597	0.00858353	Yes	No	Yes
Gene	ENSG00000115902.11_4	ENSG00000115902.11_4	Primary	VAR_2_65200618_C_A	Heart	0.280841	0.0556402	3.88924e-07	0.00701231	0.41335	0.0945058	1.53214e-05	0.000105116	-0.150826	0.0877509	0.0862355	0.160477	Yes	Yes	No
Gene	ENSG00000115902.11_4	ENSG00000115902.11_4	Primary	VAR_2_65200618_C_A	Ventricle	0.363159	0.0647746	2.26786e-08	0.000408895	0.614089	0.117771	4.03181e-07	6.81288e-06	-0.200684	0.110202	0.0690096	0.125075	Yes	Yes	No
Gene	ENSG00000116157.6_4	ENSG00000116157.6_4	Primary	VAR_1_53070393_C_T	Arteria	-0.38346	0.0612518	5.04884e-10	9.10306e-06	-1.44611	0.0932252	1.13625e-41	1.96986e-39	-0.835661	0.113876	6.90581e-13	1.32319e-11	Yes	No	Yes
Gene	ENSG00000116157.6_4	ENSG00000116157.6_4	Primary	VAR_1_53070393_C_T	Aorta	-0.327321	0.0681489	1.7165e-06	0.0309484	-1.38579	0.114074	1.91526e-26	2.33326e-24	-0.946262	0.0994772	2.57745e-20	8.06795e-19	Yes	No	Yes
Gene	ENSG00000116157.6_4	ENSG00000116157.6_4	Primary	VAR_1_53070393_C_T	smooth muscle	-0.70963	0.105347	2.52667e-11	4.55559e-07	-1.38722	0.104896	2.3415e-30	3.98276e-28	-1.00388	0.138011	4.92498e-12	1.79027e-10	Yes	No	Yes
Gene	ENSG00000116157.6_4	ENSG00000116157.6_4	Primary	VAR_1_53070393_C_T	Heart	0.407461	0.0616081	5.44147e-11	9.81097e-07	-1.14118	0.100266	1.98377e-26	1.25061e-24	-1.03169	0.112128	8.1329e-19	3.0677e-17	Yes	No	Yes
Gene	ENSG00000116260.17_4	ENSG00000116260.17_4	Primary	VAR_1_180127107_A_C	Adult	-0.331865	0.0717731	2.17893e-06	0.039286	0.389733	0.0889426	1.33684e-05	6.71588e-05	-0.0738126	0.161974	0.649157	0.824981	Yes	Yes	No
Gene	ENSG00000116260.17_4	ENSG00000116260.17_4	Primary	VAR_1_180127107_A_C	Arteria	0.49627	0.0474739	1.83396e-24	3.30664e-20	0.667135	0.0813268	4.51484e-15	1.17872e-13	0.354042	0.156494	0.0240266	0.0551706	Yes	Yes	No
Gene	ENSG00000116260.17_4	ENSG00000116260.17_4	Primary	VAR_1_180127107_A_C	Aorta	0.40423	0.0524591	2.75139e-14	4.96076e-10	0.610504	0.0889385	6.42053e-11	1.52714e-09	0.444505	0.133076	0.000879191	0.00318118	Yes	No	Yes
Gene	ENSG00000116260.17_4	ENSG00000116260.17_4	Primary	VAR_1_180127107_A_C	immune	2.02151	0.305949	9.07849e-11	1.63685e-06	0.705744	0.0972857	5.54617e-12	1.78248e-10	0.465222	0.182824	0.0115667	0.0498203	Yes	No	Yes
Gene	ENSG00000116260.17_4	ENSG00000116260.17_4	Primary	VAR_1_180127107_A_C	smooth muscle	0.779031	0.0832385	3.82664e-20	6.89944e-16	0.718651	0.0892042	3.68852e-14	1.25243e-12	0.174128	0.193635	0.369416	0.544031	Yes	Yes	No
Gene	ENSG00000116406.19_8	ENSG00000116406.19_8	Primary	VAR_1_184681081_A_G	Adult	0.434411	0.0867529	2.647e-07	0.00477254	-0.499571	0.0942721	1.51259e-07	1.0631e-06	-0.208353	0.173344	0.230974	0.450114	Yes	Yes	No
Gene	ENSG00000116783.15_6	ENSG00000116783.15_6	Primary	VAR_1_74550646_A_G	smooth muscle	0.860869	0.169567	2.99264e-07	0.00539573	0.769163	0.139644	9.3233e-08	1.26676e-06	-0.0587553	0.174941	0.737272	0.841952	Yes	Yes	No
Gene	ENSG00000116791.14_6	ENSG00000116791.14_6	Primary	VAR_1_75199973_T_C	iPSC-CVPC	-0.899504	0.16389	1.71641e-08	0.000309468	-1.91783	0.175459	1.32211e-21	2.43241e-19	-0.794715	0.0844179	5.17682e-20	1.20436e-18	Yes	No	Yes
Gene	ENSG00000116791.14_6	ENSG00000116791.14_6	Conditional 1	VAR_1_75167867_G_A	cardiac neuron	-7.23618	1.48482	8.72456e-07	0.0157304	-0.769497	0.17444	1.55269e-05	0.000258734	-0.0113557	0.204641	0.955793	0.976596	Yes	Yes	No
Gene	ENSG00000116791.14_6	ENSG00000116791.14_6	Conditional 1	VAR_1_75167867_G_A	iPSC-CVPC	-0.896896	0.171479	1.57645e-07	0.00284234	-1.50532	0.197933	1.58015e-12	9.75688e-11	-0.114096	0.0923036	0.216795	0.306549	Yes	Yes	No
Gene	ENSG00000116791.14_6	ENSG00000116791.14_6	Conditional 2	VAR_1_75169610_T_C	iPSC-CVPC	-0.858708	0.169125	4.0085e-07	0.00722733	-1.77531	0.179309	1.09495e-18	1.50702e-16	-0.418432	0.0934665	8.70058e-06	4.51429e-05	Yes	No	Yes
Gene	ENSG00000116830.12_4	ENSG00000116830.12_4	Primary	VAR_1_117600470_G_A	Arteria	1.09699	0.226435	1.26564e-06	0.0228195	1.63614	0.254794	4.40188e-10	6.50539e-09	0.953998	0.241644	8.79794e-05	0.000454897	Yes	No	Yes
Gene	ENSG00000116830.12_4	ENSG00000116830.12_4	Primary	VAR_1_117600470_G_A	Aorta	1.3782	0.253524	4.53394e-08	0.00081747	2.2247	0.30671	6.49172e-12	1.82314e-10	0.9332	0.212451	1.28458e-05	7.60623e-05	Yes	No	Yes
Gene	ENSG00000116857.17_6	ENSG00000116857.17_6	Primary	VAR_1_201125326_T_C	Arteria	0.253444	0.0431609	4.33526e-09	7.81647e-05	0.511969	0.0901961	2.89364e-08	3.23249e-07	0.486564	0.132259	0.000254903	0.00115316	Yes	No	Yes
Gene	ENSG00000116857.17_6	ENSG00000116857.17_6	Primary	VAR_1_201125326_T_C	Aorta	0.26773	0.0463623	8.41015e-09	0.000151635	0.531271	0.0975882	1.35906e-07	1.84796e-06	0.483058	0.112917	2.1345e-05	0.000119667	Yes	No	Yes
Gene	ENSG00000116857.17_6	ENSG00000116857.17_6	Primary	VAR_1_201125326_T_C	smooth muscle	0.385651	0.0738258	1.56641e-07	0.00282424	0.403458	0.087721	6.86279e-06	6.2874e-05	0.246149	0.156086	0.11611	0.246988	Yes	Yes	No
Gene	ENSG00000116906.13_6	ENSG00000116906.13_6	Primary	VAR_1_231386281_A_G	Adult	0.290048	0.0628053	1.65166e-06	0.0297795	-0.361705	0.0858885	2.83328e-05	0.000133798	0.0183016	0.14778	0.901579	0.973177	Yes	Yes	No
Gene	ENSG00000116906.13_6	ENSG00000116906.13_6	Primary	VAR_1_231386281_A_G	Arteria	-0.465443	0.0444485	1.25206e-25	2.25746e-21	-0.644164	0.0794929	9.03053e-15	2.30624e-13	-0.0667417	0.0887444	0.4523	0.570837	Yes	Yes	No
Gene	ENSG00000116906.13_6	ENSG00000116906.13_6	Primary	VAR_1_231386281_A_G	Aorta	-0.36584	0.0486408	2.61638e-14	4.71733e-10	-0.603711	0.102124	1.2464e-08	2.05229e-07	-0.165683	0.0890127	0.0630935	0.118695	Yes	Yes	No
Gene	ENSG00000116906.13_6	ENSG00000116906.13_6	Primary	VAR_1_231386281_A_G	immune	-1.87094	0.324055	7.39073e-09	0.000133255	-0.573768	0.0944628	4.85166e-09	9.6872e-08	-0.0469067	0.121152	0.698972	0.821757	Yes	Yes	No
Gene	ENSG00000116906.13_6	ENSG00000116906.13_6	Primary	VAR_1_231386281_A_G	smooth muscle	-0.759656	0.0795948	2.66726e-22	4.80907e-18	-0.761731	0.095519	6.22692e-14	2.08683e-12	-0.095033	0.119985	0.429119	0.601625	Yes	Yes	No
Gene	ENSG00000116962.15_5	ENSG00000116962.15_5	Primary	VAR_1_236230810_G_A	iPSC-CVPC	-0.351973	0.0704477	2.09945e-07	0.0037853	-0.484334	0.167799	0.00437944	0.0279212	-0.0341132	0.0953304	0.720558	0.785945	Yes	Yes	No
Gene	ENSG00000116977.18_6	ENSG00000116977.18_6	Primary	VAR_1_236709508_G_A	Heart	-0.499434	0.0836221	2.47636e-09	4.46488e-05	-0.527289	0.176909	0.00303962	0.010818	-0.253578	0.171538	0.139933	0.234775	Yes	Yes	No
Gene	ENSG00000116983.13_5	ENSG00000116983.13_5	Primary	VAR_1_40156767_T_C	cardiac neuron	-4.77765	1.57375	2.61276e-06	0.047108	-0.764817	0.279329	0.00664347	0.0353443	-0.0884051	0.130476	0.498704	0.676116	Yes	Yes	No
Gene	ENSG00000116984.13_6	ENSG00000116984.13_6	Primary	VAR_1_237060433_G_T	Arteria	0.320242	0.064744	6.86376e-07	0.0123754	0.322428	0.132871	0.0157449	0.0421126	0.15633	0.131396	0.2346	0.344815	Yes	Yes	No
Gene	ENSG00000117010.17_5	ENSG00000117010.17_5	Primary	VAR_1_41007403_T_A	cardiac muscle	-0.797441	0.151855	1.41902e-07	0.00255849	-1.07065	0.168247	9.90511e-10	2.45652e-08	-0.458242	0.123287	0.000237443	0.00129026	Yes	No	Yes
Gene	ENSG00000117115.13_5	ENSG00000117115.13_5	Primary	VAR_1_17425829_G_T	Adult	-0.587859	0.126162	1.63845e-06	0.0295413	0.540698	0.0938567	1.20181e-08	9.83599e-08	0.139464	0.0981738	0.157188	0.352193	Yes	Yes	No
Gene	ENSG00000117151.13_6	ENSG00000117151.13_6	Primary	VAR_1_85084120_G_A	cardiac neuron	1.61526	1.97902	7.00592e-07	0.0126317	0.842652	0.238436	0.000490791	0.0046598	0.548244	0.27151	0.0445741	0.133923	Yes	Yes	No
Gene	ENSG00000117151.13_6	ENSG00000117151.13_6	Primary	VAR_1_85084120_G_A	smooth muscle	1.18932	0.223776	7.40031e-08	0.00133428	0.698766	0.273151	0.011138	0.0365455	0.30138	0.249626	0.228496	0.396019	Yes	Yes	No
Gene	ENSG00000117174.11_6	ENSG00000117174.11_6	Primary	VAR_1_86173298_C_T	Aorta	0.355414	0.0646236	2.22009e-08	0.000400283	0.729009	0.112271	5.30691e-10	1.10745e-08	0.371857	0.096945	0.000135896	0.00062394	Yes	No	Yes
Gene	ENSG00000117226.12_6	ENSG00000117226.12_6	Primary	VAR_1_89455994_CTT_C	Arteria	-0.379799	0.0546408	6.99983e-12	1.26207e-07	-1.1789	0.0921216	5.04574e-31	4.54873e-29	-0.528812	0.106545	8.99819e-07	7.37443e-06	Yes	No	Yes
Gene	ENSG00000117226.12_6	ENSG00000117226.12_6	Primary	VAR_1_89455994_CTT_C	Aorta	-0.420139	0.0596916	3.0825e-12	5.55776e-08	-1.32656	0.0934948	4.59164e-33	9.85563e-31	-0.59862	0.102969	9.10575e-09	9.45718e-08	Yes	No	Yes
Gene	ENSG00000117226.12_6	ENSG00000117226.12_6	Primary	VAR_1_89455994_CTT_C	immune	-1.85359	0.375359	8.27303e-07	0.0149163	-1.0966	0.119794	2.46932e-17	1.54055e-15	-0.549782	0.16436	0.000954779	0.00704653	Yes	No	Yes
Gene	ENSG00000117226.12_6	ENSG00000117226.12_6	Primary	VAR_1_89455994_CTT_C	smooth muscle	-0.533644	0.0921612	8.55085e-09	0.000154172	-1.19259	0.103031	6.52576e-25	6.84067e-23	-0.894318	0.126746	1.82584e-11	6.13033e-10	Yes	No	Yes
Gene	ENSG00000117226.12_6	ENSG00000117226.12_6	Primary	VAR_1_89455994_CTT_C	Heart	0.279208	0.0537274	2.11669e-07	0.00381638	-0.873452	0.100956	1.00784e-16	3.15474e-15	-0.41765	0.1633	0.0108182	0.0296972	Yes	No	Yes
Gene	ENSG00000117226.12_6	ENSG00000117226.12_6	Primary	VAR_1_89455994_CTT_C	Ventricle	0.376844	0.058384	1.51611e-10	2.73355e-06	-0.723236	0.141346	6.43896e-07	1.03841e-05	-0.633465	0.124698	4.80408e-07	3.60756e-06	Yes	No	Yes
Gene	ENSG00000117280.13_5	ENSG00000117280.13_5	Primary	VAR_1_205744546_C_A	Adult	-0.597897	0.0963299	2.47569e-10	4.46366e-06	0.599886	0.100424	3.52024e-09	3.08256e-08	0.048024	0.117804	0.684013	0.847962	Yes	Yes	No
Gene	ENSG00000117305.15_7	ENSG00000117305.15_7	Primary	VAR_1_24071048_A_G	cardiac muscle	0.412655	0.0882757	2.59111e-06	0.0467176	0.695252	0.187467	0.00025887	0.0018843	0.284835	0.119364	0.017592	0.0489028	Yes	No	Yes
Gene	ENSG00000117335.20_5	ENSG00000117335.20_5	Primary	VAR_1_207994429_T_C	Adult	0.424418	0.082158	1.43024e-07	0.00257873	-0.369164	0.103719	0.000394281	0.0014318	0.134083	0.213626	0.531036	0.73645	Yes	Yes	No
Gene	ENSG00000117335.20_5	ENSG00000117335.20_5	Primary	VAR_1_207994429_T_C	fibroblast	-2.51731	0.497763	4.03652e-07	0.00727784	-0.633507	0.157666	7.85697e-05	0.000803524	0.0257158	0.179219	0.886003	0.937753	Yes	Yes	No
Gene	ENSG00000117528.14_6	ENSG00000117528.14_6	Primary	VAR_1_94948133_T_C	Arteria	-0.540713	0.0537117	3.1512e-23	5.68161e-19	-0.552664	0.110621	9.26112e-07	7.92868e-06	0.107214	0.10754	0.319173	0.436987	Yes	Yes	No
Gene	ENSG00000117528.14_6	ENSG00000117528.14_6	Primary	VAR_1_94948133_T_C	Aorta	-0.377296	0.0591999	1.84833e-10	3.33254e-06	-0.611906	0.14309	2.80818e-05	0.000227967	-0.0596943	0.107415	0.578559	0.677132	Yes	Yes	No
Gene	ENSG00000117528.14_6	ENSG00000117528.14_6	Primary	VAR_1_94948133_T_C	Coronary	-0.442157	0.0824175	7.7531e-08	0.00139788	-0.494975	0.16507	0.00328327	0.0249042	-0.0873013	0.109315	0.424737	0.529558	Yes	Yes	No
Gene	ENSG00000117528.14_6	ENSG00000117528.14_6	Primary	VAR_1_94948133_T_C	immune	-2.52675	0.402693	2.3826e-10	4.29582e-06	-0.485422	0.139793	0.000611628	0.0036455	0.24379	0.119924	0.0431674	0.130195	Yes	Yes	No
Gene	ENSG00000117528.14_6	ENSG00000117528.14_6	Primary	VAR_1_94948133_T_C	smooth muscle	-0.92037	0.0902544	1.51503e-23	2.73159e-19	-0.608998	0.125099	2.04361e-06	2.12862e-05	-0.0119628	0.196025	0.951388	0.974138	Yes	Yes	No
Gene	ENSG00000117595.12_8	ENSG00000117595.12_8	Primary	VAR_1_210009730_G_A	Aorta	0.336068	0.0646694	1.91092e-07	0.0034454	0.375682	0.093171	7.56805e-05	0.00054019	0.0700733	0.112334	0.532957	0.637765	Yes	Yes	No
Gene	ENSG00000117640.18_6	ENSG00000117640.18_6	Primary	VAR_1_26146514_G_C	cardiac muscle	1.08534	0.0549355	2.94779e-75	5.31487e-71	0.911361	0.105293	7.23302e-16	3.95186e-14	-0.242927	0.0814331	0.00306886	0.0115635	Yes	No	Yes
Gene	ENSG00000117640.18_6	ENSG00000117640.18_6	Primary	VAR_1_26146514_G_C	Heart	0.684529	0.0442377	2.4542e-49	4.42492e-45	0.7431	0.0979912	2.08128e-13	4.61002e-12	0.0317028	0.103813	0.760194	0.83397	Yes	Yes	No
Gene	ENSG00000117640.18_6	ENSG00000117640.18_6	Primary	VAR_1_26146514_G_C	Ventricle	0.676323	0.0520615	5.8681e-36	1.05802e-31	0.950366	0.13215	8.41477e-12	3.17402e-10	0.158055	0.0877501	0.0720864	0.129622	Yes	Yes	No
Gene	ENSG00000117640.18_6	ENSG00000117640.18_6	Conditional 1	VAR_1_26167613_C_A	Arteria	0.816858	0.066826	1.02259e-32	1.84373e-28	0.474307	0.0977952	1.861e-06	1.50533e-05	-0.0836686	0.122802	0.495922	0.610881	Yes	Yes	No
Gene	ENSG00000117640.18_6	ENSG00000117640.18_6	Conditional 1	VAR_1_26167613_C_A	Aorta	0.607401	0.0721239	5.60692e-17	1.01093e-12	0.378948	0.111734	0.000820969	0.00429045	-0.0688784	0.127753	0.589944	0.686729	Yes	Yes	No
Gene	ENSG00000117640.18_6	ENSG00000117640.18_6	Conditional 1	VAR_1_26167613_C_A	cardiac muscle	-0.992201	0.0847235	3.4257e-30	6.17653e-26	-0.473582	0.144105	0.00116672	0.00663598	0.425612	0.101635	3.63405e-05	0.000243939	Yes	No	Yes
Gene	ENSG00000117640.18_6	ENSG00000117640.18_6	Conditional 1	VAR_1_26167613_C_A	immune	4.23054	0.495978	1.31154e-17	2.36471e-13	0.464745	0.127291	0.000320567	0.00209946	0.483613	0.218814	0.0280386	0.0961435	Yes	Yes	No
Gene	ENSG00000117640.18_6	ENSG00000117640.18_6	Conditional 1	VAR_1_26167613_C_A	smooth muscle	1.14469	0.111447	3.09074e-24	5.5726e-20	0.286587	0.104646	0.00663218	0.0241426	-0.340533	0.168721	0.044671	0.122218	Yes	Yes	No
Gene	ENSG00000117640.18_6	ENSG00000117640.18_6	Conditional 1	VAR_1_26167613_C_A	Heart	-0.700043	0.0648402	2.72523e-26	4.9136e-22	-0.32539	0.12891	0.0119546	0.0341261	0.08027	0.133432	0.547712	0.660418	Yes	Yes	No
Gene	ENSG00000118096.8_7	ENSG00000118096.8_7	Primary	VAR_11_118409583_G_A	Arteria	-0.696817	0.10482	3.21032e-11	5.7882e-07	-0.962204	0.16751	2.00803e-08	2.29435e-07	-0.87724	0.13834	4.43059e-10	6.22146e-09	Yes	No	Yes
Gene	ENSG00000118096.8_7	ENSG00000118096.8_7	Primary	VAR_11_118409583_G_A	Aorta	-0.57797	0.116757	7.86687e-07	0.014184	-1.21398	0.181561	1.78504e-10	3.99309e-09	-0.871746	0.12665	1.25356e-11	1.87877e-10	Yes	No	Yes
Gene	ENSG00000118096.8_7	ENSG00000118096.8_7	Primary	VAR_11_118409583_G_A	smooth muscle	-1.15282	0.196022	4.09556e-09	7.3843e-05	-0.984794	0.189723	4.46393e-07	5.34072e-06	-0.317737	0.233334	0.174561	0.327779	Yes	Yes	No
Gene	ENSG00000118137.9_4	ENSG00000118137.9_4	Primary	VAR_11_116979911_G_A	Ventricle	0.603994	0.0936849	1.12556e-10	2.02939e-06	0.867032	0.131852	3.08118e-10	9.22818e-09	0.0586008	0.109763	0.593584	0.687963	Yes	Yes	No
Gene	ENSG00000118137.9_4	ENSG00000118137.9_4	Conditional 1	VAR_11_116685391_G_A	Adult	-0.703756	0.138404	1.15376e-07	0.00208024	0.74305	0.167241	1.0148e-05	5.20536e-05	-0.065402	0.176549	0.71149	0.866242	Yes	Yes	No
Gene	ENSG00000118137.9_4	ENSG00000118137.9_4	Conditional 1	VAR_11_116685391_G_A	cardiac muscle	0.821735	0.161181	2.20733e-07	0.00397981	0.892054	0.177505	9.8161e-07	1.33876e-05	0.358829	0.147605	0.0155969	0.0443717	Yes	No	Yes
Gene	ENSG00000118137.9_4	ENSG00000118137.9_4	Conditional 1	VAR_11_116685391_G_A	Heart	0.931043	0.117386	1.30167e-15	2.3469e-11	1.0785	0.149632	2.55811e-12	4.99704e-11	0.54249	0.182187	0.00303746	0.0101587	Yes	No	Yes
Gene	ENSG00000118137.9_4	ENSG00000118137.9_4	Conditional 1	VAR_11_116685391_G_A	Ventricle	1.29824	0.139903	1.62544e-20	2.93067e-16	1.57755	0.188867	5.71991e-15	3.26361e-13	0.528503	0.146577	0.000332681	0.00132499	Yes	No	Yes
Gene	ENSG00000118181.11_5	ENSG00000118181.11_5	Conditional 1	VAR_11_118889185_T_C	Adult	0.514257	0.102953	1.62478e-07	0.00292948	-0.447164	0.108947	4.47777e-05	0.000202341	-0.403232	0.314966	0.202128	0.413563	Yes	Yes	No
Gene	ENSG00000118369.13_8	ENSG00000118369.13_8	Primary	VAR_11_77902825_A_G	cardiac muscle	0.640682	0.0647321	1.37566e-22	2.48031e-18	0.471995	0.154276	0.00246939	0.0123916	-0.243944	0.124195	0.0503587	0.113766	Yes	Yes	No
Gene	ENSG00000118369.13_8	ENSG00000118369.13_8	Primary	VAR_11_77902825_A_G	Heart	0.402625	0.0489296	2.31179e-16	4.16815e-12	0.414863	0.117216	0.000444723	0.00207837	-0.222546	0.106561	0.0372348	0.0814243	Yes	Yes	No
Gene	ENSG00000118369.13_8	ENSG00000118369.13_8	Primary	VAR_11_77902825_A_G	Atrium	0.276188	0.0578015	2.07979e-06	0.0374986	0.345089	0.125162	0.0063879	0.0288367	0.103378	0.108808	0.342361	0.458363	Yes	Yes	No
Gene	ENSG00000118507.17_6	ENSG00000118507.17_6	Primary	VAR_6_131456982_C_T	Adult	0.644934	0.137081	7.62397e-07	0.013746	-0.71284	0.127242	2.92965e-08	2.26994e-07	-0.0218232	0.161981	0.89298	0.969555	Yes	Yes	No
Gene	ENSG00000118507.17_6	ENSG00000118507.17_6	Primary	VAR_6_131456982_C_T	Heart	-0.574451	0.112414	2.08512e-07	0.00375947	-0.894693	0.173483	3.82458e-07	3.53106e-06	0.712487	0.167271	2.42465e-05	0.000152694	Yes	No	Yes
Gene	ENSG00000118507.17_6	ENSG00000118507.17_6	Primary	VAR_6_131456982_C_T	Ventricle	-0.630022	0.131233	1.42003e-06	0.0256031	-1.42132	0.233224	4.44237e-09	1.10325e-07	0.488085	0.140595	0.000548053	0.00203614	Yes	No	Yes
Gene	ENSG00000118600.12_5	ENSG00000118600.12_5	Primary	VAR_12_64128932_C_T	Arteria	0.442443	0.0867342	2.62438e-07	0.00473175	0.407102	0.14279	0.00461606	0.0152292	-0.0391759	0.107032	0.714476	0.797894	Yes	Yes	No
Gene	ENSG00000118729.11_3	ENSG00000118729.11_3	Conditional 1	VAR_1_116288734_T_C	Arteria	0.400897	0.0632568	2.46996e-10	4.45334e-06	0.541031	0.114958	3.63869e-06	2.78817e-05	0.050758	0.154843	0.743173	0.818794	Yes	Yes	No
Gene	ENSG00000118729.11_3	ENSG00000118729.11_3	Conditional 1	VAR_1_116288734_T_C	Aorta	0.601685	0.0662459	2.89882e-19	5.22657e-15	0.733538	0.116024	1.36952e-09	2.67814e-08	0.0578983	0.131208	0.659146	0.744916	Yes	Yes	No
Gene	ENSG00000118729.11_3	ENSG00000118729.11_3	Conditional 1	VAR_1_116288734_T_C	smooth muscle	0.706584	0.111522	2.7594e-10	4.97521e-06	0.494361	0.131133	0.000205653	0.00128213	6.21002e-05	0.146885	0.999663	0.999885	Yes	Yes	No
Gene	ENSG00000118922.17_5	ENSG00000118922.17_5	Primary	VAR_13_74511991_G_C	cardiac muscle	0.588362	0.0839427	1.23448e-12	2.22577e-08	0.525563	0.167199	0.00188065	0.00986848	-0.243234	0.122582	0.0480676	0.109579	Yes	Yes	No
Gene	ENSG00000118922.17_5	ENSG00000118922.17_5	Primary	VAR_13_74511991_G_C	Heart	0.414373	0.0628243	3.82401e-11	6.89469e-07	0.42061	0.120033	0.000505929	0.00232566	-0.0876914	0.116642	0.452504	0.57581	Yes	Yes	No
Gene	ENSG00000118922.17_5	ENSG00000118922.17_5	Primary	VAR_13_74511991_G_C	Atrium	0.379585	0.0749695	3.88439e-07	0.00700355	0.467228	0.15396	0.00273754	0.0147391	0.0418065	0.093794	0.655921	0.74722	Yes	Yes	No
Gene	ENSG00000119185.12_6	ENSG00000119185.12_6	Conditional 1	VAR_2_9460990_C_T	Heart	-0.409425	0.0852306	1.54069e-06	0.0277786	-0.732625	0.140449	2.83789e-07	2.6761e-06	-0.284842	0.158842	0.0735047	0.14122	Yes	Yes	No
Gene	ENSG00000119227.8_6	ENSG00000119227.8_6	Primary	VAR_3_196674916_A_C	Adult	-0.648552	0.132585	5.43666e-07	0.00980231	0.675118	0.0811477	3.89733e-16	6.73073e-15	0.309724	0.146338	0.0356922	0.130138	Yes	Yes	No
Gene	ENSG00000119242.8_7	ENSG00000119242.8_7	Primary	VAR_12_124492610_T_G	Ventricle	0.311835	0.0625187	5.72614e-07	0.0103242	0.606062	0.159243	0.000180094	0.00154697	0.572076	0.103093	4.02538e-08	3.64528e-07	Yes	No	Yes
Gene	ENSG00000119326.15_6	ENSG00000119326.15_6	Primary	VAR_9_111882167_G_C	Arteria	-0.312612	0.0607654	2.30571e-07	0.0041572	-0.510897	0.12956	9.70794e-05	0.000534293	-0.209748	0.0985467	0.0337019	0.072798	Yes	Yes	No
Gene	ENSG00000119326.15_6	ENSG00000119326.15_6	Primary	VAR_9_111882167_G_C	smooth muscle	-0.573823	0.104346	3.69543e-08	0.000666285	-0.42811	0.126715	0.00085026	0.00430502	-0.33734	0.133716	0.0122898	0.0459569	Yes	No	Yes
Gene	ENSG00000119383.19_10	ENSG00000119383.19_10	Primary	VAR_9_131840856_T_C	Arteria	0.255489	0.0409227	4.19125e-10	7.55682e-06	0.633305	0.104169	3.15191e-09	4.08547e-08	0.244322	0.0914071	0.00772037	0.0214349	Yes	No	Yes
Gene	ENSG00000119383.19_10	ENSG00000119383.19_10	Primary	VAR_9_131840856_T_C	Aorta	0.222954	0.0446886	5.909e-07	0.0106539	0.610921	0.102148	8.65281e-09	1.46077e-07	0.236601	0.109017	0.0303016	0.0647551	Yes	Yes	No
Gene	ENSG00000119383.19_10	ENSG00000119383.19_10	Primary	VAR_9_131840856_T_C	immune	1.37223	0.283781	1.01832e-06	0.0183603	0.716184	0.129609	8.52617e-08	1.35204e-06	0.263267	0.118948	0.0278193	0.0955395	Yes	Yes	No
Gene	ENSG00000119383.19_10	ENSG00000119383.19_10	Primary	VAR_9_131840856_T_C	smooth muscle	0.424926	0.06837	5.92183e-10	1.06771e-05	0.704897	0.108338	4.44119e-10	8.74177e-09	0.176841	0.112036	0.115784	0.246526	Yes	Yes	No
Gene	ENSG00000119383.19_10	ENSG00000119383.19_10	Primary	VAR_9_131840856_T_C	Heart	-0.225002	0.0385563	5.70351e-09	0.000102834	0.298301	0.0949138	0.00178829	0.00689981	0.320618	0.149943	0.0329524	0.0736953	Yes	Yes	No
Gene	ENSG00000119383.19_10	ENSG00000119383.19_10	Conditional 1	VAR_9_131909736_C_T	Aorta	-0.349806	0.0744812	2.27209e-06	0.0409658	-0.594837	0.172427	0.000669773	0.00360586	-0.253408	0.176721	0.152013	0.239684	Yes	Yes	No
Gene	ENSG00000119383.19_10	ENSG00000119383.19_10	Conditional 1	VAR_9_131909736_C_T	Heart	0.386197	0.0641432	1.2264e-09	2.2112e-05	-0.456631	0.163436	0.00543865	0.0176906	-0.214633	0.233099	0.357584	0.481317	Yes	Yes	No
Gene	ENSG00000119411.11_4	ENSG00000119411.11_4	Primary	VAR_9_116074891_A_T	cardiac muscle	1.14392	0.105647	2.78683e-26	5.02465e-22	1.05003	0.0996578	1.39288e-21	1.403e-19	0.174459	0.0938601	0.063971	0.136497	Yes	Yes	No
Gene	ENSG00000119411.11_4	ENSG00000119411.11_4	Primary	VAR_9_116074891_A_T	Heart	0.596111	0.0808853	1.85827e-13	3.35047e-09	0.99551	0.0725965	8.74874e-36	8.94341e-34	0.346324	0.143136	0.0158756	0.0407861	Yes	No	Yes
Gene	ENSG00000119431.9_3	ENSG00000119431.9_3	Primary	VAR_9_116107087_G_A	cardiac muscle	0.5371	0.0753585	1.52796e-12	2.75492e-08	0.723756	0.151905	3.27986e-06	3.97747e-05	0.482143	0.118456	5.90259e-05	0.000375657	Yes	No	Yes
Gene	ENSG00000119431.9_3	ENSG00000119431.9_3	Primary	VAR_9_116107087_G_A	Heart	0.369642	0.0588868	4.00219e-10	7.21595e-06	0.832392	0.126582	1.39857e-10	2.17945e-09	0.531394	0.10745	1.02103e-06	8.6428e-06	Yes	No	Yes
Gene	ENSG00000119431.9_3	ENSG00000119431.9_3	Primary	VAR_9_116107087_G_A	Ventricle	0.355694	0.0664725	9.53183e-08	0.00171859	0.957865	0.171377	6.2752e-08	1.24469e-06	0.57973	0.0914994	4.13916e-10	5.02552e-09	Yes	No	Yes
Gene	ENSG00000119431.9_3	ENSG00000119431.9_3	Conditional 1	VAR_9_116137673_A_C	Adult	0.694566	0.148967	2.13436e-06	0.0384825	-0.939971	0.108667	2.88907e-17	5.44304e-16	-0.127333	0.180102	0.48049	0.696681	Yes	Yes	No
Gene	ENSG00000119471.15_4	ENSG00000119471.15_4	Primary	VAR_9_115141209_G_C	Arteria	0.197999	0.0337101	5.10092e-09	9.19695e-05	0.26401	0.0876931	0.00279658	0.0100163	0.146352	0.0898054	0.103689	0.180089	Yes	Yes	No
Gene	ENSG00000119471.15_4	ENSG00000119471.15_4	Primary	VAR_9_115141209_G_C	smooth muscle	0.277872	0.0572873	1.37338e-06	0.0247621	0.21216	0.0868379	0.0152808	0.0471202	0.0292387	0.157526	0.852906	0.914263	Yes	Yes	No
Gene	ENSG00000119632.4_6	ENSG00000119632.4_6	Primary	VAR_14_94595989_T_C	Heart	-0.398754	0.0650662	1.06834e-09	1.92622e-05	-1.28212	0.134071	8.82244e-20	3.48835e-18	-0.720533	0.138519	2.82629e-07	2.682e-06	Yes	No	Yes
Gene	ENSG00000119686.10_5	ENSG00000119686.10_5	Primary	VAR_14_76093897_C_T	Heart	0.889059	0.17139	1.52638e-07	0.00275206	1.56986	0.188642	1.14709e-15	3.30911e-14	0.676625	0.227482	0.00306923	0.0102478	Yes	No	Yes
Gene	ENSG00000119686.10_5	ENSG00000119686.10_5	Primary	VAR_14_76093897_C_T	Ventricle	1.08889	0.182873	2.78651e-09	5.02408e-05	2.00283	0.230122	5.64289e-16	3.55739e-14	0.795166	0.184174	1.79752e-05	9.84489e-05	Yes	No	Yes
Gene	ENSG00000119715.15_6	ENSG00000119715.15_6	Primary	VAR_14_76688852_A_G	Arteria	0.35626	0.0697885	2.04935e-07	0.00369498	0.548559	0.0727517	4.0723e-13	8.67891e-12	0.0478974	0.0746106	0.521136	0.633458	Yes	Yes	No
Gene	ENSG00000119715.15_6	ENSG00000119715.15_6	Primary	VAR_14_76688852_A_G	Aorta	0.393239	0.0735438	8.5946e-08	0.00154961	0.626502	0.0877958	1.3076e-11	3.46577e-10	0.153151	0.0878326	0.0816341	0.146761	Yes	Yes	No
Gene	ENSG00000119715.15_6	ENSG00000119715.15_6	Primary	VAR_14_76688852_A_G	smooth muscle	0.638684	0.12311	1.63857e-07	0.00295435	0.57215	0.0853342	1.43075e-10	3.07466e-09	-0.098899	0.129681	0.446431	0.616037	Yes	Yes	No
Gene	ENSG00000119729.12_5	ENSG00000119729.12_5	Primary	VAR_2_46808243_GGA_G	Adult	-0.436287	0.0781696	7.72108e-09	0.000139211	-0.338846	0.104179	0.00119273	0.00376948	-0.58718	0.310417	0.0601708	0.185799	Yes	Yes	No
Gene	ENSG00000119787.14_7	ENSG00000119787.14_7	Primary	VAR_2_38741962_C_T	Aorta	0.406232	0.0794148	5.78225e-07	0.0104254	0.468505	0.142562	0.00117741	0.00583688	0.340201	0.103227	0.00102892	0.00364612	Yes	No	Yes
Gene	ENSG00000119888.11_4	ENSG00000119888.11_4	Primary	VAR_2_47596853_C_CG	Adult	-1.04431	0.200101	7.37461e-08	0.00132964	1.26664	0.113478	5.94484e-27	2.12248e-25	0.19606	0.138322	0.158108	0.353201	Yes	Yes	No
Gene	ENSG00000119888.11_4	ENSG00000119888.11_4	Primary	VAR_2_47596853_C_CG	Heart	0.839833	0.165638	4.10754e-07	0.0074059	1.59859	0.149202	6.50934e-24	3.52443e-22	0.785829	0.202269	0.000115248	0.000609717	Yes	No	Yes
Gene	ENSG00000119943.13_6	ENSG00000119943.13_6	Primary	VAR_10_100152055_C_G	cardiac muscle	0.527008	0.0841756	5.06064e-10	9.12434e-06	1.05427	0.154568	7.3037e-11	2.16588e-09	0.204313	0.120121	0.0899202	0.177536	Yes	Yes	No
Gene	ENSG00000119943.13_6	ENSG00000119943.13_6	Primary	VAR_10_100152055_C_G	iPSC-CVPC	0.760647	0.0984923	9.84668e-15	1.77536e-10	0.898324	0.198295	1.07708e-05	0.000182173	0.504098	0.085294	5.09674e-09	4.378e-08	Yes	No	Yes
Gene	ENSG00000120071.14_7	ENSG00000120071.14_7	Primary	VAR_17_44173215_T_C	Adult	-1.52751	0.227024	1.23902e-11	2.23395e-07	1.49451	0.132612	2.08174e-27	7.65994e-26	0.361868	0.202236	0.0752617	0.216526	Yes	Yes	No
Gene	ENSG00000120071.14_7	ENSG00000120071.14_7	Primary	VAR_17_44173215_T_C	Arteria	0.918961	0.12238	9.44572e-14	1.70306e-09	1.93189	0.167798	3.15078e-26	2.11972e-24	0.868955	0.147573	6.43569e-09	7.71061e-08	Yes	No	Yes
Gene	ENSG00000120071.14_7	ENSG00000120071.14_7	Primary	VAR_17_44173215_T_C	Aorta	0.660375	0.136583	1.31304e-06	0.0236741	2.12177	0.208003	2.50787e-20	1.86847e-18	1.06769	0.133867	5.78069e-15	1.20912e-13	Yes	No	Yes
Gene	ENSG00000120071.14_7	ENSG00000120071.14_7	Primary	VAR_17_44173215_T_C	smooth muscle	1.3268	0.213417	6.01532e-10	1.08456e-05	2.00916	0.211081	1.98063e-18	1.09879e-16	1.05581	0.227258	5.58566e-06	6.65245e-05	Yes	No	Yes
Gene	ENSG00000120071.14_7	ENSG00000120071.14_7	Conditional 1	VAR_17_44190156_T_C	Adult	1.25947	0.200818	3.46248e-10	6.24285e-06	-1.32956	0.115172	1.39343e-28	5.49751e-27	0.0018169	0.188042	0.992302	1	Yes	Yes	No
Gene	ENSG00000120071.14_7	ENSG00000120071.14_7	Conditional 1	VAR_17_44190156_T_C	immune	-3.4218	0.715273	1.58867e-06	0.0286437	-1.43258	0.171019	4.5872e-15	2.15946e-13	-0.777056	0.179573	2.21699e-05	0.000293267	Yes	No	Yes
Gene	ENSG00000120071.14_7	ENSG00000120071.14_7	Conditional 4	VAR_17_44175489_A_G	Adult	-0.843384	0.169524	4.47083e-07	0.00806091	1.0264	0.101665	1.29354e-22	3.60471e-21	0.300422	0.15162	0.0490848	0.162472	Yes	Yes	No
Gene	ENSG00000120322.4_5	ENSG00000120322.4_5	Primary	VAR_5_140551509_A_G	cardiac muscle	0.804371	0.145885	4.02408e-08	0.000725542	1.48791	0.166051	9.25588e-17	5.67631e-15	0.737104	0.126566	1.38178e-08	1.83188e-07	Yes	No	Yes
Gene	ENSG00000120322.4_5	ENSG00000120322.4_5	Conditional 1	VAR_5_140591702_A_G	iPSC-CVPC	0.906922	0.194707	2.44236e-06	0.0440357	0.79334	0.151573	4.63366e-07	1.08079e-05	-0.0978046	0.0835906	0.242339	0.335693	Yes	Yes	No
Gene	ENSG00000120370.12_5	ENSG00000120370.12_5	Primary	VAR_1_170377927_G_A	Adult	1.08162	0.211163	1.59589e-07	0.00287739	-0.599272	0.169414	0.000427974	0.00153866	0.248397	0.31056	0.424872	0.647842	Yes	Yes	No
Gene	ENSG00000120586.4	ENSG00000120586.4	Primary	VAR_10_18239619_A_G	Adult	1.61489	0.195933	1.44098e-16	2.59808e-12	-1.8094	0.098268	3.39621e-63	4.67433e-61	-0.144237	0.0643062	0.0261326	0.104984	Yes	Yes	No
Gene	ENSG00000120586.4	ENSG00000120586.4	Primary	VAR_10_18239619_A_G	Coronary	-0.726114	0.119471	1.59387e-09	2.87374e-05	-2.63083	0.261219	9.15884e-18	2.0903e-15	-1.27149	0.0858366	2.83856e-44	2.67954e-42	Yes	No	Yes
Gene	ENSG00000120586.4	ENSG00000120586.4	Primary	VAR_10_18239619_A_G	fibroblast	-5.86535	1.03699	1.71337e-08	0.00030892	-1.83276	0.205361	1.1818e-16	9.55506e-15	-0.698843	0.0895398	1.04291e-13	4.83384e-12	Yes	No	Yes
Gene	ENSG00000120586.4	ENSG00000120586.4	Primary	VAR_10_18239619_A_G	immune	-2.89062	0.550347	1.54979e-07	0.00279426	-1.97204	0.189003	2.92916e-21	2.53908e-19	-0.543714	0.0836639	4.63839e-10	1.73867e-08	Yes	No	Yes
Gene	ENSG00000120645.12_4	ENSG00000120645.12_4	Primary	VAR_12_248202_C_G	Arteria	-0.554802	0.106829	1.94161e-07	0.00350073	-0.966617	0.153148	8.35684e-10	1.18641e-08	-0.435476	0.111216	0.00010033	0.000511927	Yes	No	Yes
Gene	ENSG00000120645.12_4	ENSG00000120645.12_4	Primary	VAR_12_248202_C_G	Aorta	-0.774407	0.118499	6.46679e-11	1.16596e-06	-1.42742	0.155823	3.28748e-17	1.80162e-15	-0.381999	0.105252	0.000303734	0.00126708	Yes	No	Yes
Gene	ENSG00000120645.12_4	ENSG00000120645.12_4	Primary	VAR_12_248202_C_G	smooth muscle	-0.928159	0.187184	6.79856e-07	0.0122578	-1.07836	0.164806	3.60669e-10	7.18547e-09	-0.38375	0.146919	0.00956976	0.0377937	Yes	No	Yes
Gene	ENSG00000120802.13_6	ENSG00000120802.13_6	Primary	VAR_12_98814464_A_G	Heart	-0.326811	0.0651955	4.13523e-07	0.00745582	-0.313101	0.12602	0.0133496	0.0373342	0.0330583	0.113309	0.77059	0.841483	Yes	Yes	No
Gene	ENSG00000120885.22_7	ENSG00000120885.22_7	Primary	VAR_8_27581508_C_G	Arteria	0.412561	0.0537123	3.03373e-14	5.46981e-10	0.527203	0.0811422	2.81313e-10	4.28384e-09	0.0759717	0.0827385	0.358869	0.478828	Yes	Yes	No
Gene	ENSG00000120885.22_7	ENSG00000120885.22_7	Primary	VAR_8_27581508_C_G	Aorta	0.386437	0.0592968	8.21119e-11	1.48048e-06	0.512779	0.102524	1.14478e-06	1.29977e-05	0.194876	0.0914051	0.0333366	0.0701107	Yes	Yes	No
Gene	ENSG00000120885.22_7	ENSG00000120885.22_7	Primary	VAR_8_27581508_C_G	smooth muscle	0.819824	0.093129	4.58475e-18	8.26631e-14	0.513434	0.0878933	1.67391e-08	2.59953e-07	1.73312e-06	0.106842	0.999987	1	Yes	Yes	No
Gene	ENSG00000120889.13_5	ENSG00000120889.13_5	Primary	VAR_8_22906641_A_G	Arteria	-0.598186	0.0549283	1.13314e-26	2.04304e-22	-0.466122	0.114977	6.20741e-05	0.000359408	0.0330665	0.142672	0.816798	0.87291	Yes	Yes	No
Gene	ENSG00000120889.13_5	ENSG00000120889.13_5	Primary	VAR_8_22906641_A_G	Aorta	-0.6623	0.0641901	1.662e-24	2.99658e-20	-0.640489	0.114046	5.73273e-08	8.50009e-07	0.012081	0.124693	0.922843	0.947706	Yes	Yes	No
Gene	ENSG00000120889.13_5	ENSG00000120889.13_5	Primary	VAR_8_22906641_A_G	immune	-2.27083	0.36692	4.01797e-10	7.2444e-06	-0.515236	0.135958	0.000190812	0.00135767	0.0324536	0.217889	0.881722	0.938253	Yes	Yes	No
Gene	ENSG00000120889.13_5	ENSG00000120889.13_5	Primary	VAR_8_22906641_A_G	smooth muscle	-1.06358	0.0959742	1.28197e-27	2.3114e-23	-0.476213	0.142555	0.000969395	0.00481684	0.0576672	0.209125	0.782974	0.870508	Yes	Yes	No
Gene	ENSG00000120915.14_9	ENSG00000120915.14_9	Primary	VAR_8_27395249_T_C	cardiac muscle	0.569398	0.0822036	6.47758e-12	1.16791e-07	1.35456	0.147466	1.98889e-17	1.31837e-15	0.522506	0.159003	0.00112669	0.00495888	Yes	No	Yes
Gene	ENSG00000120915.14_9	ENSG00000120915.14_9	Primary	VAR_8_27395249_T_C	Heart	0.40382	0.0642425	3.90883e-10	7.04762e-06	1.28758	0.147705	6.17665e-17	1.97106e-15	0.510707	0.119728	2.36171e-05	0.000149252	Yes	No	Yes
Gene	ENSG00000120915.14_9	ENSG00000120915.14_9	Primary	VAR_8_27395249_T_C	Ventricle	0.407787	0.0700051	5.8686e-09	0.000105811	1.62838	0.206604	1.18649e-13	5.78173e-12	0.667666	0.11484	9.14368e-09	9.18955e-08	Yes	No	Yes
Gene	ENSG00000120915.14_9	ENSG00000120915.14_9	Conditional 1	VAR_8_27387308_A_G	cardiac muscle	0.996344	0.134305	1.55123e-13	2.79687e-09	1.1984	0.230233	4.16191e-07	6.16591e-06	0.173988	0.244292	0.476844	0.607898	Yes	Yes	No
Gene	ENSG00000120915.14_9	ENSG00000120915.14_9	Conditional 1	VAR_8_27387308_A_G	Heart	0.564434	0.104743	7.50723e-08	0.00135355	1.28411	0.233118	6.22971e-08	6.57621e-07	0.380565	0.163394	0.0202277	0.0496197	Yes	No	Yes
Gene	ENSG00000121064.13_7	ENSG00000121064.13_7	Primary	VAR_17_55078526_C_T	Adult	0.501233	0.087977	4.45667e-09	8.03538e-05	-0.350732	0.0886395	8.28388e-05	0.000352926	0.0671367	0.111759	0.548787	0.750919	Yes	Yes	No
Gene	ENSG00000121310.17_6	ENSG00000121310.17_6	Conditional 1	VAR_1_53364908_CAA_C	cardiac muscle	-0.389045	0.0771149	4.21397e-07	0.00759779	-0.639313	0.221937	0.0043282	0.0195414	0.119711	0.20479	0.559252	0.679056	Yes	Yes	No
Gene	ENSG00000121413.12_4	ENSG00000121413.12_4	Primary	VAR_19_58598784_A_G	Adult	-0.377781	0.0761686	3.64436e-07	0.00657079	0.391491	0.106699	0.000259864	0.000984936	0.0962156	0.172368	0.57741	0.772233	Yes	Yes	No
Gene	ENSG00000121413.12_4	ENSG00000121413.12_4	Primary	VAR_19_58598784_A_G	Arteria	0.22913	0.0468739	9.63221e-07	0.0173669	0.53516	0.17071	0.00186447	0.00710106	0.308573	0.127667	0.0159399	0.0391814	Yes	No	Yes
Gene	ENSG00000121440.15_5	ENSG00000121440.15_5	Primary	VAR_3_73565946_ACAGGACACGGAGTC_A	Adult	0.545528	0.0790704	4.60738e-12	8.30711e-08	-0.698067	0.111401	6.09755e-10	5.88852e-09	-0.190593	0.152504	0.213028	0.42767	Yes	Yes	No
Gene	ENSG00000121440.15_5	ENSG00000121440.15_5	Primary	VAR_3_73565946_ACAGGACACGGAGTC_A	Aorta	-0.231997	0.0454092	3.09721e-07	0.00558428	-0.94564	0.172422	1.11136e-07	1.54137e-06	-0.524769	0.107885	1.40599e-06	1.00915e-05	Yes	No	Yes
Gene	ENSG00000121716.20_7	ENSG00000121716.20_7	Primary	VAR_7_99946385_C_G	Adult	-1.22637	0.137093	1.61787e-19	2.91703e-15	1.64415	0.0817656	7.64264e-73	1.39189e-70	0.451487	0.124061	0.000358121	0.00360935	Yes	No	Yes
Gene	ENSG00000121716.20_7	ENSG00000121716.20_7	Conditional 1	VAR_7_99940630_A_C	Adult	-1.10398	0.135843	1.68946e-16	3.04609e-12	1.44833	0.0793435	2.63056e-62	3.46197e-60	0.449246	0.123834	0.000373194	0.00373194	Yes	No	Yes
Gene	ENSG00000121898.13_6	ENSG00000121898.13_6	Primary	VAR_10_125650793_A_C	cardiac muscle	-0.397401	0.064143	6.46028e-10	1.16479e-05	-0.409127	0.0958254	2.82326e-05	0.000273969	0.141757	0.101778	0.16463	0.280238	Yes	Yes	No
Gene	ENSG00000121898.13_6	ENSG00000121898.13_6	Primary	VAR_10_125650793_A_C	Ventricle	-0.404585	0.053088	3.06522e-14	5.52659e-10	-0.511305	0.0830418	3.15789e-09	7.99674e-08	0.320058	0.11374	0.00502605	0.0140061	Yes	No	Yes
Gene	ENSG00000121933.19_6	ENSG00000121933.19_6	Primary	VAR_1_112028577_A_T	myofibroblast	1.38021	1.08132	1.82685e-06	0.0329382	-0.679777	0.168636	7.46097e-05	0.00107617	-0.572464	0.14863	0.000142421	0.00113072	Yes	No	Yes
Gene	ENSG00000122176.12_6	ENSG00000122176.12_6	Primary	VAR_1_203320408_G_C	Heart	-0.260618	0.0475569	3.18476e-08	0.000574212	0.179515	0.0709693	0.0117781	0.0336864	0.166907	0.181333	0.357758	0.48148	Yes	Yes	No
Gene	ENSG00000122674.12_5	ENSG00000122674.12_5	Primary	VAR_7_5968161_C_G	Atrium	0.812056	0.170474	2.01525e-06	0.036335	1.26299	0.302644	4.53062e-05	0.000458402	0.614062	0.141966	1.72319e-05	9.94213e-05	Yes	No	Yes
Gene	ENSG00000122870.12_5	ENSG00000122870.12_5	Primary	VAR_10_60381275_CAA_C	Adult	0.489069	0.104765	2.20715e-06	0.0397949	-0.35453	0.108652	0.00115024	0.00365247	-0.072633	0.130333	0.57803	0.772735	Yes	Yes	No
Gene	ENSG00000122870.12_5	ENSG00000122870.12_5	Primary	VAR_10_60381275_CAA_C	Arteria	-0.519139	0.0629345	4.11872e-16	7.42604e-12	-0.497069	0.123084	6.61531e-05	0.000380096	-0.180979	0.121147	0.135722	0.22403	Yes	Yes	No
Gene	ENSG00000122870.12_5	ENSG00000122870.12_5	Primary	VAR_10_60381275_CAA_C	Aorta	-0.437436	0.0708878	8.99158e-10	1.62118e-05	-0.517596	0.143306	0.000374951	0.00217796	-0.231744	0.111869	0.0386531	0.0792669	Yes	Yes	No
Gene	ENSG00000122870.12_5	ENSG00000122870.12_5	Primary	VAR_10_60381275_CAA_C	smooth muscle	-0.82403	0.110373	1.40537e-13	2.53387e-09	-0.474925	0.130787	0.000344767	0.00199645	-0.230013	0.226544	0.31098	0.486462	Yes	Yes	No
Gene	ENSG00000123146.20_5	ENSG00000123146.20_5	Primary	VAR_19_14492219_C_A	iPSC-CVPC	0.621538	0.104082	1.29831e-09	2.34086e-05	0.855953	0.176493	2.68455e-06	5.33654e-05	0.198355	0.119932	0.0985495	0.16137	Yes	Yes	No
Gene	ENSG00000123191.16_6	ENSG00000123191.16_6	Primary	VAR_13_52557418_G_A	Arteria	-0.712813	0.119934	6.62457e-09	0.000119441	-1.13935	0.167341	4.30151e-11	7.18114e-10	-0.638631	0.177835	0.000355656	0.00153692	Yes	No	Yes
Gene	ENSG00000123191.16_6	ENSG00000123191.16_6	Primary	VAR_13_52557418_G_A	Aorta	-0.638894	0.136074	8.6479e-07	0.0155922	-1.33406	0.190246	2.71018e-11	6.84378e-10	-0.698425	0.177019	8.72543e-05	0.000422221	Yes	No	Yes
Gene	ENSG00000123191.16_6	ENSG00000123191.16_6	Primary	VAR_13_52557418_G_A	immune	-3.64605	0.778926	2.71971e-06	0.0490363	-1.2069	0.217148	7.24219e-08	1.169e-06	-0.45734	0.233477	0.0512912	0.147282	Yes	Yes	No
Gene	ENSG00000123191.16_6	ENSG00000123191.16_6	Primary	VAR_13_52557418_G_A	smooth muscle	-1.11987	0.210579	5.6075e-08	0.00101103	-0.996834	0.188683	2.84871e-07	3.50356e-06	-0.906117	0.214854	3.50459e-05	0.000342853	Yes	No	Yes
Gene	ENSG00000123243.15_6	ENSG00000123243.15_6	Conditional 1	VAR_10_7604756_C_G	Arteria	0.438771	0.0925947	2.52325e-06	0.0454943	0.498728	0.167846	0.00317007	0.0111525	0.10029	0.172974	0.562265	0.6707	Yes	Yes	No
Gene	ENSG00000123243.15_6	ENSG00000123243.15_6	Conditional 1	VAR_10_7604756_C_G	Aorta	0.481378	0.101549	2.28316e-06	0.0411655	0.559665	0.207036	0.00739136	0.0270866	0.141297	0.164026	0.389282	0.502033	Yes	Yes	No
Gene	ENSG00000123243.15_6	ENSG00000123243.15_6	Conditional 1	VAR_10_7604756_C_G	smooth muscle	0.884793	0.161492	3.89412e-08	0.00070211	0.480901	0.196663	0.015193	0.0469209	0.0556507	0.16311	0.733262	0.839072	Yes	Yes	No
Gene	ENSG00000123360.12_5	ENSG00000123360.12_5	Primary	VAR_12_54954356_A_T	Arteria	-0.322496	0.0528868	1.01863e-09	1.83659e-05	-0.383636	0.0914191	3.44127e-05	0.000211473	-0.0909963	0.0834879	0.276171	0.391244	Yes	Yes	No
Gene	ENSG00000123360.12_5	ENSG00000123360.12_5	Primary	VAR_12_54954356_A_T	Aorta	-0.394145	0.0563615	3.63626e-12	6.55617e-08	-0.511573	0.105748	2.43751e-06	2.60049e-05	-0.12965	0.0848142	0.126784	0.20817	Yes	Yes	No
Gene	ENSG00000123360.12_5	ENSG00000123360.12_5	Primary	VAR_12_54954356_A_T	smooth muscle	-0.654528	0.0885295	2.06027e-13	3.71467e-09	-0.380316	0.100267	0.000188386	0.00118804	0.0117023	0.111679	0.916634	0.954209	Yes	Yes	No
Gene	ENSG00000123643.13_6	ENSG00000123643.13_6	Primary	VAR_5_150861036_G_A	Adult	0.695257	0.128888	5.03614e-08	0.000908017	-0.634329	0.110158	1.2193e-08	9.96102e-08	0.0941788	0.158984	0.554349	0.755759	Yes	Yes	No
Gene	ENSG00000123643.13_6	ENSG00000123643.13_6	Conditional 1	VAR_5_150835349_A_G	iPSC-CVPC	0.623856	0.104656	2.10889e-09	3.80233e-05	0.696061	0.0983452	3.25294e-11	1.62018e-09	-0.0378717	0.0977563	0.698559	0.767521	Yes	Yes	No
Gene	ENSG00000123643.13_6	ENSG00000123643.13_6	Conditional 2	VAR_5_150851258_A_G	fibroblast	-3.73415	0.702028	9.93033e-08	0.00179044	-0.590914	0.166562	0.00046728	0.00371475	-0.00981296	0.180003	0.956561	0.976105	Yes	Yes	No
Gene	ENSG00000123643.13_6	ENSG00000123643.13_6	Conditional 2	VAR_5_150851258_A_G	iPSC-CVPC	1.10108	0.109937	1.62374e-23	2.9276e-19	0.668193	0.125296	2.90618e-07	7.09509e-06	-0.662431	0.0978686	2.54771e-11	2.83376e-10	Yes	No	Yes
Gene	ENSG00000123836.15_7	ENSG00000123836.15_7	Primary	VAR_1_207243142_C_G	Adult	-0.343135	0.0680601	1.88033e-07	0.00339023	0.39688	0.107798	0.000247564	0.000943276	-0.0629896	0.0429691	0.144433	0.333295	Yes	Yes	No
Gene	ENSG00000124104.19_4	ENSG00000124104.19_4	Conditional 2	VAR_20_44766938_A_G	cardiac neuron	4.55512	0.912985	3.16905e-15	5.71381e-11	-0.517325	0.20059	0.0105048	0.0499738	-0.220066	0.13933	0.115548	0.262798	Yes	Yes	No
Gene	ENSG00000124116.19_7	ENSG00000124116.19_7	Primary	VAR_20_44402869_C_T	Arteria	0.901865	0.128575	2.50175e-12	4.51066e-08	1.84854	0.145612	1.23477e-30	1.086e-28	0.988069	0.0976941	2.43426e-22	1.04004e-20	Yes	No	Yes
Gene	ENSG00000124116.19_7	ENSG00000124116.19_7	Primary	VAR_20_44402869_C_T	Coronary	1.14089	0.189088	1.8165e-09	3.27516e-05	2.47663	0.214846	2.69059e-21	1.24388e-18	1.13662	0.0840421	7.6021e-38	5.50466e-36	Yes	No	Yes
Gene	ENSG00000124116.19_7	ENSG00000124116.19_7	Primary	VAR_20_44402869_C_T	immune	4.78271	0.81699	3.25901e-09	5.87599e-05	1.91459	0.17308	2.96098e-23	3.14038e-21	0.914252	0.137505	1.97356e-10	7.92499e-09	Yes	No	Yes
Gene	ENSG00000124116.19_7	ENSG00000124116.19_7	Primary	VAR_20_44402869_C_T	smooth muscle	1.40511	0.228531	6.7141e-10	1.21055e-05	1.99326	0.17212	6.25378e-25	6.63269e-23	1.02188	0.139178	3.25051e-12	1.21844e-10	Yes	No	Yes
Gene	ENSG00000124126.14_8	ENSG00000124126.14_8	Primary	VAR_20_47322165_T_C	Arteria	0.299772	0.0591069	6.73897e-07	0.0121504	0.316272	0.109749	0.00419832	0.0140986	-0.0730969	0.0929722	0.432041	0.551379	Yes	Yes	No
Gene	ENSG00000124145.6_5	ENSG00000124145.6_5	Primary	VAR_20_43964407_G_C	smooth muscle	0.548258	0.106998	2.6348e-07	0.00475054	0.605112	0.200423	0.00280823	0.0117887	-0.182938	0.162609	0.261705	0.433545	Yes	Yes	No
Gene	ENSG00000124191.18_6	ENSG00000124191.18_6	Primary	VAR_20_42478219_C_G	Adult	0.453787	0.0953127	9.75001e-07	0.0175793	-0.350236	0.0796815	1.25773e-05	6.34853e-05	0.0835181	0.120408	0.488823	0.70367	Yes	Yes	No
Gene	ENSG00000124207.17_4	ENSG00000124207.17_4	Primary	VAR_20_47647068_G_A	Arteria	-0.289787	0.0471211	8.49819e-10	1.53222e-05	-0.491617	0.110133	1.0871e-05	7.49533e-05	-0.277543	0.101099	0.00622387	0.0178518	Yes	No	Yes
Gene	ENSG00000124207.17_4	ENSG00000124207.17_4	Primary	VAR_20_47647068_G_A	immune	-1.78194	0.324895	1.47637e-08	0.00026619	-0.50626	0.142164	0.000445219	0.00278667	-0.122344	0.148287	0.410162	0.600798	Yes	Yes	No
Gene	ENSG00000124207.17_4	ENSG00000124207.17_4	Primary	VAR_20_47647068_G_A	smooth muscle	-0.388734	0.0816071	1.83668e-06	0.0331154	-0.53588	0.132013	6.66407e-05	0.000478507	-0.268079	0.116327	0.0220475	0.0721184	Yes	Yes	No
Gene	ENSG00000124214.19_6	ENSG00000124214.19_6	Primary	VAR_20_47756444_T_G	cardiac muscle	-0.243944	0.0478045	2.73889e-07	0.00493821	-0.485637	0.145374	0.00096929	0.00568705	-0.0324693	0.101291	0.748754	0.830771	Yes	Yes	No
Gene	ENSG00000124406.16_7	ENSG00000124406.16_7	Conditional 1	VAR_4_42604392_C_T	cardiac muscle	0.464685	0.0948096	8.84382e-07	0.0159454	0.295534	0.117016	0.0121957	0.0442433	0.0803983	0.120127	0.503794	0.632211	Yes	Yes	No
Gene	ENSG00000124532.14_6	ENSG00000124532.14_6	Conditional 1	VAR_6_24423930_C_G	Arteria	-0.463944	0.0643875	9.49132e-13	1.71128e-08	-0.822553	0.10162	9.61424e-15	2.44837e-13	-0.382032	0.132785	0.00415383	0.0127175	Yes	No	Yes
Gene	ENSG00000124532.14_6	ENSG00000124532.14_6	Conditional 1	VAR_6_24423930_C_G	Aorta	-0.448491	0.0732797	1.31763e-09	2.37568e-05	-0.919338	0.129737	1.75466e-11	4.55858e-10	-0.482227	0.133417	0.000321486	0.00132975	Yes	No	Yes
Gene	ENSG00000124532.14_6	ENSG00000124532.14_6	Conditional 1	VAR_6_24423930_C_G	immune	-3.46722	0.574521	2.81927e-09	5.08314e-05	-0.820989	0.149078	9.36584e-08	1.47739e-06	0.0361519	0.185689	0.8458	0.916508	Yes	Yes	No
Gene	ENSG00000124532.14_6	ENSG00000124532.14_6	Conditional 1	VAR_6_24423930_C_G	smooth muscle	-0.695819	0.106072	7.97401e-11	1.43771e-06	-0.940806	0.110539	1.89105e-15	7.62765e-14	-0.536393	0.188669	0.00485344	0.0220743	Yes	No	Yes
Gene	ENSG00000124587.14_5	ENSG00000124587.14_5	Primary	VAR_6_42932200_G_T	cardiac muscle	0.514863	0.0528626	1.45891e-21	2.63042e-17	1.38808	0.15442	7.62997e-17	4.72744e-15	0.880864	0.138046	6.05805e-10	9.84024e-09	Yes	No	Yes
Gene	ENSG00000124587.14_5	ENSG00000124587.14_5	Primary	VAR_6_42932200_G_T	endothelial	3.29921	0.388188	5.82259e-17	1.04981e-12	1.28935	0.159586	3.17808e-14	3.20116e-12	0.790952	0.144234	1.05321e-07	2.02878e-06	Yes	No	Yes
Gene	ENSG00000124587.14_5	ENSG00000124587.14_5	Primary	VAR_6_42932200_G_T	Heart	0.403135	0.0401952	6.96351e-23	1.25552e-18	1.45205	0.115413	3.81445e-31	3.08406e-29	1.05445	0.0991275	4.39574e-24	2.59004e-22	Yes	No	Yes
Gene	ENSG00000124587.14_5	ENSG00000124587.14_5	Primary	VAR_6_42932200_G_T	Ventricle	0.532173	0.0446564	3.93321e-31	7.09159e-27	1.63397	0.157028	4.08146e-21	4.62822e-19	1.08082	0.0836615	1.62771e-34	1.17862e-32	Yes	No	Yes
Gene	ENSG00000124587.14_5	ENSG00000124587.14_5	Conditional 1	VAR_6_42922215_C_A	cardiac muscle	0.71928	0.0541438	1.65394e-37	2.98206e-33	1.42505	0.148501	1.14921e-18	8.52689e-17	0.481925	0.143102	0.000849013	0.00388948	Yes	No	Yes
Gene	ENSG00000124587.14_5	ENSG00000124587.14_5	Conditional 1	VAR_6_42922215_C_A	endothelial	3.35341	0.375823	1.5513e-18	2.79699e-14	1.24173	0.1597	2.20973e-13	2.01219e-11	0.645295	0.151005	2.77857e-05	0.000293484	Yes	No	Yes
Gene	ENSG00000124587.14_5	ENSG00000124587.14_5	Conditional 1	VAR_6_42922215_C_A	Heart	0.560395	0.0414177	4.64174e-39	8.36906e-35	1.38522	0.115057	5.49908e-29	4.04688e-27	0.774416	0.104346	4.6362e-13	1.0059e-11	Yes	No	Yes
Gene	ENSG00000124587.14_5	ENSG00000124587.14_5	Conditional 1	VAR_6_42922215_C_A	Ventricle	0.611206	0.0438222	2.8141e-41	5.07382e-37	1.59737	0.155286	9.59526e-21	1.02368e-18	0.863786	0.0870229	7.35256e-22	2.58919e-20	Yes	No	Yes
Gene	ENSG00000124588.20_5	ENSG00000124588.20_5	Primary	VAR_6_3000303_A_C	cardiac muscle	-0.811638	0.0768304	5.36412e-25	9.67151e-21	-1.54635	0.154104	5.17714e-20	4.36186e-18	-1.00932	0.103257	5.94293e-20	2.94371e-18	Yes	No	Yes
Gene	ENSG00000124588.20_5	ENSG00000124588.20_5	Primary	VAR_6_3000303_A_C	fibroblast	5.08324	0.769608	5.14527e-11	9.27692e-07	-1.12719	0.13773	1.61477e-14	1.08635e-12	-0.89778	0.231344	0.000128524	0.00110274	Yes	No	Yes
Gene	ENSG00000124588.20_5	ENSG00000124588.20_5	Primary	VAR_6_3000303_A_C	immune	2.86113	0.420918	1.50923e-11	2.72114e-07	-0.955292	0.126976	1.06714e-12	3.78007e-11	-0.608701	0.253107	0.0169342	0.0666065	Yes	Yes	No
Gene	ENSG00000124588.20_5	ENSG00000124588.20_5	Primary	VAR_6_3000303_A_C	Heart	-0.623739	0.0612214	2.32738e-23	4.19627e-19	-1.60526	0.111441	1.07209e-38	1.31496e-36	-0.905868	0.108108	4.80781e-16	1.41642e-14	Yes	No	Yes
Gene	ENSG00000124588.20_5	ENSG00000124588.20_5	Primary	VAR_6_3000303_A_C	Ventricle	-0.400296	0.0632416	3.29197e-10	5.93543e-06	-1.61163	0.149981	3.48716e-22	4.42772e-20	-1.06594	0.102152	7.56639e-24	3.05194e-22	Yes	No	Yes
Gene	ENSG00000124588.20_5	ENSG00000124588.20_5	Conditional 1	VAR_6_3006807_A_G	cardiac muscle	-1.08966	0.0901857	1.08802e-31	1.96169e-27	-1.7249	0.192555	9.42277e-17	5.75907e-15	-1.02054	0.117061	1.48159e-16	5.15697e-15	Yes	No	Yes
Gene	ENSG00000124588.20_5	ENSG00000124588.20_5	Conditional 1	VAR_6_3006807_A_G	Heart	-0.829485	0.071085	8.79851e-30	1.58637e-25	-1.66569	0.118885	4.93983e-37	5.46411e-35	-0.979487	0.122622	8.60517e-15	2.21962e-13	Yes	No	Yes
Gene	ENSG00000124588.20_5	ENSG00000124588.20_5	Conditional 1	VAR_6_3006807_A_G	Ventricle	-0.515291	0.0701057	3.56181e-13	6.42194e-09	-1.65812	0.157387	1.60132e-21	1.92478e-19	-1.1403	0.114354	4.90898e-22	1.74919e-20	Yes	No	Yes
Gene	ENSG00000124588.20_5	ENSG00000124588.20_5	Conditional 2	VAR_6_3010459_C_T	Ventricle	0.317808	0.0659457	1.16142e-06	0.0209403	0.428955	0.161294	0.0083628	0.036767	0.0739547	0.0954819	0.438863	0.547288	Yes	Yes	No
Gene	ENSG00000124588.20_5	ENSG00000124588.20_5	Conditional 4	VAR_6_3001258_G_A	cardiac muscle	0.483229	0.084354	1.18153e-08	0.000213031	0.553158	0.163906	0.000861187	0.00516369	0.255208	0.104365	0.0150016	0.0429945	Yes	No	Yes
Gene	ENSG00000124588.20_5	ENSG00000124588.20_5	Conditional 4	VAR_6_3001258_G_A	Heart	0.35446	0.0651916	2.52061e-07	0.00454465	0.513695	0.122621	3.39418e-05	0.000215787	0.281945	0.102664	0.00623205	0.0186496	Yes	No	Yes
Gene	ENSG00000124588.20_5	ENSG00000124588.20_5	Conditional 5	VAR_6_3014483_C_T	cardiac muscle	0.48595	0.0851759	1.42298e-08	0.000256563	0.473001	0.16326	0.00411284	0.0187701	0.101355	0.105638	0.338042	0.473757	Yes	Yes	No
Gene	ENSG00000124588.20_5	ENSG00000124588.20_5	Conditional 5	VAR_6_3014483_C_T	Heart	0.348146	0.065425	1.12497e-07	0.00202832	0.462298	0.118711	0.000114069	0.000632433	0.180758	0.103571	0.0815189	0.153326	Yes	Yes	No
Gene	ENSG00000124593.16_10	ENSG00000124593.16_10	Primary	VAR_6_41748263_C_T	Arteria	0.334295	0.0621038	5.72285e-08	0.00103183	0.585145	0.150402	0.000119721	0.000644544	0.189518	0.140793	0.178776	0.278374	Yes	Yes	No
Gene	ENSG00000124593.16_10	ENSG00000124593.16_10	Primary	VAR_6_41748263_C_T	Aorta	0.337341	0.0672257	4.85112e-07	0.00874657	0.511817	0.165743	0.00226836	0.0101163	0.285054	0.129218	0.0276916	0.0601687	Yes	Yes	No
Gene	ENSG00000124795.17_8	ENSG00000124795.17_8	Primary	VAR_6_18239787_C_T	cardiac muscle	-0.30878	0.0430471	8.83055e-13	1.59215e-08	-0.413245	0.153283	0.00751527	0.0302321	-0.105478	0.0802733	0.189779	0.31132	Yes	Yes	No
Gene	ENSG00000124795.17_8	ENSG00000124795.17_8	Primary	VAR_6_18239787_C_T	Heart	-0.264018	0.0340022	9.06423e-15	1.63428e-10	-0.482652	0.103107	3.8254e-06	2.9755e-05	-0.0682216	0.0952008	0.473932	0.595677	Yes	Yes	No
Gene	ENSG00000124795.17_8	ENSG00000124795.17_8	Primary	VAR_6_18239787_C_T	Atrium	-0.244098	0.0418415	5.6723e-09	0.000102271	-0.679993	0.112089	6.72271e-09	1.71201e-07	-0.206235	0.106493	0.0531588	0.103909	Yes	Yes	No
Gene	ENSG00000124795.17_8	ENSG00000124795.17_8	Conditional 1	VAR_6_18210109_G_A	cardiac muscle	0.442682	0.0551972	1.11773e-15	2.01527e-11	0.573264	0.189343	0.00273354	0.0134992	0.0888105	0.102432	0.38657	0.521853	Yes	Yes	No
Gene	ENSG00000124795.17_8	ENSG00000124795.17_8	Conditional 1	VAR_6_18210109_G_A	Ventricle	0.361613	0.0506792	1.46645e-12	2.644e-08	0.415469	0.154079	0.00751303	0.0337553	0.314149	0.0953282	0.0010304	0.00354814	Yes	No	Yes
Gene	ENSG00000125247.15_5	ENSG00000125247.15_5	Primary	VAR_13_101316223_G_A	Arteria	0.562396	0.084366	7.37638e-12	1.32996e-07	1.12933	0.110149	9.63358e-22	4.73279e-20	0.878931	0.123817	3.50445e-12	6.3059e-11	Yes	No	Yes
Gene	ENSG00000125247.15_5	ENSG00000125247.15_5	Primary	VAR_13_101316223_G_A	Aorta	0.559969	0.0960082	4.06089e-09	7.32178e-05	1.21863	0.137073	2.01166e-16	9.93704e-15	0.917307	0.108559	1.55104e-16	3.63658e-15	Yes	No	Yes
Gene	ENSG00000125247.15_5	ENSG00000125247.15_5	Primary	VAR_13_101316223_G_A	smooth muscle	0.878668	0.148904	3.21275e-09	5.79258e-05	1.08852	0.123642	2.67296e-16	1.20484e-14	0.576588	0.138015	4.12496e-05	0.000395391	Yes	No	Yes
Gene	ENSG00000125247.15_5	ENSG00000125247.15_5	Conditional 1	VAR_13_101364651_A_C	Arteria	0.514311	0.0886044	5.99196e-09	0.000108035	0.799288	0.113149	8.78305e-12	1.59475e-10	0.479856	0.130307	0.00025138	0.00113893	Yes	No	Yes
Gene	ENSG00000125247.15_5	ENSG00000125247.15_5	Conditional 1	VAR_13_101364651_A_C	Aorta	0.583484	0.103541	1.41967e-08	0.000255967	0.96566	0.144644	1.8917e-10	4.20042e-09	0.520593	0.112403	4.29106e-06	2.79913e-05	Yes	No	Yes
Gene	ENSG00000125247.15_5	ENSG00000125247.15_5	Conditional 1	VAR_13_101364651_A_C	smooth muscle	0.902633	0.158398	1.05716e-08	0.000190606	0.803545	0.134903	9.11274e-09	1.49502e-07	0.539794	0.13791	0.000118258	0.000979934	Yes	No	Yes
Gene	ENSG00000125249.7_4	ENSG00000125249.7_4	Primary	VAR_13_98433916_T_C	Adult	-0.642427	0.0945753	3.13598e-12	5.65418e-08	0.464842	0.104484	9.87844e-06	5.08283e-05	0.115839	0.108471	0.286998	0.515344	Yes	Yes	No
Gene	ENSG00000125249.7_4	ENSG00000125249.7_4	Primary	VAR_13_98433916_T_C	Arteria	1.09868	0.0633346	1.06165e-59	1.91415e-55	0.988722	0.132612	7.08974e-13	1.4676e-11	-0.0702269	0.113575	0.536587	0.647281	Yes	Yes	No
Gene	ENSG00000125249.7_4	ENSG00000125249.7_4	Primary	VAR_13_98433916_T_C	Aorta	1.12643	0.0739372	9.4777e-48	1.70883e-43	1.16805	0.158061	2.85569e-12	8.42685e-11	0.0796798	0.111473	0.474966	0.583195	Yes	Yes	No
Gene	ENSG00000125249.7_4	ENSG00000125249.7_4	Primary	VAR_13_98433916_T_C	Coronary	0.457822	0.0982716	2.76148e-06	0.0497894	0.862978	0.197764	2.67883e-05	0.000495377	0.284644	0.0985537	0.00397403	0.0110335	Yes	No	Yes
Gene	ENSG00000125249.7_4	ENSG00000125249.7_4	Primary	VAR_13_98433916_T_C	immune	4.6977	0.470294	1.16998e-23	2.10947e-19	0.797753	0.149623	2.24388e-07	3.26531e-06	0.0931393	0.183936	0.613063	0.76226	Yes	Yes	No
Gene	ENSG00000125249.7_4	ENSG00000125249.7_4	Primary	VAR_13_98433916_T_C	smooth muscle	1.87464	0.114177	1.54979e-54	2.79427e-50	1.09181	0.165948	2.93859e-10	5.95981e-09	-0.132665	0.131364	0.313559	0.489096	Yes	Yes	No
Gene	ENSG00000125375.16_7	ENSG00000125375.16_7	Primary	VAR_14_50786854_C_G	cardiac muscle	-0.942616	0.107017	3.42968e-18	6.18371e-14	-1.3535	0.119052	3.03668e-24	4.05565e-22	-0.431939	0.108984	9.09112e-05	0.000549306	Yes	No	Yes
Gene	ENSG00000125375.16_7	ENSG00000125375.16_7	Primary	VAR_14_50786854_C_G	Heart	-0.623662	0.0787678	3.03442e-15	5.47105e-11	-1.08293	0.111814	3.31873e-20	1.35993e-18	-0.496302	0.109083	6.66415e-06	4.79095e-05	Yes	No	Yes
Gene	ENSG00000125375.16_7	ENSG00000125375.16_7	Primary	VAR_14_50786854_C_G	Ventricle	-0.459559	0.0922301	5.72887e-07	0.0103292	-1.08677	0.152746	1.33197e-11	4.91114e-10	-0.715501	0.0960431	2.66103e-13	4.5477e-12	Yes	No	Yes
Gene	ENSG00000125388.20_7	ENSG00000125388.20_7	Primary	VAR_4_2984903_T_C	Arteria	-0.762957	0.123906	5.7427e-10	1.03541e-05	-0.827353	0.107282	1.29986e-13	2.9704e-12	-0.14159	0.110915	0.202238	0.306777	Yes	Yes	No
Gene	ENSG00000125388.20_7	ENSG00000125388.20_7	Primary	VAR_4_2984903_T_C	Aorta	-0.640307	0.135282	2.12181e-06	0.0382562	-0.915258	0.134059	7.95574e-11	1.85806e-09	-0.341719	0.109998	0.0019652	0.00641779	Yes	No	Yes
Gene	ENSG00000125388.20_7	ENSG00000125388.20_7	Primary	VAR_4_2984903_T_C	smooth muscle	-1.27505	0.221056	6.0656e-09	0.000109363	-0.881157	0.136035	5.23241e-10	1.0199e-08	-0.0989341	0.169607	0.56023	0.713562	Yes	Yes	No
Gene	ENSG00000125409.13_7	ENSG00000125409.13_7	Primary	VAR_17_15210076_C_T	fibroblast	-7.70055	1.6307	3.52769e-07	0.00636042	-1.15682	0.188173	3.25426e-09	9.46359e-08	-0.328014	0.144752	0.0241731	0.0759263	Yes	Yes	No
Gene	ENSG00000125445.11_5	ENSG00000125445.11_5	Primary	VAR_17_73257986_C_T	Ventricle	0.23973	0.047289	3.9105e-07	0.00705063	0.633653	0.138181	7.34451e-06	9.29927e-05	0.292003	0.091928	0.00155406	0.00505952	Yes	No	Yes
Gene	ENSG00000125450.11_5	ENSG00000125450.11_5	Primary	VAR_17_73208501_C_T	Adult	0.669535	0.126683	2.32664e-08	0.000419493	-0.990738	0.0896791	1.79841e-26	6.24765e-25	-0.476284	0.149182	0.00166712	0.0130066	Yes	No	Yes
Gene	ENSG00000125450.11_5	ENSG00000125450.11_5	Primary	VAR_17_73208501_C_T	Arteria	-0.463432	0.093902	7.12171e-07	0.0128404	-1.15936	0.11841	3.63238e-20	1.55562e-18	-0.809709	0.111908	1.39403e-12	2.6046e-11	Yes	No	Yes
Gene	ENSG00000125450.11_5	ENSG00000125450.11_5	Primary	VAR_17_73208501_C_T	Aorta	-0.589826	0.104885	2.98169e-08	0.000537598	-1.28404	0.145029	2.56897e-16	1.24848e-14	-0.826448	0.103684	5.99772e-15	1.25306e-13	Yes	No	Yes
Gene	ENSG00000125450.11_5	ENSG00000125450.11_5	Primary	VAR_17_73208501_C_T	fibroblast	-5.87577	1.02787	4.44537e-07	0.00801501	-1.31698	0.159333	9.50105e-15	6.53832e-13	-0.661088	0.13232	1.00377e-06	1.54948e-05	Yes	No	Yes
Gene	ENSG00000125485.17_6	ENSG00000125485.17_6	Primary	VAR_9_135561513_T_TAAG	Aorta	0.563916	0.110759	3.58194e-07	0.00645823	1.13047	0.147918	6.09866e-13	1.93931e-11	-0.207366	0.15389	0.178237	0.272334	Yes	Yes	No
Gene	ENSG00000125510.18_7	ENSG00000125510.18_7	Primary	VAR_20_62706105_A_G	Adult	-0.512341	0.103552	4.06253e-07	0.00732474	0.437979	0.0782671	3.03343e-08	2.34732e-07	-0.143188	0.101729	0.161007	0.358037	Yes	Yes	No
Gene	ENSG00000125534.10_5	ENSG00000125534.10_5	Primary	VAR_20_62152519_C_G	Adult	0.612516	0.114923	4.04395e-08	0.000729124	-1.23773	0.126274	1.78119e-21	4.52323e-20	-0.756289	0.200955	0.000227333	0.00249016	Yes	No	Yes
Gene	ENSG00000125534.10_5	ENSG00000125534.10_5	Primary	VAR_20_62152519_C_G	Arteria	-0.344737	0.0531308	1.05619e-10	1.90432e-06	-1.28007	0.176463	2.62181e-12	5.07747e-11	-0.942549	0.120871	2.72115e-14	6.03473e-13	Yes	No	Yes
Gene	ENSG00000125633.11_6	ENSG00000125633.11_6	Primary	VAR_2_118800408_AT_A	cardiac muscle	-0.791645	0.109364	4.32935e-13	7.80581e-09	-0.930589	0.120091	2.60822e-13	1.09363e-11	0.0367601	0.130054	0.777623	0.851484	Yes	Yes	No
Gene	ENSG00000125633.11_6	ENSG00000125633.11_6	Primary	VAR_2_118800408_AT_A	Heart	-0.763608	0.0779771	3.22765e-22	5.81946e-18	-0.693729	0.109351	5.65547e-10	8.12495e-09	0.176412	0.0930141	0.0584225	0.117118	Yes	Yes	No
Gene	ENSG00000125633.11_6	ENSG00000125633.11_6	Primary	VAR_2_118800408_AT_A	Ventricle	-0.636614	0.0945171	1.53249e-11	2.76308e-07	-0.796069	0.16679	3.18603e-06	4.45303e-05	-0.0258104	0.0961588	0.788457	0.848709	Yes	Yes	No
Gene	ENSG00000125648.15_6	ENSG00000125648.15_6	Primary	VAR_19_6436191_C_T	cardiac muscle	0.360142	0.0509509	2.40953e-12	4.34438e-08	0.548347	0.11479	3.09981e-06	3.77632e-05	0.258723	0.114299	0.0242603	0.0634392	Yes	Yes	No
Gene	ENSG00000125648.15_6	ENSG00000125648.15_6	Primary	VAR_19_6436191_C_T	Heart	0.288707	0.0381531	5.13561e-14	9.2595e-10	0.849575	0.122028	1.2528e-11	2.24087e-10	0.219736	0.122741	0.0739865	0.141973	Yes	Yes	No
Gene	ENSG00000125648.15_6	ENSG00000125648.15_6	Primary	VAR_19_6436191_C_T	Ventricle	0.246669	0.0428825	9.49821e-09	0.000171253	0.882278	0.181285	2.07548e-06	3.02514e-05	0.355934	0.0982852	0.000313357	0.00125775	Yes	No	Yes
Gene	ENSG00000125650.4_4	ENSG00000125650.4_4	Primary	VAR_19_6568883_TA_TAA	endothelial	2.56912	1.15059	2.53949e-10	4.5787e-06	-1.12994	0.265894	3.06703e-05	0.000513449	-0.0506833	0.184231	0.783471	0.870278	Yes	Yes	No
Gene	ENSG00000125731.13_6	ENSG00000125731.13_6	Primary	VAR_19_6751029_AT_A	Adult	-1.24544	0.216564	4.80393e-09	8.66148e-05	1.04687	0.106297	1.17985e-21	3.04332e-20	0.0521126	0.356289	0.883878	0.964435	Yes	Yes	No
Gene	ENSG00000125827.9_5	ENSG00000125827.9_5	Primary	VAR_20_8000386_A_G	cardiac muscle	0.609417	0.0508887	1.03491e-31	1.86594e-27	0.338336	0.114665	0.00348517	0.0164798	-0.0972069	0.0912061	0.287308	0.420502	Yes	Yes	No
Gene	ENSG00000125827.9_5	ENSG00000125827.9_5	Primary	VAR_20_8000386_A_G	Heart	0.418879	0.0382868	1.2803e-27	2.30838e-23	0.339984	0.137091	0.013519	0.0376676	0.104819	0.0808475	0.195365	0.304051	Yes	Yes	No
Gene	ENSG00000125851.10_4	ENSG00000125851.10_4	Primary	VAR_20_17084107_A_G	Adult	0.651902	0.141396	1.35621e-06	0.0244524	-0.689968	0.119238	1.03898e-08	8.59701e-08	0.197605	0.149458	0.187816	0.395092	Yes	Yes	No
Gene	ENSG00000125868.16_4	ENSG00000125868.16_4	Primary	VAR_20_17559663_A_G	cardiac muscle	-0.385325	0.0686966	2.12209e-08	0.000382613	-0.412557	0.128862	0.00155165	0.00840886	-0.363103	0.150899	0.0166745	0.0468215	Yes	No	Yes
Gene	ENSG00000125868.16_4	ENSG00000125868.16_4	Primary	VAR_20_17559663_A_G	Heart	-0.330915	0.0527873	2.98723e-10	5.38597e-06	-0.538414	0.140104	0.000139803	0.000755592	-0.178467	0.147123	0.225651	0.340061	Yes	Yes	No
Gene	ENSG00000125868.16_4	ENSG00000125868.16_4	Primary	VAR_20_17559663_A_G	Ventricle	-0.453107	0.06058	9.52768e-14	1.71784e-09	-0.731343	0.219054	0.000978205	0.00643688	-0.256487	0.130434	0.0496306	0.0954802	Yes	Yes	No
Gene	ENSG00000125877.13_4	ENSG00000125877.13_4	Primary	VAR_20_3193286_AG_A	cardiac muscle	-0.505469	0.099261	3.90126e-07	0.00703397	-1.20579	0.196125	3.24731e-09	7.21935e-08	-0.877705	0.177788	1.27173e-06	1.19114e-05	Yes	No	Yes
Gene	ENSG00000125945.15_5	ENSG00000125945.15_5	Primary	VAR_1_23685489_C_T	Adult	-0.878977	0.125366	9.71317e-13	1.75129e-08	1.13547	0.136245	3.48405e-16	6.05177e-15	-0.127045	0.175844	0.470943	0.688765	Yes	Yes	No
Gene	ENSG00000125945.15_5	ENSG00000125945.15_5	Primary	VAR_1_23685489_C_T	Arteria	0.716383	0.0914917	6.87395e-15	1.23937e-10	1.41144	0.196874	4.50889e-12	8.5037e-11	0.67885	0.194388	0.00051351	0.00210422	Yes	No	Yes
Gene	ENSG00000125945.15_5	ENSG00000125945.15_5	Primary	VAR_1_23685489_C_T	Aorta	0.882222	0.0987774	1.1165e-18	2.01306e-14	1.58706	0.240459	2.91111e-10	6.29343e-09	0.734316	0.177348	3.86576e-05	0.000203979	Yes	No	Yes
Gene	ENSG00000125945.15_5	ENSG00000125945.15_5	Primary	VAR_1_23685489_C_T	smooth muscle	1.08566	0.164011	4.68516e-11	8.44734e-07	1.55466	0.242893	8.05636e-10	1.53548e-08	0.808582	0.216391	0.000233094	0.00177328	Yes	No	Yes
Gene	ENSG00000126217.21_6	ENSG00000126217.21_6	Primary	VAR_13_113741278_C_T	Adult	-0.404814	0.0699243	5.24847e-09	9.46299e-05	0.372454	0.091088	4.78061e-05	0.000215109	0.0400628	0.133097	0.763762	0.897227	Yes	Yes	No
Gene	ENSG00000126217.21_6	ENSG00000126217.21_6	Primary	VAR_13_113741278_C_T	Aorta	0.26283	0.051214	4.08396e-07	0.00736337	0.505777	0.107635	4.55252e-06	4.55e-05	0.300809	0.115306	0.00927046	0.0241541	Yes	No	Yes
Gene	ENSG00000126218.12_5	ENSG00000126218.12_5	Conditional 1	VAR_13_113776822_A_ATGTGAT	iPSC-CVPC	-0.478252	0.101038	5.22086e-07	0.00941321	-0.734185	0.148838	1.85143e-06	3.83692e-05	-0.00237015	0.0959446	0.980298	0.985765	Yes	Yes	No
Gene	ENSG00000126218.12_5	ENSG00000126218.12_5	Conditional 3	VAR_13_113780910_T_C	Adult	-0.843724	0.174805	8.79092e-07	0.01585	0.399645	0.176024	0.023454	0.0487577	-0.268472	0.315618	0.396122	0.622946	Yes	Yes	No
Gene	ENSG00000126267.11_7	ENSG00000126267.11_7	Primary	VAR_19_36157167_G_A	Adult	0.321428	0.0589215	5.41766e-08	0.000976804	-0.483734	0.10334	3.36348e-06	1.87984e-05	-0.173791	0.0749344	0.0215172	0.0917804	Yes	Yes	No
Gene	ENSG00000126267.11_7	ENSG00000126267.11_7	Primary	VAR_19_36157167_G_A	Ventricle	-0.230973	0.0385793	2.53978e-09	4.57922e-05	-0.47068	0.124442	0.000196964	0.00167275	-0.402884	0.0832171	1.57637e-06	1.07415e-05	Yes	No	Yes
Gene	ENSG00000126522.17_5	ENSG00000126522.17_5	Primary	VAR_7_65532724_G_C	cardiac neuron	2.7899	0.809321	2.10366e-11	3.7929e-07	0.587898	0.219012	0.00777425	0.0398844	-0.00715941	0.124723	0.954273	0.976115	Yes	Yes	No
Gene	ENSG00000126522.17_5	ENSG00000126522.17_5	Primary	VAR_7_65532724_G_C	iPSC-CVPC	0.294064	0.0541402	3.93301e-08	0.000709122	0.341966	0.103666	0.00117293	0.00975461	-0.138799	0.0844802	0.100789	0.164411	Yes	Yes	No
Gene	ENSG00000126522.17_5	ENSG00000126522.17_5	Conditional 1	VAR_7_65996397_C_*	cardiac neuron	3.18454	1.52224	1.58867e-11	2.86437e-07	1.86006	0.241437	3.45974e-13	2.68876e-11	0.344043	0.125425	0.00654702	0.0315655	Yes	No	Yes
Gene	ENSG00000126602.11_7	ENSG00000126602.11_7	Primary	VAR_16_3728708_T_C	Adult	-0.474704	0.0889278	5.79523e-08	0.00104488	0.529922	0.106538	8.06171e-07	5.03473e-06	-0.165322	0.188924	0.382715	0.610164	Yes	Yes	No
Gene	ENSG00000126602.11_7	ENSG00000126602.11_7	Primary	VAR_16_3728708_T_C	Arteria	0.557774	0.0547554	1.68054e-23	3.03001e-19	0.84204	0.100401	1.24176e-15	3.46042e-14	0.192955	0.0941215	0.0407841	0.0849413	Yes	Yes	No
Gene	ENSG00000126602.11_7	ENSG00000126602.11_7	Primary	VAR_16_3728708_T_C	Aorta	0.48323	0.0604102	1.91302e-15	3.44917e-11	0.853288	0.124816	7.54791e-11	1.77199e-09	0.321999	0.0981221	0.00108075	0.00380658	Yes	No	Yes
Gene	ENSG00000126602.11_7	ENSG00000126602.11_7	Primary	VAR_16_3728708_T_C	immune	2.82363	0.420193	1.47178e-11	2.65361e-07	0.743914	0.130796	3.732e-08	6.35391e-07	-0.276412	0.170051	0.105377	0.242991	Yes	Yes	No
Gene	ENSG00000126602.11_7	ENSG00000126602.11_7	Primary	VAR_16_3728708_T_C	smooth muscle	0.906464	0.0882068	7.75927e-24	1.399e-19	0.863385	0.113293	5.82665e-13	1.72787e-11	0.333558	0.142175	0.0197856	0.066209	Yes	Yes	No
Gene	ENSG00000126878.13_4	ENSG00000126878.13_4	Primary	VAR_9_133976432_G_A	Arteria	0.971723	0.058359	1.04547e-55	1.88498e-51	1.18423	0.134008	4.85802e-17	1.55854e-15	0.313882	0.107611	0.00366589	0.0114472	Yes	No	Yes
Gene	ENSG00000126878.13_4	ENSG00000126878.13_4	Primary	VAR_9_133976432_G_A	Aorta	1.11707	0.0612131	2.3466e-64	4.23091e-60	1.6915	0.128352	8.99881e-30	1.54522e-27	0.313674	0.098301	0.00147816	0.00500679	Yes	No	Yes
Gene	ENSG00000126878.13_4	ENSG00000126878.13_4	Primary	VAR_9_133976432_G_A	endocardial	5.95839	0.641408	2.28627e-20	4.12214e-16	1.0947	0.161338	8.98757e-11	4.65649e-09	0.227949	0.149661	0.12905	0.267868	Yes	Yes	No
Gene	ENSG00000126878.13_4	ENSG00000126878.13_4	Primary	VAR_9_133976432_G_A	fibroblast	3.88304	0.709701	4.25009e-08	0.000766292	0.845001	0.185792	8.59395e-06	0.000118462	0.311155	0.134092	0.0209983	0.0680324	Yes	Yes	No
Gene	ENSG00000126878.13_4	ENSG00000126878.13_4	Primary	VAR_9_133976432_G_A	immune	4.24774	0.47276	8.99739e-19	1.62223e-14	1.14752	0.157331	4.36899e-12	1.42446e-10	0.361844	0.143826	0.0125287	0.0530764	Yes	Yes	No
Gene	ENSG00000126878.13_4	ENSG00000126878.13_4	Primary	VAR_9_133976432_G_A	smooth muscle	1.75069	0.0997588	2.10432e-60	3.79409e-56	1.25952	0.155719	2.99832e-14	1.03162e-12	0.223763	0.192301	0.245738	0.416675	Yes	Yes	No
Gene	ENSG00000127399.15_6	ENSG00000127399.15_6	Primary	VAR_7_150020381_G_A	Arteria	0.48024	0.0848679	1.17796e-08	0.000212386	1.33963	0.112354	9.74099e-28	7.0252e-26	1.00284	0.106213	7.58496e-20	2.73514e-18	Yes	No	Yes
Gene	ENSG00000127399.15_6	ENSG00000127399.15_6	Primary	VAR_7_150020381_G_A	smooth muscle	0.839259	0.144585	5.70177e-09	0.000102803	1.29758	0.128759	3.80462e-20	2.58858e-18	0.828345	0.11425	5.68359e-12	2.05361e-10	Yes	No	Yes
Gene	ENSG00000127423.11_5	ENSG00000127423.11_5	Primary	VAR_1_26239117_A_C	cardiac muscle	0.891548	0.0869748	1.59851e-23	2.88212e-19	0.568649	0.151521	0.000219263	0.00164174	-0.0637354	0.0962126	0.508157	0.636299	Yes	Yes	No
Gene	ENSG00000127423.11_5	ENSG00000127423.11_5	Primary	VAR_1_26239117_A_C	Heart	0.640584	0.0658915	1.30833e-21	2.35892e-17	0.531848	0.126328	3.10804e-05	0.00019914	-0.141742	0.0961365	0.140971	0.236087	Yes	Yes	No
Gene	ENSG00000127578.7_5	ENSG00000127578.7_5	Primary	VAR_16_675087_AC_A	Adult	-0.964407	0.127481	2.01219e-14	3.62798e-10	1.24622	0.0914056	3.87638e-38	2.37725e-36	0.3783	0.140583	0.00780394	0.0432485	Yes	No	Yes
Gene	ENSG00000127948.16_6	ENSG00000127948.16_6	Primary	VAR_7_75614777_G_A	fibroblast	5.42911	0.951881	9.4649e-09	0.000170652	0.66737	0.189117	0.000500061	0.00392517	0.409598	0.221591	0.0655388	0.159728	Yes	Yes	No
Gene	ENSG00000127951.7_6	ENSG00000127951.7_6	Primary	VAR_7_76856451_G_T	Aorta	0.573476	0.103402	3.11216e-08	0.000561122	0.680594	0.203714	0.000977511	0.00498231	0.343353	0.164411	0.037106	0.0766875	Yes	Yes	No
Gene	ENSG00000128040.11_5	ENSG00000128040.11_5	Primary	VAR_4_57692033_G_A	Arteria	1.1716	0.192896	1.17901e-09	2.12575e-05	1.52898	0.209665	2.04722e-12	4.03845e-11	0.397497	0.143995	0.00594438	0.0171813	Yes	No	Yes
Gene	ENSG00000128040.11_5	ENSG00000128040.11_5	Primary	VAR_4_57692033_G_A	Aorta	1.14424	0.204159	1.61336e-08	0.000290889	1.63209	0.251956	5.79058e-10	1.19867e-08	0.55461	0.137706	6.22144e-05	0.000312981	Yes	No	Yes
Gene	ENSG00000128040.11_5	ENSG00000128040.11_5	Primary	VAR_4_57692033_G_A	smooth muscle	2.02282	0.33967	2.27447e-09	4.10088e-05	1.44788	0.253679	3.36697e-08	4.97187e-07	0.40047	0.216595	0.0656974	0.162709	Yes	Yes	No
Gene	ENSG00000128262.8_3	ENSG00000128262.8_3	Primary	VAR_22_24636822_T_C	Adult	0.674743	0.13105	2.23129e-07	0.00402301	-0.554612	0.0797151	7.31783e-12	8.58988e-11	-0.234603	0.141492	0.0990655	0.261248	Yes	Yes	No
Gene	ENSG00000128262.8_3	ENSG00000128262.8_3	Primary	VAR_22_24636822_T_C	Arteria	-0.402704	0.0701843	1.06329e-08	0.000191711	-0.851395	0.132563	4.37271e-10	6.46759e-09	-0.09544	0.105538	0.366183	0.485711	Yes	Yes	No
Gene	ENSG00000128262.8_3	ENSG00000128262.8_3	Primary	VAR_22_24636822_T_C	fibroblast	-4.22468	0.774489	5.16441e-08	0.000931144	-0.64332	0.152638	3.54377e-05	0.000402863	0.0783917	0.147285	0.594956	0.736092	Yes	Yes	No
Gene	ENSG00000128262.8_3	ENSG00000128262.8_3	Primary	VAR_22_24636822_T_C	smooth muscle	-0.604138	0.120285	5.58104e-07	0.0100626	-0.68842	0.160607	2.63147e-05	0.000209021	-0.44027	0.111964	0.000110177	0.000922665	Yes	No	Yes
Gene	ENSG00000128262.8_3	ENSG00000128262.8_3	Conditional 1	VAR_22_24658265_G_T	Adult	0.827441	0.158848	1.39509e-07	0.00251535	-0.655796	0.0939093	6.15424e-12	7.25235e-11	-0.21308	0.158108	0.179472	0.384189	Yes	Yes	No
Gene	ENSG00000128262.8_3	ENSG00000128262.8_3	Conditional 2	VAR_22_24774418_C_T	Adult	-1.0031	0.209225	1.28407e-06	0.0231518	0.607789	0.121664	7.23372e-07	4.56507e-06	0.0273523	0.211312	0.897155	0.971164	Yes	Yes	No
Gene	ENSG00000128274.17_6	ENSG00000128274.17_6	Primary	VAR_22_43045537_T_C	cardiac muscle	-1.49677	0.115269	3.97434e-36	7.16574e-32	-1.15461	0.20316	3.81551e-08	6.98413e-07	0.555096	0.183895	0.00274075	0.0105252	Yes	No	Yes
Gene	ENSG00000128274.17_6	ENSG00000128274.17_6	Primary	VAR_22_43045537_T_C	Heart	-0.761932	0.0940248	2.08606e-16	3.76116e-12	-0.803867	0.165111	1.57867e-06	1.31471e-05	-0.371122	0.137415	0.00713969	0.0209111	Yes	No	Yes
Gene	ENSG00000128274.17_6	ENSG00000128274.17_6	Primary	VAR_22_43045537_T_C	Ventricle	-0.764047	0.107991	6.94041e-13	1.25136e-08	-0.851517	0.222716	0.000168514	0.00146002	-0.594501	0.140031	2.46448e-05	0.000130882	Yes	No	Yes
Gene	ENSG00000128463.13_5	ENSG00000128463.13_5	Primary	VAR_15_34519234_TAA_T	iPSC-CVPC	-0.813854	0.147341	2.44141e-08	0.000440186	-1.59443	0.202132	2.99045e-13	1.97501e-11	-1.13072	0.161915	6.1477e-12	7.24938e-11	Yes	No	Yes
Gene	ENSG00000128596.17_7	ENSG00000128596.17_7	Primary	VAR_7_128433600_T_C	Heart	-0.487881	0.0982997	4.84249e-07	0.00873101	-0.451929	0.151046	0.00293033	0.0104954	0.112208	0.123141	0.362598	0.486286	Yes	Yes	No
Gene	ENSG00000128596.17_7	ENSG00000128596.17_7	Primary	VAR_7_128433600_T_C	Ventricle	-0.654839	0.111921	3.73397e-09	6.73235e-05	-0.752991	0.201996	0.000241902	0.00199155	-0.0293268	0.110637	0.79103	0.850768	Yes	Yes	No
Gene	ENSG00000128604.20_6	ENSG00000128604.20_6	Primary	VAR_7_128599397_C_T	Adult	-0.480904	0.101265	8.21891e-07	0.0148187	0.487678	0.0846559	1.20308e-08	9.84188e-08	-0.0946628	0.150362	0.529787	0.735643	Yes	Yes	No
Gene	ENSG00000128652.11_4	ENSG00000128652.11_4	Primary	VAR_2_177176963_G_C	Heart	0.568579	0.111351	1.9779e-07	0.00356616	0.484413	0.138291	0.000508283	0.00233427	-0.133246	0.111085	0.230871	0.346306	Yes	Yes	No
Gene	ENSG00000128652.11_4	ENSG00000128652.11_4	Primary	VAR_2_177176963_G_C	Ventricle	0.624612	0.126221	6.12288e-07	0.0110395	0.570173	0.163544	0.00058376	0.00419832	0.105781	0.122533	0.388264	0.498037	Yes	Yes	No
Gene	ENSG00000128656.15_6	ENSG00000128656.15_6	Primary	VAR_2_175893333_T_C	Arteria	0.785683	0.0691441	6.4982e-29	1.17163e-24	0.717396	0.100564	5.65064e-12	1.05249e-10	-0.189118	0.15453	0.221487	0.329544	Yes	Yes	No
Gene	ENSG00000128656.15_6	ENSG00000128656.15_6	Primary	VAR_2_175893333_T_C	Aorta	0.776602	0.0756552	4.7376e-24	8.54189e-20	0.639242	0.119001	1.94206e-07	2.5596e-06	-0.0520583	0.135223	0.700363	0.779675	Yes	Yes	No
Gene	ENSG00000128656.15_6	ENSG00000128656.15_6	Primary	VAR_2_175893333_T_C	immune	3.80034	0.554684	5.30389e-12	9.56292e-08	0.618223	0.126865	1.99732e-06	2.37544e-05	-0.257176	0.197279	0.193614	0.368663	Yes	Yes	No
Gene	ENSG00000128656.15_6	ENSG00000128656.15_6	Primary	VAR_2_175893333_T_C	smooth muscle	1.35196	0.122983	2.81356e-27	5.07284e-23	0.772965	0.115329	1.45217e-10	3.11697e-09	0.059028	0.1779	0.740326	0.843734	Yes	Yes	No
Gene	ENSG00000128683.14_7	ENSG00000128683.14_7	Primary	VAR_2_171234235_C_G	Arteria	0.583725	0.0972451	1.92434e-09	3.46958e-05	0.59705	0.108277	6.81948e-08	7.15689e-07	0.111149	0.0915059	0.224961	0.333611	Yes	Yes	No
Gene	ENSG00000128683.14_7	ENSG00000128683.14_7	Primary	VAR_2_171234235_C_G	Aorta	0.527222	0.105168	4.23046e-07	0.00762752	0.61725	0.124098	1.30207e-06	1.45544e-05	0.227589	0.093012	0.0146423	0.0355222	Yes	No	Yes
Gene	ENSG00000128683.14_7	ENSG00000128683.14_7	Primary	VAR_2_171234235_C_G	smooth muscle	0.961296	0.166146	7.27861e-09	0.000131233	0.462136	0.118774	0.00012942	0.000854116	0.010093	0.114915	0.930085	0.961826	Yes	Yes	No
Gene	ENSG00000128791.12_4	ENSG00000128791.12_4	Primary	VAR_18_9351874_G_A	smooth muscle	-0.592334	0.112619	1.37e-07	0.0024701	-0.4461	0.179198	0.0134731	0.0427375	-0.432294	0.169561	0.0114111	0.0434482	Yes	No	Yes
Gene	ENSG00000128805.14_6	ENSG00000128805.14_6	Primary	VAR_10_49829983_T_C	Adult	0.539586	0.0891202	9.73558e-10	1.75533e-05	-0.378815	0.0934569	5.5521e-05	0.000245957	0.339338	0.162033	0.037653	0.135128	Yes	Yes	No
Gene	ENSG00000128805.14_6	ENSG00000128805.14_6	Primary	VAR_10_49829983_T_C	Arteria	-0.455633	0.0608346	1.13105e-13	2.03929e-09	-0.564607	0.0999948	3.39291e-08	3.75219e-07	-0.175369	0.0951491	0.0657986	0.124899	Yes	Yes	No
Gene	ENSG00000128805.14_6	ENSG00000128805.14_6	Primary	VAR_10_49829983_T_C	Aorta	-0.494752	0.065565	7.69359e-14	1.38715e-09	-0.601128	0.118757	8.62938e-07	1.00056e-05	-0.230942	0.0932201	0.013458	0.0330673	Yes	No	Yes
Gene	ENSG00000128805.14_6	ENSG00000128805.14_6	Primary	VAR_10_49829983_T_C	smooth muscle	-0.688768	0.105681	9.70425e-11	1.74968e-06	-0.57351	0.103844	8.65364e-08	1.1865e-06	-0.416731	0.157393	0.00864088	0.0348067	Yes	No	Yes
Gene	ENSG00000128923.11_7	ENSG00000128923.11_7	Primary	VAR_15_59064965_G_T	Arteria	-0.909383	0.101641	7.82338e-19	1.41056e-14	-0.799002	0.24198	0.00105921	0.00435721	0.249271	0.17574	0.156582	0.250881	Yes	Yes	No
Gene	ENSG00000128923.11_7	ENSG00000128923.11_7	Primary	VAR_15_59064965_G_T	immune	-7.16495	0.783874	1.01597e-19	1.8318e-15	-0.997522	0.285226	0.000559856	0.00338959	0.480258	0.229267	0.0372415	0.117533	Yes	Yes	No
Gene	ENSG00000128923.11_7	ENSG00000128923.11_7	Primary	VAR_15_59064965_G_T	smooth muscle	-1.25648	0.180409	4.63386e-12	8.35484e-08	-0.807064	0.246831	0.00123451	0.00594343	0.0343759	0.326877	0.916333	0.954086	Yes	Yes	No
Gene	ENSG00000128928.10_6	ENSG00000128928.10_6	Conditional 1	VAR_15_40710723_G_A	cardiac muscle	0.513858	0.0928255	2.90768e-08	0.000524255	1.01313	0.145705	3.35757e-11	1.04194e-09	0.509886	0.125811	6.33756e-05	0.000399113	Yes	No	Yes
Gene	ENSG00000128928.10_6	ENSG00000128928.10_6	Conditional 1	VAR_15_40710723_G_A	Heart	0.337012	0.0688552	9.10732e-07	0.0164205	0.820738	0.151902	1.08462e-07	1.10923e-06	0.349916	0.105399	0.000962425	0.00379705	Yes	No	Yes
Gene	ENSG00000128944.13_7	ENSG00000128944.13_7	Primary	VAR_15_40674920_T_C	Arteria	0.929166	0.0995135	3.9494e-20	7.12077e-16	2.07521	0.14499	6.6686e-37	9.04021e-35	1.05962	0.163321	1.79709e-10	2.67243e-09	Yes	No	Yes
Gene	ENSG00000128944.13_7	ENSG00000128944.13_7	Primary	VAR_15_40674920_T_C	Aorta	0.893318	0.110897	1.61719e-15	2.91579e-11	2.02478	0.17822	6.14432e-24	6.04179e-22	1.21519	0.155685	2.0349e-14	4.01413e-13	Yes	No	Yes
Gene	ENSG00000128944.13_7	ENSG00000128944.13_7	Primary	VAR_15_40674920_T_C	endocardial	4.9482	1.05429	2.75222e-06	0.0496225	1.59224	0.315109	8.62223e-07	1.90981e-05	0.957427	0.176212	1.35582e-07	2.42997e-06	Yes	No	Yes
Gene	ENSG00000128944.13_7	ENSG00000128944.13_7	Primary	VAR_15_40674920_T_C	immune	3.6347	0.614439	3.07313e-09	5.54086e-05	1.92048	0.176546	1.14692e-22	1.13e-20	0.744421	0.195155	0.000173602	0.00173134	Yes	No	Yes
Gene	ENSG00000128944.13_7	ENSG00000128944.13_7	Primary	VAR_15_40674920_T_C	smooth muscle	1.50661	0.166334	5.09372e-19	9.18398e-15	2.21213	0.178944	1.71916e-27	2.29603e-25	1.0041	0.159533	1.45786e-09	3.67626e-08	Yes	No	Yes
Gene	ENSG00000129055.12_3	ENSG00000129055.12_3	Primary	VAR_3_134205071_G_T	Arteria	0.343561	0.0392183	4.89804e-18	8.83116e-14	1.12925	0.0805222	9.09539e-36	1.13096e-33	0.894544	0.104978	1.22978e-16	3.32926e-15	Yes	No	Yes
Gene	ENSG00000129055.12_3	ENSG00000129055.12_3	Primary	VAR_3_134205071_G_T	Aorta	0.26875	0.0428771	3.99604e-10	7.20486e-06	1.17405	0.0946717	2.94265e-27	3.89241e-25	0.929962	0.0998174	1.35952e-19	4.05831e-18	Yes	No	Yes
Gene	ENSG00000129055.12_3	ENSG00000129055.12_3	Primary	VAR_3_134205071_G_T	endocardial	2.01848	0.425278	2.07189e-06	0.0373561	1.20557	0.195361	2.86522e-09	1.12061e-07	0.849216	0.119212	1.21959e-11	4.4333e-10	Yes	No	Yes
Gene	ENSG00000129055.12_3	ENSG00000129055.12_3	Primary	VAR_3_134205071_G_T	fibroblast	2.25802	0.405982	2.79356e-08	0.000503679	1.05858	0.133285	7.66207e-14	4.69105e-12	0.727683	0.115167	9.71835e-10	2.60747e-08	Yes	No	Yes
Gene	ENSG00000129055.12_3	ENSG00000129055.12_3	Primary	VAR_3_134205071_G_T	immune	1.89432	0.243839	1.36537e-14	2.46177e-10	1.08584	0.099581	9.46773e-23	9.48351e-21	0.769182	0.133758	2.69342e-08	7.17316e-07	Yes	No	Yes
Gene	ENSG00000129055.12_3	ENSG00000129055.12_3	Primary	VAR_3_134205071_G_T	smooth muscle	0.576567	0.0696218	2.38586e-16	4.30171e-12	1.19209	0.0942555	1.95572e-28	2.82093e-26	0.807184	0.131882	3.77206e-09	8.80963e-08	Yes	No	Yes
Gene	ENSG00000129055.12_3	ENSG00000129055.12_3	Primary	VAR_3_134205071_G_T	Ventricle	-0.230672	0.0426275	6.78642e-08	0.00122359	1.03556	0.174449	1.03505e-08	2.37127e-07	0.997876	0.104677	2.24291e-20	7.14481e-19	Yes	No	Yes
Gene	ENSG00000129158.11_6	ENSG00000129158.11_6	Primary	VAR_11_18034592_G_C	Heart	-0.289155	0.0568501	3.10484e-07	0.00559803	-0.268038	0.0763348	0.000492767	0.00227402	0.0847985	0.136197	0.533805	0.64912	Yes	Yes	No
Gene	ENSG00000129295.9_7	ENSG00000129295.9_7	Primary	VAR_8_133770221_C_T	cardiac muscle	1.19869	0.180729	2.52207e-11	4.5473e-07	1.14692	0.188808	4.83763e-09	1.0396e-07	0.403393	0.166419	0.0158975	0.0450749	Yes	No	Yes
Gene	ENSG00000129295.9_7	ENSG00000129295.9_7	Primary	VAR_8_133770221_C_T	Heart	0.804187	0.12935	5.32429e-10	9.59969e-06	1.02912	0.151993	4.19457e-11	7.0156e-10	0.377356	0.113846	0.000980496	0.00386159	Yes	No	Yes
Gene	ENSG00000129295.9_7	ENSG00000129295.9_7	Primary	VAR_8_133770221_C_T	Ventricle	1.02368	0.152489	2.52532e-11	4.55315e-07	1.47285	0.212174	3.71626e-11	1.28115e-09	0.367788	0.104175	0.000440997	0.00169246	Yes	No	Yes
Gene	ENSG00000129317.14_6	ENSG00000129317.14_6	Primary	VAR_12_44214326_T_C	fibroblast	-0.777497	2.14925	2.87314e-07	0.00518027	0.744393	0.279059	0.00816181	0.0375319	0.249559	0.3727	0.503638	0.660551	Yes	Yes	No
Gene	ENSG00000129465.16_7	ENSG00000129465.16_7	Primary	VAR_14_24809795_A_G	Adult	0.583111	0.120584	6.94489e-07	0.0125216	-0.455283	0.122585	0.000218455	0.000845041	0.0196537	0.148809	0.895076	0.969961	Yes	Yes	No
Gene	ENSG00000129465.16_7	ENSG00000129465.16_7	Primary	VAR_14_24809795_A_G	Heart	-0.603797	0.0973724	3.72553e-10	6.71713e-06	-0.812103	0.136557	5.64185e-09	7.02018e-08	-0.167637	0.188824	0.375054	0.498212	Yes	Yes	No
Gene	ENSG00000129465.16_7	ENSG00000129465.16_7	Primary	VAR_14_24809795_A_G	Ventricle	-0.548415	0.111562	6.3744e-07	0.011493	-0.847141	0.190128	1.29244e-05	0.000153106	-0.379971	0.159297	0.0173208	0.0397826	Yes	No	Yes
Gene	ENSG00000129473.10_6	ENSG00000129473.10_6	Primary	VAR_14_23762045_A_T	cardiac neuron	2.97138	0.781748	2.11094e-11	3.80602e-07	-0.631932	0.241521	0.00944836	0.046317	-0.329273	0.111817	0.00354981	0.0196732	Yes	No	Yes
Gene	ENSG00000129596.5_5	ENSG00000129596.5_5	Primary	VAR_5_115152694_G_C	iPSC-CVPC	0.460864	0.0774655	5.7471e-10	1.0362e-05	0.539097	0.0784516	1.02797e-10	4.71611e-09	0.289294	0.100948	0.00427125	0.0114667	Yes	No	Yes
Gene	ENSG00000129932.10_4	ENSG00000129932.10_4	Primary	VAR_19_3492748_G_A	Heart	0.477458	0.0637255	7.99036e-14	1.44066e-09	0.354428	0.138977	0.011108	0.0320342	0.0881743	0.108022	0.414715	0.53915	Yes	Yes	No
Gene	ENSG00000129946.10_6	ENSG00000129946.10_6	Conditional 1	VAR_19_464310_A_G	Arteria	-0.344145	0.0575393	2.13855e-09	3.85581e-05	-0.533555	0.127591	3.65994e-05	0.00022369	0.0197913	0.0931691	0.831848	0.883912	Yes	Yes	No
Gene	ENSG00000129946.10_6	ENSG00000129946.10_6	Conditional 1	VAR_19_464310_A_G	Aorta	-0.313942	0.0616193	3.80496e-07	0.00686035	-0.457156	0.145258	0.00187143	0.00863404	-0.0927152	0.098473	0.346742	0.458643	Yes	Yes	No
Gene	ENSG00000129946.10_6	ENSG00000129946.10_6	Conditional 1	VAR_19_464310_A_G	smooth muscle	-0.636897	0.0969329	6.34226e-11	1.14351e-06	-0.539032	0.143094	0.000207941	0.00129371	-0.0100924	0.136363	0.941063	0.967754	Yes	Yes	No
Gene	ENSG00000130175.9_7	ENSG00000130175.9_7	Conditional 1	VAR_19_11558052_T_C	Aorta	0.296117	0.0563266	1.48768e-06	0.0268228	0.326846	0.126654	0.0104977	0.0358482	-0.11991	0.160124	0.454182	0.563736	Yes	Yes	No
Gene	ENSG00000130177.16_5	ENSG00000130177.16_5	Primary	VAR_13_114998076_C_T	Adult	-0.557489	0.105537	8.37818e-08	0.00151059	0.754315	0.10565	2.13526e-12	2.64051e-11	0.0267838	0.236362	0.909907	0.977144	Yes	Yes	No
Gene	ENSG00000130202.10_5	ENSG00000130202.10_5	Primary	VAR_19_45381917_C_T	Arteria	0.289876	0.0582096	8.11623e-07	0.0146336	0.774595	0.125069	1.65221e-09	2.23644e-08	0.605887	0.122394	9.59314e-07	7.79821e-06	Yes	No	Yes
Gene	ENSG00000130202.10_5	ENSG00000130202.10_5	Primary	VAR_19_45381917_C_T	cardiac muscle	-0.459088	0.0754135	1.35789e-09	2.44828e-05	0.766566	0.157515	2.05763e-06	2.60894e-05	0.740375	0.143625	4.41573e-07	4.52105e-06	Yes	No	Yes
Gene	ENSG00000130202.10_5	ENSG00000130202.10_5	Primary	VAR_19_45381917_C_T	fibroblast	2.96129	0.603746	8.58216e-07	0.0154736	0.692829	0.180958	0.000164457	0.00152216	0.667316	0.195848	0.000747216	0.00483225	Yes	No	Yes
Gene	ENSG00000130202.10_5	ENSG00000130202.10_5	Primary	VAR_19_45381917_C_T	smooth muscle	0.52504	0.0999932	1.52332e-07	0.00274655	0.659647	0.140483	4.47435e-06	4.28881e-05	0.655656	0.162655	7.4627e-05	0.000659571	Yes	No	Yes
Gene	ENSG00000130204.13_8	ENSG00000130204.13_8	Primary	VAR_19_45406538_C_CG	iPSC-CVPC	-0.301298	0.0657575	2.29814e-06	0.0414355	-0.566363	0.124074	9.30071e-06	0.000160164	-0.0200831	0.0853754	0.81409	0.861893	Yes	Yes	No
Gene	ENSG00000130270.16_4	ENSG00000130270.16_4	Primary	VAR_19_1812204_G_A	Adult	-0.654549	0.120663	3.82197e-08	0.000689102	0.69505	0.0972231	2.00371e-12	2.48465e-11	-0.154949	0.133959	0.248951	0.471341	Yes	Yes	No
Gene	ENSG00000130270.16_4	ENSG00000130270.16_4	Primary	VAR_19_1812204_G_A	Arteria	0.523305	0.0982963	9.56542e-08	0.00172464	0.889943	0.123833	4.03598e-12	7.66794e-11	0.403249	0.132252	0.00239441	0.00796516	Yes	No	Yes
Gene	ENSG00000130270.16_4	ENSG00000130270.16_4	Primary	VAR_19_1812204_G_A	immune	3.05783	0.652372	2.07717e-06	0.0374513	0.99084	0.144471	5.86248e-11	1.62867e-09	0.137112	0.206045	0.506403	0.681631	Yes	Yes	No
Gene	ENSG00000130303.13_6	ENSG00000130303.13_6	Primary	VAR_19_17543258_A_T	Aorta	0.752169	0.130213	9.23612e-09	0.000166527	1.09955	0.241771	8.85493e-06	8.28512e-05	0.463118	0.182752	0.0114783	0.0289016	Yes	No	Yes
Gene	ENSG00000130303.13_6	ENSG00000130303.13_6	Primary	VAR_19_17543258_A_T	smooth muscle	1.05688	0.209459	3.93613e-07	0.00709685	1.01092	0.311633	0.00134654	0.00637222	0.351533	0.243604	0.15031	0.295893	Yes	Yes	No
Gene	ENSG00000130396.20_8	ENSG00000130396.20_8	Primary	VAR_6_168331697_TGAC_T	cardiac neuron	-2.23429	1.61236	3.14084e-19	5.66293e-15	-1.26152	0.228648	8.8974e-08	2.61271e-06	0.333292	0.169529	0.0504523	0.146035	Yes	Yes	No
Gene	ENSG00000130413.15_7	ENSG00000130413.15_7	Primary	VAR_11_8611980_G_GATCA	fibroblast	2.31012	0.890731	8.53943e-09	0.000153966	0.379433	0.136467	0.00585959	0.0289606	0.248011	0.141805	0.0813373	0.187103	Yes	Yes	No
Gene	ENSG00000130528.12_5	ENSG00000130528.12_5	Primary	VAR_19_49658390_T_C	Arteria	0.328637	0.0442705	1.46046e-13	2.63321e-09	0.368796	0.0811691	7.62567e-06	5.45166e-05	0.0511436	0.0839515	0.542615	0.652441	Yes	Yes	No
Gene	ENSG00000130528.12_5	ENSG00000130528.12_5	Primary	VAR_19_49658390_T_C	Aorta	0.365475	0.0481855	4.58119e-14	8.25988e-10	0.418522	0.0989501	3.40683e-05	0.000268937	0.139718	0.0873216	0.110019	0.186277	Yes	Yes	No
Gene	ENSG00000130528.12_5	ENSG00000130528.12_5	Primary	VAR_19_49658390_T_C	immune	1.48627	0.29047	2.33107e-07	0.00420292	0.383498	0.098706	0.000132267	0.000985442	0.22835	0.155981	0.144513	0.301339	Yes	Yes	No
Gene	ENSG00000130528.12_5	ENSG00000130528.12_5	Primary	VAR_19_49658390_T_C	smooth muscle	0.427243	0.0816244	1.6117e-07	0.00290589	0.338318	0.0871362	0.00013362	0.000878939	0.168244	0.125952	0.182889	0.338831	Yes	Yes	No
Gene	ENSG00000130669.17_5	ENSG00000130669.17_5	Primary	VAR_19_39666967_C_T	immune	2.71574	0.389765	1.88517e-12	3.39897e-08	0.562867	0.120826	5.27987e-06	5.66643e-05	0.195212	0.183087	0.287393	0.480365	Yes	Yes	No
Gene	ENSG00000130695.15_5	ENSG00000130695.15_5	Primary	VAR_1_26588211_C_CTCTT	endocardial	1.80986	0.563091	1.83961e-08	0.000331682	-0.452396	0.134808	0.000919708	0.00720658	-0.164892	0.181655	0.364939	0.539597	Yes	Yes	No
Gene	ENSG00000130731.16_8	ENSG00000130731.16_8	Primary	VAR_16_686337_G_A	Arteria	0.412399	0.0858889	1.57122e-06	0.028329	1.74917	0.19219	6.91073e-18	2.40541e-16	1.31029	0.194778	3.98047e-11	6.30649e-10	Yes	No	Yes
Gene	ENSG00000130731.16_8	ENSG00000130731.16_8	Primary	VAR_16_686337_G_A	smooth muscle	0.768494	0.144536	1.15424e-07	0.00208109	1.64304	0.220932	1.82047e-12	5.08296e-11	1.20325	0.294347	5.94215e-05	0.000541369	Yes	No	Yes
Gene	ENSG00000131097.7_4	ENSG00000131097.7_4	Primary	VAR_17_42995499_G_A	Arteria	-0.666874	0.106832	5.42498e-10	9.78125e-06	-0.452365	0.161295	0.00531938	0.0171553	0.198965	0.179032	0.266859	0.380837	Yes	Yes	No
Gene	ENSG00000131097.7_4	ENSG00000131097.7_4	Primary	VAR_17_42995499_G_A	Aorta	-0.707122	0.118158	2.44553e-09	4.40929e-05	-0.780954	0.201274	0.000137191	0.000914437	0.10998	0.151427	0.467891	0.576826	Yes	Yes	No
Gene	ENSG00000131097.7_4	ENSG00000131097.7_4	Primary	VAR_17_42995499_G_A	smooth muscle	-1.24969	0.175079	3.5059e-12	6.32114e-08	-0.761645	0.185287	5.42027e-05	0.000397589	0.102906	0.14186	0.468911	0.636104	Yes	Yes	No
Gene	ENSG00000131401.11_5	ENSG00000131401.11_5	Primary	VAR_19_50846561_A_G	Adult	0.904474	0.146176	4.03963e-10	7.28345e-06	-0.756494	0.108164	5.72938e-12	6.76938e-11	-0.0101333	0.066635	0.879303	0.961946	Yes	Yes	No
Gene	ENSG00000131626.18_6	ENSG00000131626.18_6	Primary	VAR_11_70225234_C_G	Adult	0.886457	0.157397	6.94392e-09	0.000125199	-0.944612	0.0963375	1.73031e-21	4.40643e-20	-0.669342	0.208363	0.00156258	0.0123459	Yes	No	Yes
Gene	ENSG00000131669.10_5	ENSG00000131669.10_5	Primary	VAR_9_95882901_T_C	Adult	0.447632	0.074121	9.68757e-10	1.74667e-05	-0.444178	0.0905283	1.12788e-06	6.8332e-06	-0.218181	0.151684	0.15208	0.344479	Yes	Yes	No
Gene	ENSG00000131711.15_4	ENSG00000131711.15_4	Primary	VAR_5_71506529_C_T	smooth muscle	0.430262	0.0797889	7.37649e-08	0.00132998	0.610573	0.135587	1.04507e-05	9.18703e-05	0.51812	0.146858	0.000501552	0.0034009	Yes	No	Yes
Gene	ENSG00000131732.12_4	ENSG00000131732.12_4	Primary	VAR_5_80550526_C_T	cardiac muscle	2.09977	0.242961	9.85628e-18	1.77709e-13	2.06679	0.31124	2.0708e-10	5.76181e-09	-0.121975	0.196252	0.53469	0.658411	Yes	Yes	No
Gene	ENSG00000131732.12_4	ENSG00000131732.12_4	Primary	VAR_5_80550526_C_T	Heart	1.86304	0.176075	2.82848e-25	5.09974e-21	1.86917	0.269522	1.48816e-11	2.63053e-10	-0.36191	0.185484	0.0515641	0.105913	Yes	Yes	No
Gene	ENSG00000131732.12_4	ENSG00000131732.12_4	Primary	VAR_5_80550526_C_T	Ventricle	1.71857	0.206127	1.28796e-16	2.32219e-12	2.38704	0.368623	5.42828e-10	1.57098e-08	0.0684732	0.19365	0.723746	0.799531	Yes	Yes	No
Gene	ENSG00000131773.14_7	ENSG00000131773.14_7	Primary	VAR_8_136784833_A_G	iPSC-CVPC	-0.887816	0.146829	6.79716e-10	1.22553e-05	-0.937496	0.210573	1.49721e-05	0.000245039	-0.0326938	0.110313	0.767023	0.823965	Yes	Yes	No
Gene	ENSG00000131773.14_7	ENSG00000131773.14_7	Conditional 1	VAR_8_137118961_C_A	iPSC-CVPC	-0.831948	0.168477	3.62964e-07	0.00654423	-0.830357	0.234029	0.000496227	0.00472634	-0.215374	0.113216	0.0574949	0.102994	Yes	Yes	No
Gene	ENSG00000131797.12_5	ENSG00000131797.12_5	Primary	VAR_16_31708741_C_T	Adult	1.00696	0.223379	1.97489e-06	0.0356072	-0.662286	0.173618	0.000147117	0.00059142	-0.085651	0.273222	0.754279	0.89148	Yes	Yes	No
Gene	ENSG00000131845.14_6	ENSG00000131845.14_6	Primary	VAR_19_57865082_T_C	Heart	0.340576	0.0660965	2.50806e-07	0.00452203	0.864812	0.105943	3.61602e-15	9.84846e-14	0.799817	0.154756	3.35293e-07	3.12097e-06	Yes	No	Yes
Gene	ENSG00000131845.14_6	ENSG00000131845.14_6	Primary	VAR_19_57865082_T_C	Atrium	0.386858	0.0739864	1.57109e-07	0.00283267	1.15917	0.147966	3.02948e-13	1.41874e-11	0.72324	0.117939	1.38497e-09	1.61939e-08	Yes	No	Yes
Gene	ENSG00000131941.8_5	ENSG00000131941.8_5	Conditional 1	VAR_19_33605300_A_G	Aorta	-0.557544	0.0925253	1.89406e-09	3.41499e-05	-0.670997	0.143163	4.80398e-06	4.77222e-05	0.013803	0.100182	0.890453	0.924446	Yes	Yes	No
Gene	ENSG00000132000.13_7	ENSG00000132000.13_7	Primary	VAR_19_14100247_G_A	cardiac muscle	0.770549	0.125109	5.61741e-10	1.01282e-05	0.505494	0.154222	0.00120146	0.00679712	0.261441	0.14678	0.0758188	0.155738	Yes	Yes	No
Gene	ENSG00000132000.13_7	ENSG00000132000.13_7	Primary	VAR_19_14100247_G_A	Ventricle	0.660012	0.0956918	6.2829e-12	1.13281e-07	0.70267	0.154641	8.81892e-06	0.000109357	0.504024	0.143837	0.000486204	0.00184107	Yes	No	Yes
Gene	ENSG00000132031.13_5	ENSG00000132031.13_5	Primary	VAR_2_20207619_G_A	Adult	0.597329	0.0937202	7.78351e-11	1.40337e-06	-0.588247	0.0848255	8.51097e-12	9.88742e-11	0.0726751	0.120623	0.547608	0.750064	Yes	Yes	No
Gene	ENSG00000132199.20_6	ENSG00000132199.20_6	Conditional 1	VAR_18_689854_T_G	iPSC-CVPC	0.547673	0.110112	5.34649e-07	0.00963972	0.948827	0.168857	7.28952e-08	1.99742e-06	-0.19655	0.102963	0.0566341	0.101673	Yes	Yes	No
Gene	ENSG00000132274.16_5	ENSG00000132274.16_5	Primary	VAR_11_5710328_G_T	iPSC-CVPC	0.395974	0.0717153	2.55013e-08	0.000459788	-0.471245	0.148564	0.00178338	0.013706	-0.236579	0.125219	0.0592176	0.105608	Yes	Yes	No
Gene	ENSG00000132305.20_4	ENSG00000132305.20_4	Primary	VAR_2_86377549_A_G	Arteria	-0.345298	0.037588	9.00199e-20	1.62306e-15	-0.393798	0.0796176	1.17765e-06	9.84838e-06	0.0160583	0.0748451	0.830187	0.88272	Yes	Yes	No
Gene	ENSG00000132305.20_4	ENSG00000132305.20_4	Primary	VAR_2_86377549_A_G	Aorta	-0.373875	0.0426231	3.52759e-18	6.36024e-14	-0.508824	0.0924612	1.01251e-07	1.41736e-06	-0.0852062	0.0874697	0.330315	0.441842	Yes	Yes	No
Gene	ENSG00000132305.20_4	ENSG00000132305.20_4	Primary	VAR_2_86377549_A_G	immune	-1.33022	0.291965	1.63917e-06	0.0295542	-0.274128	0.100097	0.00663259	0.0259799	0.0245037	0.123851	0.843332	0.915043	Yes	Yes	No
Gene	ENSG00000132305.20_4	ENSG00000132305.20_4	Primary	VAR_2_86377549_A_G	smooth muscle	-0.591598	0.0618553	4.67048e-21	8.42088e-17	-0.45548	0.0861323	2.77945e-07	3.42071e-06	0.113656	0.141542	0.422779	0.596362	Yes	Yes	No
Gene	ENSG00000132313.15_6	ENSG00000132313.15_6	Primary	VAR_2_86447484_C_T	cardiac muscle	0.508212	0.0633787	1.40291e-15	2.52944e-11	0.70394	0.113145	2.17228e-09	4.99569e-08	0.203531	0.0898644	0.0241792	0.0632823	Yes	Yes	No
Gene	ENSG00000132313.15_6	ENSG00000132313.15_6	Primary	VAR_2_86447484_C_T	Heart	0.241389	0.0472881	2.2032e-07	0.00397238	0.46343	0.112946	4.87383e-05	0.000298591	0.239513	0.0979914	0.0148412	0.0385183	Yes	No	Yes
Gene	ENSG00000132376.20_6	ENSG00000132376.20_6	Primary	VAR_17_1461012_G_A	Adult	-0.533217	0.11566	1.11892e-06	0.0201741	0.496606	0.10554	2.99473e-06	1.68734e-05	-0.0500665	0.137684	0.716563	0.869658	Yes	Yes	No
Gene	ENSG00000132376.20_6	ENSG00000132376.20_6	Primary	VAR_17_1461012_G_A	Arteria	0.520647	0.0904014	1.6919e-09	3.05049e-05	0.708001	0.152452	4.84058e-06	3.62742e-05	0.277169	0.168856	0.101219	0.176753	Yes	Yes	No
Gene	ENSG00000132376.20_6	ENSG00000132376.20_6	Primary	VAR_17_1461012_G_A	Aorta	0.551172	0.0962045	1.3174e-08	0.000237527	0.917079	0.166287	9.53852e-08	1.34236e-06	0.313731	0.152824	0.0404355	0.082295	Yes	Yes	No
Gene	ENSG00000132376.20_6	ENSG00000132376.20_6	Primary	VAR_17_1461012_G_A	smooth muscle	0.779655	0.160409	1.02724e-06	0.0185212	0.718206	0.188609	0.000178029	0.00112983	0.259812	0.166804	0.120648	0.253914	Yes	Yes	No
Gene	ENSG00000132432.14_6	ENSG00000132432.14_6	Primary	VAR_7_54791317_C_A	Adult	0.602271	0.119801	3.68418e-07	0.00664258	-0.91103	0.163581	3.51593e-08	2.69984e-07	0.0195961	0.273051	0.942868	0.991884	Yes	Yes	No
Gene	ENSG00000132432.14_6	ENSG00000132432.14_6	Primary	VAR_7_54791317_C_A	Heart	-0.382749	0.0805789	1.77754e-06	0.032049	-1.18574	0.211613	3.75089e-08	4.08879e-07	-0.265309	0.225878	0.240696	0.357593	Yes	Yes	No
Gene	ENSG00000132563.16_5	ENSG00000132563.16_5	Primary	VAR_5_137775581_C_G	Heart	-0.239809	0.0480039	4.94743e-07	0.00892022	-0.483432	0.138165	0.000515584	0.00236484	-0.270718	0.118204	0.0223985	0.0538532	Yes	Yes	No
Gene	ENSG00000132600.16_9	ENSG00000132600.16_9	Conditional 1	VAR_16_68396377_C_T	Arteria	-0.411481	0.0785371	1.56296e-07	0.00281802	-0.854115	0.116342	1.49264e-12	2.98362e-11	-0.349995	0.10447	0.000857181	0.00328689	Yes	No	Yes
Gene	ENSG00000132600.16_9	ENSG00000132600.16_9	Conditional 1	VAR_16_68396377_C_T	fibroblast	-4.20133	0.889049	2.12836e-06	0.0383744	-0.50592	0.16876	0.00300462	0.0169663	-0.496994	0.134137	0.000252236	0.00195521	Yes	No	Yes
Gene	ENSG00000132600.16_9	ENSG00000132600.16_9	Conditional 1	VAR_16_68396377_C_T	smooth muscle	-0.704342	0.139448	4.51505e-07	0.00814064	-1.0571	0.130292	2.55361e-14	8.88833e-13	-0.212119	0.163071	0.194582	0.354057	Yes	Yes	No
Gene	ENSG00000132623.16_5	ENSG00000132623.16_5	Primary	VAR_20_10047964_A_T	Arteria	0.844117	0.0888477	4.2153e-21	7.60019e-17	0.846133	0.124898	5.29539e-11	8.72722e-10	0.21081	0.126354	0.095746	0.169265	Yes	Yes	No
Gene	ENSG00000132623.16_5	ENSG00000132623.16_5	Primary	VAR_20_10047964_A_T	Aorta	0.911123	0.0977905	3.83086e-20	6.90705e-16	1.0099	0.147472	7.05498e-11	1.66276e-09	0.26546	0.111863	0.0178963	0.0419979	Yes	No	Yes
Gene	ENSG00000132623.16_5	ENSG00000132623.16_5	Primary	VAR_20_10047964_A_T	smooth muscle	1.45189	0.152398	5.54113e-21	9.99066e-17	1.01381	0.135946	1.60412e-12	4.5191e-11	0.150716	0.143554	0.294825	0.469792	Yes	Yes	No
Gene	ENSG00000132623.16_5	ENSG00000132623.16_5	Conditional 1	VAR_20_10012384_T_C	Ventricle	0.458969	0.0903585	3.12529e-07	0.0056349	0.720081	0.126211	3.46148e-08	7.15717e-07	0.171763	0.107142	0.109339	0.182248	Yes	Yes	No
Gene	ENSG00000132639.13_4	ENSG00000132639.13_4	Primary	VAR_20_10281370_G_A	Adult	0.724978	0.140651	1.42569e-07	0.00257052	-0.658105	0.102905	2.75244e-10	2.77243e-09	0.00741292	0.0748114	0.92118	0.98225	Yes	Yes	No
Gene	ENSG00000132639.13_4	ENSG00000132639.13_4	Primary	VAR_20_10281370_G_A	Arteria	-1.48182	0.100394	2.04144e-45	3.68071e-41	-1.50835	0.121666	1.6486e-29	1.34499e-27	-0.0918368	0.104396	0.379371	0.49891	Yes	Yes	No
Gene	ENSG00000132639.13_4	ENSG00000132639.13_4	Primary	VAR_20_10281370_G_A	Aorta	-1.68832	0.105292	2.01504e-52	3.63311e-48	-1.77459	0.134425	7.59018e-30	1.31587e-27	-0.185384	0.0917327	0.0436491	0.0875896	Yes	Yes	No
Gene	ENSG00000132639.13_4	ENSG00000132639.13_4	Primary	VAR_20_10281370_G_A	endocardial	-6.28891	1.02572	6.50369e-10	1.17261e-05	-1.19159	0.152821	1.9236e-13	1.51452e-11	-0.188551	0.170791	0.270704	0.44138	Yes	Yes	No
Gene	ENSG00000132639.13_4	ENSG00000132639.13_4	Primary	VAR_20_10281370_G_A	immune	-5.33063	0.723363	1.82269e-13	3.28631e-09	-1.53784	0.137696	1.34732e-23	1.48123e-21	-0.229697	0.135717	0.0918527	0.221671	Yes	Yes	No
Gene	ENSG00000132639.13_4	ENSG00000132639.13_4	Primary	VAR_20_10281370_G_A	smooth muscle	-2.53959	0.174757	2.26679e-44	4.08702e-40	-1.51026	0.154246	2.91339e-19	1.7627e-17	0.0820395	0.190344	0.666851	0.793357	Yes	Yes	No
Gene	ENSG00000132639.13_4	ENSG00000132639.13_4	Conditional 1	VAR_20_10068488_T_C	Aorta	0.756196	0.138576	4.48153e-08	0.000808019	1.02995	0.206138	1.17262e-06	1.32553e-05	0.0158147	0.10501	0.880332	0.917373	Yes	Yes	No
Gene	ENSG00000132639.13_4	ENSG00000132639.13_4	Conditional 1	VAR_20_10068488_T_C	smooth muscle	1.21734	0.21822	2.17994e-08	0.000393043	0.913232	0.199085	7.24108e-06	6.60044e-05	-0.0212986	0.224926	0.924639	0.958918	Yes	Yes	No
Gene	ENSG00000132740.9_3	ENSG00000132740.9_3	Primary	VAR_11_68720915_A_G	Atrium	0.429953	0.0755497	1.36578e-08	0.00024625	0.884762	0.145857	6.7435e-09	1.71488e-07	0.418674	0.101992	4.47652e-05	0.000233879	Yes	No	Yes
Gene	ENSG00000132793.11_3	ENSG00000132793.11_3	Primary	VAR_20_39969513_C_A	Adult	-0.396625	0.0788142	3.42518e-07	0.0061756	0.329071	0.0827338	7.60991e-05	0.000327306	0.313023	0.111691	0.00563164	0.0337001	Yes	No	Yes
Gene	ENSG00000132793.11_3	ENSG00000132793.11_3	Primary	VAR_20_39969513_C_A	Arteria	0.477104	0.050491	9.83195e-21	1.7727e-16	0.552288	0.121489	7.54286e-06	5.40102e-05	0.0135804	0.122738	0.911934	0.941533	Yes	Yes	No
Gene	ENSG00000132793.11_3	ENSG00000132793.11_3	Primary	VAR_20_39969513_C_A	Aorta	0.38882	0.0567664	8.72792e-12	1.57364e-07	0.683384	0.132008	4.9984e-07	6.07695e-06	0.0766295	0.108114	0.478684	0.586562	Yes	Yes	No
Gene	ENSG00000132793.11_3	ENSG00000132793.11_3	Primary	VAR_20_39969513_C_A	smooth muscle	0.820735	0.0915255	6.60316e-19	1.19055e-14	0.718799	0.143247	1.01743e-06	1.13026e-05	0.242285	0.144451	0.0947901	0.213207	Yes	Yes	No
Gene	ENSG00000132840.10_4	ENSG00000132840.10_4	Primary	VAR_5_78369901_A_G	Adult	-0.450015	0.085964	1.05977e-07	0.00191077	0.599543	0.0926261	1.69571e-10	1.75196e-09	-0.0400353	0.108292	0.712046	0.866626	Yes	Yes	No
Gene	ENSG00000132906.18_8	ENSG00000132906.18_8	Primary	VAR_1_15834947_G_A	Heart	0.36555	0.0706941	2.41324e-07	0.00435107	0.698069	0.129658	1.1986e-07	1.21614e-06	0.450082	0.125737	0.00037582	0.00170681	Yes	No	Yes
Gene	ENSG00000133424.20_8	ENSG00000133424.20_8	Primary	VAR_22_34236395_A_G	Arteria	0.263075	0.0542832	9.46563e-07	0.0170665	0.27398	0.113601	0.0163892	0.0436222	-0.0790762	0.116731	0.498393	0.613213	Yes	Yes	No
Gene	ENSG00000133433.10_5	ENSG00000133433.10_5	Primary	VAR_22_24266831_G_C	Atrium	-0.320928	0.0593617	7.66242e-08	0.00138153	-1.78548	0.130021	2.00516e-30	6.02549e-28	-1.37888	0.0875187	1.142e-48	1.58387e-46	Yes	No	Yes
Gene	ENSG00000133433.10_5	ENSG00000133433.10_5	Conditional 1	VAR_22_24311474_G_A	cardiac muscle	0.973229	0.140383	5.4669e-12	9.85682e-08	2.35498	0.252101	6.78477e-18	4.66906e-16	2.27845	0.206337	2.75961e-24	1.95889e-22	Yes	No	Yes
Gene	ENSG00000133433.10_5	ENSG00000133433.10_5	Conditional 1	VAR_22_24311474_G_A	Heart	0.694278	0.108002	1.56303e-10	2.81814e-06	2.45521	0.169172	3.7094e-39	4.67696e-37	2.36866	0.221859	3.1096e-24	1.84428e-22	Yes	No	Yes
Gene	ENSG00000133460.19_6	ENSG00000133460.19_6	Primary	VAR_22_24202829_G_T	Arteria	-0.647084	0.10312	3.55954e-10	6.41785e-06	-1.12474	0.15892	8.07344e-12	1.47035e-10	-0.528085	0.19119	0.00591567	0.0171093	Yes	No	Yes
Gene	ENSG00000133460.19_6	ENSG00000133460.19_6	Primary	VAR_22_24202829_G_T	Aorta	-0.509115	0.108461	2.41615e-06	0.0435632	-1.04573	0.186615	6.10394e-08	9.01343e-07	-0.776022	0.191019	5.37497e-05	0.00027469	Yes	No	Yes
Gene	ENSG00000133460.19_6	ENSG00000133460.19_6	Primary	VAR_22_24202829_G_T	smooth muscle	-0.953828	0.171363	2.66476e-08	0.000480457	-1.19444	0.166376	8.73403e-12	2.20818e-10	-0.701941	0.285024	0.0144911	0.0523388	Yes	Yes	No
Gene	ENSG00000133641.18_4	ENSG00000133641.18_4	Primary	VAR_12_88396126_A_G	Adult	-1.04911	0.176871	2.2768e-09	4.10507e-05	0.333029	0.126261	0.00851445	0.0206255	-0.169844	0.226208	0.453747	0.673782	Yes	Yes	No
Gene	ENSG00000133641.18_4	ENSG00000133641.18_4	Primary	VAR_12_88396126_A_G	cardiac muscle	0.846602	0.153929	5.90049e-08	0.00106386	0.614955	0.178173	0.000658754	0.00412981	-0.0571139	0.163383	0.726887	0.81386	Yes	Yes	No
Gene	ENSG00000133641.18_4	ENSG00000133641.18_4	Primary	VAR_12_88396126_A_G	Heart	1.02652	0.114164	4.94331e-19	8.91278e-15	0.757471	0.143622	2.11421e-07	2.04392e-06	-0.211619	0.149944	0.158737	0.259266	Yes	Yes	No
Gene	ENSG00000133641.18_4	ENSG00000133641.18_4	Primary	VAR_12_88396126_A_G	Ventricle	1.32043	0.124006	1.5086e-25	2.72e-21	1.21933	0.216242	4.87473e-08	9.84226e-07	-0.224841	0.143259	0.116975	0.192574	Yes	Yes	No
Gene	ENSG00000133657.15_7	ENSG00000133657.15_7	Primary	VAR_3_194299967_G_T	cardiac muscle	-0.37808	0.0573593	4.95815e-11	8.93955e-07	-0.703362	0.183997	0.000168273	0.00129712	-0.192447	0.099082	0.0529646	0.118246	Yes	Yes	No
Gene	ENSG00000133657.15_7	ENSG00000133657.15_7	Primary	VAR_3_194299967_G_T	Ventricle	-0.265828	0.0511984	1.95499e-07	0.00352485	-0.746892	0.168272	1.39048e-05	0.000163432	-0.555201	0.0931571	3.93758e-09	4.16635e-08	Yes	No	Yes
Gene	ENSG00000133661.16_6	ENSG00000133661.16_6	Primary	VAR_10_81711711_T_C	Arteria	1.03824	0.129596	1.81105e-15	3.26533e-11	1.94115	0.132455	2.96139e-38	4.30596e-36	0.600377	0.121375	9.77631e-07	7.93443e-06	Yes	No	Yes
Gene	ENSG00000133661.16_6	ENSG00000133661.16_6	Primary	VAR_10_81711711_T_C	Aorta	0.769151	0.140259	4.56591e-08	0.000823233	1.90966	0.158794	4.71661e-26	5.63182e-24	0.864361	0.109824	1.26263e-14	2.52386e-13	Yes	No	Yes
Gene	ENSG00000133661.16_6	ENSG00000133661.16_6	Primary	VAR_10_81711711_T_C	fibroblast	8.64562	1.41592	8.39405e-10	1.51345e-05	1.8572	0.16758	2.54328e-23	4.09422e-21	0.339998	0.165088	0.0403238	0.111663	Yes	Yes	No
Gene	ENSG00000133661.16_6	ENSG00000133661.16_6	Primary	VAR_10_81711711_T_C	immune	4.25017	0.825318	2.49438e-07	0.00449736	1.82355	0.157078	5.05053e-25	6.45823e-23	0.409494	0.167806	0.0154003	0.0620898	Yes	Yes	No
Gene	ENSG00000133661.16_6	ENSG00000133661.16_6	Primary	VAR_10_81711711_T_C	smooth muscle	1.71579	0.224529	2.84474e-14	5.12906e-10	1.97837	0.14647	2.66069e-31	4.70316e-29	0.803057	0.15997	1.00725e-06	1.44629e-05	Yes	No	Yes
Gene	ENSG00000133706.19_5	ENSG00000133706.19_5	Primary	VAR_5_145660413_T_TTTTA	Adult	-0.481546	0.0794137	4.88107e-10	8.80058e-06	0.430639	0.0978425	1.22478e-05	6.19084e-05	-0.0682515	0.132078	0.605972	0.793825	Yes	Yes	No
Gene	ENSG00000133706.19_5	ENSG00000133706.19_5	Primary	VAR_5_145660413_T_TTTTA	Arteria	0.534486	0.0628267	2.56888e-17	4.63169e-13	0.764103	0.137629	5.59384e-08	5.95027e-07	0.193151	0.134088	0.150244	0.242776	Yes	Yes	No
Gene	ENSG00000133706.19_5	ENSG00000133706.19_5	Primary	VAR_5_145660413_T_TTTTA	Aorta	0.534866	0.0685243	7.71879e-15	1.3917e-10	0.806718	0.168078	2.8964e-06	3.02951e-05	0.272773	0.121713	0.0253156	0.0559538	Yes	Yes	No
Gene	ENSG00000133706.19_5	ENSG00000133706.19_5	Primary	VAR_5_145660413_T_TTTTA	fibroblast	4.53824	0.744858	5.76166e-10	1.03883e-05	0.909049	0.204577	1.35195e-05	0.000176252	-0.122768	0.144934	0.397648	0.567619	Yes	Yes	No
Gene	ENSG00000133706.19_5	ENSG00000133706.19_5	Primary	VAR_5_145660413_T_TTTTA	immune	2.87794	0.437711	4.38742e-11	7.91052e-07	0.823556	0.17144	2.74418e-06	3.15345e-05	-0.0796238	0.175465	0.650391	0.78834	Yes	Yes	No
Gene	ENSG00000133706.19_5	ENSG00000133706.19_5	Primary	VAR_5_145660413_T_TTTTA	smooth muscle	0.826129	0.109813	7.13786e-14	1.28696e-09	0.753804	0.155316	2.18724e-06	2.25865e-05	0.106846	0.134241	0.42686	0.599913	Yes	Yes	No
Gene	ENSG00000133710.16_6	ENSG00000133710.16_6	Primary	VAR_5_147453637_T_G	Adult	0.857645	0.178165	1.02809e-06	0.0185365	-0.948406	0.0950952	3.89301e-22	1.04141e-20	-0.397932	0.14182	0.00557622	0.0334573	Yes	No	Yes
Gene	ENSG00000133710.16_6	ENSG00000133710.16_6	Primary	VAR_5_147453637_T_G	cardiac muscle	-1.04021	0.147612	2.88231e-12	5.1968e-08	-1.30881	0.147745	1.84806e-16	1.07833e-14	-0.517159	0.108482	2.82277e-06	2.46343e-05	Yes	No	Yes
Gene	ENSG00000133710.16_6	ENSG00000133710.16_6	Primary	VAR_5_147453637_T_G	Heart	-1.05056	0.107595	7.97393e-22	1.4377e-17	-1.29821	0.110828	1.0347e-27	6.88397e-26	-0.16769	0.122456	0.171459	0.274987	Yes	Yes	No
Gene	ENSG00000133710.16_6	ENSG00000133710.16_6	Primary	VAR_5_147453637_T_G	Ventricle	-0.826137	0.121984	1.83389e-11	3.3065e-07	-1.39538	0.134746	5.84688e-21	6.396e-19	-0.497211	0.107369	4.31469e-06	2.70024e-05	Yes	No	Yes
Gene	ENSG00000133739.16_4	ENSG00000133739.16_4	Primary	VAR_8_86041844_G_A	Aorta	0.409181	0.0817884	4.28511e-07	0.00772606	0.639248	0.146028	1.83812e-05	0.000157591	0.463007	0.105438	1.29193e-05	7.64476e-05	Yes	No	Yes
Gene	ENSG00000133739.16_4	ENSG00000133739.16_4	Conditional 1	VAR_8_86112412_G_A	cardiac neuron	1.55948	2.35836	2.57681e-10	4.64598e-06	0.822388	0.301753	0.00689606	0.0364408	0.0434571	0.248477	0.86131	0.923158	Yes	Yes	No
Gene	ENSG00000134020.8_6	ENSG00000134020.8_6	Primary	VAR_8_22796318_G_A	Adult	-0.636928	0.0881887	1.54703e-13	2.7893e-09	0.486309	0.104131	3.5401e-06	1.96878e-05	-0.0133471	0.126496	0.916087	0.97978	Yes	Yes	No
Gene	ENSG00000134020.8_6	ENSG00000134020.8_6	Primary	VAR_8_22796318_G_A	cardiac muscle	0.708812	0.094699	9.0218e-15	1.62663e-10	0.874967	0.150488	1.93229e-08	3.69843e-07	0.226434	0.0785474	0.00420457	0.0150773	Yes	No	Yes
Gene	ENSG00000134020.8_6	ENSG00000134020.8_6	Primary	VAR_8_22796318_G_A	Heart	0.659191	0.0709944	2.63871e-20	4.75759e-16	0.683988	0.105099	2.11409e-10	3.21662e-09	0.244254	0.0987536	0.0136968	0.0360149	Yes	No	Yes
Gene	ENSG00000134020.8_6	ENSG00000134020.8_6	Primary	VAR_8_22796318_G_A	Ventricle	0.511729	0.0870896	3.80964e-09	6.86878e-05	0.782955	0.175843	1.3095e-05	0.000154618	0.290328	0.115935	0.0124898	0.0302068	Yes	No	Yes
Gene	ENSG00000134198.10_6	ENSG00000134198.10_6	Primary	VAR_1_115646155_G_C	Heart	-0.292593	0.0625703	2.59536e-06	0.0467943	-0.315567	0.0877716	0.00036138	0.00174123	0.00791932	0.0898465	0.929796	0.954242	Yes	Yes	No
Gene	ENSG00000134198.10_6	ENSG00000134198.10_6	Primary	VAR_1_115646155_G_C	Ventricle	-0.349115	0.0722679	9.94612e-07	0.0179328	-0.446041	0.12329	0.000363378	0.00280467	-0.0757135	0.0988459	0.44394	0.552054	Yes	Yes	No
Gene	ENSG00000134201.12_10	ENSG00000134201.12_10	Primary	VAR_1_110247240_C_A	Arteria	-0.27662	0.0542385	3.6736e-07	0.0066235	-1.00351	0.10086	1.05559e-20	4.77001e-19	-0.729603	0.116536	7.21306e-10	9.84492e-09	Yes	No	Yes
Gene	ENSG00000134201.12_10	ENSG00000134201.12_10	Primary	VAR_1_110247240_C_A	Aorta	-0.274323	0.0573276	1.78477e-06	0.0321794	-0.878074	0.102956	2.18701e-15	9.50164e-14	-0.842307	0.110857	9.13562e-14	1.7016e-12	Yes	No	Yes
Gene	ENSG00000134201.12_10	ENSG00000134201.12_10	Primary	VAR_1_110247240_C_A	smooth muscle	-0.437321	0.0921939	2.22258e-06	0.040073	-0.923601	0.110783	5.95482e-15	2.26033e-13	-0.335374	0.144872	0.0214593	0.0707407	Yes	Yes	No
Gene	ENSG00000134201.12_10	ENSG00000134201.12_10	Conditional 1	VAR_1_110254678_G_T	Arteria	-0.531306	0.0659135	8.10571e-16	1.46146e-11	-1.01983	0.133133	1.83666e-13	4.10857e-12	-0.404321	0.138124	0.00354682	0.0111158	Yes	No	Yes
Gene	ENSG00000134201.12_10	ENSG00000134201.12_10	Conditional 1	VAR_1_110254678_G_T	Aorta	-0.522821	0.0742283	2.19069e-12	3.94982e-08	-1.08253	0.133213	2.9345e-14	1.11858e-12	-0.450696	0.133295	0.000759792	0.00280718	Yes	No	Yes
Gene	ENSG00000134201.12_10	ENSG00000134201.12_10	Conditional 1	VAR_1_110254678_G_T	endocardial	-4.74126	0.743851	8.15668e-11	1.47065e-06	-1.05755	0.234853	1.04577e-05	0.000171879	-0.503612	0.183666	0.00656673	0.0280631	Yes	No	Yes
Gene	ENSG00000134201.12_10	ENSG00000134201.12_10	Conditional 1	VAR_1_110254678_G_T	immune	-2.92205	0.484799	1.93857e-09	3.49524e-05	-0.953717	0.155215	3.31073e-09	6.87836e-08	-0.287851	0.164031	0.0805594	0.202652	Yes	Yes	No
Gene	ENSG00000134201.12_10	ENSG00000134201.12_10	Conditional 1	VAR_1_110254678_G_T	smooth muscle	-0.904214	0.110141	3.3643e-16	6.06583e-12	-1.05121	0.140673	1.45977e-12	4.11887e-11	-0.445499	0.176163	0.012084	0.0453687	Yes	No	Yes
Gene	ENSG00000134201.12_10	ENSG00000134201.12_10	Conditional 1	VAR_1_110254678_G_T	Ventricle	0.42809	0.0694502	7.63588e-10	1.37675e-05	-0.579448	0.133113	2.00083e-05	0.000224068	-0.528773	0.140593	0.000182861	0.000780352	Yes	No	Yes
Gene	ENSG00000134202.11_5	ENSG00000134202.11_5	Primary	VAR_1_110282972_G_T	cardiac muscle	0.471212	0.0664336	1.74923e-12	3.15385e-08	1.5211	0.101096	1.74827e-36	6.06178e-34	1.03034	0.0929932	2.03898e-24	1.45884e-22	Yes	No	Yes
Gene	ENSG00000134202.11_5	ENSG00000134202.11_5	Primary	VAR_1_110282972_G_T	Heart	0.350212	0.0501033	4.1746e-12	7.5268e-08	1.43599	0.116882	5.81106e-30	4.53564e-28	1.18902	0.0956764	2.68429e-31	2.37244e-29	Yes	No	Yes
Gene	ENSG00000134202.11_5	ENSG00000134202.11_5	Primary	VAR_1_110282972_G_T	Ventricle	0.413157	0.0513242	1.98479e-15	3.57858e-11	1.62888	0.185048	2.90651e-16	1.94091e-14	1.17955	0.0866794	9.96017e-38	8.35264e-36	Yes	No	Yes
Gene	ENSG00000134202.11_5	ENSG00000134202.11_5	Conditional 1	VAR_1_110275744_A_G	cardiac muscle	0.697132	0.0831644	1.39302e-16	2.51162e-12	0.460719	0.153387	0.00295025	0.0143843	-0.089586	0.118659	0.450805	0.583725	Yes	Yes	No
Gene	ENSG00000134202.11_5	ENSG00000134202.11_5	Conditional 1	VAR_1_110275744_A_G	endocardial	-4.17478	0.729589	1.22086e-08	0.000220121	0.531199	0.169805	0.00197566	0.0131833	0.235411	0.19254	0.222658	0.388816	Yes	Yes	No
Gene	ENSG00000134265.13_4	ENSG00000134265.13_4	Primary	VAR_18_10555120_T_C	Arteria	-0.408306	0.0716238	1.14972e-08	0.000207295	-0.9349	0.130966	5.48265e-12	1.02331e-10	-0.657304	0.109256	3.07489e-09	3.86074e-08	Yes	No	Yes
Gene	ENSG00000134265.13_4	ENSG00000134265.13_4	Primary	VAR_18_10555120_T_C	fibroblast	-3.73447	0.712126	9.97787e-08	0.00179901	-0.838085	0.154339	1.37773e-07	2.90531e-06	-0.687656	0.166003	4.49252e-05	0.000445092	Yes	No	Yes
Gene	ENSG00000134265.13_4	ENSG00000134265.13_4	Primary	VAR_18_10555120_T_C	immune	-2.2779	0.452004	3.21875e-07	0.0058034	-0.899566	0.155721	2.34956e-08	4.16955e-07	-0.874558	0.171009	6.44722e-07	1.28588e-05	Yes	No	Yes
Gene	ENSG00000134265.13_4	ENSG00000134265.13_4	Primary	VAR_18_10555120_T_C	iPSC-CVPC	0.42539	0.0918497	2.57942e-06	0.046507	-0.745874	0.176248	3.70424e-05	0.0005288	-0.69323	0.0930851	2.51583e-13	3.39524e-12	Yes	No	Yes
Gene	ENSG00000134324.12_7	ENSG00000134324.12_7	Primary	VAR_2_11924950_T_C	Adult	-0.568314	0.0931532	6.1704e-10	1.11252e-05	0.799926	0.0965029	4.93448e-16	8.39602e-15	0.233948	0.198042	0.239057	0.45956	Yes	Yes	No
Gene	ENSG00000134330.19_6	ENSG00000134330.19_6	Primary	VAR_2_9591277_G_A	iPSC-CVPC	0.865207	0.118967	6.77665e-14	1.22183e-09	0.895273	0.154916	3.29762e-08	9.63632e-07	0.109705	0.0994555	0.270343	0.366102	Yes	Yes	No
Gene	ENSG00000134463.15_5	ENSG00000134463.15_5	Conditional 1	VAR_10_11802980_G_A	Arteria	0.309831	0.0624519	6.58778e-07	0.0118778	0.290201	0.109594	0.00846457	0.0253179	-0.0632634	0.113965	0.579021	0.685578	Yes	Yes	No
Gene	ENSG00000134463.15_5	ENSG00000134463.15_5	Conditional 1	VAR_10_11802980_G_A	smooth muscle	0.671285	0.107869	5.7245e-10	1.03213e-05	0.325743	0.125221	0.00986289	0.0333129	-0.101014	0.118159	0.393458	0.567307	Yes	Yes	No
Gene	ENSG00000134463.15_5	ENSG00000134463.15_5	Conditional 2	VAR_10_11797675_G_A	Arteria	-0.334534	0.0696769	1.77355e-06	0.0319771	-0.402845	0.116279	0.000597251	0.00264646	-0.337424	0.119766	0.00499823	0.0148611	Yes	No	Yes
Gene	ENSG00000134463.15_5	ENSG00000134463.15_5	Conditional 2	VAR_10_11797675_G_A	Aorta	-0.383567	0.0758188	4.40214e-07	0.00793707	-0.481337	0.125554	0.00016387	0.00106934	-0.291432	0.108442	0.00736252	0.0198011	Yes	No	Yes
Gene	ENSG00000134463.15_5	ENSG00000134463.15_5	Conditional 2	VAR_10_11797675_G_A	endocardial	-3.51273	0.688889	3.35568e-07	0.0060503	-0.437133	0.140984	0.00216223	0.014166	-0.152863	0.132011	0.248033	0.417013	Yes	Yes	No
Gene	ENSG00000134463.15_5	ENSG00000134463.15_5	Conditional 2	VAR_10_11797675_G_A	smooth muscle	-0.663118	0.123	5.99557e-08	0.001081	-0.532782	0.135609	0.000111666	0.000751363	-0.28244	0.139687	0.0442916	0.121346	Yes	Yes	No
Gene	ENSG00000134575.13_7	ENSG00000134575.13_7	Primary	VAR_11_47251199_G_A	Heart	0.212495	0.0444687	1.51821e-06	0.0273733	0.301504	0.099814	0.00267197	0.00971478	-0.050896	0.142564	0.72123	0.804888	Yes	Yes	No
Gene	ENSG00000134762.17_8	ENSG00000134762.17_8	Primary	VAR_18_28613983_A_G	Arteria	-0.48332	0.0817657	3.91016e-09	7.05001e-05	-0.616472	0.0927832	1.16857e-10	1.86454e-09	0.241907	0.13128	0.0658586	0.124964	Yes	Yes	No
Gene	ENSG00000134762.17_8	ENSG00000134762.17_8	Primary	VAR_18_28613983_A_G	Aorta	-0.524459	0.0914541	1.17215e-08	0.000211339	-0.730151	0.119614	4.47867e-09	7.94787e-08	0.120209	0.114598	0.294539	0.405633	Yes	Yes	No
Gene	ENSG00000134762.17_8	ENSG00000134762.17_8	Primary	VAR_18_28613983_A_G	smooth muscle	-0.939021	0.143699	6.82411e-11	1.23039e-06	-0.811932	0.106865	6.72801e-13	1.98212e-11	0.28044	0.126222	0.0272295	0.0847046	Yes	Yes	No
Gene	ENSG00000134779.15_6	ENSG00000134779.15_6	Conditional 1	VAR_18_34533724_C_G	Aorta	-0.363415	0.0753354	1.40532e-06	0.0253379	-0.651543	0.150067	2.13802e-05	0.000179046	0.103487	0.126674	0.41422	0.526719	Yes	Yes	No
Gene	ENSG00000134824.14_6	ENSG00000134824.14_6	Primary	VAR_11_61595564_C_T	cardiac muscle	0.443466	0.0755797	5.76164e-09	0.000103882	0.694254	0.177965	0.000124406	0.00100811	0.556221	0.135987	5.43823e-05	0.000349559	Yes	No	Yes
Gene	ENSG00000134824.14_6	ENSG00000134824.14_6	Primary	VAR_11_61595564_C_T	Heart	0.314202	0.0605519	2.00904e-07	0.0036223	0.803696	0.118159	3.45493e-11	5.86558e-10	0.566605	0.122289	4.5342e-06	3.40278e-05	Yes	No	Yes
Gene	ENSG00000134882.16_7	ENSG00000134882.16_7	Primary	VAR_13_99965155_A_G	cardiac muscle	0.824766	0.120902	3.30207e-12	5.95364e-08	0.606858	0.194517	0.00203095	0.0104923	0.120133	0.15849	0.449008	0.582018	Yes	Yes	No
Gene	ENSG00000134882.16_7	ENSG00000134882.16_7	Primary	VAR_13_99965155_A_G	iPSC-CVPC	0.50898	0.115982	2.47415e-06	0.044609	0.904561	0.122987	6.72683e-12	3.79015e-10	0.288184	0.108251	0.00792278	0.0194113	Yes	No	Yes
Gene	ENSG00000135074.16_6	ENSG00000135074.16_6	Primary	VAR_5_156944199_C_A	cardiac neuron	-3.31687	0.956919	1.92159e-08	0.000346462	-0.666701	0.215749	0.00223638	0.0154431	0.47155	0.173876	0.00717198	0.0338421	Yes	No	Yes
Gene	ENSG00000135424.18_6	ENSG00000135424.18_6	Primary	VAR_12_56080164_T_G	Adult	0.362514	0.0703748	2.08738e-07	0.00376355	-0.28489	0.0786686	0.000311867	0.00116153	-0.229003	0.10898	0.0370193	0.133588	Yes	Yes	No
Gene	ENSG00000135424.18_6	ENSG00000135424.18_6	Primary	VAR_12_56080164_T_G	Arteria	-0.285341	0.043908	1.20225e-10	2.16766e-06	-0.460798	0.126578	0.000313249	0.0015053	-0.240332	0.122274	0.0498071	0.099969	Yes	Yes	No
Gene	ENSG00000135541.21_7	ENSG00000135541.21_7	Primary	VAR_6_135623833_C_T	Adult	0.726584	0.132723	2.95208e-08	0.00053226	-0.84262	0.0938098	1.94541e-18	4.00866e-17	0.300322	0.139154	0.0322522	0.12135	Yes	Yes	No
Gene	ENSG00000135541.21_7	ENSG00000135541.21_7	Primary	VAR_6_135623833_C_T	Atrium	-0.522736	0.0906434	8.82223e-09	0.000159065	-1.21679	0.198151	4.55436e-09	1.18663e-07	-0.416701	0.112227	0.000219603	0.000965718	Yes	No	Yes
Gene	ENSG00000135549.10	ENSG00000135549.10	Primary	VAR_6_123029885_T_C	Arteria	-0.555833	0.108377	1.74315e-07	0.00314291	-0.492102	0.110263	1.09136e-05	7.51903e-05	0.146093	0.136985	0.286622	0.402288	Yes	Yes	No
Gene	ENSG00000135549.10	ENSG00000135549.10	Primary	VAR_6_123029885_T_C	smooth muscle	-1.08572	0.198239	2.91373e-08	0.000525345	-0.712486	0.124481	3.09672e-08	4.6079e-07	-0.224849	0.142213	0.115179	0.245702	Yes	Yes	No
Gene	ENSG00000135677.11_7	ENSG00000135677.11_7	Primary	VAR_12_65132605_C_CA	Adult	0.261617	0.0530492	6.00764e-07	0.0108318	-0.322412	0.0952643	0.000748805	0.00251274	0.175416	0.126297	0.166595	0.365815	Yes	Yes	No
Gene	ENSG00000135677.11_7	ENSG00000135677.11_7	Primary	VAR_12_65132605_C_CA	Arteria	-0.214983	0.0381488	1.9555e-08	0.000352577	-0.471576	0.119356	9.41467e-05	0.00051942	-0.0192549	0.124895	0.877528	0.917474	Yes	Yes	No
Gene	ENSG00000135677.11_7	ENSG00000135677.11_7	Primary	VAR_12_65132605_C_CA	Aorta	-0.240415	0.0416536	8.81965e-09	0.000159018	-0.584073	0.133346	1.81833e-05	0.000156281	-0.0547705	0.110871	0.621452	0.714044	Yes	Yes	No
Gene	ENSG00000135677.11_7	ENSG00000135677.11_7	Primary	VAR_12_65132605_C_CA	smooth muscle	-0.386374	0.0675759	1.16613e-08	0.000210253	-0.624131	0.121164	5.40077e-07	6.35613e-06	-0.0316138	0.164859	0.84809	0.911267	Yes	Yes	No
Gene	ENSG00000135698.10_5	ENSG00000135698.10_5	Primary	VAR_16_82206279_G_A	Adult	0.982835	0.152292	4.37762e-11	7.89284e-07	-0.778902	0.109348	2.39119e-12	2.94087e-11	-0.345049	0.263257	0.191651	0.400494	Yes	Yes	No
Gene	ENSG00000135698.10_5	ENSG00000135698.10_5	Primary	VAR_16_82206279_G_A	Heart	-0.746874	0.106192	2.17199e-12	3.91611e-08	-0.968297	0.146801	1.23729e-10	1.94662e-09	-0.434472	0.143726	0.00262465	0.00894564	Yes	No	Yes
Gene	ENSG00000135698.10_5	ENSG00000135698.10_5	Primary	VAR_16_82206279_G_A	Atrium	-0.630324	0.124953	3.98094e-07	0.00717763	-0.85465	0.196825	2.27049e-05	0.000249311	-0.622783	0.118772	2.03843e-07	1.73117e-06	Yes	No	Yes
Gene	ENSG00000135778.12_4	ENSG00000135778.12_4	Primary	VAR_1_233091463_T_A	cardiac muscle	-0.613839	0.0886798	5.20179e-12	9.37882e-08	-1.27792	0.120587	8.92932e-22	9.19976e-20	-0.818184	0.125734	2.89549e-10	4.96724e-09	Yes	No	Yes
Gene	ENSG00000135778.12_4	ENSG00000135778.12_4	Primary	VAR_1_233091463_T_A	Heart	-0.434138	0.0668173	9.87923e-11	1.78122e-06	-1.45567	0.115177	2.24456e-31	1.8312e-29	-0.600521	0.190759	0.00173612	0.00631348	Yes	No	Yes
Gene	ENSG00000135778.12_4	ENSG00000135778.12_4	Primary	VAR_1_233091463_T_A	Ventricle	-0.615899	0.0711867	1.25302e-17	2.25919e-13	-1.63465	0.174071	5.28435e-18	4.27251e-16	-0.785909	0.147836	1.41263e-07	1.1721e-06	Yes	No	Yes
Gene	ENSG00000135828.11_4	ENSG00000135828.11_4	Primary	VAR_1_182561633_T_C	iPSC-CVPC	1.23267	0.111375	5.73075e-28	1.03325e-23	1.88882	0.143488	4.47896e-28	1.61511e-25	0.362919	0.0979638	0.000226563	0.000873596	Yes	No	Yes
Gene	ENSG00000135914.6_5	ENSG00000135914.6_5	Primary	VAR_2_232051483_G_GCATCATGGAGAATGGGACATCTC	Adult	0.925763	0.155481	1.07533e-09	1.93883e-05	-0.876178	0.124167	3.76055e-12	4.53833e-11	0.0038273	0.117924	0.974145	1	Yes	Yes	No
Gene	ENSG00000135930.14_10	ENSG00000135930.14_10	Primary	VAR_2_233427852_A_G	Adult	0.901256	0.131156	3.433e-12	6.1897e-08	-0.941826	0.0876269	3.13201e-25	1.0102e-23	-0.264679	0.119229	0.0276871	0.10913	Yes	Yes	No
Gene	ENSG00000135930.14_10	ENSG00000135930.14_10	Primary	VAR_2_233427852_A_G	cardiac muscle	-1.41952	0.11834	2.75438e-31	4.96614e-27	-1.90236	0.147256	2.45426e-29	4.97194e-27	-0.13427	0.117993	0.255978	0.387449	Yes	Yes	No
Gene	ENSG00000135930.14_10	ENSG00000135930.14_10	Primary	VAR_2_233427852_A_G	Heart	-1.3317	0.0856538	7.79003e-50	1.40454e-45	-1.64361	0.112189	9.63559e-40	1.25891e-37	-0.0383408	0.130804	0.769548	0.8406	Yes	Yes	No
Gene	ENSG00000135930.14_10	ENSG00000135930.14_10	Primary	VAR_2_233427852_A_G	Atrium	-0.789271	0.104486	7.21413e-14	1.30071e-09	-1.6129	0.153007	7.87415e-21	8.98551e-19	-0.459343	0.11909	0.000124358	0.000583597	Yes	No	Yes
Gene	ENSG00000135930.14_10	ENSG00000135930.14_10	Primary	VAR_2_233427852_A_G	Ventricle	-0.861619	0.104087	2.60412e-16	4.69522e-12	-1.66478	0.162056	1.05866e-20	1.1228e-18	-0.436584	0.121314	0.000341411	0.00135563	Yes	No	Yes
Gene	ENSG00000135931.17_6	ENSG00000135931.17_6	Primary	VAR_2_232054897_G_C	Arteria	0.529004	0.091978	6.78837e-09	0.000122394	0.663702	0.145039	6.59039e-06	4.77976e-05	-0.0769139	0.12387	0.534881	0.645898	Yes	Yes	No
Gene	ENSG00000135931.17_6	ENSG00000135931.17_6	Primary	VAR_2_232054897_G_C	Aorta	0.685432	0.100881	1.20475e-11	2.17217e-07	0.859771	0.16972	8.46892e-07	9.83858e-06	0.0235828	0.113219	0.835057	0.883223	Yes	Yes	No
Gene	ENSG00000135931.17_6	ENSG00000135931.17_6	Primary	VAR_2_232054897_G_C	smooth muscle	1.03461	0.158183	6.5501e-11	1.18098e-06	0.722144	0.152775	3.88779e-06	3.77067e-05	0.111612	0.143071	0.43609	0.60756	Yes	Yes	No
Gene	ENSG00000135968.21_7	ENSG00000135968.21_7	Primary	VAR_2_109045638_T_C	Adult	-0.702907	0.10398	4.29868e-12	7.75053e-08	0.75217	0.0947629	7.13586e-15	1.10059e-13	-0.0799809	0.215595	0.711096	0.866019	Yes	Yes	No
Gene	ENSG00000135968.21_7	ENSG00000135968.21_7	Primary	VAR_2_109045638_T_C	fibroblast	4.25483	0.787941	4.66822e-08	0.00084168	0.885601	0.162874	1.32915e-07	2.80945e-06	0.141971	0.17179	0.409233	0.577888	Yes	Yes	No
Gene	ENSG00000136003.15_3	ENSG00000136003.15_3	Primary	VAR_12_108935730_C_T	smooth muscle	-0.638138	0.0781428	1.26282e-15	2.27686e-11	-0.225621	0.0841215	0.00782484	0.0276945	0.39412	0.166387	0.0186438	0.0634106	Yes	Yes	No
Gene	ENSG00000136098.17_6	ENSG00000136098.17_6	Primary	VAR_13_52714837_C_A	cardiac muscle	0.694237	0.13544	2.62688e-07	0.00473627	0.944136	0.155285	4.6969e-09	1.01056e-07	0.159919	0.121254	0.188139	0.309446	Yes	Yes	No
Gene	ENSG00000136098.17_6	ENSG00000136098.17_6	Primary	VAR_13_52714837_C_A	iPSC-CVPC	1.95431	0.146681	1.1518e-40	2.07669e-36	2.21209	0.135833	4.21517e-37	3.16665e-34	0.443309	0.0982858	7.45977e-06	3.91289e-05	Yes	No	Yes
Gene	ENSG00000136104.21_6	ENSG00000136104.21_6	Primary	VAR_13_51484445_C_T	Adult	-0.709843	0.152621	2.09105e-06	0.0377016	0.671853	0.0954309	4.19689e-12	5.03459e-11	-0.0557418	0.204101	0.785086	0.909712	Yes	Yes	No
Gene	ENSG00000136104.21_6	ENSG00000136104.21_6	Primary	VAR_13_51484445_C_T	Atrium	0.613539	0.110641	3.23824e-08	0.000583855	0.960537	0.166929	3.35168e-08	7.51801e-07	0.486789	0.100188	1.43222e-06	1.03915e-05	Yes	No	Yes
Gene	ENSG00000136205.17_7	ENSG00000136205.17_7	Conditional 1	VAR_7_47740969_T_A	Aorta	0.418661	0.0717074	1.40731e-08	0.000253738	0.637571	0.169543	0.00021622	0.00135693	0.0965391	0.129362	0.455742	0.565174	Yes	Yes	No
Gene	ENSG00000136235.17_5	ENSG00000136235.17_5	Primary	VAR_7_23264284_T_G	cardiac muscle	-0.619517	0.06292	3.04722e-22	5.49413e-18	-0.814664	0.12783	9.39801e-10	2.34151e-08	-0.184997	0.113272	0.103394	0.197792	Yes	Yes	No
Gene	ENSG00000136235.17_5	ENSG00000136235.17_5	Primary	VAR_7_23264284_T_G	Heart	-0.494316	0.0463667	9.58945e-26	1.72898e-21	-0.672692	0.0867225	6.32891e-14	1.52554e-12	0.0236333	0.137943	0.864033	0.909553	Yes	Yes	No
Gene	ENSG00000136235.17_5	ENSG00000136235.17_5	Primary	VAR_7_23264284_T_G	Ventricle	-0.514556	0.053644	4.7289e-21	8.5262e-17	-0.837966	0.141748	1.17843e-08	2.67596e-07	-0.139143	0.102389	0.174582	0.266236	Yes	Yes	No
Gene	ENSG00000136238.18_5	ENSG00000136238.18_5	Primary	VAR_7_6440437_A_G	Adult	-0.377401	0.080014	1.42486e-06	0.0256903	0.285577	0.0947017	0.00264797	0.00755305	-0.293815	0.174378	0.0937544	0.251509	Yes	Yes	No
Gene	ENSG00000136238.18_5	ENSG00000136238.18_5	Primary	VAR_7_6440437_A_G	Ventricle	0.25173	0.051415	9.44443e-07	0.0170283	0.594165	0.145391	6.00044e-05	0.000590934	0.100523	0.0916393	0.273031	0.379549	Yes	Yes	No
Gene	ENSG00000136243.12	ENSG00000136243.12	Primary	VAR_7_23227335_C_G	cardiac muscle	-0.856589	0.155657	3.38346e-08	0.000610038	-1.41281	0.159853	2.12081e-16	1.22953e-14	-0.533845	0.123434	2.03237e-05	0.000145238	Yes	No	Yes
Gene	ENSG00000136425.14_6	ENSG00000136425.14_6	Conditional 1	VAR_15_78448456_G_A	Heart	0.299247	0.0600894	5.59506e-07	0.0100879	0.282989	0.118132	0.0170207	0.0454642	-0.276409	0.133437	0.0387992	0.0841716	Yes	Yes	No
Gene	ENSG00000136643.12_5	ENSG00000136643.12_5	Primary	VAR_1_213213567_G_A	Coronary	-0.544515	0.105669	2.66627e-07	0.00480729	-0.917417	0.195461	7.03437e-06	0.000157748	0.0473247	0.10789	0.661037	0.741569	Yes	Yes	No
Gene	ENSG00000136643.12_5	ENSG00000136643.12_5	Conditional 2	VAR_1_213221896_G_GC	Coronary	0.580618	0.104815	3.15945e-08	0.00056965	0.919453	0.191335	4.40932e-06	0.000104881	-0.0473325	0.10709	0.658613	0.739628	Yes	Yes	No
Gene	ENSG00000136732.16_6	ENSG00000136732.16_6	Primary	VAR_2_127437450_TA_T	cardiac muscle	2.0893	0.203675	7.51166e-24	1.35435e-19	2.04142	0.304161	1.37538e-10	3.89906e-09	-0.102408	0.190199	0.59065	0.704979	Yes	Yes	No
Gene	ENSG00000136732.16_6	ENSG00000136732.16_6	Primary	VAR_2_127437450_TA_T	Heart	1.6244	0.158167	6.19266e-24	1.11654e-19	1.70445	0.249268	2.75505e-11	4.72182e-10	0.628165	0.24073	0.00932591	0.0262535	Yes	No	Yes
Gene	ENSG00000136732.16_6	ENSG00000136732.16_6	Primary	VAR_2_127437450_TA_T	Atrium	1.59174	0.182642	6.81354e-18	1.22848e-13	2.35671	0.283678	1.66024e-14	9.35442e-13	1.02554	0.207021	8.95536e-07	6.75022e-06	Yes	No	Yes
Gene	ENSG00000136732.16_6	ENSG00000136732.16_6	Conditional 1	VAR_2_127400103_G_A	cardiac muscle	1.93381	0.243879	3.38838e-15	6.10925e-11	1.82666	0.42494	2.49987e-05	0.000244961	-0.275909	0.229076	0.229295	0.357073	Yes	Yes	No
Gene	ENSG00000136732.16_6	ENSG00000136732.16_6	Conditional 1	VAR_2_127400103_G_A	Heart	1.16826	0.180695	1.09837e-10	1.98036e-06	1.47269	0.297438	1.05932e-06	9.08639e-06	0.0762919	0.248444	0.758904	0.833113	Yes	Yes	No
Gene	ENSG00000136732.16_6	ENSG00000136732.16_6	Conditional 1	VAR_2_127400103_G_A	Atrium	1.07347	0.200954	9.00898e-08	0.00162432	1.73408	0.328579	3.48681e-07	6.21217e-06	0.433527	0.231037	0.0609736	0.116039	Yes	Yes	No
Gene	ENSG00000136738.15_4	ENSG00000136738.15_4	Primary	VAR_10_17775677_T_G	Heart	-0.445338	0.0807972	2.1409e-08	0.000386004	-0.744405	0.151851	1.34337e-06	1.12918e-05	-0.31577	0.148107	0.0334633	0.0746527	Yes	Yes	No
Gene	ENSG00000136824.19_5	ENSG00000136824.19_5	Primary	VAR_9_106875277_G_T	Adult	0.381053	0.0715248	4.50703e-08	0.000812617	-0.478146	0.0837734	1.62491e-08	1.30907e-07	-0.195851	0.0960115	0.0428409	0.147747	Yes	Yes	No
Gene	ENSG00000136824.19_5	ENSG00000136824.19_5	Primary	VAR_9_106875277_G_T	cardiac muscle	-0.630619	0.0723116	4.77478e-18	8.60893e-14	-0.84543	0.113169	1.48003e-12	5.6179e-11	-0.0690887	0.110073	0.530665	0.655389	Yes	Yes	No
Gene	ENSG00000136824.19_5	ENSG00000136824.19_5	Primary	VAR_9_106875277_G_T	Heart	-0.580655	0.0557424	1.06606e-24	1.9221e-20	-0.772904	0.120914	4.24531e-10	6.16288e-09	-0.0335488	0.135594	0.804679	0.865586	Yes	Yes	No
Gene	ENSG00000136824.19_5	ENSG00000136824.19_5	Primary	VAR_9_106875277_G_T	Ventricle	-0.533282	0.0698758	3.78538e-14	6.82505e-10	-0.84933	0.183153	5.84903e-06	7.6088e-05	-0.188134	0.108969	0.0846842	0.147972	Yes	Yes	No
Gene	ENSG00000136856.18_6	ENSG00000136856.18_6	Primary	VAR_9_130166857_T_C	Ventricle	-0.493949	0.1013	1.09105e-06	0.0196716	-1.45912	0.159122	2.4119e-17	1.81952e-15	-0.603371	0.0973903	9.73635e-10	1.12386e-08	Yes	No	Yes
Gene	ENSG00000136856.18_6	ENSG00000136856.18_6	Conditional 1	VAR_9_130166857_T_C	Ventricle	-0.493949	0.1013	1.09105e-06	0.0196716	-1.45912	0.159122	2.4119e-17	1.81952e-15	-0.603371	0.0973903	9.73635e-10	1.12386e-08	Yes	No	Yes
Gene	ENSG00000136875.13_3	ENSG00000136875.13_3	Primary	VAR_9_116063292_C_T	Adult	-0.758345	0.153037	4.43296e-07	0.00799263	0.982969	0.0926364	1.13687e-24	3.6215e-23	-0.0979156	0.183907	0.595099	0.7864	Yes	Yes	No
Gene	ENSG00000136875.13_3	ENSG00000136875.13_3	Primary	VAR_9_116063292_C_T	Arteria	0.507154	0.0763514	4.20394e-11	7.57971e-07	1.14716	0.123086	1.34045e-18	5.00378e-17	0.251099	0.159403	0.115717	0.196586	Yes	Yes	No
Gene	ENSG00000136875.13_3	ENSG00000136875.13_3	Primary	VAR_9_116063292_C_T	fibroblast	5.76009	0.836183	7.7485e-12	1.39705e-07	1.19566	0.202283	1.16126e-08	3.07906e-07	-0.225669	0.168723	0.182087	0.332652	Yes	Yes	No
Gene	ENSG00000136875.13_3	ENSG00000136875.13_3	Primary	VAR_9_116063292_C_T	immune	2.5196	0.497057	4.49573e-07	0.00810579	1.03596	0.143674	7.23033e-12	2.29557e-10	-0.221454	0.213967	0.301714	0.496025	Yes	Yes	No
Gene	ENSG00000136875.13_3	ENSG00000136875.13_3	Primary	VAR_9_116063292_C_T	smooth muscle	0.83544	0.130743	2.01009e-10	3.62419e-06	1.34045	0.130186	7.90734e-21	5.74877e-19	0.800255	0.152149	3.19411e-07	5.14195e-06	Yes	No	Yes
Gene	ENSG00000136875.13_3	ENSG00000136875.13_3	Primary	VAR_9_116063292_C_T	Ventricle	-0.402632	0.0829654	1.0993e-06	0.0198203	0.676412	0.161655	4.03719e-05	0.000420998	0.526211	0.146516	0.000350938	0.0013882	Yes	No	Yes
Gene	ENSG00000136982.6_6	ENSG00000136982.6_6	Primary	VAR_8_120868138_T_TC	Adult	1.51493	0.157379	2.92503e-22	5.27383e-18	-1.43512	0.0906656	3.5518e-49	3.20195e-47	-0.0581592	0.171349	0.734694	0.879467	Yes	Yes	No
Gene	ENSG00000136982.6_6	ENSG00000136982.6_6	Primary	VAR_8_120868138_T_TC	Arteria	-0.455029	0.0879135	2.14812e-07	0.00387307	-1.59415	0.103104	1.80937e-41	3.10695e-39	-1.26611	0.166519	1.09018e-13	2.26712e-12	Yes	No	Yes
Gene	ENSG00000136982.6_6	ENSG00000136982.6_6	Primary	VAR_8_120868138_T_TC	fibroblast	-5.31849	0.928658	9.06117e-09	0.000163373	-1.67569	0.157609	6.94688e-22	9.27794e-20	-1.2749	0.2502	6.21976e-07	1.00847e-05	Yes	No	Yes
Gene	ENSG00000137106.18_5	ENSG00000137106.18_5	Primary	VAR_9_37422656_C_T	Arteria	0.346418	0.0425382	6.82253e-16	1.2301e-11	0.699781	0.086488	9.83535e-15	2.50115e-13	0.513745	0.109645	3.44368e-06	2.49656e-05	Yes	No	Yes
Gene	ENSG00000137106.18_5	ENSG00000137106.18_5	Primary	VAR_9_37422656_C_T	Aorta	0.279649	0.0470686	3.17238e-09	5.7198e-05	0.723003	0.103283	2.90994e-11	7.32768e-10	0.644541	0.106339	2.15564e-09	2.45678e-08	Yes	No	Yes
Gene	ENSG00000137106.18_5	ENSG00000137106.18_5	Primary	VAR_9_37422656_C_T	immune	1.74769	0.280243	5.10274e-10	9.20024e-06	0.659624	0.105696	1.95504e-09	4.21138e-08	0.49705	0.135896	0.000312929	0.00283666	Yes	No	Yes
Gene	ENSG00000137106.18_5	ENSG00000137106.18_5	Primary	VAR_9_37422656_C_T	smooth muscle	0.533745	0.078977	1.78456e-11	3.21756e-07	0.689439	0.0931707	2.28647e-12	6.26521e-11	0.137899	0.152424	0.366527	0.541269	Yes	Yes	No
Gene	ENSG00000137142.5_5	ENSG00000137142.5_5	Primary	VAR_9_38428587_C_G	Atrium	0.660569	0.0900244	2.50196e-13	4.51103e-09	0.773781	0.113461	1.12824e-10	3.83813e-09	0.0585715	0.106409	0.58218	0.683736	Yes	Yes	No
Gene	ENSG00000137168.8_5	ENSG00000137168.8_5	Primary	VAR_6_36823502_G_GA	iPSC-CVPC	-0.372058	0.0593834	1.73832e-10	3.1342e-06	-0.495893	0.106044	5.75482e-06	0.000105661	-0.358804	0.0974095	0.000245886	0.000937871	Yes	No	Yes
Gene	ENSG00000137198.10_4	ENSG00000137198.10_4	Primary	VAR_6_16244824_G_A	Adult	0.388573	0.0837583	1.20063e-06	0.0216474	-0.320855	0.120964	0.00815185	0.0198699	-0.024954	0.179561	0.889629	0.967575	Yes	Yes	No
Gene	ENSG00000137225.13_4	ENSG00000137225.13_4	Primary	VAR_6_44170262_G_A	Heart	0.580518	0.120842	1.46746e-06	0.0264583	0.769616	0.140396	7.17351e-08	7.48053e-07	0.231344	0.103641	0.0260212	0.0608275	Yes	Yes	No
Gene	ENSG00000137225.13_4	ENSG00000137225.13_4	Primary	VAR_6_44170262_G_A	Ventricle	0.867627	0.135614	1.69359e-10	3.05355e-06	1.04498	0.16748	2.01539e-09	5.25109e-08	0.202977	0.100664	0.0441283	0.0865854	Yes	Yes	No
Gene	ENSG00000137274.13_5	ENSG00000137274.13_5	Primary	VAR_6_3138499_A_G	cardiac neuron	-3.80336	1.83928	7.69265e-09	0.000138699	1.09603	0.240845	8.49464e-06	0.000153312	0.772588	0.208992	0.000270633	0.00232329	Yes	No	Yes
Gene	ENSG00000137275.14_4	ENSG00000137275.14_4	Conditional 1	VAR_6_3077141_T_C	immune	-3.2625	0.523329	3.72059e-14	6.70823e-10	-1.07845	0.308991	0.000574141	0.00346364	-0.0949649	0.329394	0.773365	0.870778	Yes	Yes	No
Gene	ENSG00000137285.10_5	ENSG00000137285.10_5	Primary	VAR_6_3144805_G_T	Adult	-0.564131	0.115457	5.14441e-07	0.00927538	0.413326	0.0823754	6.47756e-07	4.12541e-06	-0.00351887	0.114515	0.975521	1	Yes	Yes	No
Gene	ENSG00000137364.5_5	ENSG00000137364.5_5	Conditional 1	VAR_6_18210109_G_A	cardiac muscle	0.709501	0.0749796	5.81722e-21	1.04884e-16	0.660674	0.13753	2.74313e-06	3.37371e-05	0.096965	0.12709	0.446039	0.579276	Yes	Yes	No
Gene	ENSG00000137393.10_3	ENSG00000137393.10_3	Primary	VAR_6_18399394_C_T	Arteria	-0.456309	0.0689467	4.45965e-11	8.04074e-07	-0.685579	0.136246	7.78057e-07	6.80328e-06	-0.515396	0.12081	2.3036e-05	0.000139129	Yes	No	Yes
Gene	ENSG00000137393.10_3	ENSG00000137393.10_3	Primary	VAR_6_18399394_C_T	Aorta	-0.575913	0.0734496	9.18465e-15	1.65599e-10	-0.907211	0.17122	2.77832e-07	3.54134e-06	-0.480094	0.106558	7.69934e-06	4.77863e-05	Yes	No	Yes
Gene	ENSG00000137393.10_3	ENSG00000137393.10_3	Primary	VAR_6_18399394_C_T	endocardial	-4.73354	0.789859	1.94615e-09	3.5089e-05	-0.800189	0.206808	0.000140713	0.00157875	-0.0496955	0.148133	0.737558	0.843022	Yes	Yes	No
Gene	ENSG00000137393.10_3	ENSG00000137393.10_3	Primary	VAR_6_18399394_C_T	immune	-2.59836	0.533598	1.0986e-06	0.0198078	-0.848814	0.151859	6.17037e-08	1.01322e-06	-0.641644	0.200824	0.00158553	0.0106549	Yes	No	Yes
Gene	ENSG00000137393.10_3	ENSG00000137393.10_3	Primary	VAR_6_18399394_C_T	smooth muscle	-0.716989	0.116008	7.53743e-10	1.359e-05	-0.710218	0.144999	1.77974e-06	1.89202e-05	-0.217682	0.13665	0.112478	0.241413	Yes	Yes	No
Gene	ENSG00000137414.6_4	ENSG00000137414.6_4	Primary	VAR_6_17567981_G_A	cardiac neuron	2.27496	1.35153	7.96503e-07	0.0143609	-0.55364	0.160299	0.000653304	0.00588953	-0.42973	0.152899	0.00535389	0.0269639	Yes	No	Yes
Gene	ENSG00000137441.8_6	ENSG00000137441.8_6	Primary	VAR_4_15947088_C_T	Adult	0.609561	0.112443	1.71604e-08	0.000309402	-0.576065	0.0889054	1.62479e-10	1.68072e-09	-0.0688142	0.101087	0.496919	0.710278	Yes	Yes	No
Gene	ENSG00000137463.5_6	ENSG00000137463.5_6	Primary	VAR_4_140192572_C_G	Heart	-0.595054	0.112895	1.07038e-07	0.00192989	-0.520804	0.145066	0.000368461	0.0017692	0.012986	0.14477	0.928559	0.953492	Yes	Yes	No
Gene	ENSG00000137500.9_6	ENSG00000137500.9_6	Primary	VAR_11_83015272_GC_G	Arteria	-0.594834	0.0550628	4.3956e-26	7.92527e-22	-0.676467	0.0871923	9.51963e-14	2.20332e-12	-0.183149	0.140526	0.192958	0.29561	Yes	Yes	No
Gene	ENSG00000137500.9_6	ENSG00000137500.9_6	Primary	VAR_11_83015272_GC_G	Aorta	-0.443879	0.0606514	2.33027e-13	4.20148e-09	-0.690214	0.0963928	1.13041e-11	3.03746e-10	-0.278754	0.121298	0.0218362	0.0496541	Yes	No	Yes
Gene	ENSG00000137500.9_6	ENSG00000137500.9_6	Primary	VAR_11_83015272_GC_G	immune	-2.05726	0.371376	1.95417e-08	0.000352337	-0.649431	0.109903	1.17194e-08	2.18061e-07	-0.0531186	0.227365	0.815474	0.897071	Yes	Yes	No
Gene	ENSG00000137500.9_6	ENSG00000137500.9_6	Primary	VAR_11_83015272_GC_G	smooth muscle	-0.939035	0.0975463	3.76334e-21	6.7853e-17	-0.66895	0.0914327	3.80673e-12	1.00491e-10	-0.243937	0.133887	0.0697063	0.169953	Yes	Yes	No
Gene	ENSG00000137513.10_8	ENSG00000137513.10_8	Primary	VAR_11_78280822_T_G	Adult	-0.52166	0.109413	1.01124e-06	0.0182326	0.806457	0.0967003	3.33353e-16	5.80259e-15	0.469897	0.145821	0.00151174	0.0120339	Yes	No	Yes
Gene	ENSG00000137513.10_8	ENSG00000137513.10_8	Primary	VAR_11_78280822_T_G	fibroblast	4.01814	0.831737	5.56125e-07	0.0100269	0.833464	0.135963	3.58086e-09	1.02644e-07	0.412213	0.123851	0.000984634	0.00604665	Yes	No	Yes
Gene	ENSG00000137601.17_8	ENSG00000137601.17_8	Primary	VAR_4_170533736_G_T	Adult	-0.924914	0.135524	1.2281e-12	2.21427e-08	0.754122	0.12082	7.08262e-10	6.77452e-09	0.0467973	0.183187	0.798661	0.91748	Yes	Yes	No
Gene	ENSG00000137601.17_8	ENSG00000137601.17_8	Conditional 1	VAR_4_170369901_T_C	Adult	-0.663306	0.134197	3.05509e-07	0.00550832	0.299824	0.116991	0.010569	0.024822	-0.0209555	0.17524	0.90495	0.974686	Yes	Yes	No
Gene	ENSG00000137720.8_7	ENSG00000137720.8_7	Primary	VAR_11_111715570_G_C	cardiac muscle	-0.430137	0.0850099	4.00315e-07	0.00721768	-0.499059	0.118121	3.39591e-05	0.00032413	-0.0230714	0.117331	0.844236	0.899397	Yes	Yes	No
Gene	ENSG00000137806.9_6	ENSG00000137806.9_6	Primary	VAR_15_41772693_G_A	cardiac muscle	-1.4524	0.0746601	6.57172e-73	1.18488e-68	-1.09659	0.12296	1.23374e-16	7.36566e-15	0.0815204	0.0940065	0.386484	0.521776	Yes	Yes	No
Gene	ENSG00000137806.9_6	ENSG00000137806.9_6	Primary	VAR_15_41772693_G_A	Heart	-0.840652	0.0575131	4.93456e-45	8.89701e-41	-0.800414	0.131663	2.65666e-09	3.4735e-08	-0.328084	0.121129	0.00697628	0.0205091	Yes	No	Yes
Gene	ENSG00000137806.9_6	ENSG00000137806.9_6	Primary	VAR_15_41772693_G_A	Ventricle	-1.0939	0.0644793	3.42463e-58	6.17461e-54	-1.16133	0.193981	7.90506e-09	1.87291e-07	-0.361184	0.0982512	0.000254259	0.00104331	Yes	No	Yes
Gene	ENSG00000137824.16_8	ENSG00000137824.16_8	Primary	VAR_15_41031686_A_G	cardiac muscle	-1.17859	0.142074	1.78289e-16	3.21455e-12	-1.03913	0.185284	5.6052e-08	9.96729e-07	0.13985	0.21228	0.510491	0.638457	Yes	Yes	No
Gene	ENSG00000137824.16_8	ENSG00000137824.16_8	Primary	VAR_15_41031686_A_G	Ventricle	-0.617191	0.125166	7.11958e-07	0.0128366	-0.77473	0.179129	2.25208e-05	0.000249264	-0.385938	0.138064	0.00532107	0.0147145	Yes	No	Yes
Gene	ENSG00000137877.10_5	ENSG00000137877.10_5	Primary	VAR_15_42191519_G_A	Arteria	-0.701394	0.0871182	1.53926e-15	2.77528e-11	-1.68031	0.127019	1.12058e-32	1.11011e-30	-0.828819	0.0960602	5.36837e-17	1.4891e-15	Yes	No	Yes
Gene	ENSG00000137877.10_5	ENSG00000137877.10_5	Primary	VAR_15_42191519_G_A	Aorta	-0.650258	0.0964448	2.19107e-11	3.9505e-07	-1.64494	0.149473	8.11017e-23	7.20327e-21	-0.95164	0.0975043	3.02785e-21	1.03004e-19	Yes	No	Yes
Gene	ENSG00000137877.10_5	ENSG00000137877.10_5	Primary	VAR_15_42191519_G_A	immune	-3.79868	0.635841	2.41908e-09	4.36161e-05	-1.74374	0.157352	2.55729e-23	2.72828e-21	-0.622415	0.138575	1.09918e-05	0.000158883	Yes	No	Yes
Gene	ENSG00000137877.10_5	ENSG00000137877.10_5	Primary	VAR_15_42191519_G_A	smooth muscle	-1.18931	0.149449	3.12251e-15	5.62988e-11	-1.52457	0.153631	1.14013e-19	7.36794e-18	-1.02636	0.141017	4.79727e-12	1.75802e-10	Yes	No	Yes
Gene	ENSG00000137944.18_8	ENSG00000137944.18_8	Primary	VAR_1_89436181_T_C	cardiac neuron	-6.24839	1.07491	1.79701e-09	3.24001e-05	-0.784124	0.153744	6.89054e-07	1.66985e-05	-0.61253	0.138304	1.43986e-05	0.000183987	Yes	No	Yes
Gene	ENSG00000137968.16_4	ENSG00000137968.16_4	Primary	VAR_1_75854203_T_C	cardiac muscle	-1.26236	0.125002	1.22041e-23	2.2004e-19	-1.2125	0.150373	3.52534e-14	1.62979e-12	-0.243654	0.0924032	0.00876979	0.0276094	Yes	No	Yes
Gene	ENSG00000137968.16_4	ENSG00000137968.16_4	Primary	VAR_1_75854203_T_C	Heart	-0.896836	0.0980274	6.14455e-20	1.10786e-15	-1.0869	0.104594	9.98346e-23	4.9036e-21	-0.127827	0.126085	0.311131	0.433549	Yes	Yes	No
Gene	ENSG00000137968.16_4	ENSG00000137968.16_4	Primary	VAR_1_75854203_T_C	Ventricle	-0.682605	0.112803	1.3103e-09	2.36247e-05	-1.12381	0.144326	2.16278e-13	1.01815e-11	-0.327211	0.103456	0.00162772	0.00526702	Yes	No	Yes
Gene	ENSG00000138111.14_5	ENSG00000138111.14_5	Primary	VAR_10_104227661_T_C	Adult	0.850551	0.155151	1.6057e-08	0.000289507	-0.976447	0.087876	9.68756e-27	3.43157e-25	-0.0227121	0.131689	0.863266	0.953342	Yes	Yes	No
Gene	ENSG00000138162.19_6	ENSG00000138162.19_6	Conditional 1	VAR_10_123861536_A_C	Arteria	0.303541	0.0422697	5.71373e-13	1.03019e-08	0.302416	0.0835267	0.000337328	0.00160518	-0.130637	0.1087	0.229903	0.339238	Yes	Yes	No
Gene	ENSG00000138162.19_6	ENSG00000138162.19_6	Conditional 1	VAR_10_123861536_A_C	immune	1.42077	0.283332	3.49516e-07	0.00630178	0.292377	0.103002	0.00491971	0.0204054	-0.358493	0.189718	0.0600149	0.164273	Yes	Yes	No
Gene	ENSG00000138162.19_6	ENSG00000138162.19_6	Conditional 1	VAR_10_123861536_A_C	smooth muscle	0.492492	0.0763164	8.46096e-11	1.52551e-06	0.211393	0.0836655	0.0121599	0.039305	-0.114799	0.11718	0.328231	0.503317	Yes	Yes	No
Gene	ENSG00000138316.11_4	ENSG00000138316.11_4	Primary	VAR_10_72319272_C_T	iPSC-CVPC	1.11931	0.157271	2.36604e-13	4.26598e-09	1.00171	0.134511	3.95786e-12	2.31689e-10	0.35031	0.131635	0.00794515	0.0194529	Yes	No	Yes
Gene	ENSG00000138376.11_6	ENSG00000138376.11_6	Primary	VAR_2_215656260_T_C	Heart	0.523836	0.104743	5.94686e-07	0.0107222	0.657454	0.103952	6.34849e-10	9.06999e-09	0.436866	0.0935187	3.79672e-06	2.89205e-05	Yes	No	Yes
Gene	ENSG00000138381.10_6	ENSG00000138381.10_6	Primary	VAR_2_190657833_A_G	Arteria	-0.348294	0.0623081	2.36657e-08	0.000426692	-1.01038	0.113596	3.18741e-17	1.04489e-15	-0.396788	0.108776	0.000287077	0.00127394	Yes	No	Yes
Gene	ENSG00000138381.10_6	ENSG00000138381.10_6	Primary	VAR_2_190657833_A_G	smooth muscle	-0.6091	0.108628	2.15192e-08	0.000387991	-1.09367	0.132957	1.23188e-14	4.47797e-13	-0.514778	0.126696	6.56331e-05	0.000589645	Yes	No	Yes
Gene	ENSG00000138658.15_7	ENSG00000138658.15_7	Conditional 1	VAR_4_113519249_T_TG	Adult	0.792415	0.141579	1.01993e-08	0.000183893	-0.599105	0.0940989	3.28499e-10	3.27772e-09	-0.162765	0.140808	0.249257	0.471524	Yes	Yes	No
Gene	ENSG00000138688.15_4	ENSG00000138688.15_4	Primary	VAR_4_123055702_A_ATT	cardiac neuron	2.19133	2.16227	7.99916e-17	1.44225e-12	1.69147	0.302121	5.88813e-08	1.7753e-06	-0.527445	0.174392	0.00276124	0.0160649	Yes	No	Yes
Gene	ENSG00000138696.11_7	ENSG00000138696.11_7	Primary	VAR_4_95912925_G_T	cardiac muscle	-0.425299	0.0831957	2.94353e-07	0.00530718	-0.467016	0.130816	0.000431073	0.00287435	-0.0942677	0.121586	0.438718	0.572234	Yes	Yes	No
Gene	ENSG00000138696.11_7	ENSG00000138696.11_7	Primary	VAR_4_95912925_G_T	Heart	-0.296181	0.0615094	1.33971e-06	0.024155	-0.503699	0.0956273	2.18837e-07	2.10771e-06	0.00396126	0.0910606	0.965318	0.978229	Yes	Yes	No
Gene	ENSG00000138696.11_7	ENSG00000138696.11_7	Primary	VAR_4_95912925_G_T	Ventricle	-0.428441	0.0757463	8.95328e-09	0.000161428	-0.580608	0.115116	9.10681e-07	1.42779e-05	-0.277913	0.107087	0.00964409	0.0242786	Yes	No	Yes
Gene	ENSG00000138750.15_6	ENSG00000138750.15_6	Primary	VAR_4_77060903_C_T	Adult	-0.598064	0.107057	6.1143e-09	0.000110241	0.51256	0.109645	3.46469e-06	1.93042e-05	-0.079775	0.189609	0.674456	0.841214	Yes	Yes	No
Gene	ENSG00000138777.20_8	ENSG00000138777.20_8	Primary	VAR_4_106341530_T_C	cardiac muscle	0.426882	0.0630196	1.23801e-11	2.23213e-07	0.468246	0.112078	4.12224e-05	0.000385898	0.167112	0.0893168	0.0622426	0.133759	Yes	Yes	No
Gene	ENSG00000138777.20_8	ENSG00000138777.20_8	Primary	VAR_4_106341530_T_C	cardiac neuron	-4.16774	0.910935	2.33975e-06	0.0421856	0.446062	0.161465	0.00617864	0.0336457	0.380146	0.190415	0.0470197	0.139092	Yes	Yes	No
Gene	ENSG00000138829.12_8	ENSG00000138829.12_8	Primary	VAR_5_127990333_C_T	Adult	-1.14849	0.16734	5.15137e-12	9.28792e-08	0.94515	0.125838	1.60158e-13	2.19927e-12	0.0231776	0.192345	0.904223	0.974327	Yes	Yes	No
Gene	ENSG00000138829.12_8	ENSG00000138829.12_8	Primary	VAR_5_127990333_C_T	Arteria	1.13798	0.114095	2.15795e-22	3.89079e-18	1.38432	0.155331	2.80172e-17	9.26882e-16	0.32423	0.172038	0.0599527	0.115919	Yes	Yes	No
Gene	ENSG00000138829.12_8	ENSG00000138829.12_8	Primary	VAR_5_127990333_C_T	Aorta	0.703534	0.131889	1.29114e-07	0.00232792	1.3097	0.177683	3.20181e-12	9.40205e-11	0.551316	0.182435	0.0025982	0.0081712	Yes	No	Yes
Gene	ENSG00000138829.12_8	ENSG00000138829.12_8	Primary	VAR_5_127990333_C_T	Coronary	1.12007	0.163208	4.28597e-12	7.72761e-08	1.44847	0.243843	2.71739e-08	1.18919e-06	0.583541	0.15589	0.000194018	0.000792152	Yes	No	Yes
Gene	ENSG00000138829.12_8	ENSG00000138829.12_8	Primary	VAR_5_127990333_C_T	fibroblast	6.69383	1.10761	1.01784e-09	1.83516e-05	1.37775	0.214334	6.90845e-10	2.32821e-08	-0.162609	0.169114	0.337072	0.509764	Yes	Yes	No
Gene	ENSG00000138829.12_8	ENSG00000138829.12_8	Primary	VAR_5_127990333_C_T	immune	4.98982	0.744466	2.64797e-11	4.77429e-07	1.45453	0.181468	4.79729e-14	2.00038e-12	0.0386663	0.226533	0.864613	0.927474	Yes	Yes	No
Gene	ENSG00000138829.12_8	ENSG00000138829.12_8	Primary	VAR_5_127990333_C_T	smooth muscle	1.86224	0.196357	5.19779e-21	9.37161e-17	1.43571	0.195996	3.60641e-12	9.5905e-11	0.536009	0.203	0.00882324	0.0353675	Yes	No	Yes
Gene	ENSG00000138829.12_8	ENSG00000138829.12_8	Conditional 1	VAR_5_128237050_C_A	cardiac muscle	-0.613974	0.098293	4.26921e-10	7.69739e-06	-0.363778	0.133912	0.00707682	0.028822	0.155969	0.107898	0.149275	0.260766	Yes	Yes	No
Gene	ENSG00000138829.12_8	ENSG00000138829.12_8	Conditional 1	VAR_5_128237050_C_A	Atrium	-0.528333	0.0864396	7.4592e-10	1.34489e-05	-0.373621	0.113993	0.00124062	0.00770791	-0.123841	0.10833	0.253316	0.362024	Yes	Yes	No
Gene	ENSG00000139044.12_6	ENSG00000139044.12_6	Primary	VAR_12_588604_A_G	Arteria	0.521938	0.0444773	1.28363e-30	2.31439e-26	0.417075	0.106136	0.000102537	0.000561074	-0.0860888	0.103876	0.407559	0.527933	Yes	Yes	No
Gene	ENSG00000139044.12_6	ENSG00000139044.12_6	Primary	VAR_12_588604_A_G	Aorta	0.394703	0.0483342	4.4751e-16	8.06861e-12	0.534329	0.110655	2.53767e-06	2.69618e-05	-0.0260036	0.111084	0.814981	0.867933	Yes	Yes	No
Gene	ENSG00000139044.12_6	ENSG00000139044.12_6	Primary	VAR_12_588604_A_G	smooth muscle	0.958224	0.0734916	9.35676e-37	1.68702e-32	0.60938	0.109117	6.32408e-08	8.85272e-07	-0.00391512	0.102564	0.969582	0.984074	Yes	Yes	No
Gene	ENSG00000139055.7_5	ENSG00000139055.7_5	Primary	VAR_12_15082004_T_A	Arteria	-0.998735	0.117012	1.22703e-17	2.21233e-13	-1.3151	0.129592	2.21183e-21	1.05076e-19	-0.464988	0.107535	1.78809e-05	0.000110674	Yes	No	Yes
Gene	ENSG00000139055.7_5	ENSG00000139055.7_5	Primary	VAR_12_15082004_T_A	Aorta	-0.929843	0.128032	3.65362e-13	6.58747e-09	-1.52302	0.143277	1.19603e-21	9.9835e-20	-0.515822	0.0982096	1.96814e-07	1.65126e-06	Yes	No	Yes
Gene	ENSG00000139055.7_5	ENSG00000139055.7_5	Primary	VAR_12_15082004_T_A	smooth muscle	-1.8239	0.201244	2.11803e-19	3.81881e-15	-1.39365	0.158064	2.44701e-16	1.10575e-14	-0.304947	0.131066	0.0208162	0.0689285	Yes	Yes	No
Gene	ENSG00000139055.7_5	ENSG00000139055.7_5	Conditional 1	VAR_12_15071503_CT_C	smooth muscle	-1.29294	0.268201	1.20615e-06	0.0217468	-1.2466	0.218499	3.40579e-08	5.02507e-07	-0.328557	0.173096	0.05888	0.150242	Yes	Yes	No
Gene	ENSG00000139192.12_5	ENSG00000139192.12_5	Primary	VAR_12_6569545_C_T	Adult	-0.924724	0.117692	5.11442e-15	9.2213e-11	1.17823	0.0702539	3.55132e-54	3.67991e-52	0.32613	0.104207	0.0020458	0.0153308	Yes	No	Yes
Gene	ENSG00000139192.12_5	ENSG00000139192.12_5	Primary	VAR_12_6569545_C_T	Heart	0.314901	0.0623103	4.89045e-07	0.00881748	1.21133	0.101168	9.98676e-29	7.11705e-27	0.846258	0.114522	5.77466e-13	1.24097e-11	Yes	No	Yes
Gene	ENSG00000139192.12_5	ENSG00000139192.12_5	Primary	VAR_12_6569545_C_T	Atrium	0.459247	0.0685408	3.28175e-11	5.917e-07	1.43055	0.126638	4.58078e-23	6.76979e-21	0.927407	0.0972102	1.83739e-20	6.05634e-19	Yes	No	Yes
Gene	ENSG00000139200.13_5	ENSG00000139200.13_5	Primary	VAR_12_6809896_G_C	Atrium	0.373117	0.0733464	3.67798e-07	0.0066314	0.744746	0.130989	4.73438e-08	1.02597e-06	0.401496	0.0990638	5.57359e-05	0.000285164	Yes	No	Yes
Gene	ENSG00000139410.15_9	ENSG00000139410.15_9	Primary	VAR_12_113858310_C_T	cardiac neuron	-1.12998	2.40691	3.26146e-09	5.88041e-05	1.61009	0.382756	3.66416e-05	0.000535372	0.466706	0.324271	0.151383	0.316751	Yes	Yes	No
Gene	ENSG00000139410.15_9	ENSG00000139410.15_9	Primary	VAR_12_113858310_C_T	smooth muscle	1.51261	0.311523	9.5069e-07	0.0171409	1.497	0.339446	1.56007e-05	0.000132305	0.436208	0.358312	0.224649	0.391345	Yes	Yes	No
Gene	ENSG00000139428.12_5	ENSG00000139428.12_5	Primary	VAR_12_109993298_C_T	cardiac muscle	-0.739535	0.10226	6.95794e-13	1.25452e-08	-1.14475	0.159091	7.91102e-12	2.69124e-10	-0.585092	0.150856	0.000127236	0.000741456	Yes	No	Yes
Gene	ENSG00000139517.9_6	ENSG00000139517.9_6	Primary	VAR_13_28193375_TGTTATTCATGGCTCAACAAAGCTTTGACAAGCCAAAAAG_T	Arteria	-0.582407	0.11121	1.97857e-07	0.00356735	-0.807238	0.204102	9.26233e-05	0.000512427	-0.629544	0.22188	0.00470013	0.0141121	Yes	No	Yes
Gene	ENSG00000139531.13_6	ENSG00000139531.13_6	Primary	VAR_12_56379060_A_T	Adult	0.334699	0.0638028	9.56538e-08	0.00172464	-0.28197	0.0959443	0.0033906	0.00938912	-0.0369938	0.130262	0.776744	0.904706	Yes	Yes	No
Gene	ENSG00000139835.14_6	ENSG00000139835.14_6	Primary	VAR_13_114016886_G_C	Arteria	0.430244	0.0779474	3.41043e-08	0.0006149	1.1966	0.0975971	5.38225e-29	4.16489e-27	0.334429	0.131187	0.0110381	0.0288138	Yes	No	Yes
Gene	ENSG00000139835.14_6	ENSG00000139835.14_6	Primary	VAR_13_114016886_G_C	smooth muscle	0.839419	0.135378	5.50299e-10	9.92188e-06	1.19204	0.116406	1.1838e-20	8.46981e-19	0.790872	0.132009	7.57713e-09	1.6598e-07	Yes	No	Yes
Gene	ENSG00000139880.19_4	ENSG00000139880.19_4	Primary	VAR_14_23525878_G_C	Heart	-0.714115	0.134495	1.07588e-07	0.00193981	-0.896581	0.211305	2.7e-05	0.000175427	-0.0873521	0.197582	0.658593	0.75465	Yes	Yes	No
Gene	ENSG00000139970.17_7	ENSG00000139970.17_7	Primary	VAR_14_60169895_C_T	Arteria	-0.533642	0.0892782	2.30823e-09	4.16173e-05	-0.508346	0.0916744	5.7966e-08	6.15504e-07	-0.107056	0.0834229	0.199876	0.303834	Yes	Yes	No
Gene	ENSG00000139970.17_7	ENSG00000139970.17_7	Primary	VAR_14_60169895_C_T	Aorta	-0.694958	0.100214	3.95113e-12	7.12389e-08	-0.622586	0.092185	1.21487e-10	2.78678e-09	-0.0902361	0.0822434	0.27292	0.383025	Yes	Yes	No
Gene	ENSG00000139970.17_7	ENSG00000139970.17_7	Primary	VAR_14_60169895_C_T	smooth muscle	-0.861964	0.156957	5.93505e-08	0.00107009	-0.558555	0.115819	2.51763e-06	2.56747e-05	0.0106232	0.136723	0.938132	0.966544	Yes	Yes	No
Gene	ENSG00000140043.11_4	ENSG00000140043.11_4	Primary	VAR_14_74477206_G_A	Aorta	-0.501556	0.0948143	1.16545e-07	0.00210131	-1.03448	0.153883	1.45233e-10	3.29791e-09	-0.169521	0.142075	0.233183	0.337667	Yes	Yes	No
Gene	ENSG00000140199.12_7	ENSG00000140199.12_7	Primary	VAR_15_34534723_A_G	cardiac neuron	3.88852	1.75295	2.63354e-12	4.74828e-08	-0.913976	0.30002	0.00257485	0.0172325	-0.549483	0.185407	0.00334596	0.0187476	Yes	No	Yes
Gene	ENSG00000140319.11_5	ENSG00000140319.11_5	Conditional 1	VAR_15_40330564_C_T	Adult	0.646884	0.13422	7.18301e-07	0.012951	-0.776155	0.152321	4.36136e-07	2.85947e-06	-0.018877	0.304583	0.950651	0.994812	Yes	Yes	No
Gene	ENSG00000140368.13_6	ENSG00000140368.13_6	Primary	VAR_15_77303265_T_G	cardiac neuron	0.764154	1.18736	1.0873e-07	0.00196041	-0.674951	0.256626	0.00908804	0.0449663	0.13724	0.121038	0.257984	0.447657	Yes	Yes	No
Gene	ENSG00000140400.17_9	ENSG00000140400.17_9	Primary	VAR_15_75898890_C_G	cardiac neuron	4.85846	1.20282	3.97274e-09	7.16284e-05	2.56075	0.255465	5.58242e-20	1.07076e-17	0.806024	0.17554	7.09768e-06	0.000100291	Yes	No	Yes
Gene	ENSG00000140400.17_9	ENSG00000140400.17_9	Conditional 1	VAR_15_75681000_C_G	Adult	-0.505204	0.0634942	2.44266e-15	4.40411e-11	0.606693	0.0899938	3.03941e-11	3.35788e-10	0.227069	0.0892685	0.0118204	0.0588084	Yes	Yes	No
Gene	ENSG00000140400.17_9	ENSG00000140400.17_9	Conditional 1	VAR_15_75681000_C_G	Arteria	0.282102	0.0347151	8.24962e-16	1.48741e-11	0.886436	0.128374	2.37084e-11	4.11022e-10	-0.0404531	0.12119	0.738646	0.815441	Yes	Yes	No
Gene	ENSG00000140400.17_9	ENSG00000140400.17_9	Conditional 1	VAR_15_75681000_C_G	Coronary	0.279776	0.0465566	2.23102e-09	4.02253e-05	0.951956	0.235005	8.97428e-05	0.00136322	0.0478681	0.105922	0.651444	0.733729	Yes	Yes	No
Gene	ENSG00000140400.17_9	ENSG00000140400.17_9	Conditional 1	VAR_15_75681000_C_G	fibroblast	3.08944	0.427761	6.72755e-13	1.21298e-08	0.756921	0.162718	5.44109e-06	7.98884e-05	0.113226	0.123782	0.361083	0.534231	Yes	Yes	No
Gene	ENSG00000140400.17_9	ENSG00000140400.17_9	Conditional 1	VAR_15_75681000_C_G	immune	1.8335	0.24801	1.91139e-13	3.44624e-09	0.841298	0.158332	2.45432e-07	3.54295e-06	0.0681189	0.148743	0.647392	0.786343	Yes	Yes	No
Gene	ENSG00000140400.17_9	ENSG00000140400.17_9	Conditional 1	VAR_15_75681000_C_G	smooth muscle	0.418723	0.0596566	3.4545e-12	6.22847e-08	0.788736	0.137844	3.12463e-08	4.64062e-07	0.479312	0.138618	0.000644148	0.00419126	Yes	No	Yes
Gene	ENSG00000140400.17_9	ENSG00000140400.17_9	Conditional 1	VAR_15_75681000_C_G	Ventricle	-0.204823	0.0380389	8.01125e-08	0.00144443	0.519686	0.167739	0.00218313	0.012425	0.0416077	0.120912	0.730858	0.804872	Yes	Yes	No
Gene	ENSG00000140400.17_9	ENSG00000140400.17_9	Conditional 2	VAR_15_75885430_G_A	Adult	-0.497289	0.0653436	3.01824e-14	5.44188e-10	0.512786	0.0887307	1.08328e-08	8.9226e-08	0.21811	0.0903935	0.0168411	0.076436	Yes	Yes	No
Gene	ENSG00000140400.17_9	ENSG00000140400.17_9	Conditional 2	VAR_15_75885430_G_A	Arteria	0.237756	0.0355044	3.0403e-11	5.48166e-07	0.774872	0.128592	4.26492e-09	5.41906e-08	-0.042676	0.119967	0.722166	0.803386	Yes	Yes	No
Gene	ENSG00000140400.17_9	ENSG00000140400.17_9	Conditional 2	VAR_15_75885430_G_A	Coronary	0.231406	0.0479589	1.43801e-06	0.0259273	0.775544	0.230787	0.00103699	0.0102337	0.0451065	0.105277	0.668429	0.747408	Yes	Yes	No
Gene	ENSG00000140400.17_9	ENSG00000140400.17_9	Conditional 2	VAR_15_75885430_G_A	fibroblast	2.6253	0.42299	6.67406e-10	1.20333e-05	0.678513	0.166173	6.05487e-05	0.000644066	0.154041	0.123813	0.214434	0.372829	Yes	Yes	No
Gene	ENSG00000140400.17_9	ENSG00000140400.17_9	Conditional 2	VAR_15_75885430_G_A	immune	1.16238	0.23025	4.2489e-07	0.00766077	0.650837	0.158933	5.77227e-05	0.000474574	0.139415	0.146386	0.341863	0.537853	Yes	Yes	No
Gene	ENSG00000140400.17_9	ENSG00000140400.17_9	Conditional 2	VAR_15_75885430_G_A	smooth muscle	0.340439	0.0607822	2.461e-08	0.000443719	0.741589	0.137363	1.61107e-07	2.09669e-06	0.41936	0.13513	0.00214254	0.0113651	Yes	No	Yes
Gene	ENSG00000140479.17_6	ENSG00000140479.17_6	Primary	VAR_15_101991311_A_G	Adult	-0.48537	0.0886323	2.26923e-08	0.000409141	0.39908	0.116758	0.000663373	0.0022597	-0.103141	0.0703994	0.144664	0.333665	Yes	Yes	No
Gene	ENSG00000140511.12_5	ENSG00000140511.12_5	Primary	VAR_15_89440193_G_A	Heart	-0.376434	0.079767	1.86589e-06	0.033642	-0.532796	0.12688	3.25472e-05	0.000207506	0.111	0.195817	0.571053	0.680824	Yes	Yes	No
Gene	ENSG00000140525.18_7	ENSG00000140525.18_7	Primary	VAR_15_89811543_G_C	Heart	-0.568442	0.0809626	1.01757e-12	1.83467e-08	-0.408235	0.114184	0.000389424	0.00185651	-0.0301459	0.143572	0.833771	0.887839	Yes	Yes	No
Gene	ENSG00000140525.18_7	ENSG00000140525.18_7	Conditional 1	VAR_15_89829205_G_T	Heart	-0.471423	0.0824891	5.65315e-09	0.000101926	-0.409282	0.114084	0.000372008	0.00178481	0.0415402	0.143244	0.771932	0.842367	Yes	Yes	No
Gene	ENSG00000140575.13_5	ENSG00000140575.13_5	Primary	VAR_15_90983465_A_G	Adult	-0.376922	0.0757607	3.88148e-07	0.00699831	0.608437	0.108129	2.55354e-08	1.99741e-07	0.264314	0.249983	0.291796	0.520694	Yes	Yes	No
Gene	ENSG00000140575.13_5	ENSG00000140575.13_5	Primary	VAR_15_90983465_A_G	Arteria	0.564665	0.0458662	6.69079e-33	1.20635e-28	1.04957	0.0932738	2.79214e-25	1.78519e-23	0.173394	0.10071	0.0856261	0.154833	Yes	Yes	No
Gene	ENSG00000140575.13_5	ENSG00000140575.13_5	Primary	VAR_15_90983465_A_G	Aorta	0.497181	0.0510418	1.44187e-21	2.5997e-17	1.08182	0.108602	1.34294e-19	9.13703e-18	0.331419	0.117538	0.00493636	0.0141972	Yes	No	Yes
Gene	ENSG00000140575.13_5	ENSG00000140575.13_5	Primary	VAR_15_90983465_A_G	immune	1.79155	0.324098	4.95267e-08	0.000892967	0.714563	0.112749	1.14444e-09	2.56009e-08	0.0949063	0.182601	0.603719	0.75554	Yes	Yes	No
Gene	ENSG00000140575.13_5	ENSG00000140575.13_5	Primary	VAR_15_90983465_A_G	smooth muscle	0.915799	0.0754476	5.70671e-32	1.02892e-27	1.15009	0.109442	1.70295e-21	1.30656e-19	0.215189	0.0954177	0.0250203	0.0793659	Yes	Yes	No
Gene	ENSG00000140575.13_5	ENSG00000140575.13_5	Conditional 1	VAR_15_90794448_C_A	smooth muscle	0.31464	0.0668981	2.73279e-06	0.0492721	0.399051	0.111324	0.00040886	0.00229792	0.133292	0.0925792	0.151237	0.297166	Yes	Yes	No
Gene	ENSG00000140941.14_5	ENSG00000140941.14_5	Primary	VAR_16_87402261_G_C	Arteria	0.229656	0.0462197	5.08986e-07	0.00917702	0.347808	0.104554	0.000972479	0.00404564	0.0255308	0.100455	0.799464	0.861664	Yes	Yes	No
Gene	ENSG00000140945.17_6	ENSG00000140945.17_6	Conditional 1	VAR_16_83426197_C_T	Arteria	0.219839	0.0444884	6.00397e-07	0.0108252	0.272367	0.103462	0.00885041	0.0262715	-0.169084	0.0801186	0.0352274	0.0754067	Yes	Yes	No
Gene	ENSG00000140945.17_6	ENSG00000140945.17_6	Conditional 1	VAR_16_83426197_C_T	Aorta	0.236026	0.0478705	9.45294e-07	0.0170436	0.331594	0.10643	0.00207444	0.00942225	-0.158834	0.0768529	0.0391079	0.0800267	Yes	Yes	No
Gene	ENSG00000140988.16_8	ENSG00000140988.16_8	Conditional 1	VAR_16_2014979_G_T	cardiac muscle	0.369172	0.0567772	8.57072e-11	1.5453e-06	0.479821	0.164718	0.0039175	0.0180923	-0.00704028	0.118395	0.952619	0.970314	Yes	Yes	No
Gene	ENSG00000140988.16_8	ENSG00000140988.16_8	Conditional 1	VAR_16_2014979_G_T	Heart	0.25134	0.0431597	6.89969e-09	0.000124401	0.286225	0.115968	0.0139683	0.0386805	0.0309428	0.121676	0.799358	0.862039	Yes	Yes	No
Gene	ENSG00000141012.13_6	ENSG00000141012.13_6	Conditional 1	VAR_16_88919457_C_G	iPSC-CVPC	-0.610363	0.125404	9.12575e-07	0.0164537	-0.611911	0.173707	0.000542898	0.00511505	0.0469142	0.100729	0.641525	0.720666	Yes	Yes	No
Gene	ENSG00000141127.15_7	ENSG00000141127.15_7	Primary	VAR_17_18767846_C_T	Adult	-0.802707	0.120504	9.99671e-12	1.80241e-07	0.720497	0.0798447	1.38073e-18	2.87135e-17	-0.110327	0.109716	0.31599	0.546135	Yes	Yes	No
Gene	ENSG00000141127.15_7	ENSG00000141127.15_7	Primary	VAR_17_18767846_C_T	Aorta	0.445139	0.0955292	2.45203e-06	0.0442101	0.862068	0.139952	3.32055e-09	6.04132e-08	0.444209	0.112366	8.45315e-05	0.000410588	Yes	No	Yes
Gene	ENSG00000141391.14_6	ENSG00000141391.14_6	Primary	VAR_18_12446116_G_C	Arteria	0.858979	0.131908	7.32971e-11	1.32155e-06	1.5645	0.16326	1.81144e-19	7.22573e-18	0.572475	0.133824	2.18952e-05	0.00013283	Yes	No	Yes
Gene	ENSG00000141391.14_6	ENSG00000141391.14_6	Primary	VAR_18_12446116_G_C	Aorta	0.696306	0.14129	9.67286e-07	0.0174402	1.62881	0.187683	8.18602e-16	3.75557e-14	0.651783	0.144099	7.09822e-06	4.43454e-05	Yes	No	Yes
Gene	ENSG00000141391.14_6	ENSG00000141391.14_6	Primary	VAR_18_12446116_G_C	smooth muscle	1.18005	0.235799	4.94947e-07	0.00892389	1.50688	0.185156	2.17034e-14	7.64281e-13	0.745573	0.217353	0.000709811	0.00454632	Yes	No	Yes
Gene	ENSG00000141404.16_7	ENSG00000141404.16_7	Primary	VAR_18_11688979_G_A	cardiac neuron	6.25716	1.63932	4.8165e-07	0.00868415	1.00876	0.230523	1.8044e-05	0.000294153	0.00378046	0.139443	0.978394	0.987651	Yes	Yes	No
Gene	ENSG00000141504.12_4	ENSG00000141504.12_4	Primary	VAR_17_7494345_CTCT_C	cardiac muscle	0.850223	0.0662326	3.66121e-35	6.60116e-31	1.17925	0.131252	7.86369e-17	4.85556e-15	0.453051	0.142801	0.00165509	0.00686322	Yes	No	Yes
Gene	ENSG00000141504.12_4	ENSG00000141504.12_4	Primary	VAR_17_7494345_CTCT_C	fibroblast	-2.90111	0.569483	3.16844e-07	0.0057127	0.953076	0.169847	5.51845e-08	1.27561e-06	0.933255	0.145375	5.44369e-10	1.50536e-08	Yes	No	Yes
Gene	ENSG00000141504.12_4	ENSG00000141504.12_4	Primary	VAR_17_7494345_CTCT_C	Heart	0.53436	0.0524645	1.26235e-23	2.27603e-19	1.07725	0.107589	2.31818e-21	1.04492e-19	0.527735	0.125176	2.92452e-05	0.000181386	Yes	No	Yes
Gene	ENSG00000141504.12_4	ENSG00000141504.12_4	Primary	VAR_17_7494345_CTCT_C	Atrium	0.412473	0.0601397	8.47464e-12	1.52798e-07	1.16246	0.141166	2.61009e-14	1.42606e-12	0.663263	0.104574	3.85624e-10	4.8655e-09	Yes	No	Yes
Gene	ENSG00000141524.15_5	ENSG00000141524.15_5	Primary	VAR_17_76122078_T_C	cardiac muscle	-0.862157	0.107895	2.39e-15	4.30916e-11	-0.95825	0.179188	2.07373e-07	3.26059e-06	-0.300982	0.197222	0.127956	0.232754	Yes	Yes	No
Gene	ENSG00000141524.15_5	ENSG00000141524.15_5	Primary	VAR_17_76122078_T_C	Heart	-0.586346	0.0805497	3.8024e-13	6.85572e-09	-0.860297	0.143201	4.0014e-09	5.10221e-08	-0.329914	0.175649	0.060895	0.121078	Yes	Yes	No
Gene	ENSG00000141524.15_5	ENSG00000141524.15_5	Primary	VAR_17_76122078_T_C	Ventricle	-0.466123	0.0989094	2.3469e-06	0.0423146	-0.867624	0.201552	2.45184e-05	0.000268897	-0.443648	0.135698	0.00112864	0.00383733	Yes	No	Yes
Gene	ENSG00000141542.11_5	ENSG00000141542.11_5	Primary	VAR_17_80635554_C_T	cardiac muscle	-0.664324	0.0962758	6.14181e-12	1.10737e-07	-0.77231	0.144798	2.22247e-07	3.49052e-06	-0.0548209	0.123605	0.657686	0.76106	Yes	Yes	No
Gene	ENSG00000141542.11_5	ENSG00000141542.11_5	Primary	VAR_17_80635554_C_T	Heart	-0.496985	0.071495	3.80766e-12	6.86521e-08	-0.788911	0.118819	9.46414e-11	1.51275e-09	-0.100588	0.0972311	0.30136	0.423799	Yes	Yes	No
Gene	ENSG00000141542.11_5	ENSG00000141542.11_5	Primary	VAR_17_80635554_C_T	Ventricle	-0.468092	0.0856366	4.49572e-08	0.000810579	-0.807589	0.152356	2.6478e-07	4.64395e-06	-0.356014	0.090124	8.56783e-05	0.000398037	Yes	No	Yes
Gene	ENSG00000141560.15_4	ENSG00000141560.15_4	Primary	VAR_17_80678628_C_CCTT	Adult	0.585143	0.120866	9.18047e-07	0.0165524	-1.05086	0.106054	6.91796e-22	1.81752e-20	-0.714164	0.152906	5.89865e-06	0.000107863	Yes	No	Yes
Gene	ENSG00000141560.15_4	ENSG00000141560.15_4	Primary	VAR_17_80678628_C_CCTT	Arteria	-0.682299	0.0668105	1.30339e-23	2.35001e-19	-1.39168	0.108667	4.63381e-31	4.19837e-29	-0.674751	0.0961441	5.98708e-12	1.05727e-10	Yes	No	Yes
Gene	ENSG00000141560.15_4	ENSG00000141560.15_4	Primary	VAR_17_80678628_C_CCTT	Aorta	-0.636679	0.0721399	2.30136e-18	4.14935e-14	-1.53635	0.122159	8.00577e-28	1.16406e-25	-0.770927	0.0970581	7.38006e-15	1.52945e-13	Yes	No	Yes
Gene	ENSG00000141560.15_4	ENSG00000141560.15_4	Primary	VAR_17_80678628_C_CCTT	immune	-2.96566	0.464225	1.80739e-10	3.25873e-06	-1.47477	0.127099	5.28112e-25	6.70553e-23	-0.733101	0.130665	5.54131e-08	1.37428e-06	Yes	No	Yes
Gene	ENSG00000141560.15_4	ENSG00000141560.15_4	Primary	VAR_17_80678628_C_CCTT	smooth muscle	-1.18078	0.113729	3.33537e-24	6.01367e-20	-1.48866	0.117777	2.07683e-28	2.97185e-26	-0.716258	0.135735	2.93702e-07	4.77497e-06	Yes	No	Yes
Gene	ENSG00000141744.4_4	ENSG00000141744.4_4	Primary	VAR_17_37528897_T_C	cardiac muscle	0.415365	0.0815376	3.25041e-07	0.00586048	0.646265	0.14794	1.86308e-05	0.000188928	-0.120324	0.131945	0.362484	0.498815	Yes	Yes	No
Gene	ENSG00000141971.13_6	ENSG00000141971.13_6	Primary	VAR_19_17543882_T_C	Arteria	-0.248245	0.0521509	1.74786e-06	0.031514	-0.370844	0.0921216	6.97021e-05	0.000397919	-0.0797315	0.116213	0.492922	0.608559	Yes	Yes	No
Gene	ENSG00000142002.17_5	ENSG00000142002.17_5	Primary	VAR_19_4715128_A_T	Arteria	-0.412437	0.0653662	3.19464e-10	5.75994e-06	-0.599302	0.155668	0.000140482	0.000743	0.0897002	0.132864	0.49985	0.614586	Yes	Yes	No
Gene	ENSG00000142002.17_5	ENSG00000142002.17_5	Primary	VAR_19_4715128_A_T	smooth muscle	-0.706277	0.119014	2.91758e-09	5.2604e-05	-0.632341	0.18904	0.000954671	0.00475302	-0.220697	0.185876	0.236269	0.405592	Yes	Yes	No
Gene	ENSG00000142089.16_8	ENSG00000142089.16_8	Primary	VAR_11_320394_C_T	iPSC-CVPC	-0.637911	0.0627218	4.491e-24	8.09727e-20	-0.826888	0.125868	5.37464e-10	2.14866e-08	-0.0245331	0.0889706	0.782818	0.837191	Yes	Yes	No
Gene	ENSG00000142102.16_10	ENSG00000142102.16_10	Primary	VAR_11_295670_G_A	Adult	-0.574298	0.0855225	1.07331e-11	1.93518e-07	0.61973	0.0921463	3.37262e-11	3.70557e-10	0.10087	0.107156	0.347808	0.579091	Yes	Yes	No
Gene	ENSG00000142102.16_10	ENSG00000142102.16_10	Primary	VAR_11_295670_G_A	Arteria	0.379927	0.042289	1.10771e-18	1.99721e-14	0.731556	0.112113	2.38363e-10	3.66073e-09	0.546748	0.114345	2.18136e-06	1.64012e-05	Yes	No	Yes
Gene	ENSG00000142102.16_10	ENSG00000142102.16_10	Primary	VAR_11_295670_G_A	Aorta	0.301932	0.0478512	3.72484e-10	6.71589e-06	0.720338	0.122408	1.43481e-08	2.33481e-07	0.668237	0.118217	2.25931e-08	2.21387e-07	Yes	No	Yes
Gene	ENSG00000142102.16_10	ENSG00000142102.16_10	Primary	VAR_11_295670_G_A	endocardial	2.2187	0.439107	4.16908e-07	0.00751686	0.865431	0.231466	0.000231143	0.00236791	0.569491	0.123424	6.42971e-06	8.02268e-05	Yes	No	Yes
Gene	ENSG00000142102.16_10	ENSG00000142102.16_10	Primary	VAR_11_295670_G_A	fibroblast	3.8351	0.473992	1.26988e-15	2.2896e-11	0.756205	0.150547	9.93055e-07	1.76402e-05	0.38962	0.114559	0.00076389	0.00491715	Yes	No	Yes
Gene	ENSG00000142102.16_10	ENSG00000142102.16_10	Primary	VAR_11_295670_G_A	immune	2.0821	0.330082	2.98895e-10	5.38907e-06	0.727071	0.148728	1.85942e-06	2.2276e-05	0.352925	0.13822	0.0112886	0.0489026	Yes	No	Yes
Gene	ENSG00000142102.16_10	ENSG00000142102.16_10	Primary	VAR_11_295670_G_A	smooth muscle	0.46011	0.0732964	4.51291e-10	8.13678e-06	0.701862	0.118583	1.11384e-08	1.79308e-07	0.473893	0.116089	6.07985e-05	0.000552519	Yes	No	Yes
Gene	ENSG00000142156.15_4	ENSG00000142156.15_4	Primary	VAR_21_47418234_G_C	Arteria	0.425586	0.0509114	1.4531e-16	2.61995e-12	0.551553	0.106484	3.75983e-07	3.47639e-06	-0.00152227	0.108845	0.988846	0.992633	Yes	Yes	No
Gene	ENSG00000142156.15_4	ENSG00000142156.15_4	Primary	VAR_21_47418234_G_C	Aorta	0.504552	0.0553088	2.29755e-19	4.14248e-15	0.74623	0.11768	1.23449e-09	2.42886e-08	-0.0753175	0.122814	0.539891	0.644182	Yes	Yes	No
Gene	ENSG00000142156.15_4	ENSG00000142156.15_4	Primary	VAR_21_47418234_G_C	smooth muscle	0.642358	0.0894152	8.91669e-13	1.60768e-08	0.663571	0.117864	5.01709e-08	7.16217e-07	0.048353	0.119465	0.686025	0.807062	Yes	Yes	No
Gene	ENSG00000142188.17_6	ENSG00000142188.17_6	Primary	VAR_21_34827112_C_T	Adult	0.914524	0.0876465	1.53251e-25	2.76312e-21	-1.0823	0.0699614	2.60596e-47	2.20589e-45	0.269497	0.0866431	0.0021762	0.0161071	Yes	No	Yes
Gene	ENSG00000142188.17_6	ENSG00000142188.17_6	Primary	VAR_21_34827112_C_T	Arteria	-0.351628	0.0429479	5.6702e-16	1.02234e-11	-1.26975	0.0915053	3.44629e-35	4.06122e-33	-0.689204	0.110796	9.19e-10	1.24117e-08	Yes	No	Yes
Gene	ENSG00000142188.17_6	ENSG00000142188.17_6	Primary	VAR_21_34827112_C_T	Aorta	-0.31289	0.0462262	1.72628e-11	3.11249e-07	-1.30174	0.10353	8.20017e-28	1.18279e-25	-0.771728	0.102893	1.83454e-13	3.28469e-12	Yes	No	Yes
Gene	ENSG00000142188.17_6	ENSG00000142188.17_6	Primary	VAR_21_34827112_C_T	fibroblast	-3.09108	0.469733	5.09418e-11	9.1848e-07	-1.31027	0.134667	4.49621e-19	4.85429e-17	-0.225705	0.126997	0.0765588	0.178756	Yes	Yes	No
Gene	ENSG00000142188.17_6	ENSG00000142188.17_6	Primary	VAR_21_34827112_C_T	immune	-2.00715	0.299347	2.29888e-11	4.14488e-07	-1.12777	0.113765	1.228e-19	9.26398e-18	-0.259751	0.148814	0.0821827	0.205314	Yes	Yes	No
Gene	ENSG00000142188.17_6	ENSG00000142188.17_6	Primary	VAR_21_34827112_C_T	smooth muscle	-0.466083	0.0769514	1.57769e-09	2.84457e-05	-1.35297	0.108292	6.32016e-28	8.83352e-26	-0.630204	0.106024	9.74009e-09	2.08816e-07	Yes	No	Yes
Gene	ENSG00000142188.17_6	ENSG00000142188.17_6	Conditional 1	VAR_21_34822511_C_*	Arteria	-0.229555	0.0388043	4.5407e-09	8.18687e-05	-0.862532	0.0860667	5.99482e-21	2.80744e-19	0.380196	0.107958	0.00046071	0.00192193	Yes	No	Yes
Gene	ENSG00000142188.17_6	ENSG00000142188.17_6	Conditional 1	VAR_21_34822511_C_*	smooth muscle	-0.351231	0.0662286	1.19882e-07	0.00216148	-0.905423	0.10291	2.77618e-16	1.24514e-14	-0.335256	0.0931198	0.000386197	0.00271679	Yes	No	Yes
Gene	ENSG00000142188.17_6	ENSG00000142188.17_6	Conditional 1	VAR_21_34822511_C_*	Heart	0.218608	0.0393467	3.04665e-08	0.00054931	-0.612638	0.0891774	2.2507e-11	3.90569e-10	0.496282	0.128466	0.000125794	0.000658174	Yes	No	Yes
Gene	ENSG00000142188.17_6	ENSG00000142188.17_6	Conditional 2	VAR_21_34836091_A_C	Adult	-0.631591	0.106441	1.96413e-09	3.54133e-05	0.908473	0.0788148	1.6565e-28	6.50691e-27	-0.237717	0.0911035	0.0098446	0.0514488	Yes	Yes	No
Gene	ENSG00000142188.17_6	ENSG00000142188.17_6	Conditional 2	VAR_21_34836091_A_C	Aorta	0.257459	0.0537848	1.80025e-06	0.0324586	0.960661	0.136061	2.04123e-11	5.26514e-10	0.56391	0.11013	3.89534e-07	3.08852e-06	Yes	No	Yes
Gene	ENSG00000142303.14_5	ENSG00000142303.14_5	Primary	VAR_19_8749639_A_G	cardiac neuron	1.75532	1.17108	1.20013e-08	0.000216383	0.902066	0.260384	0.000629335	0.00571633	0.281427	0.29559	0.342011	0.536821	Yes	Yes	No
Gene	ENSG00000142330.20_5	ENSG00000142330.20_5	Conditional 1	VAR_2_241532958_A_G	cardiac muscle	-0.796907	0.113155	2.69812e-12	4.86471e-08	-0.828763	0.249167	0.00101865	0.00593417	-0.00528943	0.164929	0.974435	0.984924	Yes	Yes	No
Gene	ENSG00000142330.20_5	ENSG00000142330.20_5	Conditional 1	VAR_2_241532958_A_G	Heart	-0.627771	0.0881876	1.02453e-12	1.84723e-08	-0.602676	0.196528	0.00230096	0.00855917	0.175842	0.177439	0.322138	0.445309	Yes	Yes	No
Gene	ENSG00000142494.13_5	ENSG00000142494.13_5	Primary	VAR_17_19438321_T_C	iPSC-CVPC	-0.56004	0.114263	5.877e-07	0.0105962	-0.933097	0.183333	9.06472e-07	2.01525e-05	-0.40174	0.104202	0.000125012	0.000511105	Yes	No	Yes
Gene	ENSG00000142583.18_6	ENSG00000142583.18_6	Primary	VAR_1_9100479_G_A	Arteria	-0.633882	0.128161	5.45065e-07	0.00982753	-0.902504	0.16059	3.90504e-08	4.26198e-07	-0.271062	0.131329	0.0394394	0.0825631	Yes	Yes	No
Gene	ENSG00000142632.17_6	ENSG00000142632.17_6	Primary	VAR_1_16530049_C_T	Arteria	-0.518443	0.0654629	4.31396e-15	7.77807e-11	-1.56422	0.123569	1.69719e-30	1.47828e-28	-0.93969	0.101867	4.55827e-19	1.52478e-17	Yes	No	Yes
Gene	ENSG00000142632.17_6	ENSG00000142632.17_6	Primary	VAR_1_16530049_C_T	Aorta	-0.456899	0.067953	2.20376e-11	3.97338e-07	-1.73955	0.15482	1.52492e-23	1.43949e-21	-0.976122	0.097297	2.73754e-22	9.81268e-21	Yes	No	Yes
Gene	ENSG00000142632.17_6	ENSG00000142632.17_6	Primary	VAR_1_16530049_C_T	endocardial	-5.5344	0.795539	2.58709e-12	4.66452e-08	-1.6075	0.183467	3.54806e-16	3.78529e-14	-1.11541	0.132553	3.57171e-15	2.00694e-13	Yes	No	Yes
Gene	ENSG00000142632.17_6	ENSG00000142632.17_6	Primary	VAR_1_16530049_C_T	immune	-2.18478	0.43608	5.41361e-07	0.00976073	-1.47585	0.134466	5.59466e-23	5.73135e-21	-1.07092	0.129345	8.67269e-15	6.22982e-13	Yes	No	Yes
Gene	ENSG00000142632.17_6	ENSG00000142632.17_6	Primary	VAR_1_16530049_C_T	smooth muscle	-0.760806	0.110688	8.01747e-12	1.44555e-07	-1.63607	0.139934	2.7214e-25	3.01023e-23	-0.950415	0.151081	1.48381e-09	3.72606e-08	Yes	No	Yes
Gene	ENSG00000142675.18_4	ENSG00000142675.18_4	Primary	VAR_1_26497340_A_C	Adult	-1.16208	0.15421	8.26981e-15	1.49105e-10	1.07535	0.0937256	2.80983e-28	1.09894e-26	-0.179068	0.177541	0.314535	0.544562	Yes	Yes	No
Gene	ENSG00000142675.18_4	ENSG00000142675.18_4	Primary	VAR_1_26497340_A_C	fibroblast	6.54114	1.1425	6.13718e-09	0.000110653	1.28696	0.162315	8.34752e-14	5.06753e-12	0.332293	0.168731	0.0498457	0.130325	Yes	Yes	No
Gene	ENSG00000142794.18_4	ENSG00000142794.18_4	Primary	VAR_1_21776121_G_A	Arteria	-0.67845	0.0847252	2.63978e-15	4.75952e-11	-2.02803	0.100973	3.13663e-60	1.48825e-57	-1.10725	0.101656	2.25107e-25	1.17303e-23	Yes	No	Yes
Gene	ENSG00000142794.18_4	ENSG00000142794.18_4	Primary	VAR_1_21776121_G_A	Aorta	-0.457014	0.0972544	2.68593e-06	0.0484273	-2.04984	0.130905	7.13256e-38	2.17966e-35	-1.26207	0.0922537	3.95934e-38	3.46539e-36	Yes	No	Yes
Gene	ENSG00000142794.18_4	ENSG00000142794.18_4	Primary	VAR_1_21776121_G_A	smooth muscle	-1.21472	0.152151	3.13956e-15	5.66062e-11	-2.06941	0.129198	9.16976e-40	3.24178e-37	-1.22525	0.109873	1.52648e-23	1.72015e-21	Yes	No	Yes
Gene	ENSG00000142794.18_4	ENSG00000142794.18_4	Conditional 2	VAR_1_21767096_G_T	Arteria	-0.816819	0.0832717	6.96395e-22	1.2556e-17	-2.03583	0.100722	9.50993e-61	4.63416e-58	-0.934626	0.10417	3.53287e-18	1.09823e-16	Yes	No	Yes
Gene	ENSG00000142794.18_4	ENSG00000142794.18_4	Conditional 2	VAR_1_21767096_G_T	Aorta	-0.524684	0.0947228	3.42936e-08	0.000618314	-2.06222	0.125899	3.17152e-40	1.27072e-37	-1.09324	0.0954564	4.58874e-28	2.50712e-26	Yes	No	Yes
Gene	ENSG00000142794.18_4	ENSG00000142794.18_4	Conditional 2	VAR_1_21767096_G_T	Coronary	-0.685677	0.116879	5.01757e-09	9.04667e-05	-2.02368	0.165002	4.43822e-23	2.96374e-20	-1.24154	0.0875588	4.54162e-41	3.75621e-39	Yes	No	Yes
Gene	ENSG00000142794.18_4	ENSG00000142794.18_4	Conditional 2	VAR_1_21767096_G_T	immune	-2.98253	0.541528	3.54031e-08	0.000638317	-1.94223	0.116071	3.54535e-42	2.13076e-39	-0.946727	0.16913	5.91981e-08	1.45812e-06	Yes	No	Yes
Gene	ENSG00000142794.18_4	ENSG00000142794.18_4	Conditional 2	VAR_1_21767096_G_T	smooth muscle	-1.45381	0.147918	5.95325e-22	1.07337e-17	-2.01509	0.128344	1.07461e-38	3.34054e-36	-1.07257	0.121996	2.89821e-16	1.74765e-14	Yes	No	Yes
Gene	ENSG00000142856.16_4	ENSG00000142856.16_4	Primary	VAR_1_63901428_T_A	Adult	1.08265	0.164589	2.81067e-11	5.06765e-07	-1.71626	0.0937098	1.20545e-62	1.60995e-60	-0.510616	0.192834	0.00882509	0.0473138	Yes	No	Yes
Gene	ENSG00000142856.16_4	ENSG00000142856.16_4	Primary	VAR_1_63901428_T_A	Arteria	-0.729619	0.0871388	7.5152e-17	1.35499e-12	-2.15224	0.0854483	1.34912e-80	2.70275e-77	-1.09598	0.1263	3.64949e-17	1.03135e-15	Yes	No	Yes
Gene	ENSG00000142856.16_4	ENSG00000142856.16_4	Primary	VAR_1_63901428_T_A	Coronary	-0.835204	0.129012	1.2972e-10	2.33885e-06	-2.24341	0.160567	3.73497e-27	4.81011e-24	-1.36132	0.0987608	4.11483e-39	3.15704e-37	Yes	No	Yes
Gene	ENSG00000142856.16_4	ENSG00000142856.16_4	Primary	VAR_1_63901428_T_A	fibroblast	-7.68261	1.05963	5.47449e-13	9.87051e-09	-1.91776	0.127984	2.82394e-36	1.49752e-33	-0.760075	0.206139	0.000269825	0.00206755	Yes	No	Yes
Gene	ENSG00000142856.16_4	ENSG00000142856.16_4	Primary	VAR_1_63901428_T_A	immune	-4.4386	0.628308	1.92134e-12	3.46418e-08	-2.13602	0.105753	1.12219e-53	1.5564e-50	-0.563467	0.202997	0.00594172	0.0300082	Yes	No	Yes
Gene	ENSG00000142856.16_4	ENSG00000142856.16_4	Primary	VAR_1_63901428_T_A	smooth muscle	-1.15164	0.150858	3.52513e-14	6.35581e-10	-2.10372	0.102968	1.96457e-54	2.95176e-51	-1.42787	0.174938	1.86105e-14	9.29494e-13	Yes	No	Yes
Gene	ENSG00000142892.15_7	ENSG00000142892.15_7	Primary	VAR_1_77558057_G_C	cardiac neuron	4.65533	1.58384	2.07695e-18	3.74474e-14	0.596217	0.170628	0.000565989	0.00525225	0.573963	0.182713	0.00189301	0.0118469	Yes	No	Yes
Gene	ENSG00000142973.14_5	ENSG00000142973.14_5	Primary	VAR_1_47268526_G_A	Adult	0.409027	0.0843396	6.196e-07	0.0111714	-0.626476	0.11154	2.70506e-08	2.10953e-07	0.142376	0.118027	0.229303	0.448409	Yes	Yes	No
Gene	ENSG00000143036.17_5	ENSG00000143036.17_5	Primary	VAR_1_95293467_G_T	Heart	0.871839	0.130174	2.5024e-11	4.51183e-07	1.41439	0.146148	3.51887e-20	1.43867e-18	0.399647	0.112784	0.000429795	0.00191622	Yes	No	Yes
Gene	ENSG00000143036.17_5	ENSG00000143036.17_5	Primary	VAR_1_95293467_G_T	Ventricle	0.709834	0.144347	9.51623e-07	0.0171578	1.52762	0.199203	4.52867e-13	2.0261e-11	0.607615	0.0998507	1.88229e-09	2.0859e-08	Yes	No	Yes
Gene	ENSG00000143125.6_4	ENSG00000143125.6_4	Primary	VAR_1_110937694_G_T	Adult	-1.34446	0.162669	7.0546e-17	1.27194e-12	1.16498	0.0992239	1.94711e-29	8.08902e-28	-0.16952	0.101965	0.0981655	0.259901	Yes	Yes	No
Gene	ENSG00000143125.6_4	ENSG00000143125.6_4	Primary	VAR_1_110937694_G_T	Heart	0.780912	0.11061	1.67748e-12	3.0245e-08	1.3482	0.119346	4.19395e-26	2.58962e-24	0.410283	0.110033	0.000213172	0.00104244	Yes	No	Yes
Gene	ENSG00000143126.8_4	ENSG00000143126.8_4	Primary	VAR_1_109783860_G_A	Arteria	0.306999	0.0460338	9.895e-12	1.78407e-07	0.495047	0.094828	3.06702e-07	2.88312e-06	0.0858125	0.0942202	0.362778	0.482711	Yes	Yes	No
Gene	ENSG00000143153.13_6	ENSG00000143153.13_6	Conditional 1	VAR_1_169107846_G_A	Arteria	-0.37254	0.0429272	1.02629e-17	1.8504e-13	-0.596141	0.0820524	2.43788e-12	4.74676e-11	-0.0741006	0.0850081	0.38372	0.503345	Yes	Yes	No
Gene	ENSG00000143153.13_6	ENSG00000143153.13_6	Conditional 1	VAR_1_169107846_G_A	Aorta	-0.306027	0.0451994	1.58182e-11	2.85202e-07	-0.659888	0.111649	1.25421e-08	2.06139e-07	-0.0846036	0.0956952	0.376933	0.490127	Yes	Yes	No
Gene	ENSG00000143153.13_6	ENSG00000143153.13_6	Conditional 1	VAR_1_169107846_G_A	immune	-1.52602	0.314456	2.46118e-07	0.00443751	-0.497773	0.105311	3.89055e-06	4.32685e-05	-0.181876	0.134511	0.177608	0.347243	Yes	Yes	No
Gene	ENSG00000143153.13_6	ENSG00000143153.13_6	Conditional 1	VAR_1_169107846_G_A	smooth muscle	-0.629872	0.0736763	3.83321e-17	6.91128e-13	-0.542994	0.0988209	9.9689e-08	1.34134e-06	-0.117451	0.106118	0.269491	0.442163	Yes	Yes	No
Gene	ENSG00000143194.13_5	ENSG00000143194.13_5	Primary	VAR_1_166941586_G_A	cardiac muscle	0.516191	0.0971196	9.18499e-08	0.00165605	0.755281	0.119872	1.40439e-09	3.34493e-08	0.139054	0.09189	0.131184	0.237285	Yes	Yes	No
Gene	ENSG00000143387.13_6	ENSG00000143387.13_6	Conditional 1	VAR_1_150877681_G_T	Adult	0.533358	0.113834	2.21011e-06	0.0398482	-0.338224	0.144831	0.0197788	0.0422226	0.180568	0.196723	0.359923	0.590699	Yes	Yes	No
Gene	ENSG00000143387.13_6	ENSG00000143387.13_6	Conditional 1	VAR_1_150877681_G_T	fibroblast	-3.64513	0.692712	9.76885e-08	0.00176132	-0.649868	0.218443	0.00322903	0.0179081	0.0616589	0.17891	0.730613	0.836005	Yes	Yes	No
Gene	ENSG00000143479.17_6	ENSG00000143479.17_6	Primary	VAR_1_206840568_T_G	cardiac muscle	-0.602204	0.0863109	3.25425e-12	5.86742e-08	-0.970192	0.126493	4.28653e-13	1.73677e-11	-0.0663494	0.10671	0.534528	0.658302	Yes	Yes	No
Gene	ENSG00000143479.17_6	ENSG00000143479.17_6	Primary	VAR_1_206840568_T_G	Heart	-0.548189	0.064081	1.9351e-17	3.48899e-13	-0.65647	0.108287	2.92764e-09	3.80573e-08	0.114801	0.0989453	0.246472	0.364403	Yes	Yes	No
Gene	ENSG00000143479.17_6	ENSG00000143479.17_6	Primary	VAR_1_206840568_T_G	Ventricle	-0.638405	0.0737426	1.01255e-17	1.82562e-13	-0.866713	0.155994	7.42445e-08	1.4582e-06	-0.114677	0.106913	0.283799	0.390975	Yes	Yes	No
Gene	ENSG00000143494.15_6	ENSG00000143494.15_6	Primary	VAR_1_213125699_G_T	Heart	-0.557976	0.104254	6.16728e-08	0.00111196	-0.609664	0.109237	4.22622e-08	4.58752e-07	-0.0686359	0.139446	0.622779	0.724327	Yes	Yes	No
Gene	ENSG00000143494.15_6	ENSG00000143494.15_6	Primary	VAR_1_213125699_G_T	Atrium	-0.648098	0.118808	3.75353e-08	0.000676761	-0.913034	0.158922	3.50767e-08	7.81747e-07	-0.160936	0.105103	0.126126	0.208246	Yes	Yes	No
Gene	ENSG00000143502.15_7	ENSG00000143502.15_7	Primary	VAR_1_223520912_CA_C	cardiac muscle	1.13158	0.0968926	5.00997e-30	9.03298e-26	0.849319	0.141172	6.62219e-09	1.38835e-07	-0.0540144	0.0960277	0.574171	0.690944	Yes	Yes	No
Gene	ENSG00000143502.15_7	ENSG00000143502.15_7	Primary	VAR_1_223520912_CA_C	Heart	0.400004	0.073515	4.4904e-08	0.000809619	0.67891	0.106099	4.07928e-10	5.94098e-09	0.276418	0.103944	0.0080671	0.023194	Yes	No	Yes
Gene	ENSG00000143502.15_7	ENSG00000143502.15_7	Primary	VAR_1_223520912_CA_C	iPSC-CVPC	0.543908	0.0962122	1.10855e-08	0.000199871	0.985373	0.056769	3.89011e-40	3.50693e-37	0.251534	0.123944	0.0427533	0.080801	Yes	Yes	No
Gene	ENSG00000143847.15_4	ENSG00000143847.15_4	Primary	VAR_1_203007612_G_T	Arteria	-0.342593	0.054022	2.49947e-10	4.50654e-06	-0.413411	0.144544	0.00448926	0.0148844	0.0385625	0.115214	0.737965	0.814899	Yes	Yes	No
Gene	ENSG00000144115.17_6	ENSG00000144115.17_6	Conditional 4	VAR_2_88476288_A_G	Heart	0.378841	0.0703903	8.20278e-08	0.00147896	0.465998	0.151467	0.00222708	0.00831695	0.33385	0.123721	0.00718949	0.0210328	Yes	No	Yes
Gene	ENSG00000144152.13_5	ENSG00000144152.13_5	Primary	VAR_2_112898933_C_T	Arteria	0.467299	0.0696934	1.91917e-11	3.46026e-07	0.552735	0.0875437	8.25258e-10	1.17253e-08	0.342857	0.0791075	1.71106e-05	0.000106418	Yes	No	Yes
Gene	ENSG00000144152.13_5	ENSG00000144152.13_5	Primary	VAR_2_112898933_C_T	Aorta	0.383773	0.0766354	5.33143e-07	0.00961257	0.646163	0.0929414	3.84867e-11	9.44102e-10	0.251689	0.0951718	0.00835344	0.0220776	Yes	No	Yes
Gene	ENSG00000144152.13_5	ENSG00000144152.13_5	Primary	VAR_2_112898933_C_T	immune	2.30182	0.462625	4.38317e-07	0.00790285	0.610271	0.0986053	2.59669e-09	5.48223e-08	0.252634	0.110473	0.0230767	0.0837843	Yes	Yes	No
Gene	ENSG00000144152.13_5	ENSG00000144152.13_5	Primary	VAR_2_112898933_C_T	smooth muscle	0.80828	0.12178	4.46216e-11	8.04528e-07	0.550243	0.103407	2.36435e-07	2.9583e-06	0.184278	0.130782	0.160115	0.308856	Yes	Yes	No
Gene	ENSG00000144199.12_4	ENSG00000144199.12_4	Primary	VAR_2_97796382_TA_T	cardiac muscle	0.834091	0.0764202	8.54746e-27	1.54111e-22	0.821904	0.130568	1.45103e-09	3.44691e-08	0.291353	0.108101	0.00740063	0.02396	Yes	No	Yes
Gene	ENSG00000144199.12_4	ENSG00000144199.12_4	Primary	VAR_2_97796382_TA_T	Heart	0.509821	0.0594124	1.17835e-17	2.12456e-13	0.764431	0.130783	9.99122e-09	1.18905e-07	0.209853	0.123518	0.0899125	0.165859	Yes	Yes	No
Gene	ENSG00000144199.12_4	ENSG00000144199.12_4	Primary	VAR_2_97796382_TA_T	Ventricle	0.429878	0.0614494	3.84605e-12	6.93442e-08	0.915365	0.190217	2.6645e-06	3.78275e-05	0.316485	0.104447	0.00253143	0.00774768	Yes	No	Yes
Gene	ENSG00000144218.19_6	ENSG00000144218.19_6	Primary	VAR_2_100802891_T_C	Arteria	0.427306	0.0884382	6.23406e-07	0.01124	0.528891	0.132946	8.44059e-05	0.000471888	0.389348	0.134555	0.00394416	0.012179	Yes	No	Yes
Gene	ENSG00000144218.19_6	ENSG00000144218.19_6	Primary	VAR_2_100802891_T_C	Aorta	0.515412	0.0997598	5.67332e-07	0.010229	0.598091	0.152951	0.000122031	0.000826221	0.403381	0.11954	0.000778351	0.00286626	Yes	No	Yes
Gene	ENSG00000144230.16_3	ENSG00000144230.16_3	Primary	VAR_2_128398892_G_A	Adult	-1.1313	0.203603	2.08034e-08	0.000375086	1.14967	0.0869813	3.75185e-36	2.14069e-34	-0.0362273	0.146177	0.80455	0.920493	Yes	Yes	No
Gene	ENSG00000144230.16_3	ENSG00000144230.16_3	Conditional 1	VAR_2_128696204_TG_T	Adult	-1.65605	0.284251	3.82804e-09	6.90195e-05	1.68795	0.152502	1.47233e-26	5.1646e-25	0.132108	0.192212	0.492785	0.707446	Yes	Yes	No
Gene	ENSG00000144230.16_3	ENSG00000144230.16_3	Conditional 2	VAR_2_128355455_C_T	Adult	-1.60765	0.312875	1.81659e-07	0.0032753	1.81276	0.126802	2.2786e-41	1.51041e-39	-0.290411	0.204971	0.158277	0.353492	Yes	Yes	No
Gene	ENSG00000144306.15_6	ENSG00000144306.15_6	Primary	VAR_2_175320862_G_A	iPSC-CVPC	-0.412515	0.0726647	1.02582e-08	0.000184956	-0.552536	0.121589	1.01467e-05	0.000173243	-0.00596879	0.094084	0.949431	0.963954	Yes	Yes	No
Gene	ENSG00000144339.12_5	ENSG00000144339.12_5	Primary	VAR_2_193111015_T_C	Heart	-0.777696	0.131064	1.93106e-09	3.48171e-05	-1.04577	0.163793	4.43922e-10	6.42885e-09	-0.15106	0.13779	0.273442	0.394508	Yes	Yes	No
Gene	ENSG00000144369.13_4	ENSG00000144369.13_4	Primary	VAR_2_187544222_ATT_A	smooth muscle	-0.727213	0.154404	2.32537e-06	0.0419264	-0.746931	0.140475	2.41038e-07	3.01172e-06	-0.0542212	0.189734	0.775297	0.866139	Yes	Yes	No
Gene	ENSG00000144596.13_6	ENSG00000144596.13_6	Primary	VAR_3_14566415_G_A	Arteria	0.478946	0.0804374	2.50087e-09	4.50908e-05	0.51237	0.120854	2.86871e-05	0.000179843	0.168669	0.145777	0.247711	0.359513	Yes	Yes	No
Gene	ENSG00000144596.13_6	ENSG00000144596.13_6	Primary	VAR_3_14566415_G_A	Aorta	0.53386	0.090322	2.41651e-09	4.35697e-05	0.626193	0.142811	1.78293e-05	0.000153814	0.202448	0.125895	0.108247	0.183897	Yes	Yes	No
Gene	ENSG00000144596.13_6	ENSG00000144596.13_6	Primary	VAR_3_14566415_G_A	smooth muscle	0.760356	0.142607	9.94646e-08	0.00179335	0.44008	0.134986	0.00127481	0.00608706	0.416793	0.135336	0.00231348	0.0121139	Yes	No	Yes
Gene	ENSG00000144741.17_3	ENSG00000144741.17_3	Primary	VAR_3_66284597_A_T	smooth muscle	0.541001	0.11334	1.97188e-06	0.0355531	0.879069	0.0956725	1.95143e-17	9.82801e-16	0.410785	0.162107	0.0119129	0.0448319	Yes	No	Yes
Gene	ENSG00000144746.7_4	ENSG00000144746.7_4	Primary	VAR_3_69154343_C_G	cardiac neuron	2.68343	0.782358	7.53721e-10	1.35896e-05	-0.655954	0.167838	0.000120981	0.00145419	-0.226389	0.176934	0.201953	0.382521	Yes	Yes	No
Gene	ENSG00000144791.10_5	ENSG00000144791.10_5	Primary	VAR_3_45711367_T_C	Adult	0.876781	0.136167	6.26655e-11	1.12986e-06	-1.07601	0.123319	1.57737e-17	3.02231e-16	-0.0547875	0.215499	0.799607	0.917528	Yes	Yes	No
Gene	ENSG00000144791.10_5	ENSG00000144791.10_5	Primary	VAR_3_45711367_T_C	Arteria	-0.521087	0.0883136	3.85564e-09	6.95172e-05	-1.17116	0.151508	1.15148e-13	2.65489e-12	-0.733331	0.146503	7.29192e-07	6.11219e-06	Yes	No	Yes
Gene	ENSG00000144791.10_5	ENSG00000144791.10_5	Primary	VAR_3_45711367_T_C	smooth muscle	-0.741734	0.150826	7.10897e-07	0.0128175	-1.16614	0.172915	1.14091e-10	2.49642e-09	-0.987804	0.252379	0.000118317	0.000979934	Yes	No	Yes
Gene	ENSG00000144792.9_7	ENSG00000144792.9_7	Primary	VAR_3_44575840_G_A	Adult	1.31062	0.1864	1.50843e-12	2.7197e-08	-1.44729	0.120215	9.45095e-31	4.1854e-29	-0.367441	0.134353	0.0068715	0.0392813	Yes	No	Yes
Gene	ENSG00000144857.14_8	ENSG00000144857.14_8	Conditional 2	VAR_3_112903009_C_T	Arteria	-0.43577	0.0665646	7.69076e-11	1.38664e-06	-0.451247	0.14067	0.00146074	0.0057555	-0.214187	0.122387	0.080606	0.147422	Yes	Yes	No
Gene	ENSG00000144857.14_8	ENSG00000144857.14_8	Conditional 2	VAR_3_112903009_C_T	Aorta	-0.614006	0.0747365	1.75962e-16	3.17259e-12	-0.451009	0.148223	0.00262273	0.0114888	-0.235921	0.111699	0.0350122	0.0730045	Yes	Yes	No
Gene	ENSG00000144895.12_6	ENSG00000144895.12_6	Primary	VAR_3_150302010_C_T	Arteria	0.684103	0.125055	3.49245e-08	0.000629689	1.18466	0.163033	2.42196e-12	4.72086e-11	0.442669	0.153621	0.00409574	0.0125717	Yes	No	Yes
Gene	ENSG00000144895.12_6	ENSG00000144895.12_6	Primary	VAR_3_150302010_C_T	Aorta	0.710671	0.133549	1.14662e-07	0.00206736	1.27169	0.209023	4.99252e-09	8.75633e-08	0.571275	0.13478	2.53493e-05	0.00014007	Yes	No	Yes
Gene	ENSG00000144895.12_6	ENSG00000144895.12_6	Primary	VAR_3_150302010_C_T	smooth muscle	1.21484	0.214859	1.3917e-08	0.000250924	1.13657	0.173387	3.37105e-10	6.79867e-09	0.0539498	0.230879	0.815439	0.891701	Yes	Yes	No
Gene	ENSG00000145020.16_8	ENSG00000145020.16_8	Primary	VAR_3_49414062_T_C	Adult	-0.46955	0.0762574	4.39778e-10	7.9292e-06	0.416683	0.102395	5.19162e-05	0.00023181	0.039671	0.232377	0.86464	0.954017	Yes	Yes	No
Gene	ENSG00000145020.16_8	ENSG00000145020.16_8	Primary	VAR_3_49414062_T_C	Arteria	0.626883	0.0571641	6.11781e-27	1.10304e-22	0.649643	0.130608	1.03001e-06	8.73113e-06	0.118183	0.118984	0.320973	0.438819	Yes	Yes	No
Gene	ENSG00000145020.16_8	ENSG00000145020.16_8	Primary	VAR_3_49414062_T_C	Aorta	0.469833	0.0659253	9.90076e-13	1.78511e-08	0.765094	0.147694	4.91729e-07	5.98641e-06	0.193685	0.114132	0.0901137	0.158915	Yes	Yes	No
Gene	ENSG00000145020.16_8	ENSG00000145020.16_8	Primary	VAR_3_49414062_T_C	endocardial	2.31315	0.589827	1.8379e-06	0.0331373	0.663708	0.18681	0.000458704	0.00410036	0.125497	0.172194	0.466826	0.633802	Yes	Yes	No
Gene	ENSG00000145020.16_8	ENSG00000145020.16_8	Primary	VAR_3_49414062_T_C	fibroblast	3.40737	0.598221	1.21383e-08	0.000218854	0.491194	0.16501	0.00321139	0.017847	0.092706	0.177186	0.601218	0.741194	Yes	Yes	No
Gene	ENSG00000145020.16_8	ENSG00000145020.16_8	Primary	VAR_3_49414062_T_C	immune	3.24847	0.38229	3.35393e-17	6.04714e-13	0.654343	0.14656	1.23451e-05	0.000120379	0.0876477	0.168713	0.603885	0.755642	Yes	Yes	No
Gene	ENSG00000145020.16_8	ENSG00000145020.16_8	Primary	VAR_3_49414062_T_C	smooth muscle	1.03424	0.10068	4.13227e-24	7.45048e-20	0.686319	0.152314	1.03273e-05	9.09186e-05	0.261591	0.167989	0.120744	0.254057	Yes	Yes	No
Gene	ENSG00000145217.14_6	ENSG00000145217.14_6	Primary	VAR_4_985727_A_G	Adult	1.44527	0.196428	1.42747e-13	2.57372e-09	-1.00117	0.100894	6.09805e-22	1.61451e-20	0.224292	0.14994	0.136458	0.321988	Yes	Yes	No
Gene	ENSG00000145217.14_6	ENSG00000145217.14_6	Primary	VAR_4_985727_A_G	Arteria	-0.859765	0.155555	3.47015e-08	0.000625667	-1.29725	0.131085	1.60099e-20	7.07497e-19	-0.523134	0.110088	2.51299e-06	1.86534e-05	Yes	No	Yes
Gene	ENSG00000145220.14_7	ENSG00000145220.14_7	Primary	VAR_4_4283676_G_A	cardiac muscle	-1.76661	0.113391	7.40173e-50	1.33453e-45	-1.70557	0.150626	4.2682e-24	5.65851e-22	-0.0549276	0.133506	0.681033	0.778139	Yes	Yes	No
Gene	ENSG00000145220.14_7	ENSG00000145220.14_7	Primary	VAR_4_4283676_G_A	Heart	-1.28756	0.0875576	1.53555e-45	2.76859e-41	-1.43456	0.118128	2.12176e-29	1.59397e-27	-0.168773	0.109932	0.125321	0.215072	Yes	Yes	No
Gene	ENSG00000145220.14_7	ENSG00000145220.14_7	Primary	VAR_4_4283676_G_A	Atrium	-0.741572	0.110261	2.083e-11	3.75565e-07	-1.35858	0.164636	2.34496e-14	1.29692e-12	-0.496667	0.106831	3.92424e-06	2.59268e-05	Yes	No	Yes
Gene	ENSG00000145220.14_7	ENSG00000145220.14_7	Primary	VAR_4_4283676_G_A	Ventricle	-0.981455	0.106678	9.32645e-20	1.68156e-15	-1.48099	0.166689	1.67114e-16	1.14131e-14	-0.428793	0.109967	0.000105424	0.000480364	Yes	No	Yes
Gene	ENSG00000145335.17_5	ENSG00000145335.17_5	Primary	VAR_4_90757394_G_C	Ventricle	0.753069	0.0872722	6.90922e-18	1.24573e-13	1.02436	0.150422	8.02739e-11	2.62675e-09	0.261469	0.103234	0.0115259	0.0282123	Yes	No	Yes
Gene	ENSG00000145348.17_5	ENSG00000145348.17_5	Primary	VAR_4_107123463_T_C	iPSC-CVPC	0.643287	0.126555	1.77646e-07	0.00320295	0.751753	0.154429	2.47571e-06	4.97072e-05	0.199246	0.140708	0.157164	0.236001	Yes	Yes	No
Gene	ENSG00000145476.16_5	ENSG00000145476.16_5	Primary	VAR_4_187112629_G_C	cardiac muscle	-0.965228	0.0872017	3.5772e-27	6.4497e-23	-1.15509	0.17057	9.70469e-11	2.8086e-09	-0.403195	0.108773	0.000246712	0.00133298	Yes	No	Yes
Gene	ENSG00000145476.16_5	ENSG00000145476.16_5	Primary	VAR_4_187112629_G_C	Heart	-0.723132	0.0667138	4.1929e-26	7.5598e-22	-1.03765	0.122876	4.67717e-16	1.38928e-14	-0.600537	0.12912	4.17656e-06	3.16534e-05	Yes	No	Yes
Gene	ENSG00000145476.16_5	ENSG00000145476.16_5	Primary	VAR_4_187112629_G_C	Ventricle	-0.826896	0.0735403	5.97273e-28	1.07688e-23	-1.17641	0.169905	4.12526e-11	1.40337e-09	-0.660289	0.109419	2.54099e-09	2.76155e-08	Yes	No	Yes
Gene	ENSG00000145623.13_8	ENSG00000145623.13_8	Primary	VAR_5_38973108_C_CA	cardiac neuron	1.725	0.516481	3.96304e-12	7.14536e-08	-0.534532	0.205058	0.0097133	0.0473454	-0.15784	0.137966	0.253746	0.442895	Yes	Yes	No
Gene	ENSG00000145743.17_5	ENSG00000145743.17_5	Primary	VAR_5_107194762_C_T	endothelial	2.42684	0.597762	1.12916e-08	0.000203587	-0.956631	0.234059	5.95924e-05	0.000880698	-0.329646	0.169219	0.0525755	0.141631	Yes	Yes	No
Gene	ENSG00000145777.15_4	ENSG00000145777.15_4	Primary	VAR_5_110409067_C_G	Arteria	-0.439465	0.0801445	3.6034e-08	0.000649694	-0.7095	0.12571	3.43708e-08	3.79489e-07	-0.215242	0.112217	0.0555646	0.108812	Yes	Yes	No
Gene	ENSG00000145777.15_4	ENSG00000145777.15_4	Primary	VAR_5_110409067_C_G	endocardial	-4.36636	0.829828	5.75382e-08	0.00103741	-0.695335	0.184584	0.000207905	0.00216178	0.0358192	0.176358	0.839225	0.908244	Yes	Yes	No
Gene	ENSG00000145777.15_4	ENSG00000145777.15_4	Primary	VAR_5_110409067_C_G	smooth muscle	-0.907955	0.141865	1.4646e-10	2.64067e-06	-0.784152	0.124051	1.25369e-09	2.35057e-08	0.0711608	0.180458	0.693684	0.812619	Yes	Yes	No
Gene	ENSG00000145949.11_6	ENSG00000145949.11_6	Primary	VAR_6_2680732_C_T	Adult	-1.68403	0.224943	5.00446e-14	9.02304e-10	1.1196	0.15601	1.66078e-12	2.07511e-11	-0.0973278	0.124163	0.434158	0.656544	Yes	Yes	No
Gene	ENSG00000146066.3_5	ENSG00000146066.3_5	Primary	VAR_5_175819032_G_T	cardiac muscle	0.704525	0.0772404	2.0202e-19	3.64242e-15	0.622374	0.149131	4.19949e-05	0.000391759	-0.0611478	0.129988	0.638378	0.745898	Yes	Yes	No
Gene	ENSG00000146066.3_5	ENSG00000146066.3_5	Primary	VAR_5_175819032_G_T	Heart	0.639147	0.0586676	1.15428e-26	2.08118e-22	0.627412	0.103801	3.24408e-09	4.19289e-08	-0.575711	0.249416	0.0213703	0.0518559	Yes	Yes	No
Gene	ENSG00000146066.3_5	ENSG00000146066.3_5	Primary	VAR_5_175819032_G_T	Atrium	0.419356	0.070256	1.73577e-09	3.1296e-05	0.689285	0.111945	4.17102e-09	1.09149e-07	-0.176435	0.188071	0.348474	0.464477	Yes	Yes	No
Gene	ENSG00000146066.3_5	ENSG00000146066.3_5	Primary	VAR_5_175819032_G_T	Ventricle	0.403352	0.0703451	1.95168e-08	0.000351889	0.497252	0.135737	0.000307363	0.00242422	-0.282355	0.191212	0.1402	0.223125	Yes	Yes	No
Gene	ENSG00000146112.12_6	ENSG00000146112.12_6	Primary	VAR_6_30694863_CTA_C	smooth muscle	-0.578317	0.118742	1.13413e-06	0.0204484	-0.533472	0.185946	0.00448512	0.0174771	-0.329315	0.351889	0.35029	0.525043	Yes	Yes	No
Gene	ENSG00000146242.9_3	ENSG00000146242.9_3	Primary	VAR_6_83073446_A_G	Adult	-0.425274	0.0724206	1.24893e-09	2.25182e-05	0.314798	0.11028	0.00442371	0.011811	-0.08128	0.181319	0.654503	0.827944	Yes	Yes	No
Gene	ENSG00000146242.9_3	ENSG00000146242.9_3	Primary	VAR_6_83073446_A_G	Arteria	0.370802	0.0509471	3.82072e-13	6.88876e-09	0.452641	0.097595	4.97767e-06	3.71779e-05	0.14211	0.100231	0.156749	0.251049	Yes	Yes	No
Gene	ENSG00000146242.9_3	ENSG00000146242.9_3	Primary	VAR_6_83073446_A_G	Aorta	0.459504	0.0546677	1.16465e-16	2.09987e-12	0.615414	0.0948603	5.47903e-10	1.1381e-08	0.153549	0.0933207	0.100316	0.172933	Yes	Yes	No
Gene	ENSG00000146242.9_3	ENSG00000146242.9_3	Primary	VAR_6_83073446_A_G	smooth muscle	0.57029	0.092119	5.93775e-10	1.07058e-05	0.427673	0.105757	7.08681e-05	0.000502895	0.244181	0.168633	0.148921	0.293967	Yes	Yes	No
Gene	ENSG00000146242.9_3	ENSG00000146242.9_3	Conditional 1	VAR_6_83073446_A_G	Adult	-0.425274	0.0724206	1.24893e-09	2.25182e-05	0.314798	0.11028	0.00442371	0.011811	-0.08128	0.181319	0.654503	0.827944	Yes	Yes	No
Gene	ENSG00000146242.9_3	ENSG00000146242.9_3	Conditional 1	VAR_6_83073446_A_G	Arteria	0.370802	0.0509471	3.82072e-13	6.88876e-09	0.452641	0.097595	4.97767e-06	3.71779e-05	0.14211	0.100231	0.156749	0.251049	Yes	Yes	No
Gene	ENSG00000146242.9_3	ENSG00000146242.9_3	Conditional 1	VAR_6_83073446_A_G	Aorta	0.459504	0.0546677	1.16465e-16	2.09987e-12	0.615414	0.0948603	5.47903e-10	1.1381e-08	0.153549	0.0933207	0.100316	0.172933	Yes	Yes	No
Gene	ENSG00000146242.9_3	ENSG00000146242.9_3	Conditional 1	VAR_6_83073446_A_G	smooth muscle	0.57029	0.092119	5.93775e-10	1.07058e-05	0.427673	0.105757	7.08681e-05	0.000502895	0.244181	0.168633	0.148921	0.293967	Yes	Yes	No
[truncated: 4,554 more rows]
