# Supplementary material for: Fine mapping spatiotemporal mechanisms of genetic variants underlying cardiac traits and disease
Source: Nat Commun. 2023 Feb 28;14:1132. doi: 10.1038/s41467-023-36638-2 (PMC9975214; doi:10.1038/s41467-023-36638-2)
Supplement: Supplementary file 8 — Supplementary Data 5 [file 41467_2023_36638_MOESM8_ESM.xlsx]

## Sheet: Supplementary Data 5
Phenotype	Cell type (eQTL)	Cell type (snATAC)	Estimate	Confidence interval (2.5%)	Confidence interval (97.5%)	P-value (t-test)
Gene	cardiac muscle	Ventricular Cardiomyocyte	0.48638	0.364481	0.60828	4.76354e-14
Gene	cardiac muscle	Atrial Cardiomyocyte	0.369973	0.246627	0.493319	8.35768e-09
Gene	cardiac muscle	Smooth Muscle	-0.0881517	-0.181065	0.004762	0.0628857
Gene	cardiac muscle	Macrophage	-0.353822	-0.436372	-0.271271	8.13127e-16
Gene	cardiac muscle	Lymphocyte	0.0566487	-0.0770494	0.190347	0.405273
Gene	cardiac muscle	Endothelial	-0.0103302	-0.104117	0.0834562	0.828642
Gene	cardiac muscle	Fibroblast	-0.255329	-0.334412	-0.176246	6.42362e-10
Gene	cardiac muscle	Nervous	-0.0668172	-0.177951	0.0443169	0.237854
Gene	cardiac muscle	Adipocyte	-0.138552	-0.237823	-0.0392814	0.00635713
Gene	smooth muscle	Ventricular Cardiomyocyte	-0.0113798	-0.132248	0.109489	0.853211
Gene	smooth muscle	Atrial Cardiomyocyte	-0.101884	-0.211014	0.00724552	0.0671805
Gene	smooth muscle	Smooth Muscle	0.126562	0.0246841	0.22844	0.0150441
Gene	smooth muscle	Macrophage	-0.073928	-0.184557	0.0367007	0.189622
Gene	smooth muscle	Lymphocyte	0.179989	0.0439729	0.316005	0.00964192
Gene	smooth muscle	Endothelial	0.0503484	-0.0486675	0.149364	0.317986
Gene	smooth muscle	Fibroblast	0.0697218	-0.0254213	0.164865	0.150416
Gene	smooth muscle	Nervous	-0.101776	-0.210831	0.00728022	0.0672866
Gene	smooth muscle	Adipocyte	-0.137653	-0.237175	-0.0381321	0.00684395
Gene	endocardial	Ventricular Cardiomyocyte	-0.05977	-0.366926	0.247386	0.698153
Gene	endocardial	Atrial Cardiomyocyte	-0.0667322	-0.368246	0.234781	0.65921
Gene	endocardial	Smooth Muscle	0.0666892	-0.177395	0.310774	0.586327
Gene	endocardial	Macrophage	-0.0954407	-0.34029	0.149408	0.438178
Gene	endocardial	Lymphocyte	0.124012	-0.225582	0.473605	0.480273
Gene	endocardial	Endothelial	-0.0281487	-0.290282	0.233984	0.830459
Gene	endocardial	Fibroblast	0.107307	-0.157961	0.372576	0.421164
Gene	endocardial	Nervous	0.172982	-0.138338	0.484302	0.270429
Gene	endocardial	Adipocyte	-0.220899	-0.451957	0.0101596	0.0605847
Gene	immune	Ventricular Cardiomyocyte	-0.0614098	-0.222927	0.100108	0.454373
Gene	immune	Atrial Cardiomyocyte	-0.217699	-0.359121	-0.076278	0.0027144
Gene	immune	Smooth Muscle	0.166846	0.0370406	0.296652	0.0120137
Gene	immune	Macrophage	-0.000630894	-0.144019	0.142757	0.993087
Gene	immune	Lymphocyte	0.135678	-0.0446522	0.316008	0.139514
Gene	immune	Endothelial	0.111525	-0.0181163	0.241167	0.0913928
Gene	immune	Fibroblast	0.103272	-0.0220393	0.228583	0.10574
Gene	immune	Nervous	-0.0779558	-0.22376	0.0678482	0.293083
Gene	immune	Adipocyte	-0.159625	-0.288321	-0.0309292	0.0153079
Gene	endothelial	Ventricular Cardiomyocyte	0.450718	-1.04843	1.94987	0.500128
Gene	endothelial	Atrial Cardiomyocyte	0.194945	-1.05659	1.44648	0.723516
Gene	endothelial	Smooth Muscle	0.33139	-0.446484	1.10926	0.347299
Gene	endothelial	Macrophage	-0.282857	-0.668216	0.102502	0.126205
Gene	endothelial	Lymphocyte	-0.325644	-1.18789	0.536603	0.40149
Gene	endothelial	Endothelial	-0.184091	-0.784151	0.415969	0.491718
Gene	endothelial	Fibroblast	0.165059	-0.639987	0.970104	0.642607
Gene	endothelial	Nervous	-0.018025	-0.96628	0.93023	0.965404
Gene	endothelial	Adipocyte	-0.331494	-0.882498	0.219509	0.197848
Gene	fibroblast	Ventricular Cardiomyocyte	-0.216247	-0.394965	-0.0375283	0.0181027
Gene	fibroblast	Atrial Cardiomyocyte	-0.243595	-0.41757	-0.0696196	0.00642571
Gene	fibroblast	Smooth Muscle	0.01945	-0.128038	0.166938	0.794584
Gene	fibroblast	Macrophage	0.118854	-0.0668139	0.304522	0.207618
Gene	fibroblast	Lymphocyte	0.383619	0.14089	0.626348	0.00218143
Gene	fibroblast	Endothelial	0.171629	-0.00374808	0.347005	0.0550259
Gene	fibroblast	Fibroblast	-0.0309379	-0.166101	0.104225	0.65142
Gene	fibroblast	Nervous	-0.222658	-0.41096	-0.0343559	0.0208422
Gene	fibroblast	Adipocyte	0.0198855	-0.160457	0.200228	0.827657
Gene	cardiac neuron	Ventricular Cardiomyocyte	-0.124381	-0.339658	0.0908965	0.254114
Gene	cardiac neuron	Atrial Cardiomyocyte	-0.097681	-0.321838	0.126476	0.388983
Gene	cardiac neuron	Smooth Muscle	-0.00872255	-0.20193	0.184485	0.928741
Gene	cardiac neuron	Macrophage	-0.0107247	-0.246799	0.22535	0.928295
Gene	cardiac neuron	Lymphocyte	0.0415065	-0.202029	0.285042	0.735733
Gene	cardiac neuron	Endothelial	0.189404	-0.0317767	0.410584	0.0923584
Gene	cardiac neuron	Fibroblast	-0.0755671	-0.243844	0.0927099	0.37474
Gene	cardiac neuron	Nervous	0.163554	-0.0904574	0.417566	0.204149
Gene	cardiac neuron	Adipocyte	-0.0773885	-0.286918	0.132141	0.465044
Gene	myofibroblast	Ventricular Cardiomyocyte	0.113235	-6.27009	6.49656	0.858866
Gene	myofibroblast	Atrial Cardiomyocyte	0.123817	-6.14214	6.38978	0.843396
Gene	myofibroblast	Smooth Muscle	-0.592431	-3.55709	2.37222	0.23885
Gene	myofibroblast	Macrophage	0.839833	-26.5489	28.2285	0.763481
Gene	myofibroblast	Lymphocyte	0.968443	-14.3376	16.2745	0.568918
Gene	myofibroblast	Endothelial	-0.269889	-1.81586	1.27608	0.269629
Gene	myofibroblast	Fibroblast	-0.794645	-6.3998	4.81051	0.322624
Gene	myofibroblast	Nervous	-0.484342	-0.944849	-0.0238355	0.0475488
Gene	myofibroblast	Adipocyte	0.0959796	-6.82171	7.01367	0.88891
Isoform	cardiac muscle	Ventricular Cardiomyocyte	0.48638	0.364481	0.60828	4.76354e-14
Isoform	cardiac muscle	Atrial Cardiomyocyte	0.369973	0.246627	0.493319	8.35768e-09
Isoform	cardiac muscle	Smooth Muscle	-0.0881517	-0.181065	0.004762	0.0628857
Isoform	cardiac muscle	Macrophage	-0.353822	-0.436372	-0.271271	8.13127e-16
Isoform	cardiac muscle	Lymphocyte	0.0566487	-0.0770494	0.190347	0.405273
Isoform	cardiac muscle	Endothelial	-0.0103302	-0.104117	0.0834562	0.828642
Isoform	cardiac muscle	Fibroblast	-0.255329	-0.334412	-0.176246	6.42362e-10
Isoform	cardiac muscle	Nervous	-0.0668172	-0.177951	0.0443169	0.237854
Isoform	cardiac muscle	Adipocyte	-0.138552	-0.237823	-0.0392814	0.00635713
Isoform	smooth muscle	Ventricular Cardiomyocyte	-0.0113798	-0.132248	0.109489	0.853211
Isoform	smooth muscle	Atrial Cardiomyocyte	-0.101884	-0.211014	0.00724552	0.0671805
Isoform	smooth muscle	Smooth Muscle	0.126562	0.0246841	0.22844	0.0150441
Isoform	smooth muscle	Macrophage	-0.073928	-0.184557	0.0367007	0.189622
Isoform	smooth muscle	Lymphocyte	0.179989	0.0439729	0.316005	0.00964192
Isoform	smooth muscle	Endothelial	0.0503484	-0.0486675	0.149364	0.317986
Isoform	smooth muscle	Fibroblast	0.0697218	-0.0254213	0.164865	0.150416
Isoform	smooth muscle	Nervous	-0.101776	-0.210831	0.00728022	0.0672866
Isoform	smooth muscle	Adipocyte	-0.137653	-0.237175	-0.0381321	0.00684395
Isoform	endocardial	Ventricular Cardiomyocyte	-0.05977	-0.366926	0.247386	0.698153
Isoform	endocardial	Atrial Cardiomyocyte	-0.0667322	-0.368246	0.234781	0.65921
Isoform	endocardial	Smooth Muscle	0.0666892	-0.177395	0.310774	0.586327
Isoform	endocardial	Macrophage	-0.0954407	-0.34029	0.149408	0.438178
Isoform	endocardial	Lymphocyte	0.124012	-0.225582	0.473605	0.480273
Isoform	endocardial	Endothelial	-0.0281487	-0.290282	0.233984	0.830459
Isoform	endocardial	Fibroblast	0.107307	-0.157961	0.372576	0.421164
Isoform	endocardial	Nervous	0.172982	-0.138338	0.484302	0.270429
Isoform	endocardial	Adipocyte	-0.220899	-0.451957	0.0101596	0.0605847
Isoform	immune	Ventricular Cardiomyocyte	-0.0614098	-0.222927	0.100108	0.454373
Isoform	immune	Atrial Cardiomyocyte	-0.217699	-0.359121	-0.076278	0.0027144
Isoform	immune	Smooth Muscle	0.166846	0.0370406	0.296652	0.0120137
Isoform	immune	Macrophage	-0.000630894	-0.144019	0.142757	0.993087
Isoform	immune	Lymphocyte	0.135678	-0.0446522	0.316008	0.139514
Isoform	immune	Endothelial	0.111525	-0.0181163	0.241167	0.0913928
Isoform	immune	Fibroblast	0.103272	-0.0220393	0.228583	0.10574
Isoform	immune	Nervous	-0.0779558	-0.22376	0.0678482	0.293083
Isoform	immune	Adipocyte	-0.159625	-0.288321	-0.0309292	0.0153079
Isoform	endothelial	Ventricular Cardiomyocyte	0.450718	-1.04843	1.94987	0.500128
Isoform	endothelial	Atrial Cardiomyocyte	0.194945	-1.05659	1.44648	0.723516
Isoform	endothelial	Smooth Muscle	0.33139	-0.446484	1.10926	0.347299
Isoform	endothelial	Macrophage	-0.282857	-0.668216	0.102502	0.126205
Isoform	endothelial	Lymphocyte	-0.325644	-1.18789	0.536603	0.40149
Isoform	endothelial	Endothelial	-0.184091	-0.784151	0.415969	0.491718
Isoform	endothelial	Fibroblast	0.165059	-0.639987	0.970104	0.642607
Isoform	endothelial	Nervous	-0.018025	-0.96628	0.93023	0.965404
Isoform	endothelial	Adipocyte	-0.331494	-0.882498	0.219509	0.197848
Isoform	fibroblast	Ventricular Cardiomyocyte	-0.216247	-0.394965	-0.0375283	0.0181027
Isoform	fibroblast	Atrial Cardiomyocyte	-0.243595	-0.41757	-0.0696196	0.00642571
Isoform	fibroblast	Smooth Muscle	0.01945	-0.128038	0.166938	0.794584
Isoform	fibroblast	Macrophage	0.118854	-0.0668139	0.304522	0.207618
Isoform	fibroblast	Lymphocyte	0.383619	0.14089	0.626348	0.00218143
Isoform	fibroblast	Endothelial	0.171629	-0.00374808	0.347005	0.0550259
Isoform	fibroblast	Fibroblast	-0.0309379	-0.166101	0.104225	0.65142
Isoform	fibroblast	Nervous	-0.222658	-0.41096	-0.0343559	0.0208422
Isoform	fibroblast	Adipocyte	0.0198855	-0.160457	0.200228	0.827657
Isoform	cardiac neuron	Ventricular Cardiomyocyte	-0.124381	-0.339658	0.0908965	0.254114
Isoform	cardiac neuron	Atrial Cardiomyocyte	-0.097681	-0.321838	0.126476	0.388983
Isoform	cardiac neuron	Smooth Muscle	-0.00872255	-0.20193	0.184485	0.928741
Isoform	cardiac neuron	Macrophage	-0.0107247	-0.246799	0.22535	0.928295
Isoform	cardiac neuron	Lymphocyte	0.0415065	-0.202029	0.285042	0.735733
Isoform	cardiac neuron	Endothelial	0.189404	-0.0317767	0.410584	0.0923584
Isoform	cardiac neuron	Fibroblast	-0.0755671	-0.243844	0.0927099	0.37474
Isoform	cardiac neuron	Nervous	0.163554	-0.0904574	0.417566	0.204149
Isoform	cardiac neuron	Adipocyte	-0.0773885	-0.286918	0.132141	0.465044
Isoform	myofibroblast	Ventricular Cardiomyocyte	0.113235	-6.27009	6.49656	0.858866
Isoform	myofibroblast	Atrial Cardiomyocyte	0.123817	-6.14214	6.38978	0.843396
Isoform	myofibroblast	Smooth Muscle	-0.592431	-3.55709	2.37222	0.23885
Isoform	myofibroblast	Macrophage	0.839833	-26.5489	28.2285	0.763481
Isoform	myofibroblast	Lymphocyte	0.968443	-14.3376	16.2745	0.568918
Isoform	myofibroblast	Endothelial	-0.269889	-1.81586	1.27608	0.269629
Isoform	myofibroblast	Fibroblast	-0.794645	-6.3998	4.81051	0.322624
Isoform	myofibroblast	Nervous	-0.484342	-0.944849	-0.0238355	0.0475488
Isoform	myofibroblast	Adipocyte	0.0959796	-6.82171	7.01367	0.88891
