# Supplementary material for: Fine mapping spatiotemporal mechanisms of genetic variants underlying cardiac traits and disease
Source: Nat Commun. 2023 Feb 28;14:1132. doi: 10.1038/s41467-023-36638-2 (PMC9975214; doi:10.1038/s41467-023-36638-2)
Supplement: Supplementary file 10 — Supplementary Data 7 [file 41467_2023_36638_MOESM10_ESM.xlsx]

## Sheet: Supplementary Data 7
Trait ID	Trait name	Gene ID	Gene name	Transcript ID	Primary or conditional	Phenotype	SNP ID	PPA SNP	PPA, hypothesis 0	PPA, hypothesis 1	PPA, hypothesis 2	PPA, hypothesis 3	PPA, hypothesis 4
continuous-102-both_sexes-irnt	Pulse rate	ENSG00000168958.20_8	MFF	ENST00000409565.5_1	Primary	Isoform	VAR_2_228134155_T_C	0.228475	1.13748e-14	0.598103	5.79797e-15	0.304768	0.0971284
continuous-102-both_sexes-irnt	Pulse rate	ENSG00000168958.20_8	MFF	ENST00000354503.10_1	Primary	Isoform	VAR_2_228134155_T_C	0.342265	7.27948e-17	0.00382765	1.86337e-14	0.979772	0.0164001
continuous-102-both_sexes-irnt	Pulse rate	ENSG00000169031.20_7	COL4A3	ENST00000468753.5_1	Primary	Isoform	VAR_2_228134155_T_C	0.224787	6.45432e-15	0.339377	1.23424e-14	0.648969	0.0116539
continuous-102-both_sexes-irnt	Pulse rate	ENSG00000128585.18_6	MKLN1	ENST00000458153.5_1	Primary	Isoform	VAR_7_130973495_C_T	0.998285	6.94176e-34	0.145989	4.03864e-33	0.849342	0.00466879
continuous-102-both_sexes-irnt	Pulse rate	ENSG00000081377.17_7	CDC14B	ENST00000412285.6_2	Primary	Isoform	VAR_9_99255608_G_A	0.0991863	1.58997e-05	0.0781821	1.98918e-05	0.0969874	0.824795
continuous-102-both_sexes-irnt	Pulse rate	ENSG00000264490.3_6	BX640514.1	ENSG00000264490.3_6	Primary	Gene	VAR_20_61164022_T_C	0.0971976	6.65089e-09	0.370643	7.14071e-09	0.397708	0.231649
continuous-102-both_sexes-irnt	Pulse rate	ENSG00000169184.6_6	MN1	ENSG00000169184.6_6	Primary	Gene	VAR_22_28181399_C_T	1	4.89272e-16	0.00982047	3.82051e-16	0.00668488	0.983495
continuous-102-both_sexes-irnt	Pulse rate	ENSG00000003436.16_7	TFPI	ENSG00000003436.16_7	Primary	Gene	VAR_2_188190475_G_A	0.306311	6.7444e-35	1.13952e-05	5.91858e-30	0.999988	8.46171e-07
continuous-102-both_sexes-irnt	Pulse rate	ENSG00000003756.17_8	RBM5	ENST00000469838.5_1	Primary	Isoform	VAR_3_49894030_T_C	0.230254	4.98596e-34	0.0590697	7.48099e-33	0.886234	0.0546962
continuous-102-both_sexes-irnt	Pulse rate	ENSG00000003756.17_8	RBM5	ENST00000469838.5_1	Conditional 1	Isoform	VAR_3_49894030_T_C	0.254603	5.62142e-35	0.00665982	8.38185e-33	0.993016	0.000324042
continuous-102-both_sexes-irnt	Pulse rate	ENSG00000004534.15_5	RBM6	ENSG00000004534.15_5	Primary	Gene	VAR_3_50069452_G_T	0.170212	4.32832e-78	5.12785e-46	8.4408e-33	1	2.30442e-28
continuous-102-both_sexes-irnt	Pulse rate	ENSG00000141101.13_5	NOB1	ENSG00000141101.13_5	Primary	Gene	VAR_16_69884619_A_T	0.326865	6.75981e-12	1.87196e-06	3.61106e-06	0.999993	1.09092e-06
continuous-102-both_sexes-irnt	Pulse rate	ENSG00000169609.14_5	C15orf40	ENST00000304177.10_3	Conditional 1	Isoform	VAR_15_83920383_T_C	0.529724	3.22922e-05	0.294012	7.07729e-05	0.644308	0.0615766
continuous-102-both_sexes-irnt	Pulse rate	ENSG00000169609.14_5	C15orf40	ENST00000451195.7_2	Primary	Isoform	VAR_15_83660801_C_G	1	4.46565e-51	4.06586e-47	0.000109821	0.99989	5.98941e-07
continuous-102-both_sexes-irnt	Pulse rate	ENSG00000169609.14_5	C15orf40	ENST00000304177.10_3	Primary	Isoform	VAR_15_83664191_C_G	0.298967	1.14149e-48	1.0393e-44	7.22376e-06	0.0648353	0.935157
continuous-102-both_sexes-irnt	Pulse rate	ENSG00000169609.14_5	C15orf40	ENSG00000169609.14_5	Conditional 1	Gene	VAR_15_83646331_T_C	0.291588	1.7554e-05	0.159825	6.59305e-06	0.0592472	0.780904
continuous-102-both_sexes-irnt	Pulse rate	ENSG00000169609.14_5	C15orf40	ENST00000451195.7_2	Conditional 1	Isoform	VAR_15_83663882_A_G	0.342374	2.18501e-05	0.19894	7.68036e-05	0.699176	0.101786
continuous-102-both_sexes-irnt	Pulse rate	ENSG00000129250.12_4	KIF1C	ENSG00000129250.12_4	Primary	Gene	VAR_17_4941100_T_A	0.326452	0.00121995	0.745044	0.000366621	0.223871	0.0294985
continuous-102-both_sexes-irnt	Pulse rate	ENSG00000129460.16_7	NGDN	ENSG00000129460.16_7	Primary	Gene	VAR_14_23865885_G_A	0.669905	2.12081e-155	0.245733	6.4463e-155	0.746909	0.00735735
continuous-102-both_sexes-irnt	Pulse rate	ENSG00000169894.13	MUC3A	ENSG00000169894.13	Primary	Gene	VAR_7_100493359_G_A	0.213402	1.05271e-98	0.574976	7.36482e-99	0.402235	0.0227893
continuous-102-both_sexes-irnt	Pulse rate	ENSG00000169946.14_7	ZFPM2	ENSG00000169946.14_7	Conditional 1	Gene	VAR_8_106674812_T_C	0.740315	0.00253333	0.643378	0.0013105	0.332801	0.0199773
continuous-102-both_sexes-irnt	Pulse rate	ENSG00000169946.14_7	ZFPM2	ENSG00000169946.14_7	Primary	Gene	VAR_8_106321126_G_C	0.488777	4.20002e-05	0.0106666	0.00386877	0.98253	0.00289219
continuous-102-both_sexes-irnt	Pulse rate	ENSG00000006453.14_6	BAIAP2L1	ENSG00000006453.14_6	Primary	Gene	VAR_7_97915635_T_G	0.1847	1.24914e-09	3.88656e-07	0.00320361	0.996767	2.87769e-05
continuous-102-both_sexes-irnt	Pulse rate	ENSG00000006453.14_6	BAIAP2L1	ENST00000005260.9_3	Primary	Isoform	VAR_7_97926375_A_G	0.0721165	0.000149422	0.0464911	0.00304734	0.948142	0.0021703
continuous-102-both_sexes-irnt	Pulse rate	ENSG00000006453.14_6	BAIAP2L1	ENSG00000006453.14_6	Conditional 1	Gene	VAR_7_97907452_G_A	0.101085	0.000339894	0.105754	0.00283769	0.882906	0.00816208
continuous-102-both_sexes-irnt	Pulse rate	ENSG00000086015.22_5	MAST2	ENST00000372009.3_2	Primary	Isoform	VAR_1_46402849_C_T	0.180145	2.77047e-25	2.30832e-15	1.20021e-10	1	4.12994e-13
continuous-102-both_sexes-irnt	Pulse rate	ENSG00000230795.3_3	HLA-K	ENSG00000230795.3_3	Primary	Gene	VAR_6_29910286_C_T	0.28879	5.69765e-42	2.06418e-37	2.75868e-05	0.99943	0.000542356
continuous-102-both_sexes-irnt	Pulse rate	ENSG00000142655.13_4	PEX14	ENSG00000142655.13_4	Primary	Gene	VAR_1_10703628_C_T	0.999119	3.81878e-06	0.748535	5.56779e-07	0.108994	0.142467
continuous-102-both_sexes-irnt	Pulse rate	ENSG00000006704.10_6	GTF2IRD1	ENSG00000006704.10_6	Primary	Gene	VAR_7_73903884_C_G	0.308801	0.00197906	0.00558133	0.00774035	0.0208655	0.963834
continuous-102-both_sexes-irnt	Pulse rate	ENSG00000007541.17_5	PIGQ	ENST00000026218.9_2	Primary	Isoform	VAR_16_633764_G_A	0.309678	8.09319e-50	1.68607e-47	0.000202861	0.041304	0.958493
continuous-102-both_sexes-irnt	Pulse rate	ENSG00000007541.17_5	PIGQ	ENSG00000007541.17_5	Conditional 1	Gene	VAR_16_682566_T_C	0.0459887	0.00263926	0.549842	0.00205131	0.427335	0.0181321
continuous-102-both_sexes-irnt	Pulse rate	ENSG00000007541.17_5	PIGQ	ENSG00000007541.17_5	Primary	Gene	VAR_16_545996_C_T	0.0581674	0.00194122	0.404419	0.00269598	0.56163	0.0293139
continuous-102-both_sexes-irnt	Pulse rate	ENSG00000007541.17_5	PIGQ	ENST00000470411.2_1	Primary	Isoform	VAR_16_647006_G_A	0.0609684	2.78754e-05	0.00580734	0.00256681	0.534291	0.457307
continuous-102-both_sexes-irnt	Pulse rate	ENSG00000007541.17_5	PIGQ	ENST00000321878.10_3	Primary	Isoform	VAR_16_633764_G_A	0.253208	1.46168e-33	3.04515e-31	0.000196135	0.0399012	0.959903
continuous-102-both_sexes-irnt	Pulse rate	ENSG00000007541.17_5	PIGQ	ENST00000321878.10_3	Conditional 1	Isoform	VAR_16_708071_G_C	0.113804	0.000634758	0.13224	0.00401297	0.836004	0.0271078
continuous-102-both_sexes-irnt	Pulse rate	ENSG00000130202.10_5	NECTIN2	ENSG00000130202.10_5	Primary	Gene	VAR_19_45381917_C_T	1	6.69932e-43	8.23279e-28	8.13737e-16	1	2.42888e-18
continuous-102-both_sexes-irnt	Pulse rate	ENSG00000231074.9_8	HCG18	ENST00000666294.1_2	Primary	Isoform	VAR_6_29941943_C_T	0.1011	1.53913e-09	1.92466e-05	7.99603e-05	0.999891	9.75384e-06
continuous-102-both_sexes-irnt	Pulse rate	ENSG00000007866.21_11	TEAD3	ENSG00000007866.21_11	Primary	Gene	VAR_6_35445516_A_G	0.274788	0.000322468	0.119172	0.00232604	0.8596	0.0185795
continuous-102-both_sexes-irnt	Pulse rate	ENSG00000007866.21_11	TEAD3	ENST00000338863.12_9	Primary	Isoform	VAR_6_35448189_T_C	0.286601	0.000803834	0.297067	0.00034969	0.128659	0.57312
continuous-102-both_sexes-irnt	Pulse rate	ENSG00000130203.10_5	APOE	ENSG00000130203.10_5	Primary	Gene	VAR_19_45412079_C_T	0.9999	1.46989e-19	0.000180634	8.13583e-16	0.99981	9.06758e-06
continuous-102-both_sexes-irnt	Pulse rate	ENSG00000174370.10_5	C11orf45	ENSG00000174370.10_5	Primary	Gene	VAR_11_128764922_G_A	0.99704	2.53628e-34	5.3303e-09	4.75824e-26	1	7.37778e-09
continuous-102-both_sexes-irnt	Pulse rate	ENSG00000170634.13_5	ACYP2	ENST00000607452.6_3	Conditional 2	Isoform	VAR_2_53993487_G_A	0.217108	0.000435511	0.237228	0.000864028	0.470355	0.291117
continuous-102-both_sexes-irnt	Pulse rate	ENSG00000130204.13_8	TOMM40	ENSG00000130204.13_8	Primary	Gene	VAR_19_45412079_C_T	0.999865	2.59099e-26	3.18406e-11	8.13737e-16	1	1.83417e-11
continuous-102-both_sexes-irnt	Pulse rate	ENSG00000130204.13_8	TOMM40	ENSG00000130204.13_8	Conditional 1	Gene	VAR_19_45412079_C_T	0.999983	1.01561e-16	0.124808	5.07689e-16	0.623647	0.251545
continuous-102-both_sexes-irnt	Pulse rate	ENSG00000170634.13_5	ACYP2	ENST00000607452.6_3	Primary	Isoform	VAR_2_53924423_T_C	0.473078	7.64363e-24	4.16358e-21	0.00183244	0.99815	1.77205e-05
continuous-102-both_sexes-irnt	Pulse rate	ENSG00000009950.16_7	MLXIPL	ENSG00000009950.16_7	Primary	Gene	VAR_7_73039406_C_G	0.342557	1.65901e-11	1.43231e-06	1.97504e-07	0.0160675	0.983931
continuous-102-both_sexes-irnt	Pulse rate	ENSG00000170727.7	BOP1	ENSG00000170727.7	Primary	Gene	VAR_8_145042001_A_G	0.966592	2.47787e-18	0.0230592	1.04856e-16	0.975792	0.00114907
continuous-102-both_sexes-irnt	Pulse rate	ENSG00000010704.18_5	HFE	ENSG00000010704.18_5	Primary	Gene	VAR_6_25657845_G_A	0.31162	2.57161e-05	0.0481475	0.000506754	0.948781	0.00253951
continuous-102-both_sexes-irnt	Pulse rate	ENSG00000234127.9_9	TRIM26	ENST00000454678.7_3	Conditional 2	Isoform	VAR_6_29882909_C_T	0.032022	6.71388e-06	0.241634	2.04068e-05	0.734419	0.0239197
continuous-102-both_sexes-irnt	Pulse rate	ENSG00000234127.9_9	TRIM26	ENSG00000234127.9_9	Primary	Gene	VAR_6_30162458_C_G	0.250328	4.1648e-18	1.49892e-13	2.77846e-05	0.999972	1.64816e-07
continuous-102-both_sexes-irnt	Pulse rate	ENSG00000234127.9_9	TRIM26	ENST00000454678.7_3	Primary	Isoform	VAR_6_30274883_G_C	0.21332	1.26516e-13	4.55331e-09	2.2416e-05	0.806561	0.193417
continuous-102-both_sexes-irnt	Pulse rate	ENSG00000130208.9_4	APOC1	ENSG00000130208.9_4	Conditional 2	Gene	VAR_19_45412079_C_T	0.999938	2.74374e-16	0.337177	5.15807e-16	0.633846	0.0289768
continuous-102-both_sexes-irnt	Pulse rate	ENSG00000171109.19_5	MFN1	ENST00000471841.6_2	Primary	Isoform	VAR_3_179173224_A_T	0.609725	1.63174e-25	0.00430964	3.69384e-24	0.0966602	0.89903
continuous-102-both_sexes-irnt	Pulse rate	ENSG00000234127.9_9	TRIM26	ENST00000437089.5_2	Primary	Isoform	VAR_6_30170525_C_T	0.096972	5.47387e-15	1.97006e-10	2.77844e-05	0.999964	7.75813e-06
continuous-102-both_sexes-irnt	Pulse rate	ENSG00000130208.9_4	APOC1	ENSG00000130208.9_4	Primary	Gene	VAR_19_45412079_C_T	0.99994	5.3871e-16	0.66202	2.28614e-16	0.280887	0.0570935
continuous-102-both_sexes-irnt	Pulse rate	ENSG00000130208.9_4	APOC1	ENSG00000130208.9_4	Conditional 1	Gene	VAR_19_45412079_C_T	0.999935	4.27246e-16	0.525042	3.52551e-16	0.433208	0.0417502
continuous-102-both_sexes-irnt	Pulse rate	ENSG00000234638.1_7	AC053503.3	ENSG00000234638.1_7	Conditional 1	Gene	VAR_2_220299541_G_T	1	4.20771e-30	0.639157	2.25036e-30	0.341814	0.0190285
continuous-102-both_sexes-irnt	Pulse rate	ENSG00000130300.9_5	PLVAP	ENSG00000130300.9_5	Conditional 1	Gene	VAR_19_17464411_G_A	0.998536	9.53289e-07	0.00492841	0.000143253	0.740351	0.254577
continuous-102-both_sexes-irnt	Pulse rate	ENSG00000130300.9_5	PLVAP	ENSG00000130300.9_5	Primary	Gene	VAR_19_17469382_A_G	0.272763	9.69054e-17	5.00991e-13	0.000175552	0.907496	0.0923287
continuous-102-both_sexes-irnt	Pulse rate	ENSG00000130402.12_6	ACTN4	ENSG00000130402.12_6	Primary	Gene	VAR_19_39182565_C_T	0.281913	1.47998e-21	0.177966	6.19754e-22	0.0737765	0.748257
continuous-102-both_sexes-irnt	Pulse rate	ENSG00000130402.12_6	ACTN4	ENST00000495553.1_1	Primary	Isoform	VAR_19_39182565_C_T	0.141622	1.58956e-22	0.0191143	1.13523e-21	0.135665	0.845221
continuous-102-both_sexes-irnt	Pulse rate	ENSG00000234745.11_5	HLA-B	ENST00000640615.1_2	Conditional 1	Isoform	VAR_6_31324892_G_C	0.999971	1.26428e-19	5.46712e-17	0.0023071	0.997656	3.69884e-05
continuous-102-both_sexes-irnt	Pulse rate	ENSG00000143493.13_6	INTS7	ENST00000366994.8_5	Primary	Isoform	VAR_1_212129471_T_G	0.0994555	1.15848e-10	1.63416e-08	0.00298515	0.420512	0.576502
continuous-102-both_sexes-irnt	Pulse rate	ENSG00000012171.20_7	SEMA3B	ENSG00000012171.20_7	Primary	Gene	VAR_3_49894030_T_C	0.340944	6.16052e-33	0.560113	4.64357e-33	0.422175	0.0177117
continuous-102-both_sexes-irnt	Pulse rate	ENSG00000130429.15_10	ARPC1B	ENST00000646101.2_3	Primary	Isoform	VAR_7_98900853_A_G	0.109999	5.53082e-06	0.000336235	0.00106158	0.0636015	0.934995
continuous-102-both_sexes-irnt	Pulse rate	ENSG00000090565.17_8	RAB11FIP3	ENSG00000090565.17_8	Primary	Gene	VAR_16_566945_C_T	0.99709	7.93959e-06	0.00165437	0.000292074	0.0599212	0.938124
continuous-102-both_sexes-irnt	Pulse rate	ENSG00000171953.16_6	ATPAF2	ENST00000462733.5_2	Conditional 2	Isoform	VAR_17_17767165_C_T	0.999999	3.81363e-36	6.13982e-27	6.10973e-10	0.98363	0.0163702
continuous-102-both_sexes-irnt	Pulse rate	ENSG00000090565.17_8	RAB11FIP3	ENST00000434585.5_4	Primary	Isoform	VAR_16_545996_C_T	0.90639	0.000107404	0.0223796	0.00455326	0.948736	0.0242242
continuous-102-both_sexes-irnt	Pulse rate	ENSG00000171953.16_6	ATPAF2	ENST00000462733.5_2	Primary	Isoform	VAR_17_17716531_A_G	0.565024	4.10129e-13	0.000660294	6.20706e-10	0.999316	2.41203e-05
continuous-102-both_sexes-irnt	Pulse rate	ENSG00000171953.16_6	ATPAF2	ENSG00000171953.16_6	Primary	Gene	VAR_17_17716531_A_G	0.668319	4.77171e-11	0.0768229	5.7203e-10	0.920946	0.00223108
continuous-102-both_sexes-irnt	Pulse rate	ENSG00000171953.16_6	ATPAF2	ENST00000462733.5_2	Conditional 1	Isoform	VAR_17_17741669_T_C	0.109304	2.9581e-12	0.00476243	6.17546e-10	0.994227	0.0010103
continuous-102-both_sexes-irnt	Pulse rate	ENSG00000272752.6_4	STAG3L5P-PVRIG2P-PILRB	ENSG00000272752.6_4	Primary	Gene	VAR_7_100456595_G_A	0.68417	2.86413e-116	3.68203e-23	7.77867e-94	1	1.44971e-24
continuous-102-both_sexes-irnt	Pulse rate	ENSG00000171962.18_6	DRC3	ENSG00000171962.18_6	Primary	Gene	VAR_17_17716531_A_G	0.755341	3.99656e-10	0.643432	1.6945e-10	0.272724	0.0838435
continuous-102-both_sexes-irnt	Pulse rate	ENSG00000025156.13_7	HSF2	ENSG00000025156.13_7	Primary	Gene	VAR_6_122236296_C_T	0.905573	2.12674e-67	0.0604069	3.26677e-66	0.927867	0.0117261
continuous-102-both_sexes-irnt	Pulse rate	ENSG00000130758.8_5	MAP3K10	ENSG00000130758.8_5	Primary	Gene	VAR_19_40817719_C_T	0.202503	2.07741e-27	2.0723e-14	1.00247e-13	0.999999	1.36941e-06
continuous-102-both_sexes-irnt	Pulse rate	ENSG00000130758.8_5	MAP3K10	ENSG00000130758.8_5	Conditional 1	Gene	VAR_19_40780325_G_A	0.681312	7.53327e-14	0.751474	2.21558e-14	0.220986	0.0275407
continuous-102-both_sexes-irnt	Pulse rate	ENSG00000130758.8_5	MAP3K10	ENST00000594791.1_1	Primary	Isoform	VAR_19_40828730_G_A	0.173103	9.9665e-18	9.94198e-05	9.0595e-14	0.903625	0.0962758
continuous-102-both_sexes-irnt	Pulse rate	ENSG00000091536.19_7	MYO15A	ENSG00000091536.19_7	Primary	Gene	VAR_17_17716531_A_G	0.668319	5.43041e-10	0.874278	6.23347e-11	0.100331	0.0253907
continuous-102-both_sexes-irnt	Pulse rate	ENSG00000092068.20_7	SLC7A8	ENSG00000092068.20_7	Primary	Gene	VAR_14_23865885_G_A	0.681539	1.10752e-155	0.128326	7.47923e-155	0.866595	0.00507915
continuous-102-both_sexes-irnt	Pulse rate	ENSG00000130956.14_5	HABP4	ENSG00000130956.14_5	Primary	Gene	VAR_9_99097872_A_C	0.754135	2.91199e-06	0.0143189	0.000199125	0.979134	0.00634504
continuous-102-both_sexes-irnt	Pulse rate	ENSG00000130958.13_6	SLC35D2	ENST00000490599.2_3	Primary	Isoform	VAR_9_99187403_A_G	0.223351	1.12423e-05	0.055281	2.51706e-05	0.122948	0.821735
continuous-102-both_sexes-irnt	Pulse rate	ENSG00000130958.13_6	SLC35D2	ENSG00000130958.13_6	Primary	Gene	VAR_9_99258144_T_C	0.189882	5.61172e-07	0.00275941	0.000102784	0.504921	0.492217
continuous-102-both_sexes-irnt	Pulse rate	ENSG00000130958.13_6	SLC35D2	ENSG00000130958.13_6	Conditional 1	Gene	VAR_9_99169419_T_G	0.230242	0.000155017	0.762254	3.36809e-05	0.165545	0.072013
continuous-102-both_sexes-irnt	Pulse rate	ENSG00000092978.11_5	GPATCH2	ENSG00000092978.11_5	Primary	Gene	VAR_1_217737629_C_T	0.357864	2.1881e-07	0.333533	4.28648e-07	0.653376	0.0130901
continuous-102-both_sexes-irnt	Pulse rate	ENSG00000031003.10_5	FAM13B	ENSG00000031003.10_5	Conditional 1	Gene	VAR_5_137419989_C_T	0.137157	1.34729e-27	0.296513	3.13821e-27	0.690648	0.0128386
continuous-102-both_sexes-irnt	Pulse rate	ENSG00000186298.12_6	PPP1CC	ENSG00000186298.12_6	Primary	Gene	VAR_12_110723203_T_C	0.538549	8.96793e-10	0.920672	5.02913e-11	0.0516027	0.0277258
continuous-102-both_sexes-irnt	Pulse rate	ENSG00000031003.10_5	FAM13B	ENSG00000031003.10_5	Primary	Gene	VAR_5_137419989_C_T	0.39499	3.38894e-34	7.45842e-08	1.72588e-28	0.0370204	0.962979
continuous-102-both_sexes-irnt	Pulse rate	ENSG00000131196.17_4	NFATC1	ENST00000592223.5_1	Primary	Isoform	VAR_18_77150335_G_T	0.789991	1.57731e-14	5.37618e-08	2.93388e-07	1	1.43948e-08
continuous-102-both_sexes-irnt	Pulse rate	ENSG00000033327.13_8	GAB2	ENSG00000033327.13_8	Primary	Gene	VAR_11_77937800_G_A	0.165478	8.47508e-05	0.152264	0.000263518	0.473064	0.374325
continuous-102-both_sexes-irnt	Pulse rate	ENSG00000033327.13_8	GAB2	ENSG00000033327.13_8	Conditional 1	Gene	VAR_11_78229612_A_G	0.0983957	4.07123e-06	0.00731438	0.000483563	0.868647	0.123551
continuous-102-both_sexes-irnt	Pulse rate	ENSG00000131373.15_7	HACL1	ENSG00000131373.15_7	Conditional 1	Gene	VAR_3_15528576_A_C	0.141112	9.24405e-08	0.763308	2.57094e-08	0.212265	0.0244268
continuous-102-both_sexes-irnt	Pulse rate	ENSG00000131374.14_7	TBC1D5	ENSG00000131374.14_7	Primary	Gene	VAR_3_18426898_A_C	0.0584501	4.62362e-08	0.0796392	5.3295e-07	0.917975	0.00238544
continuous-102-both_sexes-irnt	Pulse rate	ENSG00000235387.5_8	SPAAR	ENSG00000235387.5_8	Primary	Gene	VAR_9_35908313_A_C	0.557319	2.09915e-17	9.0788e-06	3.85393e-14	0.0156839	0.984307
continuous-102-both_sexes-irnt	Pulse rate	ENSG00000235387.5_8	SPAAR	ENSG00000235387.5_8	Conditional 1	Gene	VAR_9_35909518_G_A	0.625647	7.61986e-13	0.329558	1.4431e-12	0.624092	0.0463498
continuous-102-both_sexes-irnt	Pulse rate	ENSG00000099377.14_6	HSD3B7	ENST00000262520.10_1	Primary	Isoform	VAR_16_30743522_C_T	0.256958	5.24299e-07	0.116774	5.89216e-07	0.130479	0.752746
continuous-102-both_sexes-irnt	Pulse rate	ENSG00000099377.14_6	HSD3B7	ENST00000297679.10_2	Primary	Isoform	VAR_16_30743522_C_T	0.170433	2.50012e-09	0.000556836	5.40622e-07	0.119529	0.879913
continuous-102-both_sexes-irnt	Pulse rate	ENSG00000099377.14_6	HSD3B7	ENSG00000099377.14_6	Primary	Gene	VAR_16_30968589_C_T	0.113771	1.76673e-20	3.93493e-15	4.22888e-06	0.941812	0.0581838
continuous-102-both_sexes-irnt	Pulse rate	ENSG00000172965.17_9	MIR4435-2HG	ENSG00000172965.17_9	Conditional 4	Gene	VAR_2_111932694_G_A	0.115823	3.01877e-05	0.432984	3.48524e-05	0.499822	0.0671294
continuous-102-both_sexes-irnt	Pulse rate	ENSG00000172965.17_9	MIR4435-2HG	ENSG00000172965.17_9	Conditional 1	Gene	VAR_2_111932694_G_A	0.129404	2.57123e-05	0.368793	3.91761e-05	0.561834	0.0693085
continuous-102-both_sexes-irnt	Pulse rate	ENSG00000172965.17_9	MIR4435-2HG	ENSG00000172965.17_9	Conditional 3	Gene	VAR_2_111932694_G_A	0.109593	2.42569e-05	0.347918	4.16073e-05	0.59672	0.0552969
continuous-102-both_sexes-irnt	Pulse rate	ENSG00000172965.17_9	MIR4435-2HG	ENSG00000172965.17_9	Primary	Gene	VAR_2_111932694_G_A	0.123369	1.8907e-05	0.271184	4.9099e-05	0.704204	0.0245446
continuous-102-both_sexes-irnt	Pulse rate	ENSG00000172965.17_9	MIR4435-2HG	ENSG00000172965.17_9	Conditional 2	Gene	VAR_2_111932694_G_A	0.135289	2.64308e-05	0.379098	3.37321e-05	0.483683	0.137159
continuous-102-both_sexes-irnt	Pulse rate	ENSG00000172965.17_9	MIR4435-2HG	ENSG00000172965.17_9	Conditional 5	Gene	VAR_2_111932694_G_A	0.0981896	3.5458e-05	0.508574	3.07367e-05	0.440806	0.0505534
continuous-102-both_sexes-irnt	Pulse rate	ENSG00000236432.8_8	MFF-DT	ENSG00000236432.8_8	Conditional 1	Gene	VAR_2_228134155_T_C	0.260178	7.6573e-15	0.402632	5.05472e-15	0.265452	0.331916
continuous-102-both_sexes-irnt	Pulse rate	ENSG00000068745.15_5	IP6K2	ENST00000328631.10_3	Conditional 2	Isoform	VAR_3_48779715_C_T	0.160881	1.21923e-19	0.568957	6.40649e-20	0.298829	0.132213
continuous-102-both_sexes-irnt	Pulse rate	ENSG00000236753.7_8	MKLN1-AS	ENSG00000236753.7_8	Primary	Gene	VAR_7_130973495_C_T	0.999823	2.15601e-36	0.00045342	4.64361e-33	0.976552	0.0229944
continuous-102-both_sexes-irnt	Pulse rate	ENSG00000237125.10_7	HAND2-AS1	ENST00000502334.5_1	Primary	Isoform	VAR_4_174461562_C_T	0.285592	3.37052e-10	2.64687e-07	0.00127175	0.998704	2.39201e-05
continuous-102-both_sexes-irnt	Pulse rate	ENSG00000237125.10_7	HAND2-AS1	ENST00000507062.5_1	Primary	Isoform	VAR_4_174456843_C_T	0.105738	1.61378e-06	0.0012673	0.00126977	0.99715	0.000310958
continuous-102-both_sexes-irnt	Pulse rate	ENSG00000237125.10_7	HAND2-AS1	ENST00000512099.5_1	Primary	Isoform	VAR_4_174457052_T_C	0.125259	0.000328104	0.25766	0.000679283	0.533233	0.2081
continuous-102-both_sexes-irnt	Pulse rate	ENSG00000237125.10_7	HAND2-AS1	ENST00000647267.1_1	Primary	Isoform	VAR_4_174458142_C_G	0.157056	3.9844e-06	0.00312895	0.00121551	0.954501	0.0411506
continuous-102-both_sexes-irnt	Pulse rate	ENSG00000132563.16_5	REEP2	ENSG00000132563.16_5	Primary	Gene	VAR_5_137419989_C_T	0.231861	9.72957e-37	1.9665e-10	4.94766e-27	1	3.15224e-11
continuous-102-both_sexes-irnt	Pulse rate	ENSG00000237126.8_7	AC073254.1	ENST00000415506.6_2	Primary	Isoform	VAR_2_233422237_A_G	0.0757893	0.000211904	0.0476372	0.000299382	0.0664174	0.885434
continuous-102-both_sexes-irnt	Pulse rate	ENSG00000237126.8_7	AC073254.1	ENSG00000237126.8_7	Primary	Gene	VAR_2_233450937_G_T	0.200129	2.81533e-16	6.32903e-14	0.00442841	0.995533	3.8819e-05
continuous-102-both_sexes-irnt	Pulse rate	ENSG00000237624.1_4	OXCT2P1	ENSG00000237624.1_4	Conditional 3	Gene	VAR_1_39948339_C_T	0.396849	5.19847e-10	0.00535328	8.85412e-08	0.911696	0.0829502
continuous-102-both_sexes-irnt	Pulse rate	ENSG00000237624.1_4	OXCT2P1	ENSG00000237624.1_4	Conditional 2	Gene	VAR_1_39948339_C_T	0.345131	2.22839e-10	0.00229475	9.60301e-08	0.98889	0.00881495
continuous-102-both_sexes-irnt	Pulse rate	ENSG00000237624.1_4	OXCT2P1	ENSG00000237624.1_4	Primary	Gene	VAR_1_40088043_G_A	0.419993	7.9363e-17	8.17264e-10	9.54969e-08	0.983391	0.0166085
continuous-102-both_sexes-irnt	Pulse rate	ENSG00000237624.1_4	OXCT2P1	ENSG00000237624.1_4	Conditional 1	Gene	VAR_1_40088043_G_A	0.268816	9.64206e-15	9.9292e-08	1.38058e-08	0.14131	0.85869
continuous-102-both_sexes-irnt	Pulse rate	ENSG00000100196.11_4	KDELR3	ENST00000409006.3_1	Primary	Isoform	VAR_22_39055684_G_A	0.0459242	1.31337e-28	9.39492e-10	1.39049e-19	0.994651	0.00534871
continuous-102-both_sexes-irnt	Pulse rate	ENSG00000132763.15_4	MMACHC	ENSG00000132763.15_4	Primary	Gene	VAR_1_45770167_G_C	0.976442	6.00911e-11	0.500733	5.6417e-11	0.470088	0.0291785
continuous-102-both_sexes-irnt	Pulse rate	ENSG00000100201.22_7	DDX17	ENST00000403230.2_7	Primary	Isoform	VAR_22_39117469_T_G	0.110848	3.69735e-21	0.0264482	5.77122e-20	0.412271	0.561281
continuous-102-both_sexes-irnt	Pulse rate	ENSG00000100201.22_7	DDX17	ENST00000216019.11_2	Primary	Isoform	VAR_22_39117469_T_G	0.116573	1.59772e-21	0.011429	9.94092e-20	0.710825	0.277746
continuous-102-both_sexes-irnt	Pulse rate	ENSG00000132763.15_4	MMACHC	ENST00000616135.1_2	Primary	Isoform	VAR_1_45770167_G_C	0.976442	9.39774e-11	0.783105	2.05581e-11	0.171263	0.0456328
continuous-102-both_sexes-irnt	Pulse rate	ENSG00000100201.22_7	DDX17	ENST00000431312.2_2	Primary	Isoform	VAR_22_39055684_G_A	0.0617604	5.01722e-22	0.00358896	1.13004e-19	0.808164	0.188248
continuous-102-both_sexes-irnt	Pulse rate	ENSG00000132763.15_4	MMACHC	ENSG00000132763.15_4	Conditional 1	Gene	VAR_1_45770167_G_C	0.917442	3.17431e-11	0.264512	8.61093e-11	0.717523	0.017965
continuous-102-both_sexes-irnt	Pulse rate	ENSG00000237945.7_7	LINC00649	ENSG00000237945.7_7	Conditional 3	Gene	VAR_21_35377591_C_T	0.369957	3.84364e-11	0.686261	1.53552e-11	0.274119	0.0396196
continuous-102-both_sexes-irnt	Pulse rate	ENSG00000132780.17_7	NASP	ENSG00000132780.17_7	Primary	Gene	VAR_1_45770167_G_C	0.977118	5.53959e-11	0.461585	5.78216e-11	0.48174	0.0566745
continuous-102-both_sexes-irnt	Pulse rate	ENSG00000048405.10_8	ZNF800	ENSG00000048405.10_8	Primary	Gene	VAR_7_126970005_A_G	0.109911	0.000239728	0.444168	0.000208422	0.385995	0.169389
continuous-102-both_sexes-irnt	Pulse rate	ENSG00000237945.7_7	LINC00649	ENSG00000237945.7_7	Conditional 1	Gene	VAR_21_35377591_C_T	0.353151	3.12241e-11	0.55749	2.33579e-11	0.417018	0.0254912
continuous-102-both_sexes-irnt	Pulse rate	ENSG00000100246.13_6	DNAL4	ENSG00000100246.13_6	Conditional 1	Gene	VAR_22_39117469_T_G	0.11195	1.18316e-19	0.846346	1.78041e-20	0.127331	0.0263227
continuous-102-both_sexes-irnt	Pulse rate	ENSG00000100246.13_6	DNAL4	ENSG00000100246.13_6	Primary	Gene	VAR_22_39117469_T_G	0.111637	1.16704e-21	0.00834818	1.38592e-19	0.991391	0.000260369
continuous-102-both_sexes-irnt	Pulse rate	ENSG00000145743.17_5	FBXL17	ENSG00000145743.17_5	Primary	Gene	VAR_5_107633976_C_T	0.068741	4.96662e-09	0.367071	8.34838e-09	0.616992	0.0159371
continuous-102-both_sexes-irnt	Pulse rate	ENSG00000133030.21_7	MPRIP	ENST00000395811.9_2	Primary	Isoform	VAR_17_17095644_T_C	0.0617566	4.44346e-48	2.214e-35	2.00698e-13	1	1.21386e-14
continuous-102-both_sexes-irnt	Pulse rate	ENSG00000133030.21_7	MPRIP	ENSG00000133030.21_7	Primary	Gene	VAR_17_16975002_T_G	0.0745874	4.5428e-32	2.2635e-19	2.00698e-13	1	1.27956e-14
continuous-102-both_sexes-irnt	Pulse rate	ENSG00000133030.21_7	MPRIP	ENST00000395811.9_2	Conditional 1	Isoform	VAR_17_17121624_T_C	0.127226	1.34923e-14	0.067227	1.86572e-13	0.929609	0.0031638
continuous-102-both_sexes-irnt	Pulse rate	ENSG00000133030.21_7	MPRIP	ENST00000341712.8_1	Primary	Isoform	VAR_17_17121624_T_C	0.152114	9.83177e-14	0.489878	8.26844e-14	0.411885	0.0982361
continuous-102-both_sexes-irnt	Pulse rate	ENSG00000133059.17_5	DSTYK	ENSG00000133059.17_5	Primary	Gene	VAR_1_205070573_G_A	0.247431	5.17223e-08	0.0234398	2.15249e-06	0.975476	0.00108173
continuous-102-both_sexes-irnt	Pulse rate	ENSG00000173457.11_6	PPP1R14B	ENSG00000173457.11_6	Primary	Gene	VAR_11_64012910_A_G	0.564787	2.92482e-17	8.36542e-15	0.00348411	0.996508	7.96896e-06
continuous-102-both_sexes-irnt	Pulse rate	ENSG00000173457.11_6	PPP1R14B	ENSG00000173457.11_6	Conditional 1	Gene	VAR_11_64015422_T_C	0.367593	3.52542e-05	0.0100832	0.000211114	0.0594516	0.930219
continuous-102-both_sexes-irnt	Pulse rate	ENSG00000054523.17_5	KIF1B	ENST00000377093.8_1	Primary	Isoform	VAR_1_10703628_C_T	0.955505	2.47803e-08	0.00485729	5.07544e-06	0.994859	0.000278879
continuous-102-both_sexes-irnt	Pulse rate	ENSG00000054523.17_5	KIF1B	ENSG00000054523.17_5	Primary	Gene	VAR_1_10703628_C_T	0.997804	1.6554e-06	0.324482	3.34146e-06	0.654953	0.0205599
continuous-102-both_sexes-irnt	Pulse rate	ENSG00000173531.15_5	MST1	ENSG00000173531.15_5	Conditional 1	Gene	VAR_3_49894030_T_C	0.255272	7.11809e-33	0.843296	1.0681e-33	0.12651	0.0301941
continuous-102-both_sexes-irnt	Pulse rate	ENSG00000133805.15_5	AMPD3	ENSG00000133805.15_5	Primary	Gene	VAR_11_10322744_A_G	0.0949107	0.00490573	0.648815	0.00226408	0.299395	0.0446204
continuous-102-both_sexes-irnt	Pulse rate	ENSG00000133805.15_5	AMPD3	ENSG00000133805.15_5	Conditional 1	Gene	VAR_11_10353717_G_A	0.093171	0.00270146	0.357285	0.00466727	0.617259	0.0180871
continuous-102-both_sexes-irnt	Pulse rate	ENSG00000173588.15_10	CEP83	ENST00000397809.10_3	Primary	Isoform	VAR_12_94683204_G_A	0.405291	0.000106043	0.00306744	0.0332804	0.962677	0.000868986
continuous-102-both_sexes-irnt	Pulse rate	ENSG00000055118.15_5	KCNH2	ENSG00000055118.15_5	Primary	Gene	VAR_7_150653336_T_C	0.116349	0.00624579	0.410342	0.00834684	0.548352	0.0267138
continuous-102-both_sexes-irnt	Pulse rate	ENSG00000239799.1_7	ITIH4-AS1	ENSG00000239799.1_7	Primary	Gene	VAR_3_53331547_C_T	0.165354	2.67399e-16	0.000364554	7.33202e-13	0.9996	3.55395e-05
continuous-102-both_sexes-irnt	Pulse rate	ENSG00000173660.12_4	UQCRH	ENSG00000173660.12_4	Primary	Gene	VAR_1_46774783_A_G	0.530428	1.81969e-22	1.60127e-17	1.13639e-05	0.999989	3.16002e-08
continuous-102-both_sexes-irnt	Pulse rate	ENSG00000133943.20_7	DGLUCY	ENST00000428926.6_1	Primary	Isoform	VAR_14_91622583_G_A	0.290877	3.04743e-98	4.79227e-84	6.35905e-15	1	4.47302e-14
continuous-102-both_sexes-irnt	Pulse rate	ENSG00000133943.20_7	DGLUCY	ENST00000412671.6_2	Primary	Isoform	VAR_14_91631360_G_A	0.27605	1.11703e-72	1.7566e-58	6.35905e-15	1	4.75589e-14
continuous-102-both_sexes-irnt	Pulse rate	ENSG00000055955.17_7	ITIH4	ENSG00000055955.17_7	Primary	Gene	VAR_3_52864860_A_G	0.591502	3.32598e-40	6.19663e-28	5.3674e-13	1	1.043e-15
continuous-102-both_sexes-irnt	Pulse rate	ENSG00000133943.20_7	DGLUCY	ENSG00000133943.20_7	Primary	Gene	VAR_14_91589233_G_C	0.171381	6.28208e-16	0.0987895	3.24856e-15	0.510465	0.390745
continuous-102-both_sexes-irnt	Pulse rate	ENSG00000055955.17_7	ITIH4	ENSG00000055955.17_7	Conditional 1	Gene	VAR_3_53363940_T_C	0.133122	3.89755e-14	0.0726152	4.94625e-13	0.921529	0.00585533
continuous-102-both_sexes-irnt	Pulse rate	ENSG00000133943.20_7	DGLUCY	ENST00000523461.5_1	Primary	Isoform	VAR_14_91585582_G_C	0.228909	3.03957e-16	0.0477991	6.03066e-15	0.948355	0.00384578
continuous-102-both_sexes-irnt	Pulse rate	ENSG00000134146.12_6	DPH6	ENSG00000134146.12_6	Primary	Gene	VAR_15_35762649_C_A	0.115114	2.99976e-05	0.0264022	0.00109542	0.964117	0.00835495
continuous-102-both_sexes-irnt	Pulse rate	ENSG00000055957.11_6	ITIH1	ENSG00000055957.11_6	Primary	Gene	VAR_3_53324915_A_G	0.630738	9.63827e-13	0.652586	4.32881e-13	0.29304	0.0543745
continuous-102-both_sexes-irnt	Pulse rate	ENSG00000280670.3_7	CCDC163	ENSG00000280670.3_7	Primary	Gene	VAR_1_45943156_T_C	0.726581	2.39601e-87	1.99657e-77	1.20006e-10	1	2.599e-09
continuous-102-both_sexes-irnt	Pulse rate	ENSG00000196275.9	GTF2IRD2	ENSG00000196275.9	Primary	Gene	VAR_7_74360784_C_G	0.999035	2.33082e-10	6.45107e-10	0.0208396	0.0567559	0.922405
continuous-102-both_sexes-irnt	Pulse rate	ENSG00000196352.16_8	CD55	ENSG00000196352.16_8	Primary	Gene	VAR_1_207993102_A_G	0.158349	3.75359e-57	0.0816069	4.20705e-56	0.914653	0.00374026
continuous-102-both_sexes-irnt	Pulse rate	ENSG00000241135.6_6	LINC00881	ENSG00000241135.6_6	Primary	Gene	VAR_3_156690953_G_C	0.0488729	1.70175e-05	0.855432	2.37694e-06	0.119458	0.0250903
continuous-102-both_sexes-irnt	Pulse rate	ENSG00000174306.21_6	ZHX3	ENSG00000174306.21_6	Conditional 1	Gene	VAR_20_39832628_T_C	0.995862	1.42775e-08	0.789966	3.12903e-09	0.173091	0.0369431
continuous-102-both_sexes-irnt	Pulse rate	ENSG00000174306.21_6	ZHX3	ENSG00000174306.21_6	Primary	Gene	VAR_20_39832628_T_C	0.99301	4.03121e-09	0.223045	1.37905e-08	0.763009	0.0139455
continuous-102-both_sexes-irnt	Pulse rate	ENSG00000178467.18_5	P4HTM	ENSG00000178467.18_5	Primary	Gene	VAR_3_49338465_G_A	0.144637	1.3062e-24	0.00866422	1.43948e-22	0.954794	0.0365421
continuous-102-both_sexes-irnt	Pulse rate	ENSG00000063761.16_6	ADCK1	ENSG00000063761.16_6	Primary	Gene	VAR_14_78378375_A_C	0.939627	1.29451e-08	0.00770976	1.66396e-06	0.991014	0.00127476
continuous-102-both_sexes-irnt	Pulse rate	ENSG00000063761.16_6	ADCK1	ENST00000556560.5_1	Primary	Isoform	VAR_14_78378375_A_C	0.999428	3.89751e-11	2.32126e-05	7.53881e-09	0.00349345	0.996483
continuous-102-both_sexes-irnt	Pulse rate	ENSG00000063761.16_6	ADCK1	ENST00000341211.5_1	Primary	Isoform	VAR_14_78378375_A_C	0.99997	4.49258e-12	2.67567e-06	3.27566e-09	0.000951858	0.999045
continuous-102-both_sexes-irnt	Pulse rate	ENSG00000100997.20_8	ABHD12	ENST00000672114.1_3	Primary	Isoform	VAR_20_25282944_A_G	0.0778266	4.20835e-26	2.80792e-26	0.597165	0.39844	0.00439506
continuous-102-both_sexes-irnt	Pulse rate	ENSG00000134775.15_3	FHOD3	ENSG00000134775.15_3	Primary	Gene	VAR_18_34215505_G_C	0.155284	4.23596e-23	0.243908	1.29272e-22	0.744342	0.0117502
continuous-102-both_sexes-irnt	Pulse rate	ENSG00000174403.16_8	MIR1-1HG-AS1	ENSG00000174403.16_8	Primary	Gene	VAR_20_61141981_T_G	0.183443	7.43337e-13	4.14249e-05	1.7682e-08	0.985372	0.0145864
continuous-102-both_sexes-irnt	Pulse rate	ENSG00000134779.15_6	TPGS2	ENSG00000134779.15_6	Conditional 4	Gene	VAR_18_34215505_G_C	0.309737	1.12091e-22	0.64542	4.16878e-23	0.239925	0.114655
continuous-102-both_sexes-irnt	Pulse rate	ENSG00000064726.10_7	BTBD1	ENSG00000064726.10_7	Primary	Gene	VAR_15_83927791_G_A	0.0463014	1.42882e-09	1.30091e-05	0.000101702	0.925894	0.073991
continuous-102-both_sexes-irnt	Pulse rate	ENSG00000064989.13_5	CALCRL	ENSG00000064989.13_5	Primary	Gene	VAR_2_188165166_A_G	0.704791	2.89174e-32	0.0048858	7.15891e-32	0.0111115	0.984003
continuous-102-both_sexes-irnt	Pulse rate	ENSG00000064989.13_5	CALCRL	ENST00000392370.8_3	Primary	Isoform	VAR_2_188190475_G_A	0.614647	5.34003e-32	0.00902237	7.87353e-31	0.13217	0.858807
continuous-102-both_sexes-irnt	Pulse rate	ENSG00000064989.13_5	CALCRL	ENSG00000064989.13_5	Conditional 1	Gene	VAR_2_188165166_A_G	0.712907	4.05457e-32	0.00685049	2.08771e-31	0.0343145	0.958835
continuous-102-both_sexes-irnt	Pulse rate	ENSG00000134779.15_6	TPGS2	ENSG00000134779.15_6	Conditional 1	Gene	VAR_18_34215505_G_C	0.150187	2.54688e-27	1.4665e-05	1.73668e-22	0.999985	7.3046e-07
continuous-102-both_sexes-irnt	Pulse rate	ENSG00000134779.15_6	TPGS2	ENSG00000134779.15_6	Primary	Gene	VAR_18_34215505_G_C	0.116904	7.16952e-35	4.12823e-13	1.73671e-22	1	1.07982e-13
continuous-102-both_sexes-irnt	Pulse rate	ENSG00000134824.14_6	FADS2	ENSG00000134824.14_6	Primary	Gene	VAR_11_61549025_G_A	0.530601	1.95301e-58	1.2809e-25	1.52471e-33	1	8.95049e-12
continuous-102-both_sexes-irnt	Pulse rate	ENSG00000134824.14_6	FADS2	ENST00000278840.9_2	Primary	Isoform	VAR_11_61564299_G_T	0.42406	2.46316e-34	0.161549	1.14686e-33	0.752096	0.0863547
continuous-102-both_sexes-irnt	Pulse rate	ENSG00000134825.16_6	TMEM258	ENSG00000134825.16_6	Primary	Gene	VAR_11_61549025_G_A	0.227307	1.10807e-36	0.000726739	4.91342e-35	0.0312572	0.968016
continuous-102-both_sexes-irnt	Pulse rate	ENSG00000065060.17_4	UHRF1BP1	ENSG00000065060.17_4	Primary	Gene	VAR_6_34822176_T_G	0.0368216	1.08991e-39	6.6474e-33	1.63958e-07	0.999983	1.6483e-05
continuous-102-both_sexes-irnt	Pulse rate	ENSG00000101407.13_5	TTI1	ENST00000373447.8_3	Primary	Isoform	VAR_20_36842883_A_G	0.468033	6.37224e-161	0.115315	4.87015e-160	0.881324	0.00336128
continuous-102-both_sexes-irnt	Pulse rate	ENSG00000065883.16_6	CDK13	ENST00000646039.1_1	Primary	Isoform	VAR_7_40135164_C_T	0.167459	6.80444e-07	7.6111e-05	0.000242311	0.0261301	0.973551
continuous-102-both_sexes-irnt	Pulse rate	ENSG00000065883.16_6	CDK13	ENST00000181839.10_3	Primary	Isoform	VAR_7_40157040_A_C	0.187857	4.21751e-15	4.7175e-13	0.000263081	0.0284556	0.971281
continuous-102-both_sexes-irnt	Pulse rate	ENSG00000175164.15_7	ABO	ENSG00000175164.15_7	Primary	Gene	VAR_9_136149229_T_C	0.498659	2.41946e-18	2.34032e-15	0.00100388	0.971017	0.0279788
continuous-102-both_sexes-irnt	Pulse rate	ENSG00000243970.3_6	PPIEL	ENST00000649325.1_2	Primary	Isoform	VAR_1_40000354_C_T	0.88752	3.63672e-08	0.374502	2.67096e-08	0.274699	0.350798
continuous-102-both_sexes-irnt	Pulse rate	ENSG00000175164.15_7	ABO	ENSG00000175164.15_7	Conditional 2	Gene	VAR_9_136149711_A_T	0.349443	0.00024526	0.237238	0.00077789	0.752436	0.00930322
continuous-102-both_sexes-irnt	Pulse rate	ENSG00000175170.16_9	FAM182B	ENSG00000175170.16_9	Conditional 2	Gene	VAR_20_26116209_G_A	0.302385	0.00172563	0.732729	0.00054866	0.232938	0.0320594
continuous-102-both_sexes-irnt	Pulse rate	ENSG00000134909.18_5	ARHGAP32	ENSG00000134909.18_5	Primary	Gene	VAR_11_128764922_G_A	0.795888	7.22736e-27	0.151892	3.9517e-26	0.83048	0.0176288
continuous-102-both_sexes-irnt	Pulse rate	ENSG00000134986.14_7	NREP	ENSG00000134986.14_7	Primary	Gene	VAR_5_111096426_C_G	0.899293	8.47757e-06	0.520617	7.53067e-06	0.46245	0.0169169
continuous-102-both_sexes-irnt	Pulse rate	ENSG00000206503.13_6	HLA-A	ENSG00000206503.13_6	Primary	Gene	VAR_6_29912669_A_G	0.349521	8.8263e-67	3.19764e-62	2.25689e-05	0.817454	0.182523
continuous-102-both_sexes-irnt	Pulse rate	ENSG00000135549.10	PKIB	ENSG00000135549.10	Primary	Gene	VAR_6_122466226_G_C	0.0988019	1.48418e-20	0.035116	4.07333e-19	0.963761	0.00112329
continuous-102-both_sexes-irnt	Pulse rate	ENSG00000135720.13_7	DYNC1LI2	ENSG00000135720.13_7	Primary	Gene	VAR_16_66937003_G_T	0.865579	5.67916e-12	0.681021	2.36183e-12	0.283185	0.0357941
continuous-102-both_sexes-irnt	Pulse rate	ENSG00000135740.17_7	SLC9A5	ENSG00000135740.17_7	Primary	Gene	VAR_16_66937003_G_T	0.91958	4.4552e-12	0.534214	5.92634e-13	0.0706664	0.39512
continuous-102-both_sexes-irnt	Pulse rate	ENSG00000244607.7_7	CCDC13	ENSG00000244607.7_7	Primary	Gene	VAR_3_42793337_T_C	0.113957	7.33812e-05	0.0151617	0.00470948	0.973043	0.00701259
continuous-102-both_sexes-irnt	Pulse rate	ENSG00000196735.13_6	HLA-DQA1	ENST00000374949.2_1	Conditional 1	Isoform	VAR_6_32610349_C_A	0.147362	0.000431481	0.128181	0.00285596	0.84841	0.0201211
continuous-102-both_sexes-irnt	Pulse rate	ENSG00000066382.16_4	MPPED2	ENSG00000066382.16_4	Primary	Gene	VAR_11_30568643_A_G	0.38744	2.91167e-07	0.00804113	3.51778e-05	0.971482	0.0204418
continuous-102-both_sexes-irnt	Pulse rate	ENSG00000135930.14_10	EIF4E2	ENST00000409098.5_3	Primary	Isoform	VAR_2_233462273_T_C	0.730192	1.43166e-08	3.21845e-06	0.00418793	0.941416	0.0543925
continuous-102-both_sexes-irnt	Pulse rate	ENSG00000066382.16_4	MPPED2	ENSG00000066382.16_4	Conditional 2	Gene	VAR_11_30568643_A_G	0.303319	2.62202e-05	0.724122	7.68635e-06	0.21221	0.0636343
continuous-102-both_sexes-irnt	Pulse rate	ENSG00000066382.16_4	MPPED2	ENSG00000066382.16_4	Conditional 1	Gene	VAR_11_30568643_A_G	0.287338	9.1836e-06	0.253623	2.65507e-05	0.733236	0.0131054
continuous-102-both_sexes-irnt	Pulse rate	ENSG00000135931.17_6	ARMC9	ENSG00000135931.17_6	Primary	Gene	VAR_2_232264914_G_T	0.572313	6.7611e-28	0.000175411	3.85373e-24	0.999818	6.10692e-06
continuous-102-both_sexes-irnt	Pulse rate	ENSG00000175600.15_5	SUGCT	ENSG00000175600.15_5	Primary	Gene	VAR_7_40135164_C_T	0.0714072	0.00231233	0.297887	0.00512224	0.659842	0.034836
continuous-102-both_sexes-irnt	Pulse rate	ENSG00000103479.16_5	RBL2	ENST00000562850.1_1	Primary	Isoform	VAR_16_53499725_T_C	0.136499	2.11798e-58	5.54954e-48	5.84126e-12	0.152205	0.847795
continuous-102-both_sexes-irnt	Pulse rate	ENSG00000175662.17_6	TOM1L2	ENSG00000175662.17_6	Conditional 1	Gene	VAR_17_17716531_A_G	0.681511	3.2714e-10	0.526684	2.71921e-10	0.437749	0.0355672
continuous-102-both_sexes-irnt	Pulse rate	ENSG00000175662.17_6	TOM1L2	ENSG00000175662.17_6	Conditional 2	Gene	VAR_17_17716531_A_G	0.732824	3.63022e-10	0.584453	2.35633e-10	0.379326	0.0362219
continuous-102-both_sexes-irnt	Pulse rate	ENSG00000066923.17_6	STAG3	ENST00000451963.1_2	Primary	Isoform	VAR_7_100284913_C_G	0.440401	6.59989e-34	0.137505	4.1084e-33	0.855954	0.00654143
continuous-102-both_sexes-irnt	Pulse rate	ENSG00000066923.17_6	STAG3	ENSG00000066923.17_6	Primary	Gene	VAR_7_100284913_C_G	0.41316	3.65899e-33	0.762328	9.3678e-34	0.19513	0.042542
continuous-102-both_sexes-irnt	Pulse rate	ENSG00000103657.14_8	HERC1	ENSG00000103657.14_8	Primary	Gene	VAR_15_64049764_C_T	0.073988	0.000113532	0.577359	7.84635e-05	0.398996	0.023453
continuous-102-both_sexes-irnt	Pulse rate	ENSG00000077454.16_7	LRCH4	ENSG00000077454.16_7	Primary	Gene	VAR_7_100493359_G_A	0.213402	5.18923e-100	0.028343	1.77692e-98	0.970534	0.00112338
continuous-102-both_sexes-irnt	Pulse rate	ENSG00000067141.17_5	NEO1	ENSG00000067141.17_5	Primary	Gene	VAR_15_73661687_T_G	0.578634	6.85723e-67	0.0462604	1.38003e-65	0.930976	0.0227634
continuous-102-both_sexes-irnt	Pulse rate	ENSG00000067141.17_5	NEO1	ENST00000560808.1_1	Primary	Isoform	VAR_15_73661687_T_G	0.416685	2.1922e-88	1.47891e-23	1.48231e-65	1	6.09358e-25
continuous-102-both_sexes-irnt	Pulse rate	ENSG00000067141.17_5	NEO1	ENST00000560328.1_2	Primary	Isoform	VAR_15_73661687_T_G	0.358299	2.07416e-68	0.00139927	1.48013e-65	0.998529	7.20738e-05
continuous-102-both_sexes-irnt	Pulse rate	ENSG00000067141.17_5	NEO1	ENSG00000067141.17_5	Conditional 1	Gene	VAR_15_73661687_T_G	0.543385	4.64471e-66	0.313342	9.44935e-66	0.637424	0.0492336
continuous-102-both_sexes-irnt	Pulse rate	ENSG00000247828.8_8	TMEM161B-AS1	ENSG00000247828.8_8	Primary	Gene	VAR_5_87540707_T_C	0.077851	6.33757e-07	0.000922314	0.000548153	0.797532	0.200997
continuous-102-both_sexes-irnt	Pulse rate	ENSG00000247828.8_8	TMEM161B-AS1	ENSG00000247828.8_8	Conditional 1	Gene	VAR_5_87528627_A_G	0.341289	0.000185048	0.269302	4.41297e-05	0.0635555	0.666914
continuous-102-both_sexes-irnt	Pulse rate	ENSG00000247828.8_8	TMEM161B-AS1	ENST00000510087.6_2	Primary	Isoform	VAR_5_87529658_G_C	0.295822	5.98518e-07	0.000871029	0.000186256	0.270332	0.72861
continuous-102-both_sexes-irnt	Pulse rate	ENSG00000176095.12_5	IP6K1	ENSG00000176095.12_5	Primary	Gene	VAR_3_49894030_T_C	0.320673	2.88454e-33	0.341738	5.44632e-33	0.645224	0.0130382
continuous-102-both_sexes-irnt	Pulse rate	ENSG00000247828.8_8	TMEM161B-AS1	ENST00000669353.1_1	Conditional 1	Isoform	VAR_5_87624837_A_G	0.0507506	0.000265513	0.386404	0.000341162	0.496381	0.116609
continuous-102-both_sexes-irnt	Pulse rate	ENSG00000247828.8_8	TMEM161B-AS1	ENST00000668037.1_1	Primary	Isoform	VAR_5_87565796_G_A	0.0784501	3.44163e-21	5.00864e-18	0.000638889	0.929712	0.0696493
continuous-102-both_sexes-irnt	Pulse rate	ENSG00000247828.8_8	TMEM161B-AS1	ENST00000504922.5_1	Primary	Isoform	VAR_5_87540806_T_G	0.0846084	2.04115e-13	2.97051e-10	0.00059156	0.860765	0.138644
continuous-102-both_sexes-irnt	Pulse rate	ENSG00000247828.8_8	TMEM161B-AS1	ENST00000669353.1_1	Conditional 2	Isoform	VAR_5_87540707_T_C	0.167293	0.000468399	0.681666	0.000199227	0.28991	0.0277565
continuous-102-both_sexes-irnt	Pulse rate	ENSG00000176125.6_6	UFSP1	ENSG00000176125.6_6	Primary	Gene	VAR_7_100493359_G_A	0.213398	5.61364e-107	3.06611e-09	1.83087e-98	1	1.21528e-10
continuous-102-both_sexes-irnt	Pulse rate	ENSG00000068745.15_5	IP6K2	ENST00000340879.8_2	Primary	Isoform	VAR_3_48780081_A_G	0.0683211	6.09453e-24	2.84404e-05	2.14285e-19	0.99997	1.0602e-06
continuous-102-both_sexes-irnt	Pulse rate	ENSG00000068745.15_5	IP6K2	ENST00000328631.10_3	Conditional 1	Isoform	VAR_3_48779715_C_T	0.3217	2.04273e-26	9.5325e-08	2.14289e-19	0.999989	1.13169e-05
continuous-102-both_sexes-irnt	Pulse rate	ENSG00000068745.15_5	IP6K2	ENST00000449610.5_2	Primary	Isoform	VAR_3_48780081_A_G	0.0848044	1.58372e-19	0.73905	4.96153e-20	0.231502	0.0294471
continuous-102-both_sexes-irnt	Pulse rate	ENSG00000068745.15_5	IP6K2	ENST00000328631.10_3	Primary	Isoform	VAR_3_48779715_C_T	0.0762933	3.63302e-28	1.69536e-09	2.14291e-19	1	1.08888e-10
continuous-102-both_sexes-irnt	Pulse rate	ENSG00000068745.15_5	IP6K2	ENST00000416707.1_2	Primary	Isoform	VAR_3_48779715_C_T	0.159669	1.17307e-22	0.00054742	2.14124e-19	0.999218	0.000234192
continuous-102-both_sexes-irnt	Pulse rate	ENSG00000079150.18_7	FKBP7	ENST00000434643.6_2	Primary	Isoform	VAR_2_179721046_G_A	0.983303	1.91717e-148	4.09e-22	4.68746e-127	1	9.3268e-23
continuous-102-both_sexes-irnt	Pulse rate	ENSG00000068745.15_5	IP6K2	ENST00000417896.1_2	Primary	Isoform	VAR_3_48779715_C_T	0.0672557	1.80537e-19	0.842485	2.22852e-20	0.103941	0.0535732
continuous-102-both_sexes-irnt	Pulse rate	ENSG00000068745.15_5	IP6K2	ENSG00000068745.15_5	Conditional 2	Gene	VAR_3_48779715_C_T	0.0805857	4.89075e-24	2.28229e-05	2.14285e-19	0.999969	7.97091e-06
continuous-102-both_sexes-irnt	Pulse rate	ENSG00000068745.15_5	IP6K2	ENSG00000068745.15_5	Conditional 1	Gene	VAR_3_48759562_C_T	0.138498	5.50067e-24	2.56691e-05	2.14205e-19	0.999595	0.000379532
continuous-102-both_sexes-irnt	Pulse rate	ENSG00000068745.15_5	IP6K2	ENSG00000068745.15_5	Primary	Gene	VAR_3_48780081_A_G	0.0708141	5.6633e-36	2.6428e-17	2.14291e-19	1	7.2366e-18
continuous-102-both_sexes-irnt	Pulse rate	ENSG00000068878.15_5	PSME4	ENSG00000068878.15_5	Primary	Gene	VAR_2_54008772_A_T	0.112669	1.48452e-07	8.08629e-05	0.000117236	0.0629227	0.936879
continuous-102-both_sexes-irnt	Pulse rate	ENSG00000105223.20_5	PLD3	ENST00000594085.5_1	Primary	Isoform	VAR_19_40780325_G_A	0.769534	3.35824e-15	0.0334998	9.60723e-14	0.958351	0.00814915
continuous-102-both_sexes-irnt	Pulse rate	ENSG00000068878.15_5	PSME4	ENST00000404125.6_3	Primary	Isoform	VAR_2_54029427_C_T	0.122835	2.74992e-09	1.4979e-06	0.000384118	0.208441	0.791173
continuous-102-both_sexes-irnt	Pulse rate	ENSG00000137185.12_4	ZSCAN9	ENSG00000137185.12_4	Conditional 1	Gene	VAR_6_28557133_T_A	0.166745	9.4836e-09	0.433635	1.03449e-08	0.472924	0.093441
continuous-102-both_sexes-irnt	Pulse rate	ENSG00000068878.15_5	PSME4	ENSG00000068878.15_5	Conditional 1	Gene	VAR_2_53993487_G_A	0.0385127	0.000757389	0.412556	0.00103814	0.565463	0.0201857
continuous-102-both_sexes-irnt	Pulse rate	ENSG00000165806.21_6	CASP7	ENSG00000165806.21_6	Conditional 3	Gene	VAR_10_115409399_A_C	0.0676691	2.96406e-08	0.118131	1.85737e-07	0.740102	0.141766
continuous-102-both_sexes-irnt	Pulse rate	ENSG00000068912.14_5	ERLEC1	ENST00000185150.9_4	Primary	Isoform	VAR_2_54053872_A_G	0.261501	8.15652e-33	4.44252e-30	0.00182715	0.995173	0.0029995
continuous-102-both_sexes-irnt	Pulse rate	ENSG00000068912.14_5	ERLEC1	ENST00000185150.9_4	Conditional 1	Isoform	VAR_2_53932134_G_C	0.171452	8.89517e-07	0.000484484	0.0011734	0.638741	0.3596
continuous-102-both_sexes-irnt	Pulse rate	ENSG00000068912.14_5	ERLEC1	ENST00000378239.5_3	Conditional 1	Isoform	VAR_2_54002064_C_A	0.122484	6.25743e-06	0.00340817	0.00123172	0.670542	0.324812
continuous-102-both_sexes-irnt	Pulse rate	ENSG00000068912.14_5	ERLEC1	ENST00000378239.5_3	Primary	Isoform	VAR_2_53928465_C_G	0.199753	3.41861e-33	1.86198e-30	0.0018237	0.993292	0.00488394
continuous-102-both_sexes-irnt	Pulse rate	ENSG00000069188.17_6	SDK2	ENSG00000069188.17_6	Primary	Gene	VAR_17_71635704_T_C	0.578433	2.21761e-11	1.47934e-06	2.72914e-07	0.0172229	0.982775
continuous-102-both_sexes-irnt	Pulse rate	ENSG00000177479.19_3	ARIH2	ENST00000356401.8_1	Primary	Isoform	VAR_3_48954074_A_G	0.0837919	4.96182e-31	2.14692e-09	2.30258e-22	0.996295	0.00370464
continuous-102-both_sexes-irnt	Pulse rate	ENSG00000177479.19_3	ARIH2	ENSG00000177479.19_3	Primary	Gene	VAR_3_49135961_C_G	0.0808307	8.5118e-35	3.68295e-13	2.30701e-22	0.998214	0.00178602
continuous-102-both_sexes-irnt	Pulse rate	ENSG00000137338.5_4	PGBD1	ENSG00000137338.5_4	Primary	Gene	VAR_6_28665934_G_A	0.111537	1.60475e-09	0.0734025	2.01956e-08	0.923762	0.00283581
continuous-102-both_sexes-irnt	Pulse rate	ENSG00000197256.10_9	KANK2	ENST00000588787.5_5	Conditional 1	Isoform	VAR_19_11276256_T_C	0.659462	5.56815e-13	2.75084e-06	1.26369e-09	0.00524829	0.994749
continuous-102-both_sexes-irnt	Pulse rate	ENSG00000137338.5_4	PGBD1	ENSG00000137338.5_4	Conditional 2	Gene	VAR_6_28665934_G_A	0.185323	2.68448e-09	0.12279	1.90049e-08	0.869292	0.00791793
continuous-102-both_sexes-irnt	Pulse rate	ENSG00000165995.21_6	CACNB2	ENST00000324631.13_3	Primary	Isoform	VAR_10_18835325_T_C	0.237832	6.00728e-08	4.55656e-05	0.00131618	0.99833	0.000308053
continuous-102-both_sexes-irnt	Pulse rate	ENSG00000197256.10_9	KANK2	ENSG00000197256.10_9	Primary	Gene	VAR_19_11277074_C_T	0.97601	5.21383e-11	0.000257579	1.6076e-07	0.793998	0.205745
continuous-102-both_sexes-irnt	Pulse rate	ENSG00000137338.5_4	PGBD1	ENSG00000137338.5_4	Conditional 1	Gene	VAR_6_28665934_G_A	0.169815	1.13824e-08	0.520639	1.00045e-08	0.457592	0.0217691
continuous-102-both_sexes-irnt	Pulse rate	ENSG00000141030.13_6	COPS3	ENST00000577246.5_2	Primary	Isoform	VAR_17_17184080_G_C	0.344882	6.26746e-28	3.12293e-15	3.74252e-14	0.185667	0.814333
continuous-102-both_sexes-irnt	Pulse rate	ENSG00000251562.8_5	MALAT1	ENSG00000251562.8_5	Primary	Gene	VAR_11_65337251_A_T	0.462628	1.56437e-07	0.175168	7.28338e-07	0.815537	0.00929333
continuous-102-both_sexes-irnt	Pulse rate	ENSG00000105889.15_7	STEAP1B	ENSG00000105889.15_7	Primary	Gene	VAR_7_22500579_G_A	0.0725586	0.000182442	0.0502836	0.00342125	0.942942	0.00317072
continuous-102-both_sexes-irnt	Pulse rate	ENSG00000069849.11_6	ATP1B3	ENSG00000069849.11_6	Primary	Gene	VAR_3_141106063_T_C	0.150111	2.7243e-15	0.00250563	1.08447e-12	0.997421	7.33381e-05
continuous-102-both_sexes-irnt	Pulse rate	ENSG00000137409.19_8	MTCH1	ENST00000373627.9_4	Primary	Isoform	VAR_6_36820565_A_G	0.598702	8.8329e-24	0.154462	4.24878e-23	0.742884	0.102655
continuous-102-both_sexes-irnt	Pulse rate	ENSG00000069849.11_6	ATP1B3	ENSG00000069849.11_6	Conditional 1	Gene	VAR_3_141106063_T_C	0.151921	5.28438e-13	0.486022	5.42692e-13	0.499117	0.0148609
continuous-102-both_sexes-irnt	Pulse rate	ENSG00000137409.19_8	MTCH1	ENST00000373616.9_4	Primary	Isoform	VAR_6_36820565_A_G	0.621452	6.64991e-24	0.116288	4.99589e-23	0.873625	0.0100873
continuous-102-both_sexes-irnt	Pulse rate	ENSG00000137409.19_8	MTCH1	ENSG00000137409.19_8	Primary	Gene	VAR_6_36820565_A_G	0.539835	7.0001e-24	0.122411	4.99384e-23	0.873272	0.00431656
continuous-102-both_sexes-irnt	Pulse rate	ENSG00000166317.12_5	SYNPO2L	ENST00000372873.8_2	Primary	Isoform	VAR_10_75421648_G_A	0.205256	0.000248679	0.421393	0.00028426	0.48159	0.0964841
continuous-102-both_sexes-irnt	Pulse rate	ENSG00000204599.14_5	TRIM39	ENSG00000204599.14_5	Primary	Gene	VAR_6_29941943_C_T	0.1289	2.7131e-05	0.324953	5.46674e-05	0.65474	0.0202259
continuous-102-both_sexes-irnt	Pulse rate	ENSG00000151929.10_3	BAG3	ENSG00000151929.10_3	Primary	Gene	VAR_10_121433675_C_T	0.207386	1.25894e-08	0.00043901	2.86615e-05	0.99947	6.22803e-05
continuous-102-both_sexes-irnt	Pulse rate	ENSG00000070759.17_5	TESK2	ENSG00000070759.17_5	Primary	Gene	VAR_1_45770167_G_C	0.969945	5.63771e-11	0.469785	5.86123e-11	0.488369	0.0418463
continuous-102-both_sexes-irnt	Pulse rate	ENSG00000121716.20_7	PILRB	ENST00000422808.5_1	Primary	Isoform	VAR_7_100456595_G_A	0.682287	5.13726e-115	6.60428e-22	7.77867e-94	1	7.47238e-23
continuous-102-both_sexes-irnt	Pulse rate	ENSG00000070785.17_8	EIF2B3	ENSG00000070785.17_8	Primary	Gene	VAR_1_45012273_A_C	1	4.12051e-65	2.0046e-06	2.05552e-59	0.999998	6.23178e-08
continuous-102-both_sexes-irnt	Pulse rate	ENSG00000121716.20_7	PILRB	ENSG00000121716.20_7	Conditional 1	Gene	VAR_7_100456595_G_A	0.683921	7.3069e-96	0.0093935	7.70255e-94	0.990213	0.000393174
continuous-102-both_sexes-irnt	Pulse rate	ENSG00000071082.11_5	RPL31	ENSG00000071082.11_5	Conditional 1	Gene	VAR_2_101579487_T_C	0.4348	1.87796e-09	0.790233	4.41218e-10	0.185638	0.0241288
continuous-102-both_sexes-irnt	Pulse rate	ENSG00000183741.12_5	CBX6	ENSG00000183741.12_5	Primary	Gene	VAR_22_39117469_T_G	0.11401	1.88988e-23	0.000135189	1.39776e-19	0.999861	4.28869e-06
continuous-102-both_sexes-irnt	Pulse rate	ENSG00000071082.11_5	RPL31	ENST00000409320.7_2	Primary	Isoform	VAR_2_101579487_T_C	0.416355	1.42904e-12	0.000601332	2.37498e-09	0.999377	2.12657e-05
continuous-102-both_sexes-irnt	Pulse rate	ENSG00000071082.11_5	RPL31	ENSG00000071082.11_5	Primary	Gene	VAR_2_101579487_T_C	0.4348	5.19114e-10	0.21844	1.84151e-09	0.77489	0.0066698
continuous-102-both_sexes-irnt	Pulse rate	ENSG00000137513.10_8	NARS2	ENSG00000137513.10_8	Primary	Gene	VAR_11_78280822_T_G	0.514774	8.14968e-25	1.46414e-21	0.000545127	0.979335	0.0201194
continuous-102-both_sexes-irnt	Pulse rate	ENSG00000071082.11_5	RPL31	ENST00000456292.5_2	Primary	Isoform	VAR_2_101579487_T_C	0.430669	5.61165e-10	0.236135	1.79318e-09	0.754553	0.00931176
continuous-102-both_sexes-irnt	Pulse rate	ENSG00000137513.10_8	NARS2	ENST00000525345.5_2	Primary	Isoform	VAR_11_78177619_C_T	0.0205442	0.000183207	0.329144	0.000303958	0.545956	0.124413
continuous-102-both_sexes-irnt	Pulse rate	ENSG00000255339.6_10	AL133352.1	ENST00000529568.5_2	Primary	Isoform	VAR_10_102224277_C_T	0.0752882	4.44123e-11	8.99992e-05	4.74387e-07	0.961281	0.0386289
continuous-102-both_sexes-irnt	Pulse rate	ENSG00000071282.12_5	LMCD1	ENST00000397386.7_1	Primary	Isoform	VAR_3_8603243_T_C	0.220083	0.00185879	0.159483	0.00943425	0.809429	0.0197959
continuous-102-both_sexes-irnt	Pulse rate	ENSG00000071282.12_5	LMCD1	ENST00000454244.4_1	Primary	Isoform	VAR_3_8603243_T_C	0.184775	0.00045313	0.0388781	0.0108035	0.926902	0.0229636
continuous-102-both_sexes-irnt	Pulse rate	ENSG00000137936.18_8	BCAR3	ENSG00000137936.18_8	Primary	Gene	VAR_1_94055890_G_C	0.34352	0.00384387	0.550237	0.00238079	0.3407	0.102839
continuous-102-both_sexes-irnt	Pulse rate	ENSG00000178252.18_6	WDR6	ENSG00000178252.18_6	Primary	Gene	VAR_3_49090696_T_C	0.490893	2.03167e-52	1.4938e-30	1.35842e-22	0.998786	0.00121405
continuous-102-both_sexes-irnt	Pulse rate	ENSG00000105976.15_5	MET	ENSG00000105976.15_5	Conditional 1	Gene	VAR_7_116445091_G_A	0.114607	6.44085e-10	0.768499	1.68445e-10	0.200951	0.0305501
continuous-102-both_sexes-irnt	Pulse rate	ENSG00000105976.15_5	MET	ENSG00000105976.15_5	Primary	Gene	VAR_7_116399131_G_A	0.590002	1.9595e-17	2.338e-08	8.37209e-10	0.998926	0.0010744
continuous-102-both_sexes-irnt	Pulse rate	ENSG00000071991.9_5	CDH19	ENST00000579658.5_2	Primary	Isoform	VAR_18_64203574_A_G	0.772103	0.00200433	0.150896	0.00549588	0.413329	0.428275
continuous-102-both_sexes-irnt	Pulse rate	ENSG00000072195.15_3	SPEG	ENST00000485813.5_1	Primary	Isoform	VAR_2_220299541_G_T	1	5.38544e-31	0.0818055	6.02547e-30	0.915274	0.00292006
continuous-102-both_sexes-irnt	Pulse rate	ENSG00000072195.15_3	SPEG	ENSG00000072195.15_3	Primary	Gene	VAR_2_220299541_G_T	1	1.60128e-31	0.0243237	6.36549e-30	0.966919	0.00875781
continuous-102-both_sexes-irnt	Pulse rate	ENSG00000178467.18_5	P4HTM	ENSG00000178467.18_5	Conditional 1	Gene	VAR_3_49338465_G_A	0.0670095	1.34713e-22	0.893571	1.19444e-23	0.079202	0.0272273
continuous-102-both_sexes-irnt	Pulse rate	ENSG00000270084.2_7	GAS5-AS1	ENSG00000270084.2_7	Primary	Gene	VAR_1_173878832_T_C	0.12504	2.26283e-10	6.84877e-05	3.25821e-06	0.986128	0.0138004
continuous-102-both_sexes-irnt	Pulse rate	ENSG00000178809.7	TRIM73	ENSG00000178809.7	Primary	Gene	VAR_7_75132471_G_C	0.233457	1.5674e-05	0.000500283	0.000407159	0.0120086	0.987068
continuous-102-both_sexes-irnt	Pulse rate	ENSG00000072864.15_6	NDE1	ENSG00000072864.15_6	Primary	Gene	VAR_16_15912544_T_C	0.685784	1.57405e-47	0.000129867	1.21188e-43	0.999866	4.13163e-06
continuous-102-both_sexes-irnt	Pulse rate	ENSG00000256940.2_9	PPP1R14B-AS1	ENSG00000256940.2_9	Primary	Gene	VAR_11_64024048_G_C	0.278182	0.00194847	0.557292	0.00103732	0.296545	0.143177
continuous-102-both_sexes-irnt	Pulse rate	ENSG00000256940.2_9	PPP1R14B-AS1	ENSG00000256940.2_9	Conditional 1	Gene	VAR_11_64024048_G_C	0.209032	0.00234046	0.669407	0.00093011	0.265964	0.0613584
continuous-102-both_sexes-irnt	Pulse rate	ENSG00000106780.9_5	MEGF9	ENSG00000106780.9_5	Primary	Gene	VAR_9_123480600_C_A	0.0653046	5.43638e-07	0.675348	2.28311e-07	0.283584	0.0410672
continuous-102-both_sexes-irnt	Pulse rate	ENSG00000138386.17_7	NAB1	ENSG00000138386.17_7	Primary	Gene	VAR_2_191354963_C_A	0.129043	1.05241e-05	0.610075	6.2896e-06	0.364577	0.0253306
continuous-102-both_sexes-irnt	Pulse rate	ENSG00000138386.17_7	NAB1	ENST00000409581.5_2	Primary	Isoform	VAR_2_191553931_A_G	0.560831	7.45617e-08	0.00432227	1.60997e-05	0.933224	0.0624379
continuous-102-both_sexes-irnt	Pulse rate	ENSG00000138386.17_7	NAB1	ENST00000337386.10_3	Primary	Isoform	VAR_2_191320178_G_A	0.316644	3.44041e-06	0.199438	1.34784e-05	0.781314	0.0192319
continuous-102-both_sexes-irnt	Pulse rate	ENSG00000138386.17_7	NAB1	ENSG00000138386.17_7	Conditional 1	Gene	VAR_2_191354963_C_A	0.153296	1.30477e-05	0.756362	3.58295e-06	0.207664	0.0359568
continuous-102-both_sexes-irnt	Pulse rate	ENSG00000123552.17_6	USP45	ENST00000329966.10_3	Conditional 1	Isoform	VAR_6_100012955_T_C	0.035948	0.00329165	0.400047	0.00424001	0.515228	0.0771932
continuous-102-both_sexes-irnt	Pulse rate	ENSG00000178934.5_4	LGALS7B	ENSG00000178934.5_4	Primary	Gene	VAR_19_39138608_T_C	0.207565	6.53278e-21	0.78556	1.44573e-21	0.173807	0.0406333
continuous-102-both_sexes-irnt	Pulse rate	ENSG00000107957.16_5	SH3PXD2A	ENSG00000107957.16_5	Primary	Gene	VAR_10_105656874_G_A	0.161238	3.7743e-06	0.202546	6.17711e-06	0.331026	0.466417
continuous-102-both_sexes-irnt	Pulse rate	ENSG00000075213.11_8	SEMA3A	ENSG00000075213.11_8	Primary	Gene	VAR_7_83868694_T_A	0.182925	0.000216622	0.363597	0.000369127	0.619559	0.0162581
continuous-102-both_sexes-irnt	Pulse rate	ENSG00000138448.12_5	ITGAV	ENST00000261023.8_3	Primary	Isoform	VAR_2_188003118_T_C	0.505637	2.32893e-29	0.346065	4.2954e-29	0.638255	0.0156802
continuous-102-both_sexes-irnt	Pulse rate	ENSG00000138448.12_5	ITGAV	ENST00000374907.7_2	Primary	Isoform	VAR_2_188003118_T_C	0.526025	9.70749e-32	0.00144247	6.71951e-29	0.998478	7.90678e-05
continuous-102-both_sexes-irnt	Pulse rate	ENSG00000138448.12_5	ITGAV	ENSG00000138448.12_5	Primary	Gene	VAR_2_188003118_T_C	0.510833	1.15544e-36	1.71692e-08	6.72974e-29	1	6.45436e-10
continuous-102-both_sexes-irnt	Pulse rate	ENSG00000075420.13_4	FNDC3B	ENSG00000075420.13_4	Conditional 2	Gene	VAR_3_171785168_G_C	0.439623	2.28753e-14	0.490012	2.30668e-14	0.494097	0.0158912
continuous-102-both_sexes-irnt	Pulse rate	ENSG00000138496.16_5	PARP9	ENST00000489652.1_2	Primary	Isoform	VAR_3_122069823_G_A	0.325733	3.81966e-13	0.135726	2.39067e-12	0.849476	0.0147984
continuous-102-both_sexes-irnt	Pulse rate	ENSG00000138496.16_5	PARP9	ENSG00000138496.16_5	Primary	Gene	VAR_3_122069823_G_A	0.346606	1.54345e-12	0.548442	1.22094e-12	0.433827	0.0177313
continuous-102-both_sexes-irnt	Pulse rate	ENSG00000138496.16_5	PARP9	ENST00000462315.5_3	Primary	Isoform	VAR_3_122238788_A_T	0.0457304	3.56951e-27	1.26837e-15	2.81424e-12	1	2.03922e-13
continuous-102-both_sexes-irnt	Pulse rate	ENSG00000075420.13_4	FNDC3B	ENSG00000075420.13_4	Conditional 1	Gene	VAR_3_171785168_G_C	0.439623	2.28753e-14	0.490012	2.30668e-14	0.494097	0.0158912
continuous-102-both_sexes-irnt	Pulse rate	ENSG00000075420.13_4	FNDC3B	ENSG00000075420.13_4	Primary	Gene	VAR_3_171800256_A_G	0.40505	3.55223e-16	0.00760921	9.44238e-16	0.0192533	0.973137
continuous-102-both_sexes-irnt	Pulse rate	ENSG00000179889.19_8	PDXDC1	ENSG00000179889.19_8	Primary	Gene	VAR_16_15407779_G_T	0.584954	6.4203e-10	1.23346e-06	0.000520235	0.999471	7.57593e-06
continuous-102-both_sexes-irnt	Pulse rate	ENSG00000179889.19_8	PDXDC1	ENSG00000179889.19_8	Conditional 4	Gene	VAR_16_15707967_T_C	0.315963	0.00039989	0.768266	7.19298e-05	0.138098	0.0931647
continuous-102-both_sexes-irnt	Pulse rate	ENSG00000179889.19_8	PDXDC1	ENSG00000179889.19_8	Conditional 3	Gene	VAR_16_15138853_T_C	0.139014	9.64266e-06	0.0185254	0.000507891	0.975751	0.00520595
continuous-102-both_sexes-irnt	Pulse rate	ENSG00000075702.18_6	WDR62	ENSG00000075702.18_6	Conditional 2	Gene	VAR_19_36548921_C_T	0.0627263	4.05979e-12	0.698091	1.52497e-12	0.262184	0.0397253
continuous-102-both_sexes-irnt	Pulse rate	ENSG00000075702.18_6	WDR62	ENSG00000075702.18_6	Primary	Gene	VAR_19_36560620_C_T	0.0896149	5.45561e-17	9.38106e-06	1.45703e-13	0.0240781	0.975913
continuous-102-both_sexes-irnt	Pulse rate	ENSG00000075702.18_6	WDR62	ENSG00000075702.18_6	Conditional 1	Gene	VAR_19_36595036_G_T	0.120761	8.08931e-14	0.0139098	5.7264e-12	0.984668	0.00142222
continuous-102-both_sexes-irnt	Pulse rate	ENSG00000138668.19_8	HNRNPD	ENST00000508119.5_2	Primary	Isoform	VAR_4_83291011_C_G	0.043422	4.84077e-13	0.00110236	3.72006e-11	0.0837996	0.915098
continuous-102-both_sexes-irnt	Pulse rate	ENSG00000075826.17_6	SEC31B	ENSG00000075826.17_6	Conditional 1	Gene	VAR_10_102552663_G_A	0.433783	2.73048e-08	0.0553317	4.64536e-07	0.941354	0.0033134
continuous-102-both_sexes-irnt	Pulse rate	ENSG00000075826.17_6	SEC31B	ENST00000479697.5_2	Primary	Isoform	VAR_10_102221424_G_A	0.115919	5.78141e-09	0.0117157	4.63352e-07	0.938907	0.0493764
continuous-102-both_sexes-irnt	Pulse rate	ENSG00000075826.17_6	SEC31B	ENSG00000075826.17_6	Primary	Gene	VAR_10_102269206_A_G	0.173605	5.14675e-27	1.04296e-20	4.88545e-07	0.99	0.00999926
continuous-102-both_sexes-irnt	Pulse rate	ENSG00000075826.17_6	SEC31B	ENST00000485800.6_2	Primary	Isoform	VAR_10_102172989_T_C	0.0836934	1.64642e-16	3.33638e-10	4.84579e-07	0.981955	0.0180445
continuous-102-both_sexes-irnt	Pulse rate	ENSG00000075826.17_6	SEC31B	ENSG00000075826.17_6	Conditional 2	Gene	VAR_10_102552663_G_A	0.348342	1.55455e-07	0.315021	3.28133e-07	0.664925	0.0200537
continuous-102-both_sexes-irnt	Pulse rate	ENSG00000075826.17_6	SEC31B	ENST00000462434.5_2	Primary	Isoform	VAR_10_102248884_C_T	0.057392	2.26463e-13	4.58915e-07	4.61967e-07	0.936087	0.0639116
continuous-102-both_sexes-irnt	Pulse rate	ENSG00000075826.17_6	SEC31B	ENST00000485800.6_2	Conditional 1	Isoform	VAR_10_102552663_G_A	0.420321	5.37706e-08	0.108963	4.37098e-07	0.88575	0.00528642
continuous-102-both_sexes-irnt	Pulse rate	ENSG00000075884.14_7	ARHGAP15	ENSG00000075884.14_7	Primary	Gene	VAR_2_144172700_A_T	0.136418	0.000177697	0.00483105	0.0352853	0.959301	0.000404484
continuous-102-both_sexes-irnt	Pulse rate	ENSG00000076685.18_7	NT5C2	ENSG00000076685.18_7	Primary	Gene	VAR_10_104736721_A_G	0.0295173	9.31523e-05	0.106748	0.000115889	0.132042	0.761001
continuous-102-both_sexes-irnt	Pulse rate	ENSG00000124593.16_10	AL365205.1	ENSG00000124593.16_10	Primary	Gene	VAR_6_41888827_C_G	0.89847	5.15608e-34	1.108e-24	4.65348e-10	0.999999	6.36632e-07
continuous-102-both_sexes-irnt	Pulse rate	ENSG00000077454.16_7	LRCH4	ENST00000310300.11_3	Primary	Isoform	VAR_7_100496887_A_G	0.213574	2.69851e-107	1.47389e-09	1.83087e-98	1	6.78368e-11
continuous-102-both_sexes-irnt	Pulse rate	ENSG00000077454.16_7	LRCH4	ENST00000498539.1_2	Primary	Isoform	VAR_7_100493359_G_A	0.213402	1.44706e-98	0.790366	3.26516e-99	0.178308	0.0313263
continuous-102-both_sexes-irnt	Pulse rate	ENSG00000077454.16_7	LRCH4	ENST00000498539.1_2	Conditional 1	Isoform	VAR_7_100493359_G_A	0.212412	1.02192e-98	0.558163	7.58054e-99	0.414012	0.0278248
continuous-102-both_sexes-irnt	Pulse rate	ENSG00000077454.16_7	LRCH4	ENSG00000077454.16_7	Conditional 1	Gene	VAR_7_100493359_G_A	0.213402	1.60058e-98	0.874217	1.66916e-99	0.0911331	0.0346498
continuous-102-both_sexes-irnt	Pulse rate	ENSG00000077454.16_7	LRCH4	ENST00000476881.2_2	Primary	Isoform	VAR_7_100493359_G_A	0.219768	7.70214e-100	0.0420682	1.73058e-98	0.945212	0.0127199
continuous-102-both_sexes-irnt	Pulse rate	ENSG00000272758.6_7	AC083798.2	ENST00000667395.1_1	Conditional 1	Isoform	VAR_3_122069823_G_A	0.0695223	7.84433e-20	2.78737e-08	2.81424e-12	1	4.51184e-09
continuous-102-both_sexes-irnt	Pulse rate	ENSG00000077522.13_4	ACTN2	ENST00000651275.1_1	Primary	Isoform	VAR_1_236852282_A_T	0.576117	2.84037e-10	0.564984	1.92614e-10	0.383081	0.0519352
continuous-102-both_sexes-irnt	Pulse rate	ENSG00000077522.13_4	ACTN2	ENST00000366578.6_2	Primary	Isoform	VAR_1_236852282_A_T	0.576109	3.24382e-10	0.645236	1.30572e-10	0.25963	0.0951349
continuous-102-both_sexes-irnt	Pulse rate	ENSG00000077522.13_4	ACTN2	ENSG00000077522.13_4	Primary	Gene	VAR_1_236852282_A_T	0.576127	1.88478e-12	0.00374906	1.10321e-11	0.020969	0.975282
continuous-102-both_sexes-irnt	Pulse rate	ENSG00000139636.15_6	LMBR1L	ENSG00000139636.15_6	Conditional 1	Gene	VAR_12_49498130_G_T	0.359759	4.02149e-10	2.58727e-06	0.000154066	0.991192	0.00865102
continuous-102-both_sexes-irnt	Pulse rate	ENSG00000139636.15_6	LMBR1L	ENSG00000139636.15_6	Primary	Gene	VAR_12_49498130_G_T	0.365608	8.09116e-11	5.20554e-07	0.000154794	0.995879	0.00396608
continuous-102-both_sexes-irnt	Pulse rate	ENSG00000198663.16_5	C6orf89	ENSG00000198663.16_5	Conditional 2	Gene	VAR_6_36820565_A_G	0.597831	2.62148e-23	0.45842	2.78485e-23	0.486934	0.0546456
continuous-102-both_sexes-irnt	Pulse rate	ENSG00000182253.15_4	SYNM	ENST00000560674.5_1	Primary	Isoform	VAR_15_99640874_C_T	0.343005	0.000111398	0.399357	0.000163094	0.584671	0.0156977
continuous-102-both_sexes-irnt	Pulse rate	ENSG00000139644.13_9	TMBIM6	ENST00000395006.8_1	Primary	Isoform	VAR_12_50003980_T_C	0.10263	1.79526e-06	0.0115048	0.000153584	0.984226	0.00411371
continuous-102-both_sexes-irnt	Pulse rate	ENSG00000139644.13_9	TMBIM6	ENST00000547798.1_4	Primary	Isoform	VAR_12_50060874_T_C	0.158387	1.32996e-13	8.52298e-10	0.000155155	0.994292	0.00555328
continuous-102-both_sexes-irnt	Pulse rate	ENSG00000139644.13_9	TMBIM6	ENSG00000139644.13_9	Conditional 2	Gene	VAR_12_49801156_T_C	0.0475636	0.000102186	0.654855	4.58654e-05	0.293874	0.0511229
continuous-102-both_sexes-irnt	Pulse rate	ENSG00000182472.9_8	CAPN12	ENSG00000182472.9_8	Primary	Gene	VAR_19_39188112_G_A	0.126236	1.80038e-25	2.16494e-05	7.0461e-22	0.0838125	0.916166
continuous-102-both_sexes-irnt	Pulse rate	ENSG00000078795.16_5	PKD2L2	ENSG00000078795.16_5	Primary	Gene	VAR_5_137419989_C_T	0.361915	5.62033e-28	0.123693	2.1695e-28	0.0469172	0.82939
continuous-102-both_sexes-irnt	Pulse rate	ENSG00000139644.13_9	TMBIM6	ENSG00000139644.13_9	Conditional 1	Gene	VAR_12_49801156_T_C	0.0471584	7.15543e-05	0.458551	7.30125e-05	0.467822	0.0734826
continuous-102-both_sexes-irnt	Pulse rate	ENSG00000099385.11_7	BCL7C	ENSG00000099385.11_7	Primary	Gene	VAR_16_30692208_T_C	0.0897031	1.92095e-06	0.427841	2.38275e-06	0.530653	0.0415013
continuous-102-both_sexes-irnt	Pulse rate	ENSG00000262633.2_7	AC005670.2	ENST00000639822.1_1	Primary	Isoform	VAR_17_45005095_C_T	0.10694	0.000545007	0.0733581	0.00658616	0.886465	0.0330456
continuous-102-both_sexes-irnt	Pulse rate	ENSG00000079150.18_7	FKBP7	ENSG00000079150.18_7	Primary	Gene	VAR_2_179721046_G_A	0.925737	4.54886e-133	9.70433e-07	4.68743e-127	0.999993	6.11543e-06
continuous-102-both_sexes-irnt	Pulse rate	ENSG00000079150.18_7	FKBP7	ENSG00000079150.18_7	Conditional 1	Gene	VAR_2_179721046_G_A	0.959487	2.79338e-127	0.595927	7.35364e-128	0.156632	0.247442
continuous-102-both_sexes-irnt	Pulse rate	ENSG00000079150.18_7	FKBP7	ENST00000419184.1_2	Primary	Isoform	VAR_2_179721046_G_A	0.982968	3.53434e-141	7.53998e-15	4.68746e-127	1	3.36828e-15
continuous-102-both_sexes-irnt	Pulse rate	ENSG00000236432.8_8	MFF-DT	ENSG00000236432.8_8	Primary	Gene	VAR_2_228134155_T_C	0.263926	4.81436e-15	0.253146	8.15663e-15	0.428569	0.318286
continuous-102-both_sexes-irnt	Pulse rate	ENSG00000079156.17_5	OSBPL6	ENSG00000079156.17_5	Conditional 1	Gene	VAR_2_179721046_G_A	0.989704	2.53414e-127	0.540622	2.02639e-127	0.432272	0.0271058
continuous-102-both_sexes-irnt	Pulse rate	ENSG00000079156.17_5	OSBPL6	ENSG00000079156.17_5	Conditional 2	Gene	VAR_2_179721046_G_A	0.988653	1.16415e-127	0.248355	3.46642e-127	0.739497	0.0121483
continuous-102-both_sexes-irnt	Pulse rate	ENSG00000079156.17_5	OSBPL6	ENSG00000079156.17_5	Primary	Gene	VAR_2_179721046_G_A	0.990431	1.25346e-127	0.267406	3.35866e-127	0.716505	0.0160888
continuous-102-both_sexes-irnt	Pulse rate	ENSG00000139899.11_5	CBLN3	ENST00000267406.11_3	Primary	Isoform	VAR_14_24899473_G_C	0.610744	4.37999e-10	0.0996556	3.90234e-09	0.887865	0.0124799
continuous-102-both_sexes-irnt	Pulse rate	ENSG00000203546.7_8	AL139353.1	ENSG00000203546.7_8	Primary	Gene	VAR_14_31857668_A_G	0.419124	1.17566e-25	7.78888e-24	0.000471656	0.0302785	0.96925
continuous-102-both_sexes-irnt	Pulse rate	ENSG00000182534.13_5	MXRA7	ENSG00000182534.13_5	Conditional 1	Gene	VAR_17_74701553_G_A	0.471508	1.80029e-43	1.71e-34	1.05271e-09	0.999921	7.94604e-05
continuous-102-both_sexes-irnt	Pulse rate	ENSG00000079459.13_5	FDFT1	ENSG00000079459.13_5	Primary	Gene	VAR_8_11665959_C_T	0.767416	8.11071e-26	1.9152e-21	4.23473e-05	0.999958	9.66293e-08
continuous-102-both_sexes-irnt	Pulse rate	ENSG00000079459.13_5	FDFT1	ENSG00000079459.13_5	Conditional 1	Gene	VAR_8_11803638_C_T	0.440248	8.00615e-09	0.000189051	3.822e-05	0.902402	0.0973709
continuous-102-both_sexes-irnt	Pulse rate	ENSG00000079459.13_5	FDFT1	ENSG00000079459.13_5	Conditional 2	Gene	VAR_8_11803638_C_T	0.372641	1.05774e-05	0.249768	2.1593e-05	0.509642	0.240558
continuous-102-both_sexes-irnt	Pulse rate	ENSG00000140463.14_5	BBS4	ENSG00000140463.14_5	Primary	Gene	VAR_15_73465477_A_G	0.999999	1.67648e-43	0.906816	1.21705e-44	0.0658034	0.0273802
continuous-102-both_sexes-irnt	Pulse rate	ENSG00000079689.14_4	SCGN	ENSG00000079689.14_4	Primary	Gene	VAR_6_25650159_G_T	0.44374	4.73574e-15	3.86683e-09	1.22471e-06	0.999999	5.92469e-09
continuous-102-both_sexes-irnt	Pulse rate	ENSG00000109458.8_7	GAB1	ENSG00000109458.8_7	Primary	Gene	VAR_4_144345170_A_C	0.0854838	0.0822001	0.00381674	0.871414	0.0404597	0.00210987
continuous-102-both_sexes-irnt	Pulse rate	ENSG00000079691.18_7	CARMIL1	ENSG00000079691.18_7	Conditional 1	Gene	VAR_6_25276266_A_G	0.637577	5.34334e-09	0.00436295	1.19103e-06	0.972479	0.0231565
continuous-102-both_sexes-irnt	Pulse rate	ENSG00000182534.13_5	MXRA7	ENSG00000182534.13_5	Conditional 5	Gene	VAR_17_74684080_G_A	0.237597	6.6136e-10	0.628194	3.71664e-10	0.353007	0.0187993
continuous-102-both_sexes-irnt	Pulse rate	ENSG00000079691.18_7	CARMIL1	ENSG00000079691.18_7	Primary	Gene	VAR_6_25276266_A_G	0.568078	2.34173e-10	0.000191207	1.20793e-06	0.986283	0.013525
continuous-102-both_sexes-irnt	Pulse rate	ENSG00000127920.6_4	GNG11	ENSG00000127920.6_4	Primary	Gene	VAR_7_93540542_T_C	0.123441	4.65928e-36	0.00303523	3.56761e-35	0.0222661	0.974699
continuous-102-both_sexes-irnt	Pulse rate	ENSG00000109819.9_5	PPARGC1A	ENSG00000109819.9_5	Primary	Gene	VAR_4_23951018_C_G	1	5.85391e-22	0.209905	2.18359e-21	0.782968	0.0071267
continuous-102-both_sexes-irnt	Pulse rate	ENSG00000140836.17_10	ZFHX3	ENSG00000140836.17_10	Primary	Gene	VAR_16_73042798_A_T	0.991222	0.0111986	0.490603	0.0105264	0.461128	0.0265444
continuous-102-both_sexes-irnt	Pulse rate	ENSG00000157617.17_6	C2CD2	ENST00000449165.5_3	Primary	Isoform	VAR_21_43313050_G_A	0.409958	0.00935149	0.174672	0.0410994	0.76767	0.00720741
continuous-102-both_sexes-irnt	Pulse rate	ENSG00000140937.14_6	CDH11	ENST00000619158.1_1	Primary	Isoform	VAR_16_65283854_A_C	0.183653	1.04702e-41	1.53016e-06	6.84257e-36	0.999998	4.60394e-08
continuous-102-both_sexes-irnt	Pulse rate	ENSG00000081377.17_7	CDC14B	ENSG00000081377.17_7	Primary	Gene	VAR_9_99255608_G_A	0.463142	5.4531e-06	0.0268141	0.000162069	0.796752	0.176267
continuous-102-both_sexes-irnt	Pulse rate	ENSG00000158062.20_6	UBXN11	ENSG00000158062.20_6	Primary	Gene	VAR_1_26383875_A_G	0.304893	1.44686e-07	0.00129343	0.0001117	0.99855	4.42934e-05
continuous-102-both_sexes-irnt	Pulse rate	ENSG00000100221.10_5	JOSD1	ENSG00000100221.10_5	Primary	Gene	VAR_22_39150543_G_T	0.0951516	1.68519e-22	0.00120546	1.39593e-19	0.998548	0.000246695
continuous-102-both_sexes-irnt	Pulse rate	ENSG00000100242.15_6	SUN2	ENSG00000100242.15_6	Primary	Gene	VAR_22_39117469_T_G	0.11195	6.87388e-20	0.491708	6.89214e-20	0.492999	0.0152929
continuous-102-both_sexes-irnt	Pulse rate	ENSG00000141030.13_6	COPS3	ENST00000268717.10_3	Primary	Isoform	VAR_17_17140297_G_A	0.245714	4.65755e-14	0.232075	1.3302e-13	0.662705	0.10522
continuous-102-both_sexes-irnt	Pulse rate	ENSG00000158402.20_10	CDC25C	ENSG00000158402.20_10	Primary	Gene	VAR_5_137419989_C_T	0.157496	1.48638e-27	0.326914	2.991e-27	0.657825	0.0152616
continuous-102-both_sexes-irnt	Pulse rate	ENSG00000265148.6_9	TSPOAP1-AS1	ENSG00000265148.6_9	Primary	Gene	VAR_17_56431549_A_G	0.449337	6.32706e-06	0.000783692	0.00799943	0.990839	0.000371471
continuous-102-both_sexes-irnt	Pulse rate	ENSG00000158402.20_10	CDC25C	ENSG00000158402.20_10	Conditional 2	Gene	VAR_5_137419989_C_T	0.114593	1.98986e-27	0.43765	2.4505e-27	0.538939	0.0234108
continuous-102-both_sexes-irnt	Pulse rate	ENSG00000110844.13_5	PRPF40B	ENSG00000110844.13_5	Primary	Gene	VAR_12_49801156_T_C	0.0484865	5.46784e-05	0.350752	9.79208e-05	0.628122	0.0209734
continuous-102-both_sexes-irnt	Pulse rate	ENSG00000141101.13_5	NOB1	ENSG00000141101.13_5	Conditional 1	Gene	VAR_16_69884619_A_T	0.348195	2.00349e-06	0.554818	1.47141e-06	0.407432	0.0377473
continuous-102-both_sexes-irnt	Pulse rate	ENSG00000111011.18_5	RSRC2	ENSG00000111011.18_5	Primary	Gene	VAR_12_122991478_C_G	0.0819761	5.02946e-11	3.10402e-07	1.47308e-05	0.0900037	0.909981
continuous-102-both_sexes-irnt	Pulse rate	ENSG00000158402.20_10	CDC25C	ENSG00000158402.20_10	Conditional 3	Gene	VAR_5_137419989_C_T	0.16217	3.80243e-27	0.836306	5.62538e-28	0.123684	0.04001
continuous-102-both_sexes-irnt	Pulse rate	ENSG00000115935.17_6	WIPF1	ENSG00000115935.17_6	Primary	Gene	VAR_2_175529967_C_G	0.999295	7.06948e-07	0.000622992	5.76298e-06	0.0040833	0.995287
continuous-102-both_sexes-irnt	Pulse rate	ENSG00000084734.9_5	GCKR	ENSG00000084734.9_5	Primary	Gene	VAR_2_27730940_T_C	0.96483	2.22274e-24	0.763041	5.36228e-25	0.184028	0.0529309
continuous-102-both_sexes-irnt	Pulse rate	ENSG00000267374.2_10	MIR924HG	ENSG00000267374.2_10	Primary	Gene	VAR_18_37396747_T_C	0.106663	0.0027398	0.224382	0.00756437	0.619355	0.145959
continuous-102-both_sexes-irnt	Pulse rate	ENSG00000085276.19_9	MECOM	ENSG00000085276.19_9	Primary	Gene	VAR_3_168883824_C_T	0.949994	2.35579e-06	0.663302	1.12351e-06	0.316319	0.0203754
continuous-102-both_sexes-irnt	Pulse rate	ENSG00000085377.14_6	PREP	ENST00000369110.8_3	Primary	Isoform	VAR_6_105770186_G_C	0.915325	9.14372e-25	2.70304e-18	3.38088e-07	0.999448	0.000551577
continuous-102-both_sexes-irnt	Pulse rate	ENSG00000085377.14_6	PREP	ENST00000448705.1_2	Primary	Isoform	VAR_6_105770186_G_C	0.595295	6.83262e-27	2.01984e-20	3.3823e-07	0.999866	0.000133839
continuous-102-both_sexes-irnt	Pulse rate	ENSG00000085377.14_6	PREP	ENST00000448705.1_2	Conditional 1	Isoform	VAR_6_105764292_C_T	0.184625	1.61036e-07	0.47605	1.57134e-07	0.464456	0.0594939
continuous-102-both_sexes-irnt	Pulse rate	ENSG00000279722.1_5	AC007342.7	ENSG00000279722.1_5	Conditional 2	Gene	VAR_16_53515959_T_C	0.0388541	2.75093e-11	0.7208	9.83442e-12	0.25766	0.0215398
continuous-102-both_sexes-irnt	Pulse rate	ENSG00000085998.14_5	POMGNT1	ENSG00000085998.14_5	Primary	Gene	VAR_1_46502836_A_C	0.493888	3.31784e-07	0.029205	1.10181e-05	0.96986	0.000923895
continuous-102-both_sexes-irnt	Pulse rate	ENSG00000086015.22_5	MAST2	ENST00000674079.1_1	Primary	Isoform	VAR_1_45770167_G_C	0.9851	8.29008e-17	6.9072e-07	1.20021e-10	0.999999	9.54862e-08
continuous-102-both_sexes-irnt	Pulse rate	ENSG00000183741.12_5	CBX6	ENSG00000183741.12_5	Conditional 2	Gene	VAR_22_39117469_T_G	0.118415	6.80908e-20	0.487073	6.95057e-20	0.497179	0.015748
continuous-102-both_sexes-irnt	Pulse rate	ENSG00000086015.22_5	MAST2	ENSG00000086015.22_5	Primary	Gene	VAR_1_46555300_T_C	0.0332108	2.48831e-45	2.07323e-35	1.20021e-10	1	2.17325e-07
continuous-102-both_sexes-irnt	Pulse rate	ENSG00000100441.10_6	KHNYN	ENSG00000100441.10_6	Primary	Gene	VAR_14_24891010_T_C	0.99945	2.16094e-13	4.91666e-05	1.59839e-09	0.363036	0.636915
continuous-102-both_sexes-irnt	Pulse rate	ENSG00000183955.13_7	KMT5A	ENST00000437519.5_1	Primary	Isoform	VAR_12_123752263_C_T	0.0490167	0.0913884	0.024708	0.683346	0.184735	0.0158231
continuous-102-both_sexes-irnt	Pulse rate	ENSG00000086991.13_5	NOX4	ENSG00000086991.13_5	Primary	Gene	VAR_11_89224718_G_T	0.561723	0.000347421	0.678325	0.000151666	0.296096	0.0250801
continuous-102-both_sexes-irnt	Pulse rate	ENSG00000087077.14_7	TRIP6	ENSG00000087077.14_7	Primary	Gene	VAR_7_100493359_G_A	0.209256	3.70616e-104	2.02426e-06	1.83087e-98	0.999998	8.18217e-08
continuous-102-both_sexes-irnt	Pulse rate	ENSG00000111879.20_9	FAM184A	ENSG00000111879.20_9	Conditional 1	Gene	VAR_6_118993642_C_A	0.230771	1.17291e-69	0.354867	2.06374e-69	0.624371	0.0207617
continuous-102-both_sexes-irnt	Pulse rate	ENSG00000111885.7_6	MAN1A1	ENSG00000111885.7_6	Conditional 1	Gene	VAR_6_119020195_G_A	0.498913	3.32496e-49	0.243673	1.02205e-48	0.749018	0.00730876
continuous-102-both_sexes-irnt	Pulse rate	ENSG00000087085.15_9	ACHE	ENSG00000087085.15_9	Primary	Gene	VAR_7_100496887_A_G	0.26907	1.0334e-121	5.64429e-24	7.86438e-100	0.0419963	0.958004
continuous-102-both_sexes-irnt	Pulse rate	ENSG00000159593.15_8	NAE1	ENST00000379463.6_2	Conditional 1	Isoform	VAR_16_66937003_G_T	0.970386	2.23435e-15	0.000267934	8.33629e-12	0.999653	7.88751e-05
continuous-102-both_sexes-irnt	Pulse rate	ENSG00000087087.20_7	SRRT	ENSG00000087087.20_7	Primary	Gene	VAR_7_100493359_G_A	0.39375	1.53484e-105	8.38311e-08	5.5838e-100	0.0295276	0.970472
continuous-102-both_sexes-irnt	Pulse rate	ENSG00000170558.9_6	CDH2	ENSG00000170558.9_6	Primary	Gene	VAR_18_26115728_G_A	0.264685	4.54881e-19	0.000199181	2.28328e-15	0.99979	1.0832e-05
continuous-102-both_sexes-irnt	Pulse rate	ENSG00000185000.12_4	DGAT1	ENSG00000185000.12_4	Primary	Gene	VAR_8_145042001_A_G	1	2.64768e-18	0.0238538	1.07919e-16	0.972276	0.00386987
continuous-102-both_sexes-irnt	Pulse rate	ENSG00000185000.12_4	DGAT1	ENSG00000185000.12_4	Conditional 1	Gene	VAR_8_145042001_A_G	1	6.51883e-17	0.587302	3.96519e-17	0.357181	0.0555163
continuous-102-both_sexes-irnt	Pulse rate	ENSG00000196352.16_8	CD55	ENST00000476590.1_1	Primary	Isoform	VAR_1_207993102_A_G	0.152795	4.92417e-59	0.00107057	4.59385e-56	0.99875	0.000179342
continuous-102-both_sexes-irnt	Pulse rate	ENSG00000283189.2_7	AC104452.1	ENST00000636204.1_2	Primary	Isoform	VAR_3_49894030_T_C	0.261696	3.70744e-36	0.000439229	8.43698e-33	0.999547	1.38868e-05
continuous-102-both_sexes-irnt	Pulse rate	ENSG00000087303.18_6	NID2	ENSG00000087303.18_6	Primary	Gene	VAR_14_52535648_G_T	0.164367	0.000124654	0.469679	0.000132117	0.497768	0.0322956
continuous-102-both_sexes-irnt	Pulse rate	ENSG00000087448.11_5	KLHL42	ENSG00000087448.11_5	Primary	Gene	VAR_12_27955296_C_T	1	4.98831e-24	0.00206173	2.41435e-21	0.997877	6.1299e-05
continuous-102-both_sexes-irnt	Pulse rate	ENSG00000143387.13_6	CTSK	ENSG00000143387.13_6	Conditional 1	Gene	VAR_1_150877681_G_T	0.845992	0.000332611	0.555663	8.06801e-05	0.134476	0.309448
continuous-102-both_sexes-irnt	Pulse rate	ENSG00000185070.11_5	FLRT2	ENST00000557419.5_1	Primary	Isoform	VAR_14_85809911_T_C	0.219892	8.43723e-70	0.453669	9.77057e-70	0.525341	0.0209895
continuous-102-both_sexes-irnt	Pulse rate	ENSG00000185070.11_5	FLRT2	ENST00000330753.6_3	Primary	Isoform	VAR_14_85809911_T_C	0.198692	4.33847e-70	0.233279	1.40919e-69	0.757713	0.00900833
continuous-102-both_sexes-irnt	Pulse rate	ENSG00000143409.15_8	MINDY1	ENSG00000143409.15_8	Conditional 1	Gene	VAR_1_150562845_C_T	0.0887081	0.000326605	0.545643	0.000249203	0.416293	0.0374874
continuous-102-both_sexes-irnt	Pulse rate	ENSG00000088538.13_4	DOCK3	ENSG00000088538.13_4	Primary	Gene	VAR_3_50692394_G_C	0.50795	1.25423e-15	6.05201e-11	2.07237e-05	0.999979	5.97168e-08
continuous-102-both_sexes-irnt	Pulse rate	ENSG00000088538.13_4	DOCK3	ENSG00000088538.13_4	Conditional 1	Gene	VAR_3_50337422_G_A	0.544829	8.17475e-06	0.394455	1.11657e-05	0.538713	0.0668125
continuous-102-both_sexes-irnt	Pulse rate	ENSG00000143412.10_4	ANXA9	ENSG00000143412.10_4	Primary	Gene	VAR_1_150618961_T_G	0.311443	2.52518e-06	0.0042187	0.0005953	0.994539	0.000644859
continuous-102-both_sexes-irnt	Pulse rate	ENSG00000143418.19_7	CERS2	ENST00000560793.6_2	Primary	Isoform	VAR_1_150940357_G_T	0.204238	8.43201e-25	1.40869e-21	0.00059821	0.9994	2.23306e-06
continuous-102-both_sexes-irnt	Pulse rate	ENSG00000088970.16_8	KIZ	ENST00000619189.5_4	Primary	Isoform	VAR_20_21121739_C_G	0.100204	0.00369328	0.0814669	0.0203804	0.449109	0.44535
continuous-102-both_sexes-irnt	Pulse rate	ENSG00000088970.16_8	KIZ	ENSG00000088970.16_8	Primary	Gene	VAR_20_21111710_A_G	0.520525	1.38031e-07	3.04472e-06	0.000559681	0.0113575	0.98808
continuous-102-both_sexes-irnt	Pulse rate	ENSG00000185278.15_5	ZBTB37	ENSG00000185278.15_5	Primary	Gene	VAR_1_173868955_C_T	0.476318	2.57897e-07	0.0780886	3.03631e-06	0.919363	0.00254504
continuous-102-both_sexes-irnt	Pulse rate	ENSG00000089597.18_6	GANAB	ENSG00000089597.18_6	Primary	Gene	VAR_11_62413673_G_T	0.501061	4.05497e-14	1.54005e-09	2.63294e-05	0.999973	1.08801e-06
continuous-102-both_sexes-irnt	Pulse rate	ENSG00000272168.8_8	CASC15	ENSG00000272168.8_8	Primary	Gene	VAR_6_22136160_C_T	0.282368	4.02027e-10	0.335751	7.57621e-10	0.632691	0.0315584
continuous-102-both_sexes-irnt	Pulse rate	ENSG00000143437.21_6	ARNT	ENSG00000143437.21_6	Primary	Gene	VAR_1_150766070_A_T	0.237764	4.78913e-16	8.00077e-13	0.000597068	0.997467	0.00193623
continuous-102-both_sexes-irnt	Pulse rate	ENSG00000143457.11_5	GOLPH3L	ENSG00000143457.11_5	Primary	Gene	VAR_1_150562845_C_T	0.0604019	0.000137836	0.23027	0.000454331	0.759001	0.0101376
continuous-102-both_sexes-irnt	Pulse rate	ENSG00000160828.13	STAG3L2	ENSG00000160828.13	Conditional 1	Gene	VAR_7_74297908_C_G	0.760444	5.22814e-13	1.44716e-12	0.263466	0.729274	0.00725994
continuous-102-both_sexes-irnt	Pulse rate	ENSG00000143476.18_4	DTL	ENSG00000143476.18_4	Primary	Gene	VAR_1_212192604_T_A	0.226934	0.00267475	0.377312	0.00428009	0.603756	0.011977
continuous-102-both_sexes-irnt	Pulse rate	ENSG00000143493.13_6	INTS7	ENST00000366992.7_2	Conditional 1	Isoform	VAR_1_212279256_T_A	0.908385	0.00281773	0.397472	0.00152293	0.214443	0.383745
continuous-102-both_sexes-irnt	Pulse rate	ENSG00000143493.13_6	INTS7	ENST00000366992.7_2	Primary	Isoform	VAR_1_212107306_C_T	0.0986175	5.70247e-05	0.00804398	0.00335056	0.472118	0.51643
continuous-102-both_sexes-irnt	Pulse rate	ENSG00000102908.22_8	NFAT5	ENST00000354436.6_3	Primary	Isoform	VAR_16_69884619_A_T	0.618562	5.76947e-07	0.159771	2.92948e-06	0.811217	0.0290088
continuous-102-both_sexes-irnt	Pulse rate	ENSG00000286339.1_1	Z99496.2	ENSG00000286339.1_1	Primary	Gene	VAR_6_118667522_T_C	0.999995	1.09384e-85	4.53668e-08	2.39847e-78	0.994753	0.00524669
continuous-102-both_sexes-irnt	Pulse rate	ENSG00000130429.15_10	ARPC1B	ENSG00000130429.15_10	Primary	Gene	VAR_7_98898149_A_G	0.0913255	0.014173	0.861616	0.00139142	0.08455	0.0382693
continuous-102-both_sexes-irnt	Pulse rate	ENSG00000234745.11_5	HLA-B	ENST00000640615.1_2	Conditional 4	Isoform	VAR_6_31320176_C_T	0.59715	0.00041051	0.177516	0.00166038	0.717896	0.102517
continuous-102-both_sexes-irnt	Pulse rate	ENSG00000090565.17_8	RAB11FIP3	ENST00000450428.5_1	Primary	Isoform	VAR_16_545996_C_T	0.577017	0.00107984	0.225005	0.00360973	0.75214	0.0181652
continuous-102-both_sexes-irnt	Pulse rate	ENSG00000113396.13_5	SLC27A6	ENSG00000113396.13_5	Conditional 1	Gene	VAR_5_128228602_G_A	0.178823	1.08384e-09	0.0468601	1.7874e-08	0.772608	0.180532
continuous-102-both_sexes-irnt	Pulse rate	ENSG00000090621.14_8	PABPC4	ENST00000437136.5_2	Primary	Isoform	VAR_1_40000354_C_T	0.721273	2.82472e-08	0.290884	5.54953e-08	0.571342	0.137774
continuous-102-both_sexes-irnt	Pulse rate	ENSG00000113734.17_6	BNIP1	ENSG00000113734.17_6	Conditional 1	Gene	VAR_5_172670745_G_T	0.735153	2.01353e-28	0.418126	7.83717e-29	0.162325	0.419549
continuous-102-both_sexes-irnt	Pulse rate	ENSG00000272752.6_4	STAG3L5P-PVRIG2P-PILRB	ENSG00000272752.6_4	Conditional 1	Gene	VAR_7_100456595_G_A	0.684052	5.50531e-94	0.707743	1.89455e-94	0.243508	0.0487488
continuous-102-both_sexes-irnt	Pulse rate	ENSG00000287891.1_2	Z85996.3	ENSG00000287891.1_2	Primary	Gene	VAR_6_36817113_A_G	0.507831	1.46749e-24	0.025662	5.53533e-23	0.96796	0.00637777
continuous-102-both_sexes-irnt	Pulse rate	ENSG00000113734.17_6	BNIP1	ENSG00000113734.17_6	Primary	Gene	VAR_5_172670745_G_T	0.805245	1.29087e-35	2.68059e-08	4.81561e-28	0.999999	6.1087e-07
continuous-102-both_sexes-irnt	Pulse rate	ENSG00000272752.6_4	STAG3L5P-PVRIG2P-PILRB	ENST00000310771.8_1	Primary	Isoform	VAR_7_100456595_G_A	0.683855	1.0013e-100	1.28724e-07	7.77867e-94	1	6.7981e-09
continuous-102-both_sexes-irnt	Pulse rate	ENSG00000161996.19_5	WDR90	ENSG00000161996.19_5	Primary	Gene	VAR_16_706534_G_A	0.795131	2.2963e-17	4.7836e-15	0.000217153	0.0442813	0.955502
continuous-102-both_sexes-irnt	Pulse rate	ENSG00000144369.13_4	FAM171B	ENSG00000144369.13_4	Primary	Gene	VAR_2_188003118_T_C	0.549496	3.30341e-32	0.000490866	6.72624e-29	0.99948	2.95801e-05
continuous-102-both_sexes-irnt	Pulse rate	ENSG00000091436.17_6	MAP3K20	ENST00000375213.8_2	Primary	Isoform	VAR_2_174072081_G_A	0.31684	0.0017747	0.023356	0.0588493	0.774346	0.141674
continuous-102-both_sexes-irnt	Pulse rate	ENSG00000113971.20_6	NPHP3	ENSG00000113971.20_6	Primary	Gene	VAR_3_132436513_G_A	0.74781	6.01974e-25	1.00124e-22	0.00596465	0.992079	0.00195587
continuous-102-both_sexes-irnt	Pulse rate	ENSG00000113971.20_6	NPHP3	ENST00000337331.10_3	Primary	Isoform	VAR_3_132401600_C_T	0.930156	9.79592e-22	1.62932e-19	0.00597614	0.993993	3.13325e-05
continuous-102-both_sexes-irnt	Pulse rate	ENSG00000092096.17_6	SLC22A17	ENSG00000092096.17_6	Primary	Gene	VAR_14_23865885_G_A	0.705066	6.81219e-161	7.89312e-07	8.63053e-155	0.999999	2.78235e-08
continuous-102-both_sexes-irnt	Pulse rate	ENSG00000272758.6_7	AC083798.2	ENST00000608756.5_2	Primary	Isoform	VAR_3_122069823_G_A	0.340004	2.68757e-14	0.00954989	2.78585e-12	0.989909	0.000541001
continuous-102-both_sexes-irnt	Pulse rate	ENSG00000272758.6_7	AC083798.2	ENST00000667395.1_1	Primary	Isoform	VAR_3_122129203_A_G	0.0689047	4.4581e-22	1.58412e-10	2.81424e-12	1	3.10536e-09
continuous-102-both_sexes-irnt	Pulse rate	ENSG00000272758.6_7	AC083798.2	ENST00000608015.1_2	Conditional 1	Isoform	VAR_3_122116557_T_A	0.315899	1.85227e-14	0.00658178	8.21488e-13	0.291201	0.702217
continuous-102-both_sexes-irnt	Pulse rate	ENSG00000149084.13_6	HSD17B12	ENSG00000149084.13_6	Conditional 1	Gene	VAR_11_43789944_C_T	0.145047	1.45517e-14	2.30016e-09	6.32636e-06	0.999994	5.51932e-08
continuous-102-both_sexes-irnt	Pulse rate	ENSG00000175662.17_6	TOM1L2	ENSG00000175662.17_6	Primary	Gene	VAR_17_17715317_C_G	0.349094	6.61193e-18	1.0645e-08	6.10981e-10	0.983642	0.0163579
continuous-102-both_sexes-irnt	Pulse rate	ENSG00000114316.13_7	USP4	ENST00000265560.9_4	Primary	Isoform	VAR_3_49829326_G_A	0.26406	8.5124e-33	0.656567	4.15237e-33	0.320252	0.0231804
continuous-102-both_sexes-irnt	Pulse rate	ENSG00000095261.14_4	PSMD5	ENSG00000095261.14_4	Primary	Gene	VAR_9_123572038_A_G	0.160669	1.24184e-09	0.00154271	8.03566e-07	0.99825	0.000206546
continuous-102-both_sexes-irnt	Pulse rate	ENSG00000095261.14_4	PSMD5	ENST00000373903.1_2	Primary	Isoform	VAR_9_123480600_C_A	0.143017	7.80863e-10	0.000970047	7.82554e-07	0.972121	0.0269082
continuous-102-both_sexes-irnt	Pulse rate	ENSG00000272916.5_10	AC022400.7	ENSG00000272916.5_10	Primary	Gene	VAR_10_75576366_C_T	0.0940963	0.000329998	0.570359	0.000204722	0.35376	0.0753469
continuous-102-both_sexes-irnt	Pulse rate	ENSG00000114541.15_6	FRMD4B	ENST00000497757.1_2	Primary	Isoform	VAR_3_69410725_A_G	0.501102	6.17468e-25	5.12473e-11	1.20488e-14	1	6.51727e-11
continuous-102-both_sexes-irnt	Pulse rate	ENSG00000186439.14_8	TRDN	ENSG00000186439.14_8	Primary	Gene	VAR_6_123072949_G_A	0.1214	0.178253	0.0565552	0.575961	0.182731	0.00649966
continuous-102-both_sexes-irnt	Pulse rate	ENSG00000273076.1_7	AL021707.7	ENSG00000273076.1_7	Primary	Gene	VAR_22_39117469_T_G	0.579854	4.7847e-23	0.000342263	4.32868e-21	0.0299946	0.969663
continuous-102-both_sexes-irnt	Pulse rate	ENSG00000099365.11_5	STX1B	ENSG00000099365.11_5	Primary	Gene	VAR_16_31057800_G_A	0.128981	3.2463e-16	7.23028e-11	4.48906e-06	0.999818	0.00017714
continuous-102-both_sexes-irnt	Pulse rate	ENSG00000099377.14_6	HSD3B7	ENSG00000099377.14_6	Conditional 1	Gene	VAR_16_30692208_T_C	0.0731709	1.88548e-06	0.41994	2.53858e-06	0.565387	0.0146682
continuous-102-both_sexes-irnt	Pulse rate	ENSG00000114738.11_6	MAPKAPK3	ENST00000430409.5_5	Primary	Isoform	VAR_3_50174197_G_T	0.999997	1.33832e-28	1.04305e-08	1.28309e-20	1	3.8959e-10
continuous-102-both_sexes-irnt	Pulse rate	ENSG00000114738.11_6	MAPKAPK3	ENST00000621469.5_3	Primary	Isoform	VAR_3_50174197_G_T	0.999996	2.56009e-22	0.0199526	1.25662e-20	0.97937	0.000677431
continuous-102-both_sexes-irnt	Pulse rate	ENSG00000163131.11_6	CTSS	ENSG00000163131.11_6	Primary	Gene	VAR_1_150729793_G_A	0.159935	1.23821e-07	0.000206857	0.000598082	0.999163	3.222e-05
continuous-102-both_sexes-irnt	Pulse rate	ENSG00000274272.1_8	AC069281.2	ENSG00000274272.1_8	Primary	Gene	VAR_7_100493359_G_A	0.213379	1.45102e-110	7.92532e-13	1.83087e-98	1	3.14156e-14
continuous-102-both_sexes-irnt	Pulse rate	ENSG00000149485.19_6	FADS1	ENSG00000149485.19_6	Primary	Gene	VAR_11_61564299_G_T	0.225218	1.70328e-44	1.11711e-11	5.09163e-34	0.333273	0.666727
continuous-102-both_sexes-irnt	Pulse rate	ENSG00000235823.3_6	OLMALINC	ENSG00000235823.3_6	Primary	Gene	VAR_10_102552663_G_A	0.447755	3.78229e-07	0.768119	7.7474e-08	0.157262	0.0746189
continuous-102-both_sexes-irnt	Pulse rate	ENSG00000149489.8_6	ROM1	ENST00000534093.5_5	Primary	Isoform	VAR_11_62380027_C_T	0.212041	7.22058e-10	2.74233e-05	1.77304e-06	0.0664052	0.933566
continuous-102-both_sexes-irnt	Pulse rate	ENSG00000274286.2_5	ADRA2B	ENSG00000274286.2_5	Conditional 1	Gene	VAR_2_96808549_T_C	0.112304	3.3632e-06	0.0022068	0.00126113	0.827332	0.169197
continuous-102-both_sexes-irnt	Pulse rate	ENSG00000149499.11_5	EML3	ENSG00000149499.11_5	Primary	Gene	VAR_11_62380027_C_T	0.586788	7.49087e-10	2.84499e-05	4.69224e-07	0.0168377	0.983133
continuous-102-both_sexes-irnt	Pulse rate	ENSG00000149499.11_5	EML3	ENST00000394773.6_3	Primary	Isoform	VAR_11_62334908_G_C	0.115587	3.90229e-10	1.48206e-05	2.77716e-06	0.104579	0.895403
continuous-102-both_sexes-irnt	Pulse rate	ENSG00000149541.10_5	B3GAT3	ENST00000265471.10_3	Primary	Isoform	VAR_11_62380425_G_T	0.52534	1.09243e-52	4.14899e-48	3.47665e-07	0.0122163	0.987783
continuous-102-both_sexes-irnt	Pulse rate	ENSG00000149541.10_5	B3GAT3	ENST00000531383.5_2	Conditional 1	Isoform	VAR_11_62387222_C_T	0.702534	2.01644e-09	7.6583e-05	1.72433e-05	0.654542	0.345364
continuous-102-both_sexes-irnt	Pulse rate	ENSG00000187147.18_6	RNF220	ENSG00000187147.18_6	Primary	Gene	VAR_1_45012273_A_C	1	5.86689e-60	0.28542	1.42843e-59	0.694903	0.0196776
continuous-102-both_sexes-irnt	Pulse rate	ENSG00000187231.14_7	SESTD1	ENSG00000187231.14_7	Primary	Gene	VAR_2_179721046_G_A	0.98889	7.77691e-128	0.165909	3.72072e-127	0.79372	0.0403709
continuous-102-both_sexes-irnt	Pulse rate	ENSG00000276075.1_7	AC027682.6	ENSG00000276075.1_7	Primary	Gene	VAR_16_67529633_T_C	0.219749	2.13818e-10	1.52901e-08	0.000167905	0.0110181	0.988814
continuous-102-both_sexes-irnt	Pulse rate	ENSG00000276075.1_7	AC027682.6	ENSG00000276075.1_7	Conditional 1	Gene	VAR_16_67529633_T_C	0.132402	0.0083002	0.593546	0.0050423	0.360542	0.0325694
continuous-102-both_sexes-irnt	Pulse rate	ENSG00000144749.13_4	LRIG1	ENSG00000144749.13_4	Primary	Gene	VAR_3_66478910_A_G	0.344737	2.05298e-09	0.76759	5.59076e-10	0.20901	0.0233993
continuous-102-both_sexes-irnt	Pulse rate	ENSG00000237125.10_7	HAND2-AS1	ENSG00000237125.10_7	Primary	Gene	VAR_4_174456843_C_T	0.188908	4.18192e-18	3.28406e-15	2.08147e-05	0.0153612	0.984618
continuous-102-both_sexes-irnt	Pulse rate	ENSG00000277258.5_6	PCGF2	ENSG00000277258.5_6	Primary	Gene	VAR_17_36886828_G_A	0.515296	1.72644e-29	2.69839e-23	3.71183e-08	0.0570722	0.942928
continuous-102-both_sexes-irnt	Pulse rate	ENSG00000163793.13_4	DNAJC5G	ENSG00000163793.13_4	Primary	Gene	VAR_2_27730940_T_C	0.939637	1.98801e-24	0.68246	7.02983e-25	0.24125	0.0762898
continuous-102-both_sexes-irnt	Pulse rate	ENSG00000277972.2_4	CISD3	ENST00000619858.1_1	Conditional 1	Isoform	VAR_17_36855851_T_G	0.95412	3.11272e-08	0.0486511	1.23553e-08	0.0183781	0.932971
continuous-102-both_sexes-irnt	Pulse rate	ENSG00000277972.2_4	CISD3	ENSG00000277972.2_4	Conditional 2	Gene	VAR_17_36855851_T_G	0.92586	4.51088e-07	0.705041	1.64607e-07	0.25724	0.0377177
continuous-102-both_sexes-irnt	Pulse rate	ENSG00000100196.11_4	KDELR3	ENST00000216014.9_2	Primary	Isoform	VAR_22_39055684_G_A	0.0794217	8.31156e-25	5.9455e-06	1.35508e-19	0.969297	0.0306969
continuous-102-both_sexes-irnt	Pulse rate	ENSG00000163806.16_6	SPDYA	ENSG00000163806.16_6	Conditional 1	Gene	VAR_2_28835877_C_G	0.884279	1.84491e-05	0.690995	7.5907e-06	0.284279	0.0247001
continuous-102-both_sexes-irnt	Pulse rate	ENSG00000100196.11_4	KDELR3	ENSG00000100196.11_4	Primary	Gene	VAR_22_39055684_G_A	0.0917497	5.08043e-31	3.63418e-12	1.39796e-19	1	3.20899e-13
continuous-102-both_sexes-irnt	Pulse rate	ENSG00000163840.10_4	DTX3L	ENSG00000163840.10_4	Conditional 2	Gene	VAR_3_122069823_G_A	0.346606	8.08172e-13	0.287172	1.97997e-12	0.703544	0.00928435
continuous-102-both_sexes-irnt	Pulse rate	ENSG00000163840.10_4	DTX3L	ENSG00000163840.10_4	Primary	Gene	VAR_3_122069823_G_A	0.346606	7.5094e-13	0.266835	2.03905e-12	0.724538	0.00862687
continuous-102-both_sexes-irnt	Pulse rate	ENSG00000100201.22_7	DDX17	ENSG00000100201.22_7	Conditional 1	Gene	VAR_22_39150543_G_T	0.0935502	5.68674e-20	0.406789	7.96279e-20	0.569577	0.0236337
continuous-102-both_sexes-irnt	Pulse rate	ENSG00000145022.4_3	TCTA	ENSG00000145022.4_3	Primary	Gene	VAR_3_49894030_T_C	0.269462	1.39684e-34	0.0165486	8.29364e-33	0.982564	0.000886982
continuous-102-both_sexes-irnt	Pulse rate	ENSG00000100201.22_7	DDX17	ENSG00000100201.22_7	Primary	Gene	VAR_22_39150543_G_T	0.112635	6.58018e-20	0.470699	5.68476e-20	0.406525	0.122776
continuous-102-both_sexes-irnt	Pulse rate	ENSG00000100211.10_3	CBY1	ENSG00000100211.10_3	Primary	Gene	VAR_22_38986248_G_A	0.295598	4.24042e-33	3.03329e-14	2.10285e-20	0.149572	0.850428
continuous-102-both_sexes-irnt	Pulse rate	ENSG00000100211.10_3	CBY1	ENST00000216029.7_1	Primary	Isoform	VAR_22_39117469_T_G	0.125072	1.19042e-24	8.5154e-06	1.28012e-19	0.915621	0.0843708
continuous-102-both_sexes-irnt	Pulse rate	ENSG00000163931.16_5	TKT	ENSG00000163931.16_5	Primary	Gene	VAR_3_53455569_G_T	0.591734	6.05227e-14	0.506115	2.66987e-14	0.222995	0.270891
continuous-102-both_sexes-irnt	Pulse rate	ENSG00000197256.10_9	KANK2	ENST00000587317.1_2	Primary	Isoform	VAR_19_11277232_G_A	0.712387	1.70964e-09	0.00844612	1.9229e-07	0.949929	0.0416251
continuous-102-both_sexes-irnt	Pulse rate	ENSG00000163933.10_8	RFT1	ENSG00000163933.10_8	Conditional 1	Gene	VAR_3_53455569_G_T	0.265672	1.15948e-14	0.09696	1.06132e-13	0.887503	0.0155369
continuous-102-both_sexes-irnt	Pulse rate	ENSG00000163933.10_8	RFT1	ENSG00000163933.10_8	Primary	Gene	VAR_3_53455569_G_T	0.325863	2.96572e-15	0.0248005	1.1644e-13	0.973714	0.0014857
continuous-102-both_sexes-irnt	Pulse rate	ENSG00000163933.10_8	RFT1	ENST00000467048.1_4	Primary	Isoform	VAR_3_53455569_G_T	0.388807	3.60366e-23	3.01352e-10	1.19583e-13	1	1.35095e-11
continuous-102-both_sexes-irnt	Pulse rate	ENSG00000115808.12_5	STRN	ENSG00000115808.12_5	Primary	Gene	VAR_2_37078839_A_G	0.28915	1.48068e-07	0.000460679	0.000162431	0.504872	0.494505
continuous-102-both_sexes-irnt	Pulse rate	ENSG00000163935.14_6	SFMBT1	ENSG00000163935.14_6	Primary	Gene	VAR_3_53455569_G_T	0.29	3.03864e-17	0.000254103	1.19551e-13	0.999737	9.31826e-06
continuous-102-both_sexes-irnt	Pulse rate	ENSG00000173402.12_8	DAG1	ENSG00000173402.12_8	Primary	Gene	VAR_3_49894030_T_C	0.210906	5.54038e-38	6.56381e-06	8.44071e-33	0.99999	3.53121e-06
continuous-102-both_sexes-irnt	Pulse rate	ENSG00000145819.18_8	ARHGAP26	ENSG00000145819.18_8	Primary	Gene	VAR_5_142634355_T_C	0.101134	8.63381e-15	0.402997	1.23468e-14	0.576284	0.0207182
continuous-102-both_sexes-irnt	Pulse rate	ENSG00000189298.14_5	ZKSCAN3	ENSG00000189298.14_5	Primary	Gene	VAR_6_28645170_T_G	0.185997	4.13534e-10	0.0189232	1.93083e-08	0.883444	0.0976328
continuous-102-both_sexes-irnt	Pulse rate	ENSG00000197321.15_4	SVIL	ENSG00000197321.15_4	Primary	Gene	VAR_10_29820758_T_C	0.409081	2.71861e-09	0.275938	7.01006e-09	0.711507	0.012555
continuous-102-both_sexes-irnt	Pulse rate	ENSG00000204599.14_5	TRIM39	ENST00000396548.5_2	Primary	Isoform	VAR_6_29879529_C_T	0.0473475	9.52229e-06	0.11405	7.31135e-05	0.875682	0.0101855
continuous-102-both_sexes-irnt	Pulse rate	ENSG00000239521.8_7	CASTOR3	ENST00000328453.9_4	Primary	Isoform	VAR_7_100359117_C_T	0.999721	7.40792e-43	0.000197368	3.75258e-39	0.999793	9.35298e-06
continuous-102-both_sexes-irnt	Pulse rate	ENSG00000146147.15_6	MLIP	ENSG00000146147.15_6	Primary	Gene	VAR_6_53982630_G_A	0.332436	9.04534e-08	0.0795293	9.65904e-08	0.0840888	0.836382
continuous-102-both_sexes-irnt	Pulse rate	ENSG00000116237.16_5	ICMT	ENSG00000116237.16_5	Conditional 2	Gene	VAR_1_6278414_A_G	0.600707	5.10349e-17	0.47109	4.1091e-17	0.379151	0.149758
continuous-102-both_sexes-irnt	Pulse rate	ENSG00000279722.1_5	AC007342.7	ENSG00000279722.1_5	Primary	Gene	VAR_16_53515959_T_C	0.0330378	8.49637e-19	2.22622e-08	3.8165e-11	1	1.14339e-09
continuous-102-both_sexes-irnt	Pulse rate	ENSG00000279722.1_5	AC007342.7	ENSG00000279722.1_5	Conditional 1	Gene	VAR_16_53513055_T_C	0.0578641	6.08033e-12	0.159317	4.71204e-12	0.122747	0.717936
continuous-102-both_sexes-irnt	Pulse rate	ENSG00000121716.20_7	PILRB	ENST00000452089.5_5	Primary	Isoform	VAR_7_100456595_G_A	0.683143	1.17339e-135	1.50847e-42	7.77867e-94	1	1.0981e-43
continuous-102-both_sexes-irnt	Pulse rate	ENSG00000146350.14_8	TBC1D32	ENSG00000146350.14_8	Primary	Gene	VAR_6_122125427_T_C	0.186635	1.66811e-176	0.506726	1.36788e-176	0.415446	0.0778273
continuous-102-both_sexes-irnt	Pulse rate	ENSG00000280128.1_6	AL662795.2	ENSG00000280128.1_6	Primary	Gene	VAR_6_30238884_A_G	0.11438	6.77902e-58	8.57172e-54	7.90796e-05	0.999919	1.44682e-06
continuous-102-both_sexes-irnt	Pulse rate	ENSG00000146350.14_8	TBC1D32	ENSG00000146350.14_8	Conditional 1	Gene	VAR_6_122125427_T_C	0.182936	2.04996e-176	0.622721	7.03562e-177	0.213559	0.163719
continuous-102-both_sexes-irnt	Pulse rate	ENSG00000100441.10_6	KHNYN	ENST00000251343.9_1	Primary	Isoform	VAR_14_24903964_T_C	0.600361	4.92963e-10	0.112161	9.58124e-10	0.217326	0.670513
continuous-102-both_sexes-irnt	Pulse rate	ENSG00000197562.10_5	RAB40C	ENSG00000197562.10_5	Primary	Gene	VAR_16_680574_G_A	0.115222	5.90728e-21	1.23068e-18	0.000163175	0.0330278	0.966809
continuous-102-both_sexes-irnt	Pulse rate	ENSG00000100441.10_6	KHNYN	ENST00000556510.1_4	Primary	Isoform	VAR_14_24903284_A_G	0.799566	1.58192e-45	3.59925e-37	4.3945e-09	0.999857	0.00014344
continuous-102-both_sexes-irnt	Pulse rate	ENSG00000280429.1_3	AF001548.3	ENSG00000280429.1_3	Primary	Gene	VAR_16_15912544_T_C	0.516453	4.92765e-45	0.0406557	1.15552e-43	0.953357	0.00598771
continuous-102-both_sexes-irnt	Pulse rate	ENSG00000280670.3_7	CCDC163	ENSG00000280670.3_7	Conditional 1	Gene	VAR_1_45770167_G_C	0.946463	9.87594e-12	0.0822953	1.07495e-10	0.895726	0.0219786
continuous-102-both_sexes-irnt	Pulse rate	ENSG00000100842.13_5	EFS	ENSG00000100842.13_5	Primary	Gene	VAR_14_23865885_G_A	0.669905	5.89996e-155	0.683614	2.55411e-155	0.295918	0.0204677
continuous-102-both_sexes-irnt	Pulse rate	ENSG00000100842.13_5	EFS	ENST00000216733.8_3	Primary	Isoform	VAR_14_23865885_G_A	0.669905	3.16902e-155	0.367187	5.36673e-155	0.621819	0.0109937
continuous-102-both_sexes-irnt	Pulse rate	ENSG00000100842.13_5	EFS	ENST00000351354.3_2	Primary	Isoform	VAR_14_23865885_G_A	0.669905	7.11181e-155	0.824028	1.30601e-155	0.1513	0.0246717
continuous-102-both_sexes-irnt	Pulse rate	ENSG00000117335.20_5	CD46	ENST00000367041.5_1	Primary	Isoform	VAR_1_208131044_T_C	0.147752	1.34552e-101	3.04063e-34	4.42512e-68	1	1.5928e-35
continuous-102-both_sexes-irnt	Pulse rate	ENSG00000117335.20_5	CD46	ENSG00000117335.20_5	Primary	Gene	VAR_1_208131044_T_C	0.136692	4.42186e-91	9.99262e-24	4.42512e-68	1	1.76674e-24
continuous-102-both_sexes-irnt	Pulse rate	ENSG00000164062.13_5	APEH	ENSG00000164062.13_5	Primary	Gene	VAR_3_49894030_T_C	0.135545	7.51816e-33	0.890693	4.64173e-34	0.0549372	0.0543694
continuous-102-both_sexes-irnt	Pulse rate	ENSG00000196352.16_8	CD55	ENST00000367063.6_1	Primary	Isoform	VAR_1_207993102_A_G	0.154824	1.91837e-67	4.17074e-12	4.59959e-56	1	2.85888e-13
continuous-102-both_sexes-irnt	Pulse rate	ENSG00000196352.16_8	CD55	ENSG00000196352.16_8	Conditional 1	Gene	VAR_1_207993102_A_G	0.158349	3.31475e-56	0.720661	1.13307e-56	0.246309	0.0330298
continuous-102-both_sexes-irnt	Pulse rate	ENSG00000106290.15_8	TAF6	ENST00000452041.5_4	Primary	Isoform	VAR_7_100190116_T_C	0.512967	8.35759e-11	0.0237143	3.43795e-09	0.975502	0.000783608
continuous-102-both_sexes-irnt	Pulse rate	ENSG00000106299.8_5	WASL	ENSG00000106299.8_5	Primary	Gene	VAR_7_123357646_A_G	0.0390736	2.21501e-08	0.100371	1.97584e-07	0.895324	0.00430481
continuous-102-both_sexes-irnt	Pulse rate	ENSG00000283189.2_7	AC104452.1	ENSG00000283189.2_7	Primary	Gene	VAR_3_49894030_T_C	0.233154	3.78911e-39	4.48905e-07	8.4408e-33	1	4.71621e-08
continuous-102-both_sexes-irnt	Pulse rate	ENSG00000100994.12_5	PYGB	ENSG00000100994.12_5	Primary	Gene	VAR_20_25672341_A_G	0.227421	7.32657e-09	4.88925e-09	0.597236	0.39855	0.00421409
continuous-102-both_sexes-irnt	Pulse rate	ENSG00000100997.20_8	ABHD12	ENSG00000100997.20_8	Conditional 1	Gene	VAR_20_25098235_T_A	0.0741455	0.121029	0.0807535	0.457351	0.305121	0.035746
continuous-102-both_sexes-irnt	Pulse rate	ENSG00000117448.13_6	AKR1A1	ENST00000434299.5_4	Primary	Isoform	VAR_1_45770167_G_C	0.804892	4.08765e-15	3.40621e-05	1.2e-10	0.999954	1.16136e-05
continuous-102-both_sexes-irnt	Pulse rate	ENSG00000100997.20_8	ABHD12	ENST00000339157.10_3	Primary	Isoform	VAR_20_25181074_T_C	0.1381	0.0153206	0.0102223	0.582428	0.388608	0.00342122
continuous-102-both_sexes-irnt	Pulse rate	ENSG00000100997.20_8	ABHD12	ENSG00000100997.20_8	Primary	Gene	VAR_20_25547767_A_G	0.767692	6.9201e-30	4.61727e-30	0.598693	0.399462	0.00184518
continuous-102-both_sexes-irnt	Pulse rate	ENSG00000100997.20_8	ABHD12	ENST00000376542.8_3	Primary	Isoform	VAR_20_25547767_A_G	0.0510776	0.0154779	0.0103272	0.581816	0.388199	0.00417961
continuous-102-both_sexes-irnt	Pulse rate	ENSG00000100997.20_8	ABHD12	ENST00000672114.1_3	Conditional 1	Isoform	VAR_20_25277244_A_G	0.999978	1.8189e-06	1.21362e-06	0.597834	0.398887	0.00327648
continuous-102-both_sexes-irnt	Pulse rate	ENSG00000101004.15_7	NINL	ENSG00000101004.15_7	Primary	Gene	VAR_20_25333189_G_C	0.0263393	3.71922e-06	2.47998e-06	0.59847	0.399059	0.00246451
continuous-102-both_sexes-irnt	Pulse rate	ENSG00000164309.15_4	CMYA5	ENSG00000164309.15_4	Conditional 1	Gene	VAR_5_79041057_A_G	0.849111	1.4574e-09	0.141514	8.67218e-09	0.842055	0.0164303
continuous-102-both_sexes-irnt	Pulse rate	ENSG00000146830.10_5	GIGYF1	ENSG00000146830.10_5	Primary	Gene	VAR_7_100496887_A_G	0.233418	2.86313e-108	1.56381e-10	1.83087e-98	1	6.268e-08
continuous-102-both_sexes-irnt	Pulse rate	ENSG00000146830.10_5	GIGYF1	ENSG00000146830.10_5	Conditional 1	Gene	VAR_7_100496887_A_G	0.230412	1.00229e-102	5.47438e-05	1.83076e-98	0.999939	6.60919e-06
continuous-102-both_sexes-irnt	Pulse rate	ENSG00000117450.14_6	PRDX1	ENSG00000117450.14_6	Primary	Gene	VAR_1_45770167_G_C	0.28196	1.17744e-19	9.81153e-10	1.20006e-10	1	5.59439e-09
continuous-102-both_sexes-irnt	Pulse rate	ENSG00000117450.14_6	PRDX1	ENSG00000117450.14_6	Conditional 1	Gene	VAR_1_45770167_G_C	0.996985	1.23223e-15	1.02681e-05	1.20001e-10	0.999955	3.43229e-05
continuous-102-both_sexes-irnt	Pulse rate	ENSG00000146833.15_6	TRIM4	ENSG00000146833.15_6	Conditional 2	Gene	VAR_7_99670932_T_C	0.408853	0.000320054	0.367477	0.000536888	0.616424	0.0152416
continuous-102-both_sexes-irnt	Pulse rate	ENSG00000146833.15_6	TRIM4	ENSG00000146833.15_6	Primary	Gene	VAR_7_99510850_T_A	0.0329002	1.03447e-16	1.18775e-13	0.00087019	0.999128	2.054e-06
continuous-102-both_sexes-irnt	Pulse rate	ENSG00000101407.13_5	TTI1	ENSG00000101407.13_5	Primary	Gene	VAR_20_36842883_A_G	0.477118	4.45862e-166	8.06854e-07	5.52593e-160	0.999999	2.77708e-08
continuous-102-both_sexes-irnt	Pulse rate	ENSG00000146833.15_6	TRIM4	ENSG00000146833.15_6	Conditional 1	Gene	VAR_7_99537733_G_A	0.196455	1.1698e-06	0.00134314	0.000868402	0.997073	0.000713805
continuous-102-both_sexes-irnt	Pulse rate	ENSG00000101608.12_7	MYL12A	ENSG00000101608.12_7	Conditional 1	Gene	VAR_18_3255301_G_A	0.22517	4.06357e-05	0.333934	7.92932e-05	0.651596	0.0143504
continuous-102-both_sexes-irnt	Pulse rate	ENSG00000101608.12_7	MYL12A	ENSG00000101608.12_7	Primary	Gene	VAR_18_3258151_A_C	0.670619	1.08883e-17	8.94768e-14	1.73415e-06	0.013264	0.986734
continuous-102-both_sexes-irnt	Pulse rate	ENSG00000286176.2_4	AC116317.1	ENSG00000286176.2_4	Primary	Gene	VAR_4_6299914_A_G	0.176356	4.15923e-09	0.0805637	1.29899e-08	0.250943	0.668493
continuous-102-both_sexes-irnt	Pulse rate	ENSG00000179889.19_8	PDXDC1	ENSG00000179889.19_8	Conditional 2	Gene	VAR_16_15707967_T_C	0.457737	0.000447394	0.85953	2.54701e-05	0.0488417	0.0911555
continuous-102-both_sexes-irnt	Pulse rate	ENSG00000154639.19_4	CXADR	ENST00000400169.1_1	Conditional 1	Isoform	VAR_21_18791868_C_G	0.943603	1.35252e-07	0.407142	1.80374e-07	0.542921	0.049936
continuous-102-both_sexes-irnt	Pulse rate	ENSG00000196735.13_6	HLA-DQA1	ENST00000343139.11_3	Conditional 2	Isoform	VAR_6_32588500_G_A	0.402482	1.02016e-07	3.03063e-05	0.00335468	0.996584	3.1075e-05
continuous-102-both_sexes-irnt	Pulse rate	ENSG00000196735.13_6	HLA-DQA1	ENST00000343139.11_3	Conditional 5	Isoform	VAR_6_32610349_C_A	0.0597161	0.000871028	0.258759	0.00244975	0.727746	0.0101747
continuous-102-both_sexes-irnt	Pulse rate	ENSG00000196735.13_6	HLA-DQA1	ENST00000343139.11_3	Primary	Isoform	VAR_6_32609126_T_C	0.0200843	2.31226e-31	6.86911e-29	0.00335486	0.99664	5.45747e-06
continuous-102-both_sexes-irnt	Pulse rate	ENSG00000175170.16_9	FAM182B	ENSG00000175170.16_9	Primary	Gene	VAR_20_26116209_G_A	0.303818	1.29611e-05	0.00550347	0.00233613	0.991959	0.000188859
continuous-102-both_sexes-irnt	Pulse rate	ENSG00000287782.1_1	AL359632.1	ENSG00000287782.1_1	Primary	Gene	VAR_9_128435256_G_A	0.456878	2.3968e-26	0.488801	2.41446e-26	0.492385	0.0188145
continuous-102-both_sexes-irnt	Pulse rate	ENSG00000118407.15_6	FILIP1	ENST00000393004.6_2	Primary	Isoform	VAR_6_76176367_T_C	0.221452	0.000385112	0.201769	0.00150475	0.788362	0.00797943
continuous-102-both_sexes-irnt	Pulse rate	ENSG00000196735.13_6	HLA-DQA1	ENST00000496318.5_1	Primary	Isoform	VAR_6_32583529_G_A	0.0871355	2.04591e-11	6.07785e-09	0.00317665	0.943644	0.0531789
continuous-102-both_sexes-irnt	Pulse rate	ENSG00000154803.13_7	FLCN	ENST00000473853.1_2	Primary	Isoform	VAR_17_17131869_T_C	0.850756	6.57047e-41	3.2738e-28	5.98323e-15	0.0288409	0.971159
continuous-102-both_sexes-irnt	Pulse rate	ENSG00000118473.22_6	SGIP1	ENST00000371037.9_2	Primary	Isoform	VAR_1_66986705_T_A	0.205101	2.50481e-41	3.25204e-10	7.70227e-32	1	3.06634e-11
continuous-102-both_sexes-irnt	Pulse rate	ENSG00000118473.22_6	SGIP1	ENST00000371039.5_2	Primary	Isoform	VAR_1_66986705_T_A	0.233405	2.83039e-33	0.0367475	7.37157e-32	0.957058	0.00619459
continuous-102-both_sexes-irnt	Pulse rate	ENSG00000196735.13_6	HLA-DQA1	ENST00000343139.11_3	Conditional 4	Isoform	VAR_6_32405026_G_A	0.0578774	0.000395818	0.117587	0.00294392	0.874554	0.00451889
continuous-102-both_sexes-irnt	Pulse rate	ENSG00000196735.13_6	HLA-DQA1	ENST00000343139.11_3	Conditional 3	Isoform	VAR_6_32610257_T_C	0.998159	2.14644e-09	6.37651e-07	0.0033547	0.99659	5.463e-05
continuous-102-both_sexes-irnt	Pulse rate	ENSG00000103479.16_5	RBL2	ENST00000262133.11_2	Primary	Isoform	VAR_16_53499725_T_C	0.122887	4.25867e-32	1.11586e-21	6.11566e-12	0.159402	0.840598
continuous-102-both_sexes-irnt	Pulse rate	ENSG00000103479.16_5	RBL2	ENST00000562837.1_1	Primary	Isoform	VAR_16_53475650_A_G	0.204444	1.71836e-46	4.50246e-36	5.63912e-12	0.146904	0.853096
continuous-102-both_sexes-irnt	Pulse rate	ENSG00000103479.16_5	RBL2	ENSG00000103479.16_5	Primary	Gene	VAR_16_53520998_T_C	0.381523	2.74296e-65	7.18711e-55	5.02224e-12	0.130724	0.869276
continuous-102-both_sexes-irnt	Pulse rate	ENSG00000213347.10_5	MXD3	ENSG00000213347.10_5	Conditional 1	Gene	VAR_5_176728817_A_G	0.242663	0.0178002	0.0425691	0.274669	0.656864	0.00809791
continuous-102-both_sexes-irnt	Pulse rate	ENSG00000103549.21_7	RNF40	ENSG00000103549.21_7	Primary	Gene	VAR_16_30786927_C_T	0.170414	1.29617e-12	2.88687e-07	1.1542e-07	0.0247316	0.975268
continuous-102-both_sexes-irnt	Pulse rate	ENSG00000148737.17_8	TCF7L2	ENST00000369397.8_1	Primary	Isoform	VAR_10_115382245_G_C	0.271807	2.86801e-07	0.399796	4.17674e-07	0.582213	0.0179904
continuous-102-both_sexes-irnt	Pulse rate	ENSG00000149084.13_6	HSD17B12	ENSG00000149084.13_6	Primary	Gene	VAR_11_43878459_G_A	0.453171	1.50955e-79	2.38611e-74	6.32636e-06	0.999994	1.08684e-08
continuous-102-both_sexes-irnt	Pulse rate	ENSG00000168036.18_9	CTNNB1	ENST00000349496.11_3	Primary	Isoform	VAR_3_41258048_A_G	0.413445	3.14658e-19	5.43636e-17	0.000676584	0.11601	0.883313
continuous-102-both_sexes-irnt	Pulse rate	ENSG00000124784.9_4	RIOK1	ENSG00000124784.9_4	Primary	Gene	VAR_6_7538279_G_C	0.487302	2.44723e-37	6.6091e-11	3.70282e-27	1	5.37572e-12
continuous-102-both_sexes-irnt	Pulse rate	ENSG00000156599.11_5	ZDHHC5	ENSG00000156599.11_5	Conditional 1	Gene	VAR_11_57637197_G_T	0.0916022	0.00119034	0.448344	0.00133955	0.5045	0.0446262
continuous-102-both_sexes-irnt	Pulse rate	ENSG00000196810.5_8	CTBP1-DT	ENSG00000196810.5_8	Primary	Gene	VAR_4_1224948_A_G	0.432118	4.23508e-08	0.0559719	7.01151e-07	0.926642	0.0173858
continuous-102-both_sexes-irnt	Pulse rate	ENSG00000196821.10_8	ILRUN	ENSG00000196821.10_8	Conditional 1	Gene	VAR_6_34569720_C_T	0.519898	1.12886e-09	0.00688495	1.62539e-07	0.991324	0.00179089
continuous-102-both_sexes-irnt	Pulse rate	ENSG00000196821.10_8	ILRUN	ENSG00000196821.10_8	Conditional 2	Gene	VAR_6_34569720_C_T	0.656502	6.49549e-09	0.039616	6.83483e-09	0.040766	0.919618
continuous-102-both_sexes-irnt	Pulse rate	ENSG00000196821.10_8	ILRUN	ENSG00000196821.10_8	Primary	Gene	VAR_6_34800435_C_T	0.937238	1.00541e-27	6.13198e-21	3.31851e-08	0.201598	0.798402
continuous-102-both_sexes-irnt	Pulse rate	ENSG00000149260.18_7	CAPN5	ENSG00000149260.18_7	Primary	Gene	VAR_11_76753351_A_G	0.237529	9.50462e-14	3.04997e-11	0.00310461	0.996248	0.000647463
continuous-102-both_sexes-irnt	Pulse rate	ENSG00000182179.13_6	UBA7	ENSG00000182179.13_6	Conditional 1	Gene	VAR_3_49894030_T_C	0.293482	5.90445e-33	0.699513	2.27317e-33	0.269276	0.0312108
continuous-102-both_sexes-irnt	Pulse rate	ENSG00000103852.13_8	TTC23	ENSG00000103852.13_8	Primary	Gene	VAR_15_99798405_C_T	0.107559	5.87526e-11	2.1063e-07	0.000278859	0.99972	1.06764e-06
continuous-102-both_sexes-irnt	Pulse rate	ENSG00000103852.13_8	TTC23	ENSG00000103852.13_8	Conditional 1	Gene	VAR_15_99718472_A_G	0.454491	4.35754e-05	0.15622	0.000230821	0.827487	0.016019
continuous-102-both_sexes-irnt	Pulse rate	ENSG00000103942.13_7	HOMER2	ENSG00000103942.13_7	Primary	Gene	VAR_15_83641353_G_C	0.112579	7.65621e-05	0.697078	2.8777e-05	0.261967	0.04085
continuous-102-both_sexes-irnt	Pulse rate	ENSG00000196981.4_5	WDR5B	ENSG00000196981.4_5	Primary	Gene	VAR_3_122094958_C_T	0.171226	1.17328e-29	4.16906e-18	2.8141e-12	0.999949	5.09905e-05
continuous-102-both_sexes-irnt	Pulse rate	ENSG00000149480.7_5	MTA2	ENSG00000149480.7_5	Primary	Gene	VAR_11_62380425_G_T	0.124528	5.40815e-06	0.205398	1.41204e-05	0.536025	0.258558
continuous-102-both_sexes-irnt	Pulse rate	ENSG00000149480.7_5	MTA2	ENST00000526844.1_2	Primary	Isoform	VAR_11_62380027_C_T	0.295141	7.23456e-07	0.0274764	1.98467e-06	0.0744784	0.898043
continuous-102-both_sexes-irnt	Pulse rate	ENSG00000156966.7_4	B3GNT7	ENSG00000156966.7_4	Primary	Gene	VAR_2_232264914_G_T	0.811039	1.14924e-37	2.98161e-14	1.84454e-26	0.0037893	0.996211
continuous-102-both_sexes-irnt	Pulse rate	ENSG00000149485.19_6	FADS1	ENST00000539999.1_3	Primary	Isoform	VAR_11_61549025_G_A	0.138454	3.53286e-34	0.231706	7.82158e-34	0.512732	0.255562
continuous-102-both_sexes-irnt	Pulse rate	ENSG00000157045.9_6	NTAN1	ENSG00000157045.9_6	Primary	Gene	VAR_16_15172118_T_C	0.902238	5.08633e-17	5.63229e-14	0.000779044	0.862528	0.136693
continuous-102-both_sexes-irnt	Pulse rate	ENSG00000149489.8_6	ROM1	ENSG00000149489.8_6	Primary	Gene	VAR_11_62332010_G_A	0.165667	1.97022e-06	0.0748277	2.47363e-06	0.093115	0.832053
continuous-102-both_sexes-irnt	Pulse rate	ENSG00000125804.14_4	FAM182A	ENSG00000125804.14_4	Primary	Gene	VAR_20_26114369_T_A	0.234575	6.19299e-07	0.000262952	0.0023471	0.996571	0.00081832
continuous-102-both_sexes-irnt	Pulse rate	ENSG00000198898.14_6	CAPZA2	ENST00000449080.5_1	Primary	Isoform	VAR_7_116445091_G_A	0.12623	4.66127e-10	0.556166	2.69051e-10	0.320898	0.122936
continuous-102-both_sexes-irnt	Pulse rate	ENSG00000198898.14_6	CAPZA2	ENST00000426421.5_1	Primary	Isoform	VAR_7_116445091_G_A	0.121044	4.33011e-13	0.000516653	8.3764e-10	0.999441	4.24499e-05
continuous-102-both_sexes-irnt	Pulse rate	ENSG00000198898.14_6	CAPZA2	ENSG00000198898.14_6	Primary	Gene	VAR_7_116445091_G_A	0.107226	7.04551e-19	8.40644e-10	8.38108e-10	1	2.66554e-11
continuous-102-both_sexes-irnt	Pulse rate	ENSG00000149541.10_5	B3GAT3	ENST00000265471.10_3	Conditional 1	Isoform	VAR_11_62387222_C_T	0.455133	1.55321e-08	0.000589898	1.57605e-05	0.598173	0.401221
continuous-102-both_sexes-irnt	Pulse rate	ENSG00000149541.10_5	B3GAT3	ENST00000531383.5_2	Primary	Isoform	VAR_11_62380425_G_T	0.625894	1.84946e-69	7.02414e-65	3.69629e-07	0.0130513	0.986948
continuous-102-both_sexes-irnt	Pulse rate	ENSG00000149541.10_5	B3GAT3	ENSG00000149541.10_5	Primary	Gene	VAR_11_62385368_C_T	0.911293	2.67684e-07	0.0101665	8.72378e-07	0.0321747	0.957658
continuous-102-both_sexes-irnt	Pulse rate	ENSG00000105223.20_5	PLD3	ENST00000409735.9_2	Conditional 1	Isoform	VAR_19_40780325_G_A	0.680294	7.06184e-14	0.704446	2.68858e-14	0.268169	0.0273842
continuous-102-both_sexes-irnt	Pulse rate	ENSG00000165804.16_8	ZNF219	ENSG00000165804.16_8	Primary	Gene	VAR_14_21542766_A_G	1	1.44042e-51	0.291239	3.44543e-51	0.69662	0.0121407
continuous-102-both_sexes-irnt	Pulse rate	ENSG00000105223.20_5	PLD3	ENST00000409735.9_2	Primary	Isoform	VAR_19_40855872_A_T	0.580534	1.79012e-17	0.000178572	1.00226e-13	0.999791	3.04386e-05
continuous-102-both_sexes-irnt	Pulse rate	ENSG00000105223.20_5	PLD3	ENSG00000105223.20_5	Primary	Gene	VAR_19_40828730_G_A	0.305004	7.62824e-16	0.00760947	9.92729e-14	0.990285	0.00210594
continuous-102-both_sexes-irnt	Pulse rate	ENSG00000105223.20_5	PLD3	ENST00000356508.9_1	Primary	Isoform	VAR_19_40780325_G_A	0.650045	1.61577e-14	0.16118	8.32808e-14	0.83075	0.00806992
continuous-102-both_sexes-irnt	Pulse rate	ENSG00000137185.12_4	ZSCAN9	ENSG00000137185.12_4	Primary	Gene	VAR_6_28518316_G_A	0.500616	6.10222e-10	0.0279022	2.1225e-08	0.970505	0.00159239
continuous-102-both_sexes-irnt	Pulse rate	ENSG00000105254.12_6	TBCB	ENSG00000105254.12_6	Primary	Gene	VAR_19_36560620_C_T	0.091202	3.26403e-16	5.61259e-05	1.44317e-13	0.0238395	0.976104
continuous-102-both_sexes-irnt	Pulse rate	ENSG00000105270.15_5	CLIP3	ENSG00000105270.15_5	Primary	Gene	VAR_19_36584781_G_A	0.0877618	1.42583e-17	2.45175e-06	6.88601e-13	0.117524	0.882473
continuous-102-both_sexes-irnt	Pulse rate	ENSG00000165806.21_6	CASP7	ENSG00000165806.21_6	Conditional 1	Gene	VAR_10_115413558_C_T	0.104552	5.63314e-17	2.24506e-10	2.50913e-07	0.999998	1.57842e-06
continuous-102-both_sexes-irnt	Pulse rate	ENSG00000197162.10_7	ZNF785	ENSG00000197162.10_7	Primary	Gene	VAR_16_30692208_T_C	0.0799918	3.2403e-06	0.721682	1.14618e-06	0.255256	0.0230585
continuous-102-both_sexes-irnt	Pulse rate	ENSG00000214922.9_7	HLA-F-AS1	ENST00000434086.1_2	Conditional 1	Isoform	VAR_6_29758117_A_G	0.043878	5.527e-08	0.00203451	2.71028e-05	0.997664	0.000274135
continuous-102-both_sexes-irnt	Pulse rate	ENSG00000214922.9_7	HLA-F-AS1	ENST00000399247.6_3	Primary	Isoform	VAR_6_29711340_A_G	0.0479728	1.66243e-17	6.11947e-13	8.97932e-06	0.329862	0.670129
continuous-102-both_sexes-irnt	Pulse rate	ENSG00000214922.9_7	HLA-F-AS1	ENSG00000214922.9_7	Primary	Gene	VAR_6_29717339_T_A	0.030404	1.338e-33	4.92523e-29	3.98431e-06	0.14581	0.854186
continuous-102-both_sexes-irnt	Pulse rate	ENSG00000197256.10_9	KANK2	ENST00000588787.5_5	Primary	Isoform	VAR_19_11276256_T_C	0.699566	3.96287e-21	1.95778e-14	2.02416e-07	1	1.99751e-08
continuous-102-both_sexes-irnt	Pulse rate	ENSG00000214922.9_7	HLA-F-AS1	ENST00000399247.6_3	Conditional 1	Isoform	VAR_6_29711340_A_G	0.0319895	1.79573e-13	6.61016e-09	1.3754e-05	0.505794	0.494192
continuous-102-both_sexes-irnt	Pulse rate	ENSG00000151067.22_6	CACNA1C	ENSG00000151067.22_6	Primary	Gene	VAR_12_2187041_A_G	0.900158	1.11362e-60	0.498321	1.07691e-60	0.481871	0.0198076
continuous-102-both_sexes-irnt	Pulse rate	ENSG00000197256.10_9	KANK2	ENSG00000197256.10_9	Conditional 1	Gene	VAR_19_11276256_T_C	0.44607	3.53097e-09	0.0174441	1.98781e-07	0.98204	0.000515905
continuous-102-both_sexes-irnt	Pulse rate	ENSG00000145029.14_5	NICN1	ENST00000497742.6_2	Primary	Isoform	VAR_3_49894030_T_C	0.238771	2.35939e-33	0.279522	5.84696e-33	0.692674	0.0278037
continuous-102-both_sexes-irnt	Pulse rate	ENSG00000237945.7_7	LINC00649	ENSG00000237945.7_7	Conditional 2	Gene	VAR_21_35377591_C_T	0.35676	2.11705e-11	0.377988	3.38577e-11	0.604493	0.0175189
continuous-102-both_sexes-irnt	Pulse rate	ENSG00000158286.13_4	RNF207	ENST00000496676.5_1	Primary	Isoform	VAR_1_6278414_A_G	0.985782	1.44532e-19	0.00133413	2.38646e-19	0.00120542	0.99746
continuous-102-both_sexes-irnt	Pulse rate	ENSG00000120709.11_7	FAM53C	ENSG00000120709.11_7	Conditional 1	Gene	VAR_5_137419989_C_T	0.143264	3.50779e-27	0.771451	8.46166e-28	0.18605	0.0424986
continuous-102-both_sexes-irnt	Pulse rate	ENSG00000120709.11_7	FAM53C	ENSG00000120709.11_7	Primary	Gene	VAR_5_137419989_C_T	0.140316	3.35898e-28	0.0738723	4.1969e-27	0.922999	0.00312877
continuous-102-both_sexes-irnt	Pulse rate	ENSG00000197256.10_9	KANK2	ENST00000586659.5_2	Primary	Isoform	VAR_19_11276256_T_C	0.404808	1.01008e-07	0.499011	9.78854e-08	0.483567	0.0174219
continuous-102-both_sexes-irnt	Pulse rate	ENSG00000120729.10_4	MYOT	ENSG00000120729.10_4	Primary	Gene	VAR_5_137419989_C_T	0.159936	1.3461e-27	0.296251	3.13277e-27	0.689449	0.0143
continuous-102-both_sexes-irnt	Pulse rate	ENSG00000105889.15_7	STEAP1B	ENSG00000105889.15_7	Conditional 1	Gene	VAR_7_22500579_G_A	0.0802992	0.00250513	0.69045	0.000992351	0.273473	0.0325795
continuous-102-both_sexes-irnt	Pulse rate	ENSG00000151690.15_6	MFSD6	ENSG00000151690.15_6	Conditional 1	Gene	VAR_2_191354963_C_A	0.212535	2.25041e-06	0.130454	4.60317e-06	0.266238	0.603301
continuous-102-both_sexes-irnt	Pulse rate	ENSG00000151690.15_6	MFSD6	ENSG00000151690.15_6	Conditional 2	Gene	VAR_2_191354963_C_A	0.168146	7.18732e-06	0.416643	9.30515e-06	0.539368	0.0439731
continuous-102-both_sexes-irnt	Pulse rate	ENSG00000173402.12_8	DAG1	ENSG00000173402.12_8	Conditional 1	Gene	VAR_3_49894030_T_C	0.261696	7.6529e-33	0.906656	5.46184e-34	0.0646789	0.0286652
continuous-102-both_sexes-irnt	Pulse rate	ENSG00000173421.17_4	CCDC36	ENSG00000173421.17_4	Primary	Gene	VAR_3_49734040_G_T	0.390907	7.77246e-42	2.1415e-10	3.62945e-32	1	3.03219e-09
continuous-102-both_sexes-irnt	Pulse rate	ENSG00000166317.12_5	SYNPO2L	ENST00000394810.3_3	Primary	Isoform	VAR_10_75421648_G_A	0.258985	0.000216571	0.366985	0.000194862	0.329897	0.302707
continuous-102-both_sexes-irnt	Pulse rate	ENSG00000152061.23_5	RABGAP1L	ENSG00000152061.23_5	Primary	Gene	VAR_1_173724418_A_G	0.0677155	4.41725e-11	1.34365e-05	3.25026e-06	0.988664	0.0113189
continuous-102-both_sexes-irnt	Pulse rate	ENSG00000111237.19_6	VPS29	ENST00000549970.5_2	Primary	Isoform	VAR_12_110723203_T_C	0.537424	1.24023e-16	1.81679e-07	1.33074e-10	0.194131	0.805869
continuous-102-both_sexes-irnt	Pulse rate	ENSG00000111237.19_6	VPS29	ENST00000360579.11_3	Primary	Isoform	VAR_12_110690569_T_A	0.222609	5.70577e-18	8.35824e-09	6.77161e-10	0.991949	0.00805128
continuous-102-both_sexes-irnt	Pulse rate	ENSG00000230795.3_3	HLA-K	ENSG00000230795.3_3	Conditional 1	Gene	VAR_6_29939240_G_A	0.41252	3.26255e-22	1.18197e-17	2.74916e-05	0.995975	0.00399716
continuous-102-both_sexes-irnt	Pulse rate	ENSG00000183682.8_5	BMP8A	ENSG00000183682.8_5	Conditional 1	Gene	VAR_1_40056700_G_C	0.16992	1.91673e-09	0.0197381	9.46029e-08	0.974195	0.00606644
continuous-102-both_sexes-irnt	Pulse rate	ENSG00000230795.3_3	HLA-K	ENSG00000230795.3_3	Conditional 2	Gene	VAR_6_29833128_T_C	0.417375	9.93759e-15	3.60024e-10	2.7601e-05	0.999943	2.94723e-05
continuous-102-both_sexes-irnt	Pulse rate	ENSG00000169946.14_7	ZFPM2	ENST00000407775.7_2	Primary	Isoform	VAR_8_106674812_T_C	0.760543	0.000977152	0.248163	0.00291556	0.740444	0.00750069
continuous-102-both_sexes-irnt	Pulse rate	ENSG00000197562.10_5	RAB40C	ENSG00000197562.10_5	Conditional 1	Gene	VAR_16_680574_G_A	0.118588	7.22472e-20	1.50514e-17	0.00015727	0.0317963	0.968046
continuous-102-both_sexes-irnt	Pulse rate	ENSG00000197562.10_5	RAB40C	ENST00000509637.6_1	Primary	Isoform	VAR_16_678843_C_T	0.0706428	1.46218e-12	3.04618e-10	0.000176292	0.0357632	0.96406
continuous-102-both_sexes-irnt	Pulse rate	ENSG00000159322.17_4	ADPGK	ENST00000562621.1_2	Primary	Isoform	VAR_15_73465477_A_G	0.999999	1.13492e-44	0.0613887	1.72221e-43	0.93155	0.00706164
continuous-102-both_sexes-irnt	Pulse rate	ENSG00000197562.10_5	RAB40C	ENST00000509637.6_1	Conditional 1	Isoform	VAR_16_632699_C_G	0.0314654	8.22781e-05	0.0171412	0.00468707	0.976465	0.00162453
continuous-102-both_sexes-irnt	Pulse rate	ENSG00000152359.15_7	POC5	ENSG00000152359.15_7	Primary	Gene	VAR_5_75030034_G_A	0.272959	7.10547e-10	0.146578	4.05816e-09	0.837139	0.0162832
continuous-102-both_sexes-irnt	Pulse rate	ENSG00000197586.13_9	ENTPD6	ENSG00000197586.13_9	Primary	Gene	VAR_20_25371559_C_T	0.144231	8.09333e-11	5.4055e-11	0.596915	0.398672	0.0044128
continuous-102-both_sexes-irnt	Pulse rate	ENSG00000197586.13_9	ENTPD6	ENSG00000197586.13_9	Conditional 1	Gene	VAR_20_25181074_T_C	0.983276	0.0505629	0.0337707	0.280884	0.187154	0.447629
continuous-102-both_sexes-irnt	Pulse rate	ENSG00000197586.13_9	ENTPD6	ENST00000360031.6_2	Primary	Isoform	VAR_20_25180113_G_T	0.300101	0.000347104	0.00023183	0.58732	0.392248	0.0198531
continuous-102-both_sexes-irnt	Pulse rate	ENSG00000197586.13_9	ENTPD6	ENST00000485936.5_1	Primary	Isoform	VAR_20_25181074_T_C	0.110414	0.060526	0.0404251	0.534822	0.357198	0.0070286
continuous-102-both_sexes-irnt	Pulse rate	ENSG00000166529.15_5	ZSCAN21	ENST00000438937.1_1	Primary	Isoform	VAR_7_99650317_T_C	0.167584	1.3856e-19	2.10784e-13	6.57358e-07	0.999999	1.38176e-09
continuous-102-both_sexes-irnt	Pulse rate	ENSG00000166529.15_5	ZSCAN21	ENSG00000166529.15_5	Primary	Gene	VAR_7_99637242_G_A	0.753875	1.88254e-28	2.8638e-22	6.57345e-07	0.99998	1.93783e-05
continuous-102-both_sexes-irnt	Pulse rate	ENSG00000106261.17_5	ZKSCAN1	ENSG00000106261.17_5	Primary	Gene	VAR_7_99670932_T_C	0.50102	0.000519772	0.598054	0.000149555	0.17185	0.229427
continuous-102-both_sexes-irnt	Pulse rate	ENSG00000106290.15_8	TAF6	ENST00000453269.7_5	Primary	Isoform	VAR_7_100190116_T_C	0.51312	2.18811e-09	0.620866	1.26397e-09	0.358625	0.0205096
continuous-102-both_sexes-irnt	Pulse rate	ENSG00000106290.15_8	TAF6	ENSG00000106290.15_8	Primary	Gene	VAR_7_100175473_T_C	0.50359	1.43283e-10	0.0406559	3.36345e-09	0.95436	0.00498362
continuous-102-both_sexes-irnt	Pulse rate	ENSG00000159674.12_8	SPON2	ENSG00000159674.12_8	Conditional 1	Gene	VAR_4_1224948_A_G	0.406233	3.08438e-07	0.40764	4.35022e-07	0.574918	0.0174416
continuous-102-both_sexes-irnt	Pulse rate	ENSG00000159674.12_8	SPON2	ENSG00000159674.12_8	Primary	Gene	VAR_4_1224948_A_G	0.33343	6.15878e-09	0.0081396	7.46744e-07	0.986911	0.00494914
continuous-102-both_sexes-irnt	Pulse rate	ENSG00000106333.13_4	PCOLCE	ENSG00000106333.13_4	Primary	Gene	VAR_7_100493359_G_A	0.213402	1.18119e-98	0.64515	6.02915e-99	0.32928	0.0255707
continuous-102-both_sexes-irnt	Pulse rate	ENSG00000152760.10_4	TCTEX1D1	ENSG00000152760.10_4	Conditional 2	Gene	VAR_1_66984572_G_A	0.231077	5.10888e-32	0.663296	2.25335e-32	0.292513	0.0441915
continuous-102-both_sexes-irnt	Pulse rate	ENSG00000106617.15_8	PRKAG2	ENST00000492843.6_5	Primary	Isoform	VAR_7_151408598_G_T	0.425818	3.19458e-06	0.381348	5.08278e-06	0.606738	0.0119058
continuous-102-both_sexes-irnt	Pulse rate	ENSG00000106638.17_7	TBL2	ENSG00000106638.17_7	Primary	Gene	VAR_7_73040814_T_G	0.214855	2.68509e-06	0.231817	8.78735e-06	0.758644	0.00952832
continuous-102-both_sexes-irnt	Pulse rate	ENSG00000166971.17_6	AKTIP	ENST00000565431.1_2	Primary	Isoform	VAR_16_53472385_G_A	0.051189	4.62254e-12	0.12112	3.20092e-11	0.838666	0.0402136
continuous-102-both_sexes-irnt	Pulse rate	ENSG00000198218.11_7	QRICH1	ENST00000489642.5_2	Primary	Isoform	VAR_3_49070499_C_T	0.0666894	1.4047e-26	0.000193983	7.23485e-23	0.999099	0.0007069
continuous-102-both_sexes-irnt	Pulse rate	ENSG00000166997.8_5	CNPY4	ENSG00000166997.8_5	Conditional 2	Gene	VAR_7_100221867_T_C	0.990157	8.6503e-19	0.683367	3.59934e-19	0.284313	0.03232
continuous-102-both_sexes-irnt	Pulse rate	ENSG00000107554.17_7	DNMBP	ENSG00000107554.17_7	Conditional 1	Gene	VAR_10_101522170_G_A	0.134604	4.55077e-07	0.518004	4.10006e-07	0.466684	0.0153112
continuous-102-both_sexes-irnt	Pulse rate	ENSG00000107554.17_7	DNMBP	ENSG00000107554.17_7	Primary	Gene	VAR_10_101703029_T_C	0.0780839	2.06423e-17	2.34967e-11	8.78519e-07	0.999997	1.64375e-06
continuous-102-both_sexes-irnt	Pulse rate	ENSG00000166997.8_5	CNPY4	ENST00000480692.4_1	Primary	Isoform	VAR_7_100221867_T_C	0.990157	4.65901e-19	0.368058	7.77921e-19	0.614534	0.0174074
continuous-102-both_sexes-irnt	Pulse rate	ENSG00000123552.17_6	USP45	ENSG00000123552.17_6	Primary	Gene	VAR_6_100080929_G_T	0.0594456	1.6833e-08	2.04579e-06	0.00816032	0.991756	8.14196e-05
continuous-102-both_sexes-irnt	Pulse rate	ENSG00000123552.17_6	USP45	ENSG00000123552.17_6	Conditional 1	Gene	VAR_6_100012955_T_C	0.0295862	0.00205545	0.249807	0.00547687	0.665549	0.0771118
continuous-102-both_sexes-irnt	Pulse rate	ENSG00000123552.17_6	USP45	ENST00000500704.6_3	Primary	Isoform	VAR_6_100012955_T_C	0.0246061	0.000557356	0.0677377	0.0075756	0.920689	0.00344004
continuous-102-both_sexes-irnt	Pulse rate	ENSG00000153814.13_6	JAZF1	ENSG00000153814.13_6	Conditional 1	Gene	VAR_7_28232457_A_G	0.384484	2.91993e-05	0.321136	6.03198e-05	0.663387	0.0153873
continuous-102-both_sexes-irnt	Pulse rate	ENSG00000153814.13_6	JAZF1	ENSG00000153814.13_6	Primary	Gene	VAR_7_28200097_C_T	0.43425	6.32452e-15	6.95575e-11	1.14206e-05	0.124729	0.87526
continuous-102-both_sexes-irnt	Pulse rate	ENSG00000198373.12_7	WWP2	ENST00000569174.5_1	Conditional 1	Isoform	VAR_16_69884619_A_T	0.720577	3.24254e-06	0.897941	2.43334e-07	0.0673507	0.0347047
continuous-102-both_sexes-irnt	Pulse rate	ENSG00000123992.19_7	DNPEP	ENSG00000123992.19_7	Conditional 2	Gene	VAR_2_220299541_G_T	1	2.43541e-30	0.369943	4.01921e-30	0.610503	0.0195539
continuous-102-both_sexes-irnt	Pulse rate	ENSG00000107960.11_7	STN1	ENSG00000107960.11_7	Primary	Gene	VAR_10_105656874_G_A	0.170407	8.63585e-06	0.461891	9.70867e-06	0.519252	0.0188386
continuous-102-both_sexes-irnt	Pulse rate	ENSG00000107960.11_7	STN1	ENST00000369764.1_2	Primary	Isoform	VAR_10_105656874_G_A	0.165359	2.87031e-07	0.0153519	1.83621e-05	0.982099	0.0025308
continuous-102-both_sexes-irnt	Pulse rate	ENSG00000198373.12_7	WWP2	ENSG00000198373.12_7	Primary	Gene	VAR_16_69884619_A_T	0.716954	2.25799e-06	0.625294	1.28726e-06	0.356457	0.0182458
continuous-102-both_sexes-irnt	Pulse rate	ENSG00000124181.14_7	PLCG1	ENSG00000124181.14_7	Primary	Gene	VAR_20_39832628_T_C	0.998748	1.48455e-08	0.821394	2.31842e-09	0.128227	0.0503794
continuous-102-both_sexes-irnt	Pulse rate	ENSG00000272391.6_7	POM121C	ENSG00000272391.6_7	Conditional 1	Gene	VAR_7_75101427_C_T	0.29486	0.0218959	0.698879	0.00687075	0.219249	0.0531047
continuous-102-both_sexes-irnt	Pulse rate	ENSG00000164713.10_4	BRI3	ENSG00000164713.10_4	Conditional 1	Gene	VAR_7_97875781_A_G	0.155822	5.72906e-05	0.0178248	0.000179764	0.0550031	0.926935
continuous-102-both_sexes-irnt	Pulse rate	ENSG00000154639.19_4	CXADR	ENST00000400169.1_1	Primary	Isoform	VAR_21_18791868_C_G	0.961538	1.66619e-07	0.501568	1.3684e-07	0.411837	0.0865955
continuous-102-both_sexes-irnt	Pulse rate	ENSG00000154783.12_5	FGD5	ENSG00000154783.12_5	Primary	Gene	VAR_3_15476011_C_G	0.401165	2.44873e-07	0.0100977	2.3959e-05	0.987982	0.00189565
continuous-102-both_sexes-irnt	Pulse rate	ENSG00000164741.15_11	DLC1	ENSG00000164741.15_11	Primary	Gene	VAR_8_13106375_T_C	0.0488474	0.000849621	0.164301	0.00399756	0.772996	0.0578563
continuous-102-both_sexes-irnt	Pulse rate	ENSG00000154803.13_7	FLCN	ENSG00000154803.13_7	Primary	Gene	VAR_17_17131869_T_C	0.999999	2.98149e-79	1.48556e-66	6.02054e-15	0.029027	0.970973
continuous-102-both_sexes-irnt	Pulse rate	ENSG00000154803.13_7	FLCN	ENST00000466317.1_2	Primary	Isoform	VAR_17_17133121_G_A	0.315545	3.28256e-19	1.63557e-06	3.78573e-15	0.0178807	0.982118
continuous-102-both_sexes-irnt	Pulse rate	ENSG00000154803.13_7	FLCN	ENST00000389168.6_2	Primary	Isoform	VAR_17_17131869_T_C	0.999996	7.98829e-79	3.98025e-66	6.02053e-15	0.029027	0.970973
continuous-102-both_sexes-irnt	Pulse rate	ENSG00000108375.12_5	RNF43	ENSG00000108375.12_5	Primary	Gene	VAR_17_56431549_A_G	0.752392	0.00278793	0.345323	0.00460933	0.570852	0.0764278
continuous-102-both_sexes-irnt	Pulse rate	ENSG00000161904.12_7	LEMD2	ENSG00000161904.12_7	Conditional 1	Gene	VAR_6_33735471_G_C	0.342989	4.71586e-05	0.260301	4.64209e-05	0.255745	0.48386
continuous-102-both_sexes-irnt	Pulse rate	ENSG00000155561.15_5	NUP205	ENSG00000155561.15_5	Primary	Gene	VAR_7_134960033_C_T	0.507951	1.85808e-08	2.89755e-06	0.00636602	0.992741	0.00089033
continuous-102-both_sexes-irnt	Pulse rate	ENSG00000198520.12_9	ARMH1	ENSG00000198520.12_9	Conditional 1	Gene	VAR_1_45012273_A_C	1	1.2674e-60	0.061658	1.9118e-59	0.93007	0.00827174
continuous-102-both_sexes-irnt	Pulse rate	ENSG00000198522.14_6	GPN1	ENST00000610189.2_3	Primary	Isoform	VAR_2_27730940_T_C	0.962396	1.76313e-38	6.05261e-15	2.913e-24	1	8.32507e-14
continuous-102-both_sexes-irnt	Pulse rate	ENSG00000124562.10_5	SNRPC	ENSG00000124562.10_5	Conditional 2	Gene	VAR_6_34569720_C_T	0.339567	5.30904e-08	0.323799	1.06235e-07	0.647898	0.0283029
continuous-102-both_sexes-irnt	Pulse rate	ENSG00000155893.13_8	PXYLP1	ENSG00000155893.13_8	Primary	Gene	VAR_3_141106063_T_C	0.142289	3.77303e-21	3.59004e-09	1.05097e-12	1	1.07153e-10
continuous-102-both_sexes-irnt	Pulse rate	ENSG00000124562.10_5	SNRPC	ENST00000374018.5_1	Primary	Isoform	VAR_6_34796783_G_A	0.109794	6.81231e-15	4.15483e-08	1.63958e-07	0.999982	1.82628e-05
continuous-102-both_sexes-irnt	Pulse rate	ENSG00000124562.10_5	SNRPC	ENSG00000124562.10_5	Primary	Gene	VAR_6_34796783_G_A	0.633656	1.20667e-16	7.35946e-10	1.63958e-07	0.99998	2.00045e-05
continuous-102-both_sexes-irnt	Pulse rate	ENSG00000139220.16_6	PPFIA2	ENSG00000139220.16_6	Primary	Gene	VAR_12_82210070_G_C	0.0498102	2.39542e-11	0.0526429	1.10318e-10	0.241733	0.705624
continuous-102-both_sexes-irnt	Pulse rate	ENSG00000124593.16_10	AL365205.1	ENSG00000124593.16_10	Conditional 1	Gene	VAR_6_41658889_C_T	0.40973	3.01114e-14	6.47072e-05	4.65306e-10	0.999909	2.66902e-05
continuous-102-both_sexes-irnt	Pulse rate	ENSG00000168036.18_9	CTNNB1	ENST00000396183.7_2	Primary	Isoform	VAR_3_41269152_A_T	0.233338	3.42455e-39	5.9166e-37	0.000966486	0.166147	0.832886
continuous-102-both_sexes-irnt	Pulse rate	ENSG00000124641.16_7	MED20	ENSG00000124641.16_7	Primary	Gene	VAR_6_41888827_C_G	0.461921	3.04844e-27	6.55088e-18	4.65321e-10	0.999942	5.84972e-05
continuous-102-both_sexes-irnt	Pulse rate	ENSG00000118526.7_3	TCF21	ENSG00000118526.7_3	Primary	Gene	VAR_6_134214525_C_G	0.996815	3.4639e-24	0.642243	1.8011e-24	0.333919	0.0238381
continuous-102-both_sexes-irnt	Pulse rate	ENSG00000118526.7_3	TCF21	ENST00000237316.3_1	Primary	Isoform	VAR_6_134214525_C_G	1	5.24615e-49	9.7269e-26	5.41427e-27	3.86499e-06	0.999996
continuous-102-both_sexes-irnt	Pulse rate	ENSG00000114268.12_6	PFKFB4	ENSG00000114268.12_6	Primary	Gene	VAR_3_48784270_G_A	0.0878235	1.87355e-19	0.792986	3.55192e-20	0.15028	0.0567342
continuous-102-both_sexes-irnt	Pulse rate	ENSG00000156599.11_5	ZDHHC5	ENSG00000156599.11_5	Primary	Gene	VAR_11_57669443_A_G	0.147805	0.00126897	0.477962	0.00117168	0.441238	0.0783603
continuous-102-both_sexes-irnt	Pulse rate	ENSG00000168056.16_8	LTBP3	ENST00000322147.8_4	Primary	Isoform	VAR_11_65337251_A_T	0.544206	5.35807e-09	0.00599963	7.44451e-09	0.00734925	0.986651
continuous-102-both_sexes-irnt	Pulse rate	ENSG00000108515.18_7	ENO3	ENST00000521659.5_2	Primary	Isoform	VAR_17_4941100_T_A	0.468221	0.000449211	0.274341	0.000586473	0.357803	0.366821
continuous-102-both_sexes-irnt	Pulse rate	ENSG00000108515.18_7	ENO3	ENSG00000108515.18_7	Primary	Gene	VAR_17_4852463_C_T	0.983026	1.07803e-10	6.58372e-08	0.000641487	0.391159	0.608199
continuous-102-both_sexes-irnt	Pulse rate	ENSG00000108556.10_7	CHRNE	ENSG00000108556.10_7	Primary	Gene	VAR_17_4789961_C_T	0.0702237	1.95367e-14	1.19333e-11	0.00163425	0.998218	0.0001482
continuous-102-both_sexes-irnt	Pulse rate	ENSG00000114541.15_6	FRMD4B	ENSG00000114541.15_6	Conditional 1	Gene	VAR_3_69410725_A_G	0.336123	2.80719e-16	0.0232985	1.17592e-14	0.975966	0.000735656
continuous-102-both_sexes-irnt	Pulse rate	ENSG00000156804.7_5	FBXO32	ENSG00000156804.7_5	Conditional 1	Gene	VAR_8_124662104_C_T	0.155222	0.0933726	0.273151	0.156867	0.45888	0.0177292
continuous-102-both_sexes-irnt	Pulse rate	ENSG00000125122.15_7	LRRC29	ENST00000409509.5_4	Primary	Isoform	VAR_16_66937003_G_T	0.818446	1.12963e-12	0.13546	7.09381e-12	0.850646	0.0138935
continuous-102-both_sexes-irnt	Pulse rate	ENSG00000156804.7_5	FBXO32	ENSG00000156804.7_5	Conditional 2	Gene	VAR_8_124662104_C_T	0.150138	0.163212	0.477458	0.0831121	0.243102	0.0331163
continuous-102-both_sexes-irnt	Pulse rate	ENSG00000156804.7_5	FBXO32	ENSG00000156804.7_5	Conditional 3	Gene	VAR_8_124662104_C_T	0.117367	0.040361	0.118072	0.211878	0.619815	0.00987441
continuous-102-both_sexes-irnt	Pulse rate	ENSG00000198663.16_5	C6orf89	ENST00000480824.6_1	Primary	Isoform	VAR_6_36820565_A_G	0.567193	1.518e-28	2.65454e-06	5.71849e-23	0.999997	8.18e-08
continuous-102-both_sexes-irnt	Pulse rate	ENSG00000156804.7_5	FBXO32	ENSG00000156804.7_5	Primary	Gene	VAR_8_124629688_G_T	0.490935	0.0111013	0.0324756	0.218289	0.638482	0.0996519
continuous-102-both_sexes-irnt	Pulse rate	ENSG00000274272.1_8	AC069281.2	ENSG00000274272.1_8	Conditional 1	Gene	VAR_7_100493359_G_A	0.251692	1.04254e-98	0.569423	7.21849e-99	0.394229	0.0363474
continuous-102-both_sexes-irnt	Pulse rate	ENSG00000163491.16_8	NEK10	ENSG00000163491.16_8	Primary	Gene	VAR_3_27341789_A_G	0.0601165	0.00166442	0.458155	0.00166941	0.45945	0.0790613
continuous-102-both_sexes-irnt	Pulse rate	ENSG00000274286.2_5	ADRA2B	ENSG00000274286.2_5	Primary	Gene	VAR_2_96738585_G_C	0.999755	1.27922e-21	8.39375e-19	0.00152169	0.998473	4.98482e-06
continuous-102-both_sexes-irnt	Pulse rate	ENSG00000168405.17_6	CMAHP	ENST00000643807.1_2	Primary	Isoform	VAR_6_25415117_C_A	0.373656	1.92072e-07	0.156831	1.02031e-06	0.833097	0.0100704
continuous-102-both_sexes-irnt	Pulse rate	ENSG00000163492.15_6	CCDC141	ENSG00000163492.15_6	Primary	Gene	VAR_2_179721046_G_A	0.988993	9.09392e-129	0.0194005	4.59217e-127	0.979671	0.000928623
continuous-102-both_sexes-irnt	Pulse rate	ENSG00000137168.8_5	PPIL1	ENSG00000137168.8_5	Primary	Gene	VAR_6_36820565_A_G	0.531083	8.59198e-40	1.50249e-17	5.71851e-23	1	2.39493e-07
continuous-102-both_sexes-irnt	Pulse rate	ENSG00000119487.17_8	MAPKAP1	ENSG00000119487.17_8	Primary	Gene	VAR_9_128435256_G_A	0.427987	3.14065e-26	0.640501	5.96208e-27	0.121352	0.238147
continuous-102-both_sexes-irnt	Pulse rate	ENSG00000137177.20_6	KIF13A	ENST00000378826.6_2	Primary	Isoform	VAR_6_18010998_G_T	0.167751	0.000222355	0.799401	3.80318e-05	0.136667	0.063672
continuous-102-both_sexes-irnt	Pulse rate	ENSG00000157216.15_7	SSBP3	ENST00000371319.7_3	Primary	Isoform	VAR_1_54765727_C_T	0.573237	6.09388e-07	0.410643	8.52794e-07	0.574651	0.0147045
continuous-102-both_sexes-irnt	Pulse rate	ENSG00000109099.15_6	PMP22	ENSG00000109099.15_6	Primary	Gene	VAR_17_15195279_C_T	1	5.18677e-33	9.88987e-06	5.24447e-28	0.99999	5.12948e-07
continuous-102-both_sexes-irnt	Pulse rate	ENSG00000157216.15_7	SSBP3	ENST00000326956.11_2	Primary	Isoform	VAR_1_54765727_C_T	0.581643	6.55371e-07	0.441629	8.02416e-07	0.5407	0.0176694
continuous-102-both_sexes-irnt	Pulse rate	ENSG00000198959.12_5	TGM2	ENSG00000198959.12_5	Primary	Gene	VAR_20_36842883_A_G	0.468033	3.12095e-160	0.564782	2.31411e-160	0.418755	0.0164626
continuous-102-both_sexes-irnt	Pulse rate	ENSG00000115241.11_6	PPM1G	ENSG00000115241.11_6	Primary	Gene	VAR_2_27730940_T_C	0.988024	2.27038e-25	0.0779397	2.40653e-24	0.826039	0.0960212
continuous-102-both_sexes-irnt	Pulse rate	ENSG00000203709.12_9	MIR29B2CHG	ENSG00000203709.12_9	Conditional 2	Gene	VAR_1_208131044_T_C	0.125583	2.0312e-68	0.459016	2.18801e-68	0.494405	0.0465789
continuous-102-both_sexes-irnt	Pulse rate	ENSG00000182534.13_5	MXRA7	ENSG00000182534.13_5	Conditional 4	Gene	VAR_17_74684080_G_A	0.224824	1.52636e-11	0.0144982	1.03705e-09	0.985043	0.000458522
continuous-102-both_sexes-irnt	Pulse rate	ENSG00000203709.12_9	MIR29B2CHG	ENSG00000203709.12_9	Conditional 1	Gene	VAR_1_208131044_T_C	0.122781	1.61358e-68	0.364641	2.53277e-68	0.572298	0.0630603
continuous-102-both_sexes-irnt	Pulse rate	ENSG00000157306.14_6	ZFHX2-AS1	ENSG00000157306.14_6	Primary	Gene	VAR_14_23865885_G_A	0.688572	7.50482e-161	8.69565e-07	8.63053e-155	0.999999	8.57037e-08
continuous-102-both_sexes-irnt	Pulse rate	ENSG00000182534.13_5	MXRA7	ENSG00000182534.13_5	Primary	Gene	VAR_17_74686809_A_G	0.486525	3.76581e-55	3.57695e-46	1.05275e-09	0.999951	4.8644e-05
continuous-102-both_sexes-irnt	Pulse rate	ENSG00000168944.16_8	CEP120	ENSG00000168944.16_8	Primary	Gene	VAR_5_122654779_A_G	0.186599	1.17428e-09	0.0240506	4.18101e-08	0.856197	0.119753
continuous-102-both_sexes-irnt	Pulse rate	ENSG00000109501.14_6	WFS1	ENSG00000109501.14_6	Primary	Gene	VAR_4_6272718_G_A	0.230527	1.2087e-32	2.34123e-25	3.25934e-08	0.630961	0.369038
continuous-102-both_sexes-irnt	Pulse rate	ENSG00000127578.7_5	WFIKKN1	ENSG00000127578.7_5	Primary	Gene	VAR_16_679274_G_A	0.369017	3.25571e-46	6.78224e-44	0.000138171	0.0278116	0.97205
continuous-102-both_sexes-irnt	Pulse rate	ENSG00000127920.6_4	GNG11	ENSG00000127920.6_4	Conditional 1	Gene	VAR_7_93550415_G_C	0.270239	1.11115e-33	0.723843	2.6383e-34	0.171764	0.104393
continuous-102-both_sexes-irnt	Pulse rate	ENSG00000182568.17_7	SATB1	ENSG00000182568.17_7	Primary	Gene	VAR_3_18425381_C_T	0.0853963	2.94528e-07	0.507309	8.62255e-08	0.148174	0.344517
continuous-102-both_sexes-irnt	Pulse rate	ENSG00000127957.18_7	PMS2P3	ENSG00000127957.18_7	Primary	Gene	VAR_7_75097488_A_G	0.265666	8.04842e-08	2.56896e-06	0.0302417	0.965274	0.00448191
continuous-102-both_sexes-irnt	Pulse rate	ENSG00000109819.9_5	PPARGC1A	ENSG00000109819.9_5	Conditional 1	Gene	VAR_4_23951018_C_G	1	2.11312e-21	0.757706	6.04045e-22	0.216568	0.0257256
continuous-102-both_sexes-irnt	Pulse rate	ENSG00000182732.18_5	RGS6	ENSG00000182732.18_5	Primary	Gene	VAR_14_72885471_G_C	1	8.65647e-82	0.015891	3.77281e-82	0.00594773	0.978161
continuous-102-both_sexes-irnt	Pulse rate	ENSG00000145029.14_5	NICN1	ENSG00000145029.14_5	Conditional 1	Gene	VAR_3_49894030_T_C	0.261696	6.2917e-33	0.745391	1.95038e-33	0.231042	0.0235666
continuous-102-both_sexes-irnt	Pulse rate	ENSG00000158019.20_9	BABAM2	ENSG00000158019.20_9	Primary	Gene	VAR_2_27730940_T_C	0.971641	1.19517e-24	0.409953	1.50304e-24	0.515484	0.0745629
continuous-102-both_sexes-irnt	Pulse rate	ENSG00000277972.2_4	CISD3	ENST00000616128.1_1	Primary	Isoform	VAR_17_36855851_T_G	0.929215	1.9483e-11	3.04515e-05	5.81097e-07	0.908151	0.0918177
continuous-102-both_sexes-irnt	Pulse rate	ENSG00000145029.14_5	NICN1	ENSG00000145029.14_5	Primary	Gene	VAR_3_49894030_T_C	0.219888	2.79508e-41	3.3114e-09	8.4408e-33	1	2.73964e-10
continuous-102-both_sexes-irnt	Pulse rate	ENSG00000163933.10_8	RFT1	ENST00000296292.8_3	Primary	Isoform	VAR_3_53107569_G_A	0.250118	7.03684e-45	5.88448e-32	1.19583e-13	1	3.26362e-15
continuous-102-both_sexes-irnt	Pulse rate	ENSG00000158286.13_4	RNF207	ENST00000377939.5_2	Primary	Isoform	VAR_1_6278414_A_G	0.890085	6.60858e-17	0.610022	4.02524e-17	0.371542	0.0184366
continuous-102-both_sexes-irnt	Pulse rate	ENSG00000183324.11_6	REC114	ENSG00000183324.11_6	Primary	Gene	VAR_15_73661687_T_G	0.419456	8.57195e-66	0.578282	5.90532e-66	0.398363	0.0233549
continuous-102-both_sexes-irnt	Pulse rate	ENSG00000158402.20_10	CDC25C	ENSG00000158402.20_10	Conditional 1	Gene	VAR_5_137419989_C_T	0.124529	1.99689e-27	0.439195	2.45078e-27	0.539003	0.0218025
continuous-102-both_sexes-irnt	Pulse rate	ENSG00000204161.14_8	TMEM273	ENST00000374153.7_4	Primary	Isoform	VAR_10_50320511_T_C	0.258374	1.47882e-09	0.00032285	1.70582e-07	0.0362775	0.9634
continuous-102-both_sexes-irnt	Pulse rate	ENSG00000204161.14_8	TMEM273	ENSG00000204161.14_8	Primary	Gene	VAR_10_50320511_T_C	0.108959	1.21874e-06	0.26607	1.73611e-06	0.378666	0.355261
continuous-102-both_sexes-irnt	Pulse rate	ENSG00000111011.18_5	RSRC2	ENSG00000111011.18_5	Conditional 1	Gene	VAR_12_123079020_T_G	0.117517	5.9593e-05	0.367789	9.86273e-05	0.608673	0.0233793
continuous-102-both_sexes-irnt	Pulse rate	ENSG00000204599.14_5	TRIM39	ENST00000428728.5_1	Primary	Isoform	VAR_6_29950140_A_G	0.0772787	3.9922e-05	0.478152	4.20761e-05	0.503934	0.0178317
continuous-102-both_sexes-irnt	Pulse rate	ENSG00000137409.19_8	MTCH1	ENST00000460219.2_3	Primary	Isoform	VAR_6_36820565_A_G	0.576268	5.88025e-24	0.102828	5.11267e-23	0.894053	0.00311877
continuous-102-both_sexes-irnt	Pulse rate	ENSG00000173402.12_8	DAG1	ENSG00000173402.12_8	Conditional 2	Gene	VAR_3_49894030_T_C	0.261696	6.78744e-33	0.804122	1.43898e-33	0.170454	0.0254235
continuous-102-both_sexes-irnt	Pulse rate	ENSG00000111229.16_7	ARPC3	ENSG00000111229.16_7	Primary	Gene	VAR_12_110723203_T_C	0.420863	3.39992e-10	0.498048	2.3259e-10	0.340556	0.161396
continuous-102-both_sexes-irnt	Pulse rate	ENSG00000111237.19_6	VPS29	ENSG00000111237.19_6	Primary	Gene	VAR_12_110747419_G_A	0.290811	1.41983e-11	0.0207987	6.21695e-10	0.910638	0.0685637
continuous-102-both_sexes-irnt	Pulse rate	ENSG00000204623.9_9	ZNRD1ASP	ENST00000444051.1_3	Primary	Isoform	VAR_6_29950833_G_C	0.164889	1.99876e-14	7.24117e-10	2.76019e-05	0.999972	2.93011e-07
continuous-102-both_sexes-irnt	Pulse rate	ENSG00000173531.15_5	MST1	ENSG00000173531.15_5	Primary	Gene	VAR_3_49894030_T_C	0.198135	1.17155e-33	0.138796	4.26044e-33	0.504387	0.356817
continuous-102-both_sexes-irnt	Pulse rate	ENSG00000116237.16_5	ICMT	ENSG00000116237.16_5	Primary	Gene	VAR_1_6278414_A_G	0.82785	7.51662e-22	6.9384e-06	1.08333e-16	0.999993	2.28677e-07
continuous-102-both_sexes-irnt	Pulse rate	ENSG00000116237.16_5	ICMT	ENSG00000116237.16_5	Conditional 1	Gene	VAR_1_6278414_A_G	0.738882	3.96013e-18	0.0365549	1.04104e-16	0.960959	0.00248582
continuous-102-both_sexes-irnt	Pulse rate	ENSG00000204623.9_9	ZNRD1ASP	ENSG00000204623.9_9	Primary	Gene	VAR_6_29833057_G_T	0.0424854	1.57682e-15	5.71254e-11	2.76017e-05	0.999964	8.02387e-06
continuous-102-both_sexes-irnt	Pulse rate	ENSG00000116251.11_7	RPL22	ENSG00000116251.11_7	Primary	Gene	VAR_1_6278414_A_G	0.904374	7.85632e-17	0.725197	2.72251e-17	0.251284	0.0235188
continuous-102-both_sexes-irnt	Pulse rate	ENSG00000183741.12_5	CBX6	ENSG00000183741.12_5	Conditional 3	Gene	VAR_22_39117469_T_G	0.114608	4.37603e-20	0.31303	9.46431e-20	0.676999	0.00997072
continuous-102-both_sexes-irnt	Pulse rate	ENSG00000204634.12_6	TBC1D8	ENSG00000204634.12_6	Primary	Gene	VAR_2_101579487_T_C	0.4348	1.96149e-09	0.825386	3.55131e-10	0.149412	0.0252021
continuous-102-both_sexes-irnt	Pulse rate	ENSG00000280128.1_6	AL662795.2	ENSG00000280128.1_6	Conditional 1	Gene	VAR_6_30203310_A_T	0.163507	1.76881e-14	2.23656e-10	7.90364e-05	0.999373	0.000547918
continuous-102-both_sexes-irnt	Pulse rate	ENSG00000204642.14_5	HLA-F	ENST00000489502.5_1	Primary	Isoform	VAR_6_29879529_C_T	0.0371201	2.6866e-06	0.0989285	1.25639e-05	0.462203	0.438854
continuous-102-both_sexes-irnt	Pulse rate	ENSG00000111877.17_5	MCM9	ENSG00000111877.17_5	Primary	Gene	VAR_6_118667522_T_C	0.999995	9.0189e-81	0.00374056	2.40173e-78	0.996108	0.000151056
continuous-102-both_sexes-irnt	Pulse rate	ENSG00000111877.17_5	MCM9	ENSG00000111877.17_5	Conditional 1	Gene	VAR_6_118667522_T_C	0.999995	1.16382e-78	0.482692	1.17166e-78	0.485908	0.0313999
continuous-102-both_sexes-irnt	Pulse rate	ENSG00000111879.20_9	FAM184A	ENSG00000111879.20_9	Primary	Gene	VAR_6_118993642_C_A	0.366462	1.96661e-77	5.95005e-09	3.3052e-69	1	1.77326e-10
continuous-102-both_sexes-irnt	Pulse rate	ENSG00000269293.3_9	ZSCAN16-AS1	ENSG00000269293.3_9	Primary	Gene	VAR_6_28518316_G_A	0.214087	4.84717e-09	0.107154	3.95367e-08	0.874003	0.0188422
continuous-102-both_sexes-irnt	Pulse rate	ENSG00000117335.20_5	CD46	ENST00000357714.5_1	Primary	Isoform	VAR_1_208131044_T_C	0.132377	1.30692e-88	2.95341e-21	4.42512e-68	1	3.95244e-22
continuous-102-both_sexes-irnt	Pulse rate	ENSG00000111885.7_6	MAN1A1	ENSG00000111885.7_6	Primary	Gene	VAR_6_119020195_G_A	0.498913	7.01202e-51	0.00513884	1.35729e-48	0.994707	0.000154135
continuous-102-both_sexes-irnt	Pulse rate	ENSG00000130202.10_5	NECTIN2	ENSG00000130202.10_5	Conditional 2	Gene	VAR_19_45412079_C_T	0.999899	3.92636e-16	0.48251	4.01704e-16	0.49363	0.0238604
continuous-102-both_sexes-irnt	Pulse rate	ENSG00000159593.15_8	NAE1	ENSG00000159593.15_8	Primary	Gene	VAR_16_66937003_G_T	0.759475	4.16815e-12	0.499827	1.23864e-12	0.14818	0.351993
continuous-102-both_sexes-irnt	Pulse rate	ENSG00000280670.3_7	CCDC163	ENST00000626177.2_2	Primary	Isoform	VAR_1_45943156_T_C	0.131901	5.8629e-26	4.8855e-16	1.20006e-10	1	3.45421e-09
continuous-102-both_sexes-irnt	Pulse rate	ENSG00000159596.7_4	TMEM69	ENSG00000159596.7_4	Primary	Gene	VAR_1_45770167_G_C	0.96991	2.52858e-13	0.00210685	1.19749e-10	0.99777	0.000123607
continuous-102-both_sexes-irnt	Pulse rate	ENSG00000164068.16_4	RNF123	ENST00000498376.1_1	Primary	Isoform	VAR_3_49894030_T_C	0.110643	1.11365e-37	1.31937e-05	7.05104e-34	0.0826178	0.917369
continuous-102-both_sexes-irnt	Pulse rate	ENSG00000117335.20_5	CD46	ENST00000367042.6_2	Primary	Isoform	VAR_1_208131044_T_C	0.149232	9.81231e-102	2.21741e-34	4.42512e-68	1	8.71909e-36
continuous-102-both_sexes-irnt	Pulse rate	ENSG00000164077.14_7	MON1A	ENSG00000164077.14_7	Primary	Gene	VAR_3_49894030_T_C	0.202429	6.3622e-33	0.753744	8.14383e-34	0.0963318	0.149925
continuous-102-both_sexes-irnt	Pulse rate	ENSG00000159692.15_8	CTBP1	ENSG00000159692.15_8	Primary	Gene	VAR_4_1224948_A_G	0.267211	5.45087e-09	0.00720401	7.50853e-07	0.992345	0.000450083
continuous-102-both_sexes-irnt	Pulse rate	ENSG00000159720.12_6	ATP6V0D1	ENSG00000159720.12_6	Primary	Gene	VAR_16_67471926_C_G	0.242299	4.88444e-06	0.000349302	0.000160652	0.0104998	0.988985
continuous-102-both_sexes-irnt	Pulse rate	ENSG00000159842.15_7	ABR	ENSG00000159842.15_7	Primary	Gene	VAR_17_950191_G_A	0.529238	3.3317e-13	3.08005e-08	1.16581e-06	0.106883	0.893116
continuous-102-both_sexes-irnt	Pulse rate	ENSG00000160124.9_4	CCDC58	ENSG00000160124.9_4	Primary	Gene	VAR_3_122069823_G_A	0.211056	2.56166e-24	9.10246e-13	2.79333e-12	0.992562	0.00743814
continuous-102-both_sexes-irnt	Pulse rate	ENSG00000112561.18_6	TFEB	ENSG00000112561.18_6	Primary	Gene	VAR_6_41658112_G_C	0.478388	6.19034e-12	0.0133026	7.28357e-12	0.0146798	0.972018
continuous-102-both_sexes-irnt	Pulse rate	ENSG00000170727.7	BOP1	ENST00000307404.5	Primary	Isoform	VAR_8_145042001_A_G	0.987724	1.37789e-17	0.128227	9.11439e-17	0.848166	0.023607
continuous-102-both_sexes-irnt	Pulse rate	ENSG00000233654.2_7	AC108047.1	ENSG00000233654.2_7	Primary	Gene	VAR_2_191368921_G_C	0.187789	4.18662e-09	0.000242695	1.72454e-05	0.9997	3.9625e-05
continuous-102-both_sexes-irnt	Pulse rate	ENSG00000234127.9_9	TRIM26	ENSG00000234127.9_9	Conditional 1	Gene	VAR_6_29950140_A_G	0.0242136	1.26243e-07	0.00454351	2.76534e-05	0.995249	0.000179965
continuous-102-both_sexes-irnt	Pulse rate	ENSG00000143409.15_8	MINDY1	ENSG00000143409.15_8	Conditional 2	Gene	VAR_1_150562845_C_T	0.0793797	0.000277777	0.464068	0.000305506	0.51037	0.0249786
continuous-102-both_sexes-irnt	Pulse rate	ENSG00000134779.15_6	TPGS2	ENSG00000134779.15_6	Conditional 3	Gene	VAR_18_34215505_G_C	0.269852	9.01743e-23	0.519226	7.36805e-23	0.424197	0.0565765
continuous-102-both_sexes-irnt	Pulse rate	ENSG00000164309.15_4	CMYA5	ENSG00000164309.15_4	Primary	Gene	VAR_5_79041057_A_G	0.724958	1.50648e-09	0.14628	8.72855e-09	0.84754	0.00618017
continuous-102-both_sexes-irnt	Pulse rate	ENSG00000171109.19_5	MFN1	ENSG00000171109.19_5	Primary	Gene	VAR_3_179173224_A_T	0.557392	4.14768e-36	1.09546e-13	3.78626e-23	1	3.85687e-15
continuous-102-both_sexes-irnt	Pulse rate	ENSG00000160392.13_7	C19orf47	ENST00000582783.5_3	Primary	Isoform	VAR_19_40780325_G_A	0.760417	3.64639e-15	0.0363742	9.41026e-14	0.938685	0.0249407
continuous-102-both_sexes-irnt	Pulse rate	ENSG00000272078.1_6	AL139423.1	ENSG00000272078.1_6	Primary	Gene	VAR_1_10703628_C_T	0.991383	2.44e-06	0.478274	2.33412e-06	0.457456	0.0642651
continuous-102-both_sexes-irnt	Pulse rate	ENSG00000171357.6_4	LURAP1	ENSG00000171357.6_4	Conditional 1	Gene	VAR_1_46502836_A_C	0.878979	1.25319e-06	0.110307	8.67498e-06	0.763459	0.126223
continuous-102-both_sexes-irnt	Pulse rate	ENSG00000160828.13	STAG3L2	ENST00000380775.3	Primary	Isoform	VAR_7_74360784_C_G	1	1.00119e-42	2.77132e-42	0.0205673	0.0560074	0.923425
continuous-102-both_sexes-irnt	Pulse rate	ENSG00000160828.13	STAG3L2	ENSG00000160828.13	Primary	Gene	VAR_7_74360784_C_G	0.999996	2.50779e-29	6.94163e-29	0.0205684	0.0560104	0.923421
continuous-102-both_sexes-irnt	Pulse rate	ENSG00000234741.8_9	GAS5	ENSG00000234741.8_9	Conditional 2	Gene	VAR_1_173868955_C_T	0.664991	1.08161e-07	0.0327408	1.20003e-06	0.362651	0.604607
continuous-102-both_sexes-irnt	Pulse rate	ENSG00000113163.17_7	CERT1	ENSG00000113163.17_7	Primary	Gene	VAR_5_75003678_T_C	0.759755	2.73743e-09	0.564703	2.02223e-09	0.417146	0.0181518
continuous-102-both_sexes-irnt	Pulse rate	ENSG00000234741.8_9	GAS5	ENSG00000234741.8_9	Conditional 1	Gene	VAR_1_173868955_C_T	0.423291	3.25105e-08	0.0098411	3.26963e-06	0.989735	0.000420373
continuous-102-both_sexes-irnt	Pulse rate	ENSG00000117593.12_7	DARS2	ENSG00000117593.12_7	Primary	Gene	VAR_1_173868955_C_T	0.437071	3.28893e-09	0.000995439	3.30058e-06	0.998966	3.53711e-05
continuous-102-both_sexes-irnt	Pulse rate	ENSG00000175164.15_7	ABO	ENSG00000175164.15_7	Conditional 1	Gene	VAR_9_136147012_C_T	0.234332	3.76941e-09	3.64611e-06	0.00103235	0.998577	0.000386707
continuous-102-both_sexes-irnt	Pulse rate	ENSG00000164713.10_4	BRI3	ENSG00000164713.10_4	Primary	Gene	VAR_7_97875872_T_C	0.0587753	4.07893e-12	1.26907e-09	0.00320324	0.996621	0.000175875
continuous-102-both_sexes-irnt	Pulse rate	ENSG00000243970.3_6	PPIEL	ENSG00000243970.3_6	Conditional 2	Gene	VAR_1_40000354_C_T	0.468835	6.11359e-08	0.629565	2.99671e-08	0.308534	0.0619014
continuous-102-both_sexes-irnt	Pulse rate	ENSG00000206341.7_4	HLA-H	ENSG00000206341.7_4	Conditional 1	Gene	VAR_6_29930939_G_A	0.928774	9.52082e-16	3.44924e-11	2.76019e-05	0.999972	7.96814e-08
continuous-102-both_sexes-irnt	Pulse rate	ENSG00000113396.13_5	SLC27A6	ENSG00000113396.13_5	Primary	Gene	VAR_5_128144854_A_G	0.270877	1.96536e-09	0.0849731	4.90952e-09	0.211561	0.703465
continuous-102-both_sexes-irnt	Pulse rate	ENSG00000243970.3_6	PPIEL	ENSG00000243970.3_6	Conditional 1	Gene	VAR_1_40000354_C_T	0.94949	7.77845e-14	8.01009e-07	3.19166e-08	0.327999	0.672001
continuous-102-both_sexes-irnt	Pulse rate	ENSG00000113580.15_8	NR3C1	ENST00000415690.6_2	Primary	Isoform	VAR_5_142634355_T_C	0.133877	1.31801e-14	0.615203	6.95567e-15	0.324607	0.0601894
continuous-102-both_sexes-irnt	Pulse rate	ENSG00000272573.6_6	MUSTN1	ENSG00000272573.6_6	Conditional 1	Gene	VAR_3_53363940_T_C	0.145376	4.68996e-13	0.873785	5.35914e-14	0.0998196	0.026395
continuous-102-both_sexes-irnt	Pulse rate	ENSG00000206503.13_6	HLA-A	ENSG00000206503.13_6	Conditional 3	Gene	VAR_6_29833541_A_G	0.0701582	6.23249e-08	0.00225794	2.74481e-05	0.994402	0.00331272
continuous-102-both_sexes-irnt	Pulse rate	ENSG00000118473.22_6	SGIP1	ENST00000497055.1_1	Primary	Isoform	VAR_1_66986705_T_A	0.207774	1.01676e-32	0.132008	6.64772e-32	0.863081	0.00491114
continuous-102-both_sexes-irnt	Pulse rate	ENSG00000206503.13_6	HLA-A	ENSG00000206503.13_6	Conditional 1	Gene	VAR_6_29909181_A_C	0.489094	4.29578e-22	1.5563e-17	2.7594e-05	0.999689	0.000283369
continuous-102-both_sexes-irnt	Pulse rate	ENSG00000206503.13_6	HLA-A	ENSG00000206503.13_6	Conditional 2	Gene	VAR_6_29898679_A_G	0.0682569	5.55992e-21	2.01428e-16	2.76018e-05	0.999972	3.54158e-07
continuous-102-both_sexes-irnt	Pulse rate	ENSG00000234745.11_5	HLA-B	ENST00000640615.1_2	Conditional 2	Isoform	VAR_6_31320176_C_T	0.164494	7.86328e-07	0.000340031	0.0023063	0.997311	4.19394e-05
continuous-102-both_sexes-irnt	Pulse rate	ENSG00000113971.20_6	NPHP3	ENSG00000113971.20_6	Conditional 1	Gene	VAR_3_132394784_A_T	0.609755	5.02179e-15	8.35259e-13	0.00597607	0.99398	4.34898e-05
continuous-102-both_sexes-irnt	Pulse rate	ENSG00000113971.20_6	NPHP3	ENST00000337331.10_3	Conditional 1	Isoform	VAR_3_132407146_T_C	0.127013	0.000150543	0.0250393	0.000618026	0.101922	0.87227
continuous-102-both_sexes-irnt	Pulse rate	ENSG00000172354.10_7	GNB2	ENSG00000172354.10_7	Primary	Gene	VAR_7_100496887_A_G	0.229525	8.74287e-100	0.0477526	1.73018e-98	0.944999	0.00724868
continuous-102-both_sexes-irnt	Pulse rate	ENSG00000185920.16_10	PTCH1	ENSG00000185920.16_10	Primary	Gene	VAR_9_98209594_G_A	0.725439	0.0813869	0.431957	0.0745871	0.395851	0.0162174
continuous-102-both_sexes-irnt	Pulse rate	ENSG00000114023.15_3	FAM162A	ENSG00000114023.15_3	Primary	Gene	VAR_3_122069823_G_A	0.346606	1.65576e-12	0.588349	1.10501e-12	0.39263	0.0190215
continuous-102-both_sexes-irnt	Pulse rate	ENSG00000114030.13_7	KPNA1	ENST00000470904.5_2	Primary	Isoform	VAR_3_122069823_G_A	0.346605	4.62424e-13	0.164316	2.33688e-12	0.830372	0.00531238
continuous-102-both_sexes-irnt	Pulse rate	ENSG00000114030.13_7	KPNA1	ENSG00000114030.13_7	Primary	Gene	VAR_3_122068875_T_A	0.204888	6.83451e-13	0.242854	1.68253e-12	0.597701	0.159445
continuous-102-both_sexes-irnt	Pulse rate	ENSG00000139433.10_6	GLTP	ENSG00000139433.10_6	Primary	Gene	VAR_12_110297222_G_A	0.909319	8.14989e-29	1.18607e-19	6.87119e-10	0.999981	1.9185e-05
continuous-102-both_sexes-irnt	Pulse rate	ENSG00000139436.21_7	GIT2	ENSG00000139436.21_7	Primary	Gene	VAR_12_110723203_T_C	0.209734	3.63245e-10	0.529535	2.98301e-10	0.434825	0.0356406
continuous-102-both_sexes-irnt	Pulse rate	ENSG00000196810.5_8	CTBP1-DT	ENSG00000196810.5_8	Conditional 1	Gene	VAR_4_1224948_A_G	0.294359	1.95395e-07	0.25824	5.50385e-07	0.727388	0.0143713
continuous-102-both_sexes-irnt	Pulse rate	ENSG00000168056.16_8	LTBP3	ENST00000532932.5_2	Primary	Isoform	VAR_11_65337251_A_T	0.541752	3.04132e-08	0.0340548	8.61337e-07	0.964469	0.00147484
continuous-102-both_sexes-irnt	Pulse rate	ENSG00000114353.17_5	GNAI2	ENSG00000114353.17_5	Primary	Gene	VAR_3_49894030_T_C	0.292796	5.11072e-33	0.541022	4.17424e-33	0.441868	0.0171097
continuous-102-both_sexes-irnt	Pulse rate	ENSG00000114450.10_6	GNB4	ENSG00000114450.10_6	Conditional 1	Gene	VAR_3_179173224_A_T	0.557392	4.24785e-24	0.112191	3.34653e-23	0.883859	0.00395002
continuous-102-both_sexes-irnt	Pulse rate	ENSG00000114450.10_6	GNB4	ENSG00000114450.10_6	Primary	Gene	VAR_3_179172593_A_G	0.440386	4.03141e-46	1.06475e-23	1.28733e-25	0.00240241	0.997598
continuous-102-both_sexes-irnt	Pulse rate	ENSG00000131373.15_7	HACL1	ENSG00000131373.15_7	Primary	Gene	VAR_3_15518889_T_C	0.126615	9.63063e-08	0.795228	2.19148e-08	0.180933	0.0238382
continuous-102-both_sexes-irnt	Pulse rate	ENSG00000213689.14_7	TREX1	ENSG00000213689.14_7	Primary	Gene	VAR_3_48784270_G_A	0.100551	2.3571e-27	8.99298e-09	2.62104e-19	1	1.7302e-08
continuous-102-both_sexes-irnt	Pulse rate	ENSG00000114541.15_6	FRMD4B	ENSG00000114541.15_6	Primary	Gene	VAR_3_69410725_A_G	0.357715	8.71906e-17	0.00723647	9.29903e-15	0.771561	0.221203
continuous-102-both_sexes-irnt	Pulse rate	ENSG00000114650.20_8	SCAP	ENSG00000114650.20_8	Primary	Gene	VAR_3_47418971_G_A	0.0705711	5.91675e-06	0.0364033	0.000155899	0.959177	0.00425824
continuous-102-both_sexes-irnt	Pulse rate	ENSG00000114738.11_6	MAPKAPK3	ENSG00000114738.11_6	Primary	Gene	VAR_3_50174197_G_T	0.999998	9.86064e-21	0.76851	2.63576e-21	0.205397	0.0260925
continuous-102-both_sexes-irnt	Pulse rate	ENSG00000273154.3_9	AL121845.3	ENSG00000273154.3_9	Primary	Gene	VAR_20_62308829_A_G	0.179286	0.0841903	0.369473	0.0977973	0.429168	0.0193717
continuous-102-both_sexes-irnt	Pulse rate	ENSG00000163131.11_6	CTSS	ENSG00000163131.11_6	Conditional 1	Gene	VAR_1_150562845_C_T	0.0604135	6.1303e-06	0.0102413	0.000591826	0.98871	0.000450785
continuous-102-both_sexes-irnt	Pulse rate	ENSG00000119139.20_9	TJP2	ENSG00000119139.20_9	Primary	Gene	VAR_9_71815904_G_A	0.386765	4.35788e-05	0.0105403	0.000226271	0.0537925	0.935397
continuous-102-both_sexes-irnt	Pulse rate	ENSG00000165244.7_5	ZNF367	ENSG00000165244.7_5	Primary	Gene	VAR_9_99188970_C_G	0.0859996	4.99527e-05	0.245628	3.18758e-05	0.156142	0.598147
continuous-102-both_sexes-irnt	Pulse rate	ENSG00000213742.7_7	ZNF337-AS1	ENST00000414393.5_1	Primary	Isoform	VAR_20_26116209_G_A	0.392406	0.0017112	0.689158	0.000659287	0.265474	0.0429982
continuous-102-both_sexes-irnt	Pulse rate	ENSG00000197062.11_6	ZSCAN26	ENSG00000197062.11_6	Conditional 1	Gene	VAR_6_28557133_T_A	0.166863	1.7718e-09	0.0810269	1.97014e-08	0.900954	0.0180187
continuous-102-both_sexes-irnt	Pulse rate	ENSG00000176125.6_6	UFSP1	ENSG00000176125.6_6	Conditional 1	Gene	VAR_7_100493359_G_A	0.219894	1.10874e-98	0.605579	5.52134e-99	0.301476	0.0929447
continuous-102-both_sexes-irnt	Pulse rate	ENSG00000197062.11_6	ZSCAN26	ENST00000619937.4_2	Primary	Isoform	VAR_6_28665934_G_A	0.175438	1.65235e-09	0.0755641	2.00296e-08	0.915975	0.00846102
continuous-102-both_sexes-irnt	Pulse rate	ENSG00000139644.13_9	TMBIM6	ENST00000267115.10_2	Primary	Isoform	VAR_12_50060874_T_C	0.166643	8.94319e-25	5.73118e-21	0.000155396	0.995842	0.00400306
continuous-102-both_sexes-irnt	Pulse rate	ENSG00000125804.14_4	FAM182A	ENSG00000125804.14_4	Conditional 1	Gene	VAR_20_26116209_G_A	0.303541	0.000732527	0.311028	0.00159204	0.675964	0.0106836
continuous-102-both_sexes-irnt	Pulse rate	ENSG00000228274.4_9	AL021707.2	ENSG00000228274.4_9	Primary	Gene	VAR_22_38998519_C_A	0.0904802	6.08348e-31	4.35169e-12	6.44204e-20	0.460278	0.539722
continuous-102-both_sexes-irnt	Pulse rate	ENSG00000137177.20_6	KIF13A	ENSG00000137177.20_6	Conditional 2	Gene	VAR_6_18003599_A_C	0.192141	0.000187187	0.672967	8.23783e-05	0.296133	0.0306309
continuous-102-both_sexes-irnt	Pulse rate	ENSG00000115183.15_5	TANC1	ENSG00000115183.15_5	Conditional 1	Gene	VAR_2_159968897_A_G	0.197034	2.85974e-16	0.0316854	8.53629e-16	0.0937059	0.874609
continuous-102-both_sexes-irnt	Pulse rate	ENSG00000115183.15_5	TANC1	ENSG00000115183.15_5	Primary	Gene	VAR_2_159968897_A_G	0.194116	4.73588e-17	0.00524727	7.71176e-15	0.854308	0.140445
continuous-102-both_sexes-irnt	Pulse rate	ENSG00000115234.11_4	SNX17	ENSG00000115234.11_4	Primary	Gene	VAR_2_27730940_T_C	0.971835	5.44883e-34	1.87052e-10	2.913e-24	1	1.19237e-09
continuous-102-both_sexes-irnt	Pulse rate	ENSG00000165801.10_5	ARHGEF40	ENSG00000165801.10_5	Primary	Gene	VAR_14_21542766_A_G	1	2.72967e-59	5.51912e-09	4.94584e-51	1	1.09615e-09
continuous-102-both_sexes-irnt	Pulse rate	ENSG00000137177.20_6	KIF13A	ENSG00000137177.20_6	Conditional 1	Gene	VAR_6_18010998_G_T	0.16765	8.33379e-05	0.299613	0.000191365	0.687975	0.0121367
continuous-102-both_sexes-irnt	Pulse rate	ENSG00000276075.1_7	AC027682.6	ENSG00000276075.1_7	Conditional 2	Gene	VAR_16_67607848_C_T	0.911995	7.96043e-12	5.6925e-10	0.0137903	0.986143	6.66353e-05
continuous-102-both_sexes-irnt	Pulse rate	ENSG00000165806.21_6	CASP7	ENSG00000165806.21_6	Conditional 4	Gene	VAR_10_115382245_G_C	0.0923952	1.03973e-07	0.414379	1.42131e-07	0.566435	0.0191863
continuous-102-both_sexes-irnt	Pulse rate	ENSG00000165806.21_6	CASP7	ENSG00000165806.21_6	Conditional 2	Gene	VAR_10_115409399_A_C	0.087103	3.26349e-09	0.0130065	7.06767e-08	0.280972	0.706022
continuous-102-both_sexes-irnt	Pulse rate	ENSG00000163798.13_5	SLC4A1AP	ENSG00000163798.13_5	Primary	Gene	VAR_2_27730940_T_C	0.950223	1.87458e-24	0.643521	9.84005e-25	0.337779	0.0187001
continuous-102-both_sexes-irnt	Pulse rate	ENSG00000163803.13_8	PLB1	ENST00000436775.1_3	Primary	Isoform	VAR_2_28835877_C_G	0.91883	1.90953e-06	0.0713246	2.45197e-05	0.915843	0.0128058
continuous-102-both_sexes-irnt	Pulse rate	ENSG00000163806.16_6	SPDYA	ENSG00000163806.16_6	Primary	Gene	VAR_2_28835877_C_G	0.877625	2.65808e-07	0.00995561	2.64232e-05	0.989659	0.000358568
continuous-102-both_sexes-irnt	Pulse rate	ENSG00000277972.2_4	CISD3	ENST00000613478.2_2	Primary	Isoform	VAR_17_36855851_T_G	0.95886	1.97481e-12	3.08659e-06	6.37225e-07	0.995966	0.00403025
continuous-102-both_sexes-irnt	Pulse rate	ENSG00000163840.10_4	DTX3L	ENSG00000163840.10_4	Conditional 1	Gene	VAR_3_122069823_G_A	0.346606	1.2077e-12	0.429138	1.56754e-12	0.556987	0.0138742
continuous-102-both_sexes-irnt	Pulse rate	ENSG00000277972.2_4	CISD3	ENSG00000277972.2_4	Conditional 1	Gene	VAR_17_36855851_T_G	0.769201	3.67451e-07	0.574318	2.4753e-07	0.386845	0.0388365
continuous-102-both_sexes-irnt	Pulse rate	ENSG00000277972.2_4	CISD3	ENST00000619858.1_1	Primary	Isoform	VAR_17_36886720_C_A	0.967798	1.84471e-08	0.0288325	4.99634e-07	0.780728	0.190439
continuous-102-both_sexes-irnt	Pulse rate	ENSG00000145020.16_8	AMT	ENSG00000145020.16_8	Primary	Gene	VAR_3_49894030_T_C	0.16059	3.19214e-43	3.7818e-11	8.4408e-33	1	8.27671e-10
continuous-102-both_sexes-irnt	Pulse rate	ENSG00000187987.9_4	ZSCAN23	ENSG00000187987.9_4	Primary	Gene	VAR_6_28585581_T_C	0.209497	1.99301e-13	9.1318e-06	2.18241e-08	0.999962	2.86981e-05
continuous-102-both_sexes-irnt	Pulse rate	ENSG00000177479.19_3	ARIH2	ENST00000463204.5_1	Primary	Isoform	VAR_3_49338465_G_A	0.726096	5.03014e-24	0.0217648	1.78861e-22	0.773703	0.204532
continuous-102-both_sexes-irnt	Pulse rate	ENSG00000163904.13_5	SENP2	ENST00000473760.5_1	Primary	Isoform	VAR_3_185351208_G_C	0.161359	0.000278886	0.511296	7.40709e-05	0.135445	0.352906
continuous-102-both_sexes-irnt	Pulse rate	ENSG00000164081.12_8	TEX264	ENSG00000164081.12_8	Primary	Gene	VAR_3_51703064_A_G	0.422916	9.30485e-17	3.12651e-16	0.229185	0.770078	0.000736884
continuous-102-both_sexes-irnt	Pulse rate	ENSG00000146809.13_4	ASB15	ENSG00000146809.13_4	Primary	Gene	VAR_7_123426991_G_A	0.0930044	1.58537e-08	0.0718392	5.75876e-08	0.260284	0.667877
continuous-102-both_sexes-irnt	Pulse rate	ENSG00000145029.14_5	NICN1	ENST00000273598.8_4	Primary	Isoform	VAR_3_49894030_T_C	0.269451	4.3417e-34	0.051437	7.89264e-33	0.935045	0.0135179
continuous-102-both_sexes-irnt	Pulse rate	ENSG00000279453.1_5	Z99129.4	ENSG00000279453.1_5	Primary	Gene	VAR_6_122287990_T_C	0.526262	4.41129e-61	9.05935e-30	4.86932e-32	1	1.96099e-30
continuous-102-both_sexes-irnt	Pulse rate	ENSG00000237945.7_7	LINC00649	ENSG00000237945.7_7	Primary	Gene	VAR_21_35377591_C_T	0.362864	4.41689e-11	0.788612	9.89775e-12	0.176684	0.0347035
continuous-102-both_sexes-irnt	Pulse rate	ENSG00000145743.17_5	FBXL17	ENSG00000145743.17_5	Conditional 1	Gene	VAR_5_107633976_C_T	0.0721334	5.01826e-09	0.370887	8.23544e-09	0.608641	0.020472
continuous-102-both_sexes-irnt	Pulse rate	ENSG00000279598.1_1	AC009948.4	ENSG00000279598.1_1	Primary	Gene	VAR_2_179721046_G_A	0.98912	1.84924e-127	0.394507	2.75067e-127	0.586795	0.0186975
continuous-102-both_sexes-irnt	Pulse rate	ENSG00000163935.14_6	SFMBT1	ENSG00000163935.14_6	Conditional 1	Gene	VAR_3_53455569_G_T	0.368461	6.3125e-14	0.527877	5.40305e-14	0.451804	0.0203191
continuous-102-both_sexes-irnt	Pulse rate	ENSG00000205356.10_6	TECPR1	ENSG00000205356.10_6	Primary	Gene	VAR_7_97875872_T_C	0.23199	0.00210661	0.655425	0.000813809	0.25311	0.0885448
continuous-102-both_sexes-irnt	Pulse rate	ENSG00000120733.14_4	KDM3B	ENSG00000120733.14_4	Primary	Gene	VAR_5_137419989_C_T	0.167968	1.28942e-27	0.283575	3.12831e-27	0.687964	0.0284612
continuous-102-both_sexes-irnt	Pulse rate	ENSG00000174407.13_7	MIR1-1HG	ENSG00000174407.13_7	Primary	Gene	VAR_20_61164022_T_C	0.177301	8.67671e-09	0.483539	8.82584e-09	0.491825	0.0246363
continuous-102-both_sexes-irnt	Pulse rate	ENSG00000197321.15_4	SVIL	ENSG00000197321.15_4	Conditional 1	Gene	VAR_10_30165983_T_C	0.327875	6.00586e-10	0.0609593	9.19659e-09	0.933446	0.00559428
continuous-102-both_sexes-irnt	Pulse rate	ENSG00000239521.8_7	CASTOR3	ENST00000414739.3_4	Primary	Isoform	VAR_7_100359117_C_T	0.9983	7.48452e-42	0.00199409	3.74548e-39	0.997901	0.000104826
continuous-102-both_sexes-irnt	Pulse rate	ENSG00000239305.7_6	RNF103	ENSG00000239305.7_6	Primary	Gene	VAR_2_86855977_A_G	0.641836	0.00171626	0.296647	0.0003999	0.0684881	0.632749
continuous-102-both_sexes-irnt	Pulse rate	ENSG00000158691.14_3	ZSCAN12	ENSG00000158691.14_3	Primary	Gene	VAR_6_28665934_G_A	0.159738	1.77506e-08	0.812445	3.36998e-09	0.154211	0.0333436
continuous-102-both_sexes-irnt	Pulse rate	ENSG00000169609.14_5	C15orf40	ENSG00000169609.14_5	Primary	Gene	VAR_15_83646331_T_C	0.310272	3.89824e-13	3.54925e-09	4.64843e-05	0.42265	0.577303
continuous-102-both_sexes-irnt	Pulse rate	ENSG00000230795.3_3	HLA-K	ENSG00000230795.3_3	Conditional 5	Gene	VAR_6_29758117_A_G	0.032366	1.04383e-05	0.378163	1.65331e-05	0.598948	0.0228619
continuous-102-both_sexes-irnt	Pulse rate	ENSG00000183682.8_5	BMP8A	ENSG00000183682.8_5	Primary	Gene	VAR_1_39995074_C_T	0.364123	4.17592e-18	4.30028e-11	4.07076e-08	0.418617	0.581383
continuous-102-both_sexes-irnt	Pulse rate	ENSG00000173540.13_5	GMPPB	ENSG00000173540.13_5	Primary	Gene	VAR_3_49661634_C_T	0.388847	1.04072e-59	1.23296e-27	8.4408e-33	1	2.01042e-25
continuous-102-both_sexes-irnt	Pulse rate	ENSG00000183741.12_5	CBX6	ENSG00000183741.12_5	Conditional 1	Gene	VAR_22_39117469_T_G	0.219658	3.16681e-20	0.226531	1.06431e-19	0.761321	0.0121483
continuous-102-both_sexes-irnt	Pulse rate	ENSG00000204623.9_9	ZNRD1ASP	ENST00000444051.1_3	Conditional 1	Isoform	VAR_6_29942126_T_G	0.0822588	4.5507e-06	0.164864	2.27341e-05	0.823607	0.0115013
continuous-102-both_sexes-irnt	Pulse rate	ENSG00000166507.19_8	NDST2	ENSG00000166507.19_8	Primary	Gene	VAR_10_75690434_T_C	0.0798329	0.000259047	0.447719	0.000245707	0.424535	0.127241
continuous-102-both_sexes-irnt	Pulse rate	ENSG00000121716.20_7	PILRB	ENST00000448382.5_1	Primary	Isoform	VAR_7_100456595_G_A	0.684532	8.59677e-124	1.10517e-30	7.77867e-94	1	6.89133e-32
continuous-102-both_sexes-irnt	Pulse rate	ENSG00000166508.18_5	MCM7	ENSG00000166508.18_5	Conditional 1	Gene	VAR_7_100190116_T_C	0.672928	2.47076e-09	0.685368	9.22244e-10	0.255763	0.0588687
continuous-102-both_sexes-irnt	Pulse rate	ENSG00000204642.14_5	HLA-F	ENSG00000204642.14_5	Conditional 1	Gene	VAR_6_29941943_C_T	0.12226	3.11989e-06	0.114884	2.23453e-05	0.82276	0.0623314
continuous-102-both_sexes-irnt	Pulse rate	ENSG00000204642.14_5	HLA-F	ENST00000462777.1_1	Primary	Isoform	VAR_6_29731272_A_G	0.0332388	7.35744e-10	2.70923e-05	2.69321e-05	0.991713	0.0082333
continuous-102-both_sexes-irnt	Pulse rate	ENSG00000164045.12_7	CDC25A	ENSG00000164045.12_7	Primary	Gene	VAR_3_48727636_G_A	0.584685	1.13873e-26	1.71948e-11	6.6225e-16	1	6.17898e-13
continuous-102-both_sexes-irnt	Pulse rate	ENSG00000164045.12_7	CDC25A	ENSG00000164045.12_7	Conditional 1	Gene	VAR_3_48727636_G_A	0.491272	4.86856e-16	0.735154	1.11725e-16	0.168609	0.096237
continuous-102-both_sexes-irnt	Pulse rate	ENSG00000166529.15_5	ZSCAN21	ENSG00000166529.15_5	Conditional 1	Gene	VAR_7_100159567_A_G	0.998534	1.76485e-10	0.000268476	6.2165e-07	0.945625	0.0541063
continuous-102-both_sexes-irnt	Pulse rate	ENSG00000164053.21_8	ATRIP	ENST00000320211.10_4	Primary	Isoform	VAR_3_48837182_T_C	0.0620607	1.06298e-20	0.0405557	2.50296e-19	0.954944	0.00449984
continuous-102-both_sexes-irnt	Pulse rate	ENSG00000134146.12_6	DPH6	ENSG00000134146.12_6	Conditional 1	Gene	VAR_15_35762649_C_A	0.1316	0.000569397	0.501152	0.000499723	0.439771	0.0580084
continuous-102-both_sexes-irnt	Pulse rate	ENSG00000164053.21_8	ATRIP	ENSG00000164053.21_8	Primary	Gene	VAR_3_48780081_A_G	0.0828261	1.28657e-19	0.490862	1.28763e-19	0.49125	0.0178884
continuous-102-both_sexes-irnt	Pulse rate	ENSG00000223705.9_4	NSUN5P1	ENSG00000223705.9_4	Primary	Gene	VAR_7_75180531_G_C	0.204624	0.018562	0.592462	0.010264	0.327555	0.0511572
continuous-102-both_sexes-irnt	Pulse rate	ENSG00000117335.20_5	CD46	ENST00000354848.5_1	Primary	Isoform	VAR_1_208131044_T_C	0.12831	4.11005e-95	9.28799e-28	4.42512e-68	1	9.02504e-28
continuous-102-both_sexes-irnt	Pulse rate	ENSG00000166780.11_7	BMERB1	ENST00000566490.5_1	Primary	Isoform	VAR_16_15912544_T_C	0.685784	2.13953e-44	0.176523	9.91291e-44	0.817861	0.00561594
continuous-102-both_sexes-irnt	Pulse rate	ENSG00000178467.18_5	P4HTM	ENSG00000178467.18_5	Conditional 2	Gene	VAR_3_49338465_G_A	0.0667725	1.32925e-22	0.881714	1.37719e-23	0.0913242	0.0269614
continuous-102-both_sexes-irnt	Pulse rate	ENSG00000152661.9_7	GJA1	ENSG00000152661.9_7	Primary	Gene	VAR_6_122125427_T_C	0.194354	1.79188e-176	0.567507	1.30175e-176	0.412255	0.0202379
continuous-102-both_sexes-irnt	Pulse rate	ENSG00000117335.20_5	CD46	ENST00000469535.5_1	Primary	Isoform	VAR_1_208131044_T_C	0.1424	3.07577e-88	6.9507e-21	4.42512e-68	1	3.3285e-22
continuous-102-both_sexes-irnt	Pulse rate	ENSG00000164080.13_4	RAD54L2	ENSG00000164080.13_4	Primary	Gene	VAR_3_51638465_C_G	0.15027	4.02724e-13	3.75429e-11	0.0104573	0.974842	0.0147007
continuous-102-both_sexes-irnt	Pulse rate	ENSG00000117394.23_8	SLC2A1	ENSG00000117394.23_8	Primary	Gene	VAR_1_43411290_G_A	0.21525	2.03399e-10	0.00732168	1.00003e-08	0.359344	0.633334
continuous-102-both_sexes-irnt	Pulse rate	ENSG00000139437.18_5	TCHP	ENSG00000139437.18_5	Primary	Gene	VAR_12_110513682_T_C	0.177994	3.52808e-10	0.514318	3.06129e-10	0.446231	0.039451
continuous-102-both_sexes-irnt	Pulse rate	ENSG00000272758.6_7	AC083798.2	ENST00000608015.1_2	Primary	Isoform	VAR_3_122069823_G_A	0.320662	5.95698e-16	0.000211672	2.81342e-12	0.999707	8.12423e-05
continuous-102-both_sexes-irnt	Pulse rate	ENSG00000117448.13_6	AKR1A1	ENST00000621846.4_1	Primary	Isoform	VAR_1_46013447_C_T	0.162542	2.27252e-25	1.89367e-15	1.20006e-10	0.999999	6.97187e-07
continuous-102-both_sexes-irnt	Pulse rate	ENSG00000117448.13_6	AKR1A1	ENST00000351829.8_1	Primary	Isoform	VAR_1_45770167_G_C	0.977483	1.57273e-12	0.0131055	1.18332e-10	0.98605	0.000844158
continuous-102-both_sexes-irnt	Pulse rate	ENSG00000164199.18_10	ADGRV1	ENSG00000164199.18_10	Primary	Gene	VAR_5_90090712_C_G	0.335098	2.48728e-07	5.13953e-05	0.00481386	0.994698	0.000436759
continuous-102-both_sexes-irnt	Pulse rate	ENSG00000164199.18_10	ADGRV1	ENSG00000164199.18_10	Conditional 1	Gene	VAR_5_90342412_G_A	0.0963738	0.000692312	0.143054	0.00408803	0.84471	0.00745535
continuous-102-both_sexes-irnt	Pulse rate	ENSG00000224376.1_6	AC017104.1	ENSG00000224376.1_6	Primary	Gene	VAR_2_232264914_G_T	0.532733	3.36822e-29	8.73856e-06	3.8544e-24	0.999991	6.07723e-07
continuous-102-both_sexes-irnt	Pulse rate	ENSG00000166997.8_5	CNPY4	ENSG00000166997.8_5	Conditional 1	Gene	VAR_7_100221867_T_C	0.989066	9.3571e-19	0.739204	2.81134e-19	0.222055	0.0387415
continuous-102-both_sexes-irnt	Pulse rate	ENSG00000125122.15_7	LRRC29	ENSG00000125122.15_7	Primary	Gene	VAR_16_66937003_G_T	0.950714	5.72747e-12	0.686814	1.9829e-12	0.237706	0.0754796
continuous-102-both_sexes-irnt	Pulse rate	ENSG00000174407.13_7	MIR1-1HG	ENST00000624914.3_1	Primary	Isoform	VAR_20_61164022_T_C	0.165887	2.08016e-09	0.115924	1.57286e-08	0.876522	0.00755413
continuous-102-both_sexes-irnt	Pulse rate	ENSG00000247828.8_8	TMEM161B-AS1	ENST00000669353.1_1	Primary	Isoform	VAR_5_87540806_T_G	0.357934	1.29202e-07	0.000188029	6.62566e-05	0.0955197	0.904226
continuous-102-both_sexes-irnt	Pulse rate	ENSG00000174437.17_6	ATP2A2	ENSG00000174437.17_6	Primary	Gene	VAR_12_110723203_T_C	0.377748	4.40713e-10	0.645785	2.28489e-10	0.33479	0.0194254
continuous-102-both_sexes-irnt	Pulse rate	ENSG00000117461.15_6	PIK3R3	ENSG00000117461.15_6	Primary	Gene	VAR_1_46602844_G_A	0.325384	7.81437e-10	6.89155e-05	1.18864e-07	0.00949227	0.990439
continuous-102-both_sexes-irnt	Pulse rate	ENSG00000243317.8_5	STMP1	ENST00000507606.3_2	Primary	Isoform	VAR_7_135306789_T_G	0.408048	1.53074e-14	2.3915e-12	0.000119213	0.0176426	0.982238
continuous-102-both_sexes-irnt	Pulse rate	ENSG00000123992.19_7	DNPEP	ENST00000273075.8_4	Conditional 1	Isoform	VAR_2_220299541_G_T	1	4.65364e-30	0.706895	1.78303e-30	0.270822	0.0222829
continuous-102-both_sexes-irnt	Pulse rate	ENSG00000117480.16_4	FAAH	ENSG00000117480.16_4	Conditional 1	Gene	VAR_1_46502836_A_C	0.443861	6.99927e-09	0.00061504	1.13728e-05	0.999352	2.1687e-05
continuous-102-both_sexes-irnt	Pulse rate	ENSG00000117480.16_4	FAAH	ENSG00000117480.16_4	Primary	Gene	VAR_1_46600917_A_G	0.57095	6.34318e-10	5.57388e-05	1.13793e-05	0.99992	1.32144e-05
continuous-102-both_sexes-irnt	Pulse rate	ENSG00000179833.4_6	SERTAD2	ENSG00000179833.4_6	Primary	Gene	VAR_2_64870889_A_G	0.52208	0.00410954	0.679963	0.0012608	0.208505	0.106161
continuous-102-both_sexes-irnt	Pulse rate	ENSG00000286095.1_1	SPEGNB	ENST00000651166.1_1	Primary	Isoform	VAR_2_220299541_G_T	1	4.21689e-31	0.0640551	6.14561e-30	0.933525	0.00242033
continuous-102-both_sexes-irnt	Pulse rate	ENSG00000179889.19_8	PDXDC1	ENSG00000179889.19_8	Conditional 1	Gene	VAR_16_15707967_T_C	0.705441	3.00259e-05	0.0576854	0.000486517	0.934685	0.00711292
continuous-102-both_sexes-irnt	Pulse rate	ENSG00000258444.1_6	AL132855.1	ENSG00000258444.1_6	Primary	Gene	VAR_14_23865885_G_A	0.669905	4.88568e-155	0.566092	3.59873e-155	0.416959	0.016949
continuous-102-both_sexes-irnt	Pulse rate	ENSG00000206341.7_4	HLA-H	ENSG00000206341.7_4	Primary	Gene	VAR_6_29915438_C_T	0.0796856	9.17335e-65	3.32336e-60	2.76019e-05	0.999972	8.88236e-07
continuous-102-both_sexes-irnt	Pulse rate	ENSG00000175170.16_9	FAM182B	ENSG00000175170.16_9	Conditional 1	Gene	VAR_20_26116209_G_A	0.317802	6.50325e-05	0.0276138	0.0022804	0.96829	0.00175025
continuous-102-both_sexes-irnt	Pulse rate	ENSG00000206341.7_4	HLA-H	ENSG00000206341.7_4	Conditional 2	Gene	VAR_6_29861134_T_G	0.316544	2.70594e-06	0.0980317	2.33704e-05	0.846616	0.0553258
continuous-102-both_sexes-irnt	Pulse rate	ENSG00000206503.13_6	HLA-A	ENSG00000206503.13_6	Conditional 5	Gene	VAR_6_29837142_G_A	0.127686	2.38872e-12	8.65397e-08	2.75895e-05	0.999526	0.000446695
continuous-102-both_sexes-irnt	Pulse rate	ENSG00000244349.1_7	AL662791.1	ENSG00000244349.1_7	Primary	Gene	VAR_6_28665934_G_A	0.192716	1.20125e-08	0.557464	8.96373e-09	0.415954	0.0265823
continuous-102-both_sexes-irnt	Pulse rate	ENSG00000167553.16_4	TUBA1C	ENSG00000167553.16_4	Primary	Gene	VAR_12_49542287_C_T	0.0438595	9.42316e-06	0.0606393	0.000144825	0.931961	0.007245
continuous-102-both_sexes-irnt	Pulse rate	ENSG00000181019.13_5	NQO1	ENST00000379046.6_2	Primary	Isoform	VAR_16_69884619_A_T	0.7211	4.38434e-07	0.121414	3.15927e-06	0.874877	0.00370589
continuous-102-both_sexes-irnt	Pulse rate	ENSG00000259627.1_7	AC079328.2	ENSG00000259627.1_7	Primary	Gene	VAR_15_63365394_C_T	0.555726	0.000107328	0.37782	0.000147635	0.519608	0.102317
continuous-102-both_sexes-irnt	Pulse rate	ENSG00000124562.10_5	SNRPC	ENSG00000124562.10_5	Conditional 1	Gene	VAR_6_34569720_C_T	0.279437	8.85015e-08	0.539771	7.15351e-08	0.436269	0.0239591
continuous-102-both_sexes-irnt	Pulse rate	ENSG00000135930.14_10	EIF4E2	ENST00000258416.8_4	Primary	Isoform	VAR_2_233462273_T_C	0.750552	6.01363e-09	1.3519e-06	0.00416847	0.937038	0.0587923
continuous-102-both_sexes-irnt	Pulse rate	ENSG00000175600.15_5	SUGCT	ENST00000401647.6_2	Primary	Isoform	VAR_7_40314165_G_A	0.84594	1.94754e-05	0.00250894	0.00759082	0.977882	0.0119989
continuous-102-both_sexes-irnt	Pulse rate	ENSG00000118473.22_6	SGIP1	ENSG00000118473.22_6	Primary	Gene	VAR_1_66984572_G_A	0.245411	2.00902e-46	2.60835e-15	7.70227e-32	1	2.17618e-13
continuous-102-both_sexes-irnt	Pulse rate	ENSG00000135930.14_10	EIF4E2	ENSG00000135930.14_10	Conditional 1	Gene	VAR_2_233830239_G_A	0.288601	1.15401e-05	0.00259428	0.00440641	0.990584	0.00240411
continuous-102-both_sexes-irnt	Pulse rate	ENSG00000118473.22_6	SGIP1	ENST00000435165.2_2	Primary	Isoform	VAR_1_66986705_T_A	0.207774	4.12574e-33	0.0535653	7.27436e-32	0.944442	0.0019928
continuous-102-both_sexes-irnt	Pulse rate	ENSG00000196735.13_6	HLA-DQA1	ENST00000496318.5_1	Conditional 1	Isoform	VAR_6_32610349_C_A	0.284814	0.00116419	0.34585	0.00188456	0.559761	0.0913402
continuous-102-both_sexes-irnt	Pulse rate	ENSG00000213347.10_5	MXD3	ENSG00000213347.10_5	Conditional 2	Gene	VAR_5_176728817_A_G	0.341317	0.220432	0.527163	0.044769	0.106964	0.100672
continuous-102-both_sexes-irnt	Pulse rate	ENSG00000118526.7_3	TCF21	ENST00000367882.5_2	Primary	Isoform	VAR_6_134214525_C_G	1	1.39126e-53	2.57953e-30	5.41427e-27	3.86436e-06	0.999996
continuous-102-both_sexes-irnt	Pulse rate	ENSG00000162415.7_6	ZSWIM5	ENSG00000162415.7_6	Primary	Gene	VAR_1_45012273_A_C	1	2.14279e-60	0.104245	1.83459e-59	0.892514	0.00324072
continuous-102-both_sexes-irnt	Pulse rate	ENSG00000196735.13_6	HLA-DQA1	ENST00000343139.11_3	Conditional 1	Isoform	VAR_6_32405026_G_A	0.0614088	8.7886e-05	0.0261086	0.00326275	0.969275	0.0012656
continuous-102-both_sexes-irnt	Pulse rate	ENSG00000214922.9_7	HLA-F-AS1	ENST00000434086.1_2	Primary	Isoform	VAR_6_29717339_T_A	0.0279858	5.93067e-29	2.1831e-24	3.88033e-06	0.141978	0.858018
continuous-102-both_sexes-irnt	Pulse rate	ENSG00000122986.13_7	HVCN1	ENSG00000122986.13_7	Primary	Gene	VAR_12_110723203_T_C	0.428277	4.02205e-10	0.5141	3.62109e-10	0.462826	0.0230744
continuous-102-both_sexes-irnt	Pulse rate	ENSG00000124788.18_7	ATXN1	ENSG00000124788.18_7	Primary	Gene	VAR_6_16755893_A_G	0.220669	4.28557e-05	0.00541776	0.000105973	0.0124149	0.982018
continuous-102-both_sexes-irnt	Pulse rate	ENSG00000226752.9_6	CUTALP	ENST00000587916.1_1	Primary	Isoform	VAR_9_123480600_C_A	0.077401	2.66429e-07	0.330979	5.27347e-07	0.655097	0.0139239
continuous-102-both_sexes-irnt	Pulse rate	ENSG00000213689.14_7	TREX1	ENSG00000213689.14_7	Conditional 1	Gene	VAR_3_48780081_A_G	0.0753932	9.29686e-20	0.354701	1.65098e-19	0.629878	0.015421
continuous-102-both_sexes-irnt	Pulse rate	ENSG00000213689.14_7	TREX1	ENST00000456089.1_2	Primary	Isoform	VAR_3_48784270_G_A	0.151384	4.77913e-21	0.0182337	2.56617e-19	0.979061	0.00270556
continuous-102-both_sexes-irnt	Pulse rate	ENSG00000182179.13_6	UBA7	ENSG00000182179.13_6	Primary	Gene	VAR_3_49829326_G_A	0.379016	4.00526e-33	0.474511	3.66259e-33	0.433823	0.0916656
continuous-102-both_sexes-irnt	Pulse rate	ENSG00000198663.16_5	C6orf89	ENSG00000198663.16_5	Conditional 1	Gene	VAR_6_36820565_A_G	0.584028	1.67952e-24	0.02937	5.50123e-23	0.961996	0.00863421
continuous-102-both_sexes-irnt	Pulse rate	ENSG00000146830.10_5	GIGYF1	ENSG00000146830.10_5	Conditional 2	Gene	VAR_7_100493359_G_A	0.213402	1.30428e-98	0.712384	4.74944e-99	0.259381	0.0282355
continuous-102-both_sexes-irnt	Pulse rate	ENSG00000163110.15_8	PDLIM5	ENST00000317968.9_3	Primary	Isoform	VAR_4_95577397_G_T	0.111092	0.000675783	0.201566	0.00194438	0.579737	0.216076
continuous-102-both_sexes-irnt	Pulse rate	ENSG00000198315.11_4	ZKSCAN8	ENSG00000198315.11_4	Primary	Gene	VAR_6_28557133_T_A	0.147545	7.05126e-09	0.172049	3.37263e-08	0.822906	0.00504484
continuous-102-both_sexes-irnt	Pulse rate	ENSG00000125409.13_7	TEKT3	ENSG00000125409.13_7	Primary	Gene	VAR_17_15195279_C_T	1	2.45395e-35	4.67907e-08	5.24453e-28	1	4.02219e-09
continuous-102-both_sexes-irnt	Pulse rate	ENSG00000198663.16_5	C6orf89	ENST00000355190.7_1	Primary	Isoform	VAR_6_36820565_A_G	0.576268	1.14851e-24	0.020084	5.60018e-23	0.979307	0.000609146
continuous-102-both_sexes-irnt	Pulse rate	ENSG00000227954.7_8	TARID	ENSG00000227954.7_8	Primary	Gene	VAR_6_134214525_C_G	0.99609	3.63501e-31	6.73968e-08	5.39345e-24	1	2.0377e-09
continuous-102-both_sexes-irnt	Pulse rate	ENSG00000227954.7_8	TARID	ENST00000630728.1_2	Primary	Isoform	VAR_6_134214525_C_G	0.994258	3.23e-27	0.000598875	5.39008e-24	0.999376	2.47288e-05
continuous-102-both_sexes-irnt	Pulse rate	ENSG00000198663.16_5	C6orf89	ENSG00000198663.16_5	Primary	Gene	VAR_6_36820565_A_G	0.576322	2.4144e-24	0.0422208	5.46193e-23	0.955128	0.0026508
continuous-102-both_sexes-irnt	Pulse rate	ENSG00000133392.18_7	MYH11	ENSG00000133392.18_7	Primary	Gene	VAR_16_15912544_T_C	0.652556	3.02233e-46	0.00249358	6.52387e-46	0.00438942	0.993117
continuous-102-both_sexes-irnt	Pulse rate	ENSG00000173486.13_4	FKBP2	ENSG00000173486.13_4	Primary	Gene	VAR_11_64048912_C_T	0.28377	1.60266e-05	0.00458385	0.000580821	0.165294	0.829525
continuous-102-both_sexes-irnt	Pulse rate	ENSG00000204623.9_9	ZNRD1ASP	ENSG00000204623.9_9	Conditional 2	Gene	VAR_6_29675227_T_A	0.0822414	1.08718e-07	0.00393868	2.44507e-05	0.885696	0.110341
continuous-102-both_sexes-irnt	Pulse rate	ENSG00000239521.8_7	CASTOR3	ENSG00000239521.8_7	Primary	Gene	VAR_7_100359117_C_T	0.999886	4.86712e-41	0.0129674	3.69932e-39	0.985603	0.00142916
continuous-102-both_sexes-irnt	Pulse rate	ENSG00000197062.11_6	ZSCAN26	ENST00000421553.6_2	Primary	Isoform	VAR_6_28643896_G_A	0.263039	7.74527e-09	0.354202	1.2025e-08	0.549826	0.0959714
continuous-102-both_sexes-irnt	Pulse rate	ENSG00000139644.13_9	TMBIM6	ENSG00000139644.13_9	Primary	Gene	VAR_12_49801156_T_C	0.0445776	3.38023e-05	0.21662	0.000117502	0.752976	0.0302536
continuous-102-both_sexes-irnt	Pulse rate	ENSG00000137177.20_6	KIF13A	ENSG00000137177.20_6	Primary	Gene	VAR_6_17995002_A_G	0.355343	1.63815e-15	5.88941e-12	1.03285e-05	0.0361687	0.963821
continuous-102-both_sexes-irnt	Pulse rate	ENSG00000137177.20_6	KIF13A	ENST00000502704.2_2	Primary	Isoform	VAR_6_17979853_G_A	1	2.35238e-52	8.45719e-49	0.000277802	0.998742	0.000979717
continuous-102-both_sexes-irnt	Pulse rate	ENSG00000137177.20_6	KIF13A	ENST00000378814.9_2	Primary	Isoform	VAR_6_18010998_G_T	0.148081	9.81812e-06	0.0352977	2.9531e-05	0.105309	0.859354
continuous-102-both_sexes-irnt	Pulse rate	ENSG00000163697.17_7	APBB2	ENSG00000163697.17_7	Primary	Gene	VAR_4_40987157_T_C	0.387589	0.00313349	0.363034	0.00533224	0.617762	0.010738
continuous-102-both_sexes-irnt	Pulse rate	ENSG00000137177.20_6	KIF13A	ENST00000502704.2_2	Conditional 1	Isoform	VAR_6_17949353_C_T	0.162243	2.42245e-17	8.70908e-14	0.000278073	0.999716	6.16737e-06
continuous-102-both_sexes-irnt	Pulse rate	ENSG00000165804.16_8	ZNF219	ENSG00000165804.16_8	Conditional 1	Gene	VAR_14_21542766_A_G	1	2.24666e-51	0.454253	2.60562e-51	0.526811	0.0189362
continuous-102-both_sexes-irnt	Pulse rate	ENSG00000214435.8_5	AS3MT	ENSG00000214435.8_5	Conditional 1	Gene	VAR_10_104741114_A_C	0.080318	2.68616e-05	0.0307821	0.000841659	0.964496	0.00385366
continuous-102-both_sexes-irnt	Pulse rate	ENSG00000140416.23_9	TPM1	ENST00000403994.9_5	Primary	Isoform	VAR_15_63359564_A_C	0.347159	1.53288e-05	0.0539616	1.04233e-05	0.0357824	0.91023
continuous-102-both_sexes-irnt	Pulse rate	ENSG00000182534.13_5	MXRA7	ENST00000449428.6_4	Primary	Isoform	VAR_17_74679357_G_A	0.862494	3.04589e-36	2.89314e-27	1.0528e-09	1	4.31619e-10
continuous-102-both_sexes-irnt	Pulse rate	ENSG00000165806.21_6	CASP7	ENSG00000165806.21_6	Conditional 5	Gene	VAR_10_115474036_C_G	0.116745	1.50527e-07	0.599918	4.9171e-08	0.195764	0.204318
continuous-102-both_sexes-irnt	Pulse rate	ENSG00000165806.21_6	CASP7	ENSG00000165806.21_6	Primary	Gene	VAR_10_115456266_A_C	0.288443	3.38663e-48	1.34972e-41	2.50531e-07	0.998476	0.00152379
continuous-102-both_sexes-irnt	Pulse rate	ENSG00000177352.10_5	CCDC71	ENSG00000177352.10_5	Primary	Gene	VAR_3_49338465_G_A	0.462976	4.49826e-23	0.621192	1.66811e-23	0.230211	0.148597
continuous-102-both_sexes-irnt	Pulse rate	ENSG00000214922.9_7	HLA-F-AS1	ENSG00000214922.9_7	Conditional 3	Gene	VAR_6_29950140_A_G	0.0279106	3.22052e-06	0.118548	2.38146e-05	0.87662	0.00480467
continuous-102-both_sexes-irnt	Pulse rate	ENSG00000168958.20_8	MFF	ENSG00000168958.20_8	Conditional 2	Gene	VAR_2_228134155_T_C	0.235919	4.3704e-15	0.229802	1.45149e-14	0.763204	0.00699377
continuous-102-both_sexes-irnt	Pulse rate	ENSG00000177479.19_3	ARIH2	ENST00000452385.5_1	Primary	Isoform	VAR_3_49520958_A_G	0.0529622	2.45594e-25	0.00106266	2.29152e-22	0.991504	0.00743337
continuous-102-both_sexes-irnt	Pulse rate	ENSG00000168958.20_8	MFF	ENSG00000168958.20_8	Primary	Gene	VAR_2_228209346_G_T	0.296717	1.60972e-33	8.46413e-20	1.90181e-14	1	8.08698e-15
continuous-102-both_sexes-irnt	Pulse rate	ENSG00000214922.9_7	HLA-F-AS1	ENSG00000214922.9_7	Conditional 2	Gene	VAR_6_29916468_C_T	0.411521	9.71409e-07	0.0357579	2.58593e-05	0.951878	0.0123374
continuous-102-both_sexes-irnt	Pulse rate	ENSG00000168958.20_8	MFF	ENST00000349901.11_1	Primary	Isoform	VAR_2_228134155_T_C	0.235919	6.32078e-15	0.332356	1.25052e-14	0.657529	0.0101149
continuous-102-both_sexes-irnt	Pulse rate	ENSG00000122970.16_6	IFT81	ENST00000552912.5_1	Primary	Isoform	VAR_12_110723203_T_C	0.323817	3.80118e-11	0.055535	5.17492e-10	0.755864	0.188601
continuous-102-both_sexes-irnt	Pulse rate	ENSG00000175662.17_6	TOM1L2	ENST00000535933.5_2	Primary	Isoform	VAR_17_17754633_C_T	0.239455	5.78931e-23	9.32059e-14	6.2108e-10	0.999918	8.21867e-05
continuous-102-both_sexes-irnt	Pulse rate	ENSG00000166971.17_6	AKTIP	ENSG00000166971.17_6	Primary	Gene	VAR_16_53467722_A_G	0.104535	6.70604e-20	1.75712e-09	5.80183e-12	0.151171	0.848829
continuous-102-both_sexes-irnt	Pulse rate	ENSG00000188315.8_8	C3orf62	ENSG00000188315.8_8	Primary	Gene	VAR_3_49734040_G_T	0.152895	1.5105e-32	0.497511	1.47613e-32	0.486174	0.0163148
continuous-102-both_sexes-irnt	Pulse rate	ENSG00000132793.11_3	LPIN3	ENSG00000132793.11_3	Primary	Gene	VAR_20_39969513_C_A	0.60435	3.17587e-29	1.7572e-21	1.80735e-08	1	4.06459e-11
continuous-102-both_sexes-irnt	Pulse rate	ENSG00000145194.18_4	ECE2	ENSG00000145194.18_4	Primary	Gene	VAR_3_183995854_G_A	0.194754	0.000274048	0.110908	0.000496066	0.200071	0.688251
continuous-102-both_sexes-irnt	Pulse rate	ENSG00000215271.9_6	HOMEZ	ENST00000357460.7_3	Primary	Isoform	VAR_14_23865885_G_A	0.669905	3.13172e-155	0.362865	5.40514e-155	0.62627	0.0108643
continuous-102-both_sexes-irnt	Pulse rate	ENSG00000166250.12_6	CLMP	ENSG00000166250.12_6	Primary	Gene	VAR_11_123022720_C_T	0.142875	0.000301842	0.0899651	0.00303156	0.903564	0.00313753
continuous-102-both_sexes-irnt	Pulse rate	ENSG00000131373.15_7	HACL1	ENST00000451445.6_2	Primary	Isoform	VAR_3_15518889_T_C	0.113273	4.88461e-08	0.403336	6.82433e-08	0.563472	0.033192
continuous-102-both_sexes-irnt	Pulse rate	ENSG00000167081.18_6	PBX3	ENSG00000167081.18_6	Primary	Gene	VAR_9_128435256_G_A	0.610396	3.27963e-35	6.68845e-10	4.90342e-26	1	6.63782e-11
continuous-102-both_sexes-irnt	Pulse rate	ENSG00000235109.7_8	ZSCAN31	ENSG00000235109.7_8	Primary	Gene	VAR_6_28569949_C_T	0.212217	1.08764e-12	4.97658e-05	1.71529e-08	0.784628	0.215322
continuous-102-both_sexes-irnt	Pulse rate	ENSG00000123992.19_7	DNPEP	ENST00000273075.8_4	Primary	Isoform	VAR_2_220299541_G_T	1	3.22261e-30	0.489519	3.08853e-30	0.46911	0.0413703
continuous-102-both_sexes-irnt	Pulse rate	ENSG00000151690.15_6	MFSD6	ENSG00000151690.15_6	Primary	Gene	VAR_2_191354963_C_A	0.201271	1.91929e-07	0.011126	5.38116e-06	0.311263	0.677605
continuous-102-both_sexes-irnt	Pulse rate	ENSG00000204599.14_5	TRIM39	ENST00000396551.7_2	Primary	Isoform	VAR_6_29879529_C_T	0.0733415	8.24133e-06	0.0987078	7.19418e-05	0.861619	0.0395929
continuous-102-both_sexes-irnt	Pulse rate	ENSG00000171357.6_4	LURAP1	ENSG00000171357.6_4	Primary	Gene	VAR_1_46502836_A_C	0.705058	1.17675e-13	1.0358e-08	1.13607e-05	0.999988	4.29192e-07
continuous-102-both_sexes-irnt	Pulse rate	ENSG00000234638.1_7	AC053503.3	ENSG00000234638.1_7	Primary	Gene	VAR_2_220299541_G_T	1	4.12589e-30	0.626728	2.32439e-30	0.353058	0.0202134
continuous-102-both_sexes-irnt	Pulse rate	ENSG00000123992.19_7	DNPEP	ENST00000523282.5_4	Primary	Isoform	VAR_2_220299541_G_T	1	2.27432e-30	0.345472	3.84981e-30	0.584722	0.0698062
continuous-102-both_sexes-irnt	Pulse rate	ENSG00000224843.8_8	LINC00240	ENSG00000224843.8_8	Primary	Gene	VAR_6_27181395_G_A	0.0365948	0.265016	0.467596	0.0777415	0.137115	0.0525312
continuous-102-both_sexes-irnt	Pulse rate	ENSG00000272391.6_7	POM121C	ENSG00000272391.6_7	Primary	Gene	VAR_7_75061419_A_G	0.905911	4.68875e-10	1.49657e-08	0.000183153	0.00485097	0.994966
continuous-102-both_sexes-irnt	Pulse rate	ENSG00000198373.12_7	WWP2	ENST00000569174.5_1	Primary	Isoform	VAR_16_69884619_A_T	0.807559	6.93128e-09	0.00191945	3.58673e-06	0.99325	0.00482701
continuous-102-both_sexes-irnt	Pulse rate	ENSG00000239704.11_7	CDRT4	ENSG00000239704.11_7	Primary	Gene	VAR_17_15195279_C_T	0.999984	1.03902e-46	1.98116e-19	5.24453e-28	1	1.02756e-20
continuous-102-both_sexes-irnt	Pulse rate	ENSG00000267784.1_7	AC010680.1	ENSG00000267784.1_7	Primary	Gene	VAR_2_179721046_G_A	0.987936	5.6839e-128	0.121257	4.08766e-127	0.872036	0.00670672
continuous-102-both_sexes-irnt	Pulse rate	ENSG00000230795.3_3	HLA-K	ENSG00000230795.3_3	Conditional 4	Gene	VAR_6_29943895_G_C	0.231285	1.19315e-05	0.432259	1.33911e-05	0.485059	0.0826568
continuous-102-both_sexes-irnt	Pulse rate	ENSG00000243970.3_6	PPIEL	ENSG00000243970.3_6	Primary	Gene	VAR_1_39989926_T_C	0.565814	1.31434e-17	1.35348e-10	9.70458e-08	0.999358	0.000642099
continuous-102-both_sexes-irnt	Pulse rate	ENSG00000137513.10_8	NARS2	ENST00000281038.10_3	Primary	Isoform	VAR_11_78242615_T_C	0.0338011	1.49e-05	0.0267688	0.000399148	0.71684	0.255977
continuous-102-both_sexes-irnt	Pulse rate	ENSG00000166526.18_9	ZNF3	ENSG00000166526.18_9	Primary	Gene	VAR_7_99707950_C_T	0.164452	3.59464e-17	4.69843e-09	7.65073e-09	0.999999	6.4437e-07
continuous-102-both_sexes-irnt	Pulse rate	ENSG00000121716.20_7	PILRB	ENST00000609309.2_5	Primary	Isoform	VAR_7_100456595_G_A	0.683261	6.89419e-145	8.86293e-52	7.77867e-94	1	4.64613e-53
continuous-102-both_sexes-irnt	Pulse rate	ENSG00000121716.20_7	PILRB	ENSG00000121716.20_7	Primary	Gene	VAR_7_100456595_G_A	0.68417	1.62951e-154	2.09484e-61	7.77867e-94	1	8.24794e-63
continuous-102-both_sexes-irnt	Pulse rate	ENSG00000121864.10_6	ZNF639	ENSG00000121864.10_6	Primary	Gene	VAR_3_179173224_A_T	0.490666	2.15774e-23	0.569887	1.49818e-23	0.395655	0.0344583
continuous-102-both_sexes-irnt	Pulse rate	ENSG00000133943.20_7	DGLUCY	ENST00000256324.14_2	Primary	Isoform	VAR_14_91593248_C_T	0.336703	4.494e-24	7.06708e-10	6.35905e-15	1	1.4391e-07
continuous-102-both_sexes-irnt	Pulse rate	ENSG00000166529.15_5	ZSCAN21	ENST00000292450.9_2	Primary	Isoform	VAR_7_100159567_A_G	0.998428	1.54936e-10	0.000235694	6.57198e-07	0.999756	7.7087e-06
continuous-102-both_sexes-irnt	Pulse rate	ENSG00000159592.11_7	GPBP1L1	ENSG00000159592.11_7	Primary	Gene	VAR_1_45770167_G_C	0.980969	2.85224e-11	0.237659	3.63899e-11	0.302754	0.459588
continuous-102-both_sexes-irnt	Pulse rate	ENSG00000197586.13_9	ENTPD6	ENST00000376666.3_1	Primary	Isoform	VAR_20_25209299_C_A	0.0704711	0.0130404	0.00870963	0.583643	0.389808	0.00479964
continuous-102-both_sexes-irnt	Pulse rate	ENSG00000231074.9_8	HCG18	ENST00000413358.6_3	Primary	Isoform	VAR_6_30260019_G_C	0.283678	3.4476e-19	4.31118e-15	7.99625e-05	0.999919	1.42766e-06
continuous-102-both_sexes-irnt	Pulse rate	ENSG00000166780.11_7	BMERB1	ENSG00000166780.11_7	Primary	Gene	VAR_16_15912544_T_C	0.684646	1.01638e-47	8.38569e-05	1.21194e-43	0.999913	2.67228e-06
continuous-102-both_sexes-irnt	Pulse rate	ENSG00000231074.9_8	HCG18	ENST00000454129.5_3	Primary	Isoform	VAR_6_30274883_G_C	0.214547	4.07167e-20	5.09156e-16	4.71712e-05	0.589458	0.410495
continuous-102-both_sexes-irnt	Pulse rate	ENSG00000130202.10_5	NECTIN2	ENST00000252483.10_2	Primary	Isoform	VAR_19_45412079_C_T	0.565964	4.02709e-32	4.94888e-17	8.13737e-16	1	5.59661e-18
continuous-102-both_sexes-irnt	Pulse rate	ENSG00000231074.9_8	HCG18	ENSG00000231074.9_8	Primary	Gene	VAR_6_29950140_A_G	0.0714232	3.42581e-07	0.00428393	7.96068e-05	0.995471	0.000165563
continuous-102-both_sexes-irnt	Pulse rate	ENSG00000166925.9_8	TSC22D4	ENSG00000166925.9_8	Primary	Gene	VAR_7_100493359_G_A	0.213952	3.01584e-116	1.64722e-18	1.83087e-98	1	6.95683e-20
continuous-102-both_sexes-irnt	Pulse rate	ENSG00000122970.16_6	IFT81	ENST00000242591.10_2	Primary	Isoform	VAR_12_110723203_T_C	0.378848	5.24899e-10	0.766873	1.23037e-10	0.179703	0.0534231
continuous-102-both_sexes-irnt	Pulse rate	ENSG00000226752.9_6	CUTALP	ENST00000640296.1_1	Primary	Isoform	VAR_9_123489964_C_T	0.080175	9.45023e-08	0.117398	1.18593e-07	0.14659	0.736012
continuous-102-both_sexes-irnt	Pulse rate	ENSG00000278224.7_6	PRICKLE4	ENSG00000278224.7_6	Primary	Gene	VAR_6_41658889_C_T	0.49375	6.28814e-11	0.135127	4.00628e-10	0.860917	0.00395516
continuous-102-both_sexes-irnt	Pulse rate	ENSG00000213672.8_9	NCKIPSD	ENSG00000213672.8_9	Primary	Gene	VAR_3_48757291_A_G	0.865741	3.0659e-38	1.42968e-19	1.46359e-19	0.68218	0.31782
continuous-102-both_sexes-irnt	Pulse rate	ENSG00000123096.11_4	SSPN	ENSG00000123096.11_4	Primary	Gene	VAR_12_26348429_C_G	0.984138	5.62026e-39	1.81035e-26	2.4367e-13	0.784675	0.215325
continuous-102-both_sexes-irnt	Pulse rate	ENSG00000166997.8_5	CNPY4	ENST00000262932.5_2	Primary	Isoform	VAR_7_100221867_T_C	0.990157	3.98985e-19	0.315195	8.47999e-19	0.669898	0.0149072
continuous-102-both_sexes-irnt	Pulse rate	ENSG00000123552.17_6	USP45	ENSG00000123552.17_6	Conditional 2	Gene	VAR_6_100012955_T_C	0.0282116	0.000968522	0.117708	0.00712468	0.865882	0.00831617
continuous-102-both_sexes-irnt	Pulse rate	ENSG00000123552.17_6	USP45	ENST00000329966.10_3	Primary	Isoform	VAR_6_100012955_T_C	0.024859	0.000100031	0.0121572	0.00805408	0.978843	0.000845253
continuous-102-both_sexes-irnt	Pulse rate	ENSG00000134779.15_6	TPGS2	ENST00000590842.5_4	Primary	Isoform	VAR_18_34215505_G_C	0.109253	9.56226e-34	5.50598e-12	1.73671e-22	1	4.70256e-11
continuous-102-both_sexes-irnt	Pulse rate	ENSG00000204138.13_5	PHACTR4	ENSG00000204138.13_5	Primary	Gene	VAR_1_28693997_G_A	0.0585046	8.04407e-19	1.65749e-15	0.000213392	0.439135	0.560652
continuous-102-both_sexes-irnt	Pulse rate	ENSG00000163104.17_6	SMARCAD1	ENSG00000163104.17_6	Primary	Gene	VAR_4_94968671_C_T	0.439138	0.00154049	0.569843	0.00104729	0.387363	0.0402055
continuous-102-both_sexes-irnt	Pulse rate	ENSG00000134779.15_6	TPGS2	ENSG00000134779.15_6	Conditional 2	Gene	VAR_18_34215505_G_C	0.151972	2.20106e-26	0.000126738	1.73648e-22	0.999867	6.23865e-06
continuous-102-both_sexes-irnt	Pulse rate	ENSG00000182253.15_4	SYNM	ENSG00000182253.15_4	Primary	Gene	VAR_15_99642651_G_A	0.181866	8.11081e-05	0.29077	0.000187609	0.672538	0.0364235
continuous-102-both_sexes-irnt	Pulse rate	ENSG00000123992.19_7	DNPEP	ENSG00000123992.19_7	Primary	Gene	VAR_2_220299541_G_T	1	1.02206e-30	0.155252	5.52559e-30	0.839338	0.00540928
continuous-102-both_sexes-irnt	Pulse rate	ENSG00000123992.19_7	DNPEP	ENSG00000123992.19_7	Conditional 1	Gene	VAR_2_220299541_G_T	1	7.00734e-35	1.06442e-05	6.58315e-30	0.999989	5.49411e-07
continuous-102-both_sexes-irnt	Pulse rate	ENSG00000243317.8_5	STMP1	ENST00000422968.2_1	Conditional 1	Isoform	VAR_7_135247359_G_C	0.544099	6.37112e-05	0.00995368	0.00243642	0.380037	0.607509
continuous-102-both_sexes-irnt	Pulse rate	ENSG00000196981.4_5	WDR5B	ENSG00000196981.4_5	Conditional 1	Gene	VAR_3_122069823_G_A	0.290458	9.63506e-13	0.342368	1.7124e-12	0.608428	0.0492042
continuous-102-both_sexes-irnt	Pulse rate	ENSG00000213742.7_7	ZNF337-AS1	ENSG00000213742.7_7	Primary	Gene	VAR_20_25591651_G_A	0.0690492	1.38766e-07	5.58855e-05	0.00247672	0.997457	1.04801e-05
continuous-102-both_sexes-irnt	Pulse rate	ENSG00000185739.13_5	SRL	ENSG00000185739.13_5	Primary	Gene	VAR_16_4262338_C_G	0.157483	5.25617e-06	0.704624	2.05079e-06	0.274902	0.0204672
continuous-102-both_sexes-irnt	Pulse rate	ENSG00000234741.8_9	GAS5	ENSG00000234741.8_9	Primary	Gene	VAR_1_173868955_C_T	0.467422	1.04145e-07	0.0315253	3.19489e-06	0.96711	0.00136109
continuous-102-both_sexes-irnt	Pulse rate	ENSG00000183682.8_5	BMP8A	ENSG00000183682.8_5	Conditional 2	Gene	VAR_1_40000354_C_T	0.307422	7.98583e-08	0.822365	1.43779e-08	0.148031	0.0296039
continuous-102-both_sexes-irnt	Pulse rate	ENSG00000243970.3_6	PPIEL	ENSG00000243970.3_6	Conditional 3	Gene	VAR_1_40000354_C_T	0.532518	3.3424e-09	0.0344194	9.34454e-08	0.962278	0.00330217
continuous-102-both_sexes-irnt	Pulse rate	ENSG00000196735.13_6	HLA-DQA1	ENST00000374949.2_1	Primary	Isoform	VAR_6_32610349_C_A	0.146629	2.13741e-06	0.000634968	0.00329214	0.977988	0.0180829
continuous-102-both_sexes-irnt	Pulse rate	ENSG00000243753.5_3	HLA-L	ENSG00000243753.5_3	Primary	Gene	VAR_6_29950140_A_G	0.036053	2.43208e-05	0.506805	2.15951e-05	0.449963	0.0431855
continuous-102-both_sexes-irnt	Pulse rate	ENSG00000139899.11_5	CBLN3	ENSG00000139899.11_5	Primary	Gene	VAR_14_24903245_C_T	0.698445	9.74892e-55	2.21812e-46	4.39419e-09	0.999786	0.000214221
continuous-102-both_sexes-irnt	Pulse rate	ENSG00000139899.11_5	CBLN3	ENSG00000139899.11_5	Conditional 1	Gene	VAR_14_24899473_G_C	0.91368	3.30221e-10	0.0751333	4.90386e-10	0.110761	0.814106
continuous-102-both_sexes-irnt	Pulse rate	ENSG00000138668.19_8	HNRNPD	ENST00000514325.1_2	Primary	Isoform	VAR_4_83244302_A_G	0.0826655	2.5494e-10	0.580558	1.73374e-10	0.394788	0.0246536
continuous-102-both_sexes-irnt	Pulse rate	ENSG00000138668.19_8	HNRNPD	ENST00000514325.1_2	Conditional 1	Isoform	VAR_4_83244302_A_G	0.083605	3.2741e-10	0.74559	9.58641e-11	0.218269	0.0361405
continuous-102-both_sexes-irnt	Pulse rate	ENSG00000161888.11_9	SPC24	ENSG00000161888.11_9	Conditional 1	Gene	VAR_19_11276256_T_C	0.428874	1.62137e-07	0.801005	3.30494e-08	0.163238	0.0357568
continuous-102-both_sexes-irnt	Pulse rate	ENSG00000161904.12_7	LEMD2	ENSG00000161904.12_7	Primary	Gene	VAR_6_33735471_G_C	0.315737	9.54204e-13	5.2669e-09	9.13455e-06	0.0494693	0.950522
continuous-102-both_sexes-irnt	Pulse rate	ENSG00000175274.18_8	TP53I11	ENSG00000175274.18_8	Primary	Gene	VAR_11_44975552_C_T	0.405724	7.4211e-23	0.082214	8.25452e-22	0.914466	0.00331988
continuous-102-both_sexes-irnt	Pulse rate	ENSG00000244607.7_7	CCDC13	ENSG00000244607.7_7	Conditional 1	Gene	VAR_3_42785265_T_C	0.146773	0.0031126	0.64311	0.00139573	0.288315	0.0640669
continuous-102-both_sexes-irnt	Pulse rate	ENSG00000124562.10_5	SNRPC	ENST00000244520.10_2	Primary	Isoform	VAR_6_34796783_G_A	0.0545164	3.02137e-18	1.84274e-11	1.63959e-07	0.999988	1.19512e-05
continuous-102-both_sexes-irnt	Pulse rate	ENSG00000138834.13_8	MAPK8IP3	ENSG00000138834.13_8	Primary	Gene	VAR_16_1780958_C_T	0.177133	0.00270026	0.72023	0.000902569	0.240703	0.0354638
continuous-102-both_sexes-irnt	Pulse rate	ENSG00000124562.10_5	SNRPC	ENSG00000124562.10_5	Conditional 3	Gene	VAR_6_34569720_C_T	0.268968	1.30038e-07	0.793106	2.84372e-08	0.173405	0.0334889
continuous-102-both_sexes-irnt	Pulse rate	ENSG00000139133.7_4	ALG10	ENSG00000139133.7_4	Primary	Gene	VAR_12_33695999_G_T	0.188165	1.14065e-57	6.83635e-08	1.66851e-50	1	4.28479e-08
continuous-102-both_sexes-irnt	Pulse rate	ENSG00000260899.1_7	AC106886.2	ENSG00000260899.1_7	Primary	Gene	VAR_16_30692208_T_C	0.106582	3.99452e-06	0.889672	1.41492e-07	0.0314348	0.0788888
continuous-102-both_sexes-irnt	Pulse rate	ENSG00000167994.13_8	RAB3IL1	ENST00000394836.7_6	Primary	Isoform	VAR_11_61564299_G_T	0.25723	7.18052e-34	0.470942	7.48092e-34	0.490606	0.0384512
continuous-102-both_sexes-irnt	Pulse rate	ENSG00000167994.13_8	RAB3IL1	ENST00000301773.9_4	Primary	Isoform	VAR_11_61564299_G_T	0.510699	1.27316e-45	8.35017e-13	1.52471e-33	1	7.89357e-11
continuous-102-both_sexes-irnt	Pulse rate	ENSG00000172650.13_5	AGAP5	ENST00000443782.6_2	Primary	Isoform	VAR_10_75406912_G_T	0.10839	0.000485479	0.823015	6.11196e-05	0.103541	0.0728977
continuous-102-both_sexes-irnt	Pulse rate	ENSG00000148737.17_8	TCF7L2	ENST00000536810.5_2	Primary	Isoform	VAR_10_115377777_C_T	0.241806	3.25068e-08	0.0453139	6.81351e-07	0.949787	0.00489856
continuous-102-both_sexes-irnt	Pulse rate	ENSG00000168958.20_8	MFF	ENST00000304593.14_5	Primary	Isoform	VAR_2_228134155_T_C	0.235919	1.41648e-15	0.0744803	1.75586e-14	0.923253	0.00226673
continuous-102-both_sexes-irnt	Pulse rate	ENSG00000232070.9_5	TMEM253	ENSG00000232070.9_5	Primary	Gene	VAR_14_21542766_A_G	1	3.51341e-51	0.710376	1.28612e-51	0.260011	0.0296131
continuous-102-both_sexes-irnt	Pulse rate	ENSG00000170634.13_5	ACYP2	ENST00000607452.6_3	Conditional 1	Isoform	VAR_2_53964165_T_C	0.0760218	3.07262e-09	1.67369e-06	0.00183104	0.99739	0.00077717
continuous-102-both_sexes-irnt	Pulse rate	ENSG00000139437.18_5	TCHP	ENSG00000139437.18_5	Conditional 1	Gene	VAR_12_110513682_T_C	0.189064	2.63751e-10	0.384492	4.01956e-10	0.585935	0.0295734
continuous-102-both_sexes-irnt	Pulse rate	ENSG00000226752.9_6	CUTALP	ENSG00000226752.9_6	Primary	Gene	VAR_9_123583192_A_G	0.277902	6.74541e-93	8.37966e-87	7.95848e-07	0.988651	0.0113484
continuous-102-both_sexes-irnt	Pulse rate	ENSG00000227533.6_6	SLC2A1-AS1	ENSG00000227533.6_6	Conditional 1	Gene	VAR_1_43412346_A_G	0.369893	6.03136e-16	2.17109e-08	2.76613e-08	0.99571	0.00428975
continuous-102-both_sexes-irnt	Pulse rate	ENSG00000227533.6_6	SLC2A1-AS1	ENSG00000227533.6_6	Primary	Gene	VAR_1_43419705_G_C	0.330916	2.74119e-47	9.86737e-40	2.77803e-08	1	4.99086e-10
continuous-102-both_sexes-irnt	Pulse rate	ENSG00000163029.16_5	SMC6	ENST00000351948.8_2	Primary	Isoform	VAR_2_17748736_C_G	0.125016	1.16142e-08	0.544288	9.0159e-09	0.422487	0.0332254
continuous-102-both_sexes-irnt	Pulse rate	ENSG00000166997.8_5	CNPY4	ENSG00000166997.8_5	Primary	Gene	VAR_7_100221867_T_C	0.9904	5.4248e-20	0.0428555	1.20786e-18	0.954195	0.00294945
continuous-102-both_sexes-irnt	Pulse rate	ENSG00000204856.12_4	FAM216A	ENSG00000204856.12_4	Primary	Gene	VAR_12_110723203_T_C	0.364239	2.26729e-14	3.3213e-05	6.8262e-10	0.999954	1.26502e-05
continuous-102-both_sexes-irnt	Pulse rate	ENSG00000163032.12_5	VSNL1	ENSG00000163032.12_5	Primary	Gene	VAR_2_17748736_C_G	0.149592	1.33254e-08	0.624479	7.28009e-09	0.341139	0.0343819
continuous-102-both_sexes-irnt	Pulse rate	ENSG00000143420.19_5	ENSA	ENST00000271690.12_2	Primary	Isoform	VAR_1_150562845_C_T	0.0619824	0.000144517	0.241432	0.000447518	0.747618	0.0103579
continuous-102-both_sexes-irnt	Pulse rate	ENSG00000163110.15_8	PDLIM5	ENST00000503974.5_1	Primary	Isoform	VAR_4_94968671_C_T	0.32738	4.18671e-05	0.0124877	0.00329691	0.983371	0.000802175
continuous-102-both_sexes-irnt	Pulse rate	ENSG00000164532.11_5	TBX20	ENSG00000164532.11_5	Primary	Gene	VAR_7_35301753_G_C	0.225534	9.86475e-15	0.0158891	6.10526e-13	0.983368	0.000743117
continuous-102-both_sexes-irnt	Pulse rate	ENSG00000143420.19_5	ENSA	ENST00000369014.10_3	Primary	Isoform	VAR_1_150562845_C_T	0.0618138	4.80658e-05	0.0802993	0.000533225	0.890783	0.0283364
continuous-102-both_sexes-irnt	Pulse rate	ENSG00000243317.8_5	STMP1	ENSG00000243317.8_5	Conditional 2	Gene	VAR_7_135280032_T_G	0.23264	0.00134557	0.21022	0.00482425	0.753669	0.0299407
continuous-102-both_sexes-irnt	Pulse rate	ENSG00000243317.8_5	STMP1	ENSG00000243317.8_5	Conditional 1	Gene	VAR_7_135247528_C_T	0.189921	3.10841e-07	4.85631e-05	0.00514225	0.803189	0.19162
continuous-102-both_sexes-irnt	Pulse rate	ENSG00000243317.8_5	STMP1	ENST00000422968.2_1	Primary	Isoform	VAR_7_135357476_A_C	0.883708	1.87021e-20	2.92185e-18	0.000180015	0.0271513	0.972669
continuous-102-both_sexes-irnt	Pulse rate	ENSG00000138496.16_5	PARP9	ENST00000360356.6_2	Primary	Isoform	VAR_3_122069823_G_A	0.182375	1.03527e-16	3.67869e-05	2.81408e-12	0.999942	2.17003e-05
continuous-102-both_sexes-irnt	Pulse rate	ENSG00000243696.5_9	AC006254.1	ENSG00000243696.5_9	Primary	Gene	VAR_3_52864860_A_G	0.110251	2.84793e-38	5.30598e-26	5.3674e-13	1	1.08422e-15
continuous-102-both_sexes-irnt	Pulse rate	ENSG00000179598.6_6	PLD6	ENSG00000179598.6_6	Primary	Gene	VAR_17_17121624_T_C	0.327027	3.38933e-20	1.68877e-07	2.00685e-13	0.999932	6.80124e-05
continuous-102-both_sexes-irnt	Pulse rate	ENSG00000168405.17_6	CMAHP	ENSG00000168405.17_6	Primary	Gene	VAR_6_25094569_A_G	0.210698	1.21826e-25	9.94732e-20	1.22471e-06	0.999999	3.67119e-09
continuous-102-both_sexes-irnt	Pulse rate	ENSG00000139644.13_9	TMBIM6	ENSG00000139644.13_9	Conditional 3	Gene	VAR_12_49801156_T_C	0.0478912	0.000121702	0.779916	2.57811e-05	0.165161	0.0547754
continuous-102-both_sexes-irnt	Pulse rate	ENSG00000239704.11_7	CDRT4	ENST00000619038.5_6	Primary	Isoform	VAR_17_15195279_C_T	1	2.92336e-34	5.57411e-07	5.24453e-28	0.999999	2.89107e-08
continuous-102-both_sexes-irnt	Pulse rate	ENSG00000262633.2_7	AC005670.2	ENST00000571841.1_1	Primary	Isoform	VAR_17_45053525_C_T	0.357093	0.00184146	0.24786	0.00500133	0.673108	0.0721891
continuous-102-both_sexes-irnt	Pulse rate	ENSG00000126653.18_7	NSRP1	ENST00000612959.4_3	Primary	Isoform	VAR_17_28035014_C_T	0.0254447	0.13463	0.000458318	0.860421	0.00292755	0.00156362
continuous-102-both_sexes-irnt	Pulse rate	ENSG00000139899.11_5	CBLN3	ENST00000555436.1_2	Primary	Isoform	VAR_14_24899473_G_C	0.713767	6.09661e-10	0.138713	3.71952e-09	0.846267	0.0150205
continuous-102-both_sexes-irnt	Pulse rate	ENSG00000157216.15_7	SSBP3	ENSG00000157216.15_7	Primary	Gene	VAR_1_54765727_C_T	0.503387	9.10401e-11	6.13485e-05	1.48387e-06	0.999925	1.23839e-05
continuous-102-both_sexes-irnt	Pulse rate	ENSG00000262655.4_5	SPON1	ENSG00000262655.4_5	Primary	Gene	VAR_11_14048480_C_T	0.645465	3.01482e-21	4.01886e-12	2.22822e-11	0.0287316	0.971268
continuous-102-both_sexes-irnt	Pulse rate	ENSG00000262633.2_7	AC005670.2	ENSG00000262633.2_7	Primary	Gene	VAR_17_45005095_C_T	0.319459	0.000683853	0.0920467	0.00558295	0.751315	0.150371
continuous-102-both_sexes-irnt	Pulse rate	ENSG00000214435.8_5	AS3MT	ENSG00000214435.8_5	Primary	Gene	VAR_10_104629011_T_C	0.836547	4.73085e-41	5.42132e-38	0.000871874	0.999124	4.00672e-06
continuous-102-both_sexes-irnt	Pulse rate	ENSG00000189362.12_6	NEMP2	ENSG00000189362.12_6	Primary	Gene	VAR_2_191365123_G_A	0.0880536	3.59606e-09	0.00020846	1.71997e-05	0.997048	0.00272603
continuous-102-both_sexes-irnt	Pulse rate	ENSG00000203709.12_9	MIR29B2CHG	ENSG00000203709.12_9	Primary	Gene	VAR_1_208131044_T_C	0.125246	5.08143e-69	0.114831	3.85264e-68	0.870615	0.0145541
continuous-102-both_sexes-irnt	Pulse rate	ENSG00000182534.13_5	MXRA7	ENST00000585519.5_4	Primary	Isoform	VAR_17_74677156_C_T	0.967606	7.21993e-26	6.85785e-17	1.0528e-09	1	2.53991e-10
continuous-102-both_sexes-irnt	Pulse rate	ENSG00000168958.20_8	MFF	ENST00000353339.7_4	Primary	Isoform	VAR_2_228135180_A_G	0.177259	1.13147e-15	0.0594945	1.29678e-14	0.681607	0.258899
continuous-102-both_sexes-irnt	Pulse rate	ENSG00000203709.12_9	MIR29B2CHG	ENSG00000203709.12_9	Conditional 3	Gene	VAR_1_208131044_T_C	0.123609	2.27244e-68	0.513531	1.85142e-68	0.418321	0.0681486
continuous-102-both_sexes-irnt	Pulse rate	ENSG00000277972.2_4	CISD3	ENSG00000277972.2_4	Primary	Gene	VAR_17_36855851_T_G	0.960339	4.54645e-08	0.0710601	5.91996e-07	0.925274	0.00366503
continuous-102-both_sexes-irnt	Pulse rate	ENSG00000168958.20_8	MFF	ENSG00000168958.20_8	Conditional 1	Gene	VAR_2_228134155_T_C	0.177929	1.27424e-14	0.670011	5.489e-15	0.288578	0.0414109
continuous-102-both_sexes-irnt	Pulse rate	ENSG00000241370.5_5	RPP21	ENST00000473266.1_1	Primary	Isoform	VAR_6_30285650_T_A	0.104292	1.78639e-13	2.13407e-09	8.3701e-05	0.999916	1.95701e-07
continuous-102-both_sexes-irnt	Pulse rate	ENSG00000127957.18_7	PMS2P3	ENST00000418756.5_2	Primary	Isoform	VAR_7_75061419_A_G	0.108527	0.00250516	0.0799616	0.0277542	0.885876	0.00390279
continuous-102-both_sexes-irnt	Pulse rate	ENSG00000241370.5_5	RPP21	ENSG00000241370.5_5	Primary	Gene	VAR_6_29941814_G_A	0.190901	1.2955e-08	0.000154764	8.35404e-05	0.997996	0.00176574
continuous-102-both_sexes-irnt	Pulse rate	ENSG00000164077.14_7	MON1A	ENST00000296473.7_6	Primary	Isoform	VAR_3_49894030_T_C	0.258849	1.97904e-33	0.234462	6.39512e-33	0.757636	0.00790208
continuous-102-both_sexes-irnt	Pulse rate	ENSG00000168036.18_9	CTNNB1	ENST00000396185.8_2	Primary	Isoform	VAR_3_41283793_G_C	0.150684	1.01002e-13	1.74501e-11	0.00093954	0.161487	0.837573
continuous-102-both_sexes-irnt	Pulse rate	ENSG00000170634.13_5	ACYP2	ENSG00000170634.13_5	Primary	Gene	VAR_2_53993487_G_A	0.043363	0.000990544	0.539561	0.000799002	0.435202	0.0234468
continuous-102-both_sexes-irnt	Pulse rate	ENSG00000270604.5_6	HCG17	ENSG00000270604.5_6	Primary	Gene	VAR_6_30203602_C_T	0.0571698	8.7911e-18	2.91775e-13	3.01255e-05	0.99986	0.000110025
continuous-102-both_sexes-irnt	Pulse rate	ENSG00000188315.8_8	C3orf62	ENST00000436325.1_5	Primary	Isoform	VAR_3_49734040_G_T	0.157266	9.30134e-33	0.306356	2.07664e-32	0.68397	0.00967429
continuous-102-both_sexes-irnt	Pulse rate	ENSG00000279088.1_8	AC022400.8	ENSG00000279088.1_8	Conditional 1	Gene	VAR_10_75409877_C_T	0.12117	0.000470059	0.797372	9.83809e-05	0.166851	0.0352093
continuous-102-both_sexes-irnt	Pulse rate	ENSG00000204138.13_5	PHACTR4	ENSG00000204138.13_5	Conditional 1	Gene	VAR_1_28691237_T_C	0.0227283	1.48316e-05	0.0305606	0.000153546	0.31573	0.653541
continuous-102-both_sexes-irnt	Pulse rate	ENSG00000247828.8_8	TMEM161B-AS1	ENST00000507736.2_2	Primary	Isoform	VAR_5_87541882_T_A	0.276416	2.34345e-25	3.41045e-22	0.00055753	0.81119	0.188252
continuous-102-both_sexes-irnt	Pulse rate	ENSG00000247828.8_8	TMEM161B-AS1	ENST00000662970.1_1	Primary	Isoform	VAR_5_87540707_T_C	0.180407	0.000245578	0.357392	0.000258703	0.376227	0.265877
continuous-102-both_sexes-irnt	Pulse rate	ENSG00000204852.16_6	TCTN1	ENSG00000204852.16_6	Primary	Gene	VAR_12_110723203_T_C	0.415137	5.32906e-10	0.687997	2.24763e-10	0.290154	0.0218492
continuous-102-both_sexes-irnt	Pulse rate	ENSG00000224376.1_6	AC017104.1	ENSG00000224376.1_6	Conditional 1	Gene	VAR_2_232264914_G_T	0.573424	7.30451e-26	0.0189509	3.77903e-24	0.980436	0.000612739
continuous-102-both_sexes-irnt	Pulse rate	ENSG00000234127.9_9	TRIM26	ENST00000454678.7_3	Conditional 1	Isoform	VAR_6_29950140_A_G	0.0226158	2.74468e-07	0.00987814	2.74918e-05	0.989435	0.000659211
continuous-102-both_sexes-irnt	Pulse rate	ENSG00000174407.13_7	MIR1-1HG	ENSG00000174407.13_7	Conditional 1	Gene	VAR_20_61164022_T_C	0.168787	1.21398e-08	0.676533	5.14188e-09	0.286512	0.0369558
continuous-102-both_sexes-irnt	Pulse rate	ENSG00000174403.16_8	MIR1-1HG-AS1	ENST00000475015.5_2	Primary	Isoform	VAR_20_61143951_G_C	0.352476	3.15836e-12	0.00017601	1.76051e-08	0.981083	0.0187411
continuous-102-both_sexes-irnt	Pulse rate	ENSG00000257086.1_11	AP001453.4	ENSG00000257086.1_11	Primary	Gene	VAR_11_64015422_T_C	0.0917233	0.00258952	0.740644	0.000784647	0.224389	0.0315929
continuous-102-both_sexes-irnt	Pulse rate	ENSG00000167191.12_6	GPRC5B	ENST00000300571.7_3	Primary	Isoform	VAR_16_20027213_G_A	0.0979713	8.11279e-12	0.131464	5.32578e-11	0.863013	0.00552314
continuous-102-both_sexes-irnt	Pulse rate	ENSG00000234127.9_9	TRIM26	ENST00000453195.5_2	Primary	Isoform	VAR_6_30170525_C_T	0.134467	1.14321e-18	4.11444e-14	2.77844e-05	0.999965	7.33865e-06
continuous-102-both_sexes-irnt	Pulse rate	ENSG00000185104.20_6	FAF1	ENST00000494400.5_2	Primary	Isoform	VAR_1_51241057_C_A	0.108015	0.00217235	0.727109	0.000714786	0.239216	0.0307874
continuous-102-both_sexes-irnt	Pulse rate	ENSG00000146833.15_6	TRIM4	ENST00000349062.6_2	Primary	Isoform	VAR_7_99547530_G_A	0.1874	2.06358e-16	2.36934e-13	0.000870191	0.999129	1.29101e-06
continuous-102-both_sexes-irnt	Pulse rate	ENSG00000179526.17_5	SHARPIN	ENSG00000179526.17_5	Primary	Gene	VAR_8_145042001_A_G	0.963832	3.84724e-17	0.358026	6.68809e-17	0.622378	0.0195962
continuous-102-both_sexes-irnt	Pulse rate	ENSG00000204623.9_9	ZNRD1ASP	ENSG00000204623.9_9	Conditional 1	Gene	VAR_6_29675227_T_A	0.0443083	1.46373e-07	0.00530284	2.58595e-05	0.936789	0.057882
continuous-102-both_sexes-irnt	Pulse rate	ENSG00000239704.11_7	CDRT4	ENSG00000239704.11_7	Conditional 1	Gene	VAR_17_15195279_C_T	1	2.6179e-28	0.499169	2.48456e-28	0.473715	0.0271161
continuous-102-both_sexes-irnt	Pulse rate	ENSG00000267784.1_7	AC010680.1	ENSG00000267784.1_7	Conditional 1	Gene	VAR_2_179721046_G_A	0.988824	3.39946e-127	0.725223	1.1261e-127	0.240203	0.0345735
continuous-102-both_sexes-irnt	Pulse rate	ENSG00000164068.16_4	RNF123	ENSG00000164068.16_4	Primary	Gene	VAR_3_49894030_T_C	0.308284	8.68177e-37	0.000102855	8.43988e-33	0.999891	6.49869e-06
continuous-102-both_sexes-irnt	Pulse rate	ENSG00000197062.11_6	ZSCAN26	ENSG00000197062.11_6	Primary	Gene	VAR_6_28557133_T_A	0.270319	1.51167e-13	6.9131e-06	2.12423e-08	0.971412	0.0285815
continuous-102-both_sexes-irnt	Pulse rate	ENSG00000173660.12_4	UQCRH	ENSG00000173660.12_4	Conditional 1	Gene	VAR_1_46502836_A_C	0.51665	8.45501e-06	0.744014	2.6534e-06	0.233468	0.0225067
continuous-102-both_sexes-irnt	Pulse rate	ENSG00000183873.17_7	SCN5A	ENSG00000183873.17_7	Primary	Gene	VAR_3_38621237_C_G	0.468474	8.63434e-20	0.634003	4.40343e-20	0.323293	0.0427037
continuous-102-both_sexes-irnt	Pulse rate	ENSG00000130202.10_5	NECTIN2	ENSG00000130202.10_5	Conditional 1	Gene	VAR_19_45412079_C_T	0.999899	1.0244e-16	0.125888	7.06237e-16	0.867887	0.00622522
continuous-102-both_sexes-irnt	Pulse rate	ENSG00000230795.3_3	HLA-K	ENSG00000230795.3_3	Conditional 3	Gene	VAR_6_29943895_G_C	0.136553	1.08076e-05	0.391542	1.39907e-05	0.506762	0.101671
continuous-102-both_sexes-irnt	Pulse rate	ENSG00000137693.14_6	YAP1	ENSG00000137693.14_6	Primary	Gene	VAR_11_102123748_C_T	0.218902	9.54478e-06	0.639082	4.6614e-06	0.312061	0.0488436
continuous-102-both_sexes-irnt	Pulse rate	ENSG00000287891.1_2	Z85996.3	ENSG00000287891.1_2	Conditional 1	Gene	VAR_6_36820565_A_G	0.532177	2.02224e-23	0.353631	3.52237e-23	0.615929	0.0304399
continuous-102-both_sexes-irnt	Pulse rate	ENSG00000240875.6_8	LINC00886	ENSG00000240875.6_8	Primary	Gene	VAR_3_156534245_A_G	0.13385	2.14344e-20	1.07746e-15	9.21159e-06	0.462509	0.537481
continuous-102-both_sexes-irnt	Pulse rate	ENSG00000159593.15_8	NAE1	ENST00000379463.6_2	Primary	Isoform	VAR_16_66937003_G_T	0.808445	7.48177e-23	8.97182e-12	1.92045e-12	0.229522	0.770478
continuous-102-both_sexes-irnt	Pulse rate	ENSG00000240875.6_8	LINC00886	ENSG00000240875.6_8	Conditional 1	Gene	VAR_3_156518435_C_T	0.406327	1.31336e-09	6.60198e-05	1.26717e-05	0.636617	0.363304
continuous-102-both_sexes-irnt	Pulse rate	ENSG00000164054.15_6	SHISA5	ENSG00000164054.15_6	Primary	Gene	VAR_3_48837182_T_C	0.0594011	6.94221e-20	0.272473	3.68351e-20	0.14399	0.583537
continuous-102-both_sexes-irnt	Pulse rate	ENSG00000280670.3_7	CCDC163	ENSG00000280670.3_7	Conditional 2	Gene	VAR_1_45770167_G_C	0.912343	2.09291e-11	0.1744	9.69232e-11	0.807634	0.0179659
continuous-102-both_sexes-irnt	Pulse rate	ENSG00000198626.17_7	RYR2	ENSG00000198626.17_7	Primary	Gene	VAR_1_236852282_A_T	0.576114	1.90272e-12	0.00378476	5.00774e-10	0.996103	0.000111977
continuous-102-both_sexes-irnt	Pulse rate	ENSG00000272758.6_7	AC083798.2	ENSG00000272758.6_7	Primary	Gene	VAR_3_122069823_G_A	0.346605	2.05965e-13	0.0731867	2.60163e-12	0.924447	0.00236616
continuous-102-both_sexes-irnt	Pulse rate	ENSG00000241370.5_5	RPP21	ENST00000442966.6_3	Primary	Isoform	VAR_6_30285650_T_A	0.137045	4.75609e-15	5.68176e-11	8.3701e-05	0.999916	1.73371e-07
continuous-102-both_sexes-irnt	Pulse rate	ENSG00000272758.6_7	AC083798.2	ENST00000608015.1_2	Conditional 2	Isoform	VAR_3_122069823_G_A	0.220967	1.57477e-12	0.55957	1.11534e-12	0.396277	0.0441532
continuous-102-both_sexes-irnt	Pulse rate	ENSG00000231074.9_8	HCG18	ENST00000454269.6_3	Primary	Isoform	VAR_6_29950140_A_G	0.0761217	1.5005e-06	0.0187635	7.84078e-05	0.980476	0.000680402
continuous-102-both_sexes-irnt	Pulse rate	ENSG00000241370.5_5	RPP21	ENSG00000241370.5_5	Conditional 1	Gene	VAR_6_29941814_G_A	0.193191	1.00262e-06	0.0119775	8.19232e-05	0.978668	0.00927116
continuous-102-both_sexes-irnt	Pulse rate	ENSG00000226752.9_6	CUTALP	ENSG00000226752.9_6	Conditional 1	Gene	VAR_9_123615741_G_A	0.520641	2.03014e-18	2.522e-12	8.04971e-07	0.999996	3.49702e-06
continuous-102-both_sexes-irnt	Pulse rate	ENSG00000261189.1_8	AL031058.1	ENSG00000261189.1_8	Conditional 1	Gene	VAR_6_7538279_G_C	0.485712	7.83343e-28	0.211553	2.76271e-27	0.746068	0.0423789
continuous-102-both_sexes-irnt	Pulse rate	ENSG00000174403.16_8	MIR1-1HG-AS1	ENST00000670040.1_2	Conditional 1	Isoform	VAR_20_61154107_C_T	0.287279	3.63631e-10	0.0202646	1.72917e-08	0.963619	0.0161164
continuous-102-both_sexes-irnt	Pulse rate	ENSG00000185070.11_5	FLRT2	ENSG00000185070.11_5	Primary	Gene	VAR_14_85809911_T_C	0.189785	1.29515e-69	0.696402	2.78308e-70	0.149492	0.154106
continuous-102-both_sexes-irnt	Pulse rate	ENSG00000143409.15_8	MINDY1	ENSG00000143409.15_8	Primary	Gene	VAR_1_151131091_A_G	0.310605	4.11676e-09	6.87768e-06	0.000598206	0.999394	1.40649e-06
continuous-102-both_sexes-irnt	Pulse rate	ENSG00000279428.1_5	AC087164.2	ENSG00000279428.1_5	Primary	Gene	VAR_17_17716531_A_G	0.653021	4.46563e-10	0.718952	1.61308e-10	0.25968	0.0213688
continuous-102-both_sexes-irnt	Pulse rate	ENSG00000279196.1_6	AC135048.4	ENSG00000279196.1_6	Primary	Gene	VAR_16_30936743_G_A	0.190406	1.13199e-07	0.0252122	3.93437e-06	0.876178	0.098606
continuous-102-both_sexes-irnt	Pulse rate	ENSG00000164713.10_4	BRI3	ENSG00000164713.10_4	Conditional 2	Gene	VAR_7_97940186_T_C	0.0779212	0.000526812	0.163907	0.00264377	0.822546	0.0103771
continuous-102-both_sexes-irnt	Pulse rate	ENSG00000198626.17_7	RYR2	ENST00000366574.7_2	Primary	Isoform	VAR_1_236852282_A_T	0.576108	9.62747e-11	0.191503	4.03283e-10	0.802174	0.00632295
continuous-102-both_sexes-irnt	Pulse rate	ENSG00000273096.1_7	AL021707.8	ENSG00000273096.1_7	Primary	Gene	VAR_22_39117469_T_G	0.103494	7.1191e-20	0.50925	6.61784e-20	0.473376	0.0173746
continuous-102-both_sexes-irnt	Pulse rate	ENSG00000224376.1_6	AC017104.1	ENSG00000224376.1_6	Conditional 2	Gene	VAR_2_232264914_G_T	0.581905	1.69357e-24	0.439384	2.10265e-24	0.545498	0.0151179
continuous-102-both_sexes-irnt	Pulse rate	ENSG00000174403.16_8	MIR1-1HG-AS1	ENSG00000174403.16_8	Conditional 1	Gene	VAR_20_61164022_T_C	0.172132	6.16453e-09	0.343539	1.14758e-08	0.639508	0.0169536
continuous-102-both_sexes-irnt	Pulse rate	ENSG00000243317.8_5	STMP1	ENSG00000243317.8_5	Primary	Gene	VAR_7_135357476_A_C	0.998906	8.27075e-59	1.29215e-56	0.000193637	0.0292817	0.970525
continuous-102-both_sexes-irnt	Pulse rate	ENSG00000243317.8_5	STMP1	ENST00000507606.3_2	Conditional 1	Isoform	VAR_7_135247070_T_C	0.29601	0.00153604	0.239977	0.00427262	0.667431	0.0867836
continuous-102-both_sexes-irnt	Pulse rate	ENSG00000154803.13_7	FLCN	ENST00000285071.9_3	Primary	Isoform	VAR_17_17146959_A_G	0.190122	4.78208e-17	0.000238272	1.04815e-13	0.521773	0.477989
continuous-102-both_sexes-irnt	Pulse rate	ENSG00000183955.13_7	KMT5A	ENST00000402868.8_4	Primary	Isoform	VAR_12_123781283_T_G	0.0268869	0.0802903	0.0217075	0.539748	0.145715	0.21254
continuous-102-both_sexes-irnt	Pulse rate	ENSG00000181019.13_5	NQO1	ENST00000564043.1_2	Primary	Isoform	VAR_16_69884619_A_T	0.585187	1.22011e-06	0.33788	2.34445e-06	0.649224	0.0128927
continuous-102-both_sexes-irnt	Pulse rate	ENSG00000206561.13_9	COLQ	ENSG00000206561.13_9	Primary	Gene	VAR_3_15518889_T_C	0.125627	4.57353e-09	0.037765	1.16394e-07	0.961094	0.00114097
continuous-102-both_sexes-irnt	Pulse rate	ENSG00000206341.7_4	HLA-H	ENSG00000206341.7_4	Conditional 3	Gene	VAR_6_29948365_G_T	0.130431	4.89659e-06	0.177395	2.11288e-05	0.765406	0.057173
continuous-102-both_sexes-irnt	Pulse rate	ENSG00000257718.1_6	CPNE8-AS1	ENSG00000257718.1_6	Primary	Gene	VAR_12_39117384_C_A	0.942906	1.76849e-11	0.0941182	1.65555e-10	0.881048	0.0248338
continuous-102-both_sexes-irnt	Pulse rate	ENSG00000272752.6_4	STAG3L5P-PVRIG2P-PILRB	ENST00000444874.5_1	Primary	Isoform	VAR_7_100456595_G_A	0.684134	6.54268e-98	8.41105e-05	7.77799e-94	0.999913	3.31208e-06
continuous-102-both_sexes-irnt	Pulse rate	ENSG00000162191.13_7	UBXN1	ENSG00000162191.13_7	Conditional 1	Gene	VAR_11_62385368_C_T	0.29509	1.93393e-05	0.734493	6.29582e-06	0.239085	0.0263968
continuous-102-both_sexes-irnt	Pulse rate	ENSG00000228274.4_9	AL021707.2	ENST00000431924.2_3	Primary	Isoform	VAR_22_39150543_G_T	0.149161	3.72957e-27	2.66787e-08	1.38102e-19	0.987868	0.012132
continuous-102-both_sexes-irnt	Pulse rate	ENSG00000276043.5_7	UHRF1	ENSG00000276043.5_7	Primary	Gene	VAR_19_5085485_G_A	0.262138	5.79464e-07	0.219783	1.51875e-06	0.575838	0.204377
continuous-102-both_sexes-irnt	Pulse rate	ENSG00000272573.6_6	MUSTN1	ENSG00000272573.6_6	Primary	Gene	VAR_3_53363940_T_C	0.145345	1.53215e-17	2.85454e-05	5.36725e-13	0.999971	8.62469e-07
continuous-102-both_sexes-irnt	Pulse rate	ENSG00000161888.11_9	SPC24	ENSG00000161888.11_9	Primary	Gene	VAR_19_11262969_G_T	0.370489	7.35193e-09	0.0363208	1.92074e-07	0.948889	0.0147903
continuous-102-both_sexes-irnt	Pulse rate	ENSG00000175274.18_8	TP53I11	ENSG00000175274.18_8	Conditional 1	Gene	VAR_11_44975552_C_T	0.393322	3.5288e-22	0.390934	5.36369e-22	0.594197	0.0148687
continuous-102-both_sexes-irnt	Pulse rate	ENSG00000196411.10_5	EPHB4	ENSG00000196411.10_5	Primary	Gene	VAR_7_100493359_G_A	0.2332	2.66501e-101	0.0014556	1.82777e-98	0.998309	0.000235654
continuous-102-both_sexes-irnt	Pulse rate	ENSG00000152760.10_4	TCTEX1D1	ENSG00000152760.10_4	Primary	Gene	VAR_1_66986705_T_A	0.233658	1.43191e-37	1.85907e-06	7.70224e-32	0.999996	2.27556e-06
continuous-102-both_sexes-irnt	Pulse rate	ENSG00000226752.9_6	CUTALP	ENST00000640327.1_1	Primary	Isoform	VAR_9_123481206_T_A	0.0796141	9.95532e-09	0.0123673	7.60087e-07	0.944194	0.0434378
continuous-102-both_sexes-irnt	Pulse rate	ENSG00000131196.17_4	NFATC1	ENSG00000131196.17_4	Primary	Gene	VAR_18_77150335_G_T	0.350035	4.05871e-08	0.138339	2.50271e-07	0.853028	0.00863224
continuous-102-both_sexes-irnt	Pulse rate	ENSG00000175548.9_4	ALG10B	ENSG00000175548.9_4	Primary	Gene	VAR_12_38693127_G_A	0.131699	3.5607e-24	1.42007e-10	2.5074e-14	1	7.45287e-08
continuous-102-both_sexes-irnt	Pulse rate	ENSG00000234745.11_5	HLA-B	ENST00000640615.1_2	Conditional 3	Isoform	VAR_6_31320176_C_T	0.379438	4.25474e-06	0.00183987	0.00230233	0.995592	0.000261227
continuous-102-both_sexes-irnt	Pulse rate	ENSG00000146828.18_7	SLC12A9	ENST00000487651.5_1	Primary	Isoform	VAR_7_100493359_G_A	0.278123	1.39312e-102	7.60906e-05	1.83014e-98	0.9996	0.000323681
continuous-102-both_sexes-irnt	Pulse rate	ENSG00000279088.1_8	AC022400.8	ENSG00000279088.1_8	Primary	Gene	VAR_10_75576366_C_T	0.165869	2.52933e-06	0.00429056	0.000138707	0.234531	0.761037
continuous-102-both_sexes-irnt	Pulse rate	ENSG00000214922.9_7	HLA-F-AS1	ENSG00000214922.9_7	Conditional 1	Gene	VAR_6_29722159_C_T	0.337202	5.12956e-17	1.88821e-12	2.71654e-05	0.999968	4.451e-06
continuous-102-both_sexes-irnt	Pulse rate	ENSG00000196735.13_6	HLA-DQA1	ENST00000374949.2_1	Conditional 2	Isoform	VAR_6_32610349_C_A	0.166161	0.000331813	0.0985728	0.0029896	0.888119	0.00998671
continuous-102-both_sexes-irnt	Pulse rate	ENSG00000197815.4_6	AC122129.1	ENSG00000197815.4_6	Primary	Gene	VAR_17_17716531_A_G	0.622615	2.9882e-14	4.8109e-05	6.13493e-10	0.98769	0.012262
continuous-102-both_sexes-irnt	Pulse rate	ENSG00000175600.15_5	SUGCT	ENST00000335693.8_1	Primary	Isoform	VAR_7_40135164_C_T	0.108261	0.00203932	0.262717	0.00550443	0.709093	0.020647
continuous-102-both_sexes-irnt	Pulse rate	ENSG00000204713.11_5	TRIM27	ENST00000414543.5_2	Primary	Isoform	VAR_6_28665934_G_A	0.108716	2.24286e-09	0.104102	1.92155e-08	0.891881	0.00401649
continuous-102-both_sexes-irnt	Pulse rate	ENSG00000243147.8_5	MRPL33	ENSG00000243147.8_5	Primary	Gene	VAR_2_27730940_T_C	0.921994	1.8344e-25	0.0629728	2.70818e-24	0.92968	0.00734701
continuous-102-both_sexes-irnt	Pulse rate	ENSG00000197586.13_9	ENTPD6	ENSG00000197586.13_9	Conditional 2	Gene	VAR_20_25181074_T_C	0.946691	0.153569	0.102568	0.235472	0.156919	0.351471
continuous-102-both_sexes-irnt	Pulse rate	ENSG00000206503.13_6	HLA-A	ENSG00000206503.13_6	Conditional 4	Gene	VAR_6_29833541_A_G	0.979589	4.22157e-17	1.52941e-12	2.75804e-05	0.999196	0.000775978
continuous-102-both_sexes-irnt	Pulse rate	ENSG00000178149.17_7	DALRD3	ENST00000467457.5_2	Primary	Isoform	VAR_3_48954074_A_G	0.0540949	8.9873e-26	0.000741435	1.2083e-22	0.996822	0.00243636
continuous-102-both_sexes-irnt	Pulse rate	ENSG00000247828.8_8	TMEM161B-AS1	ENST00000657972.1_1	Primary	Isoform	VAR_5_87514004_G_T	0.358354	1.08126e-09	1.57357e-06	0.000145416	0.210836	0.789017
continuous-102-both_sexes-irnt	Pulse rate	ENSG00000174403.16_8	MIR1-1HG-AS1	ENST00000670040.1_2	Primary	Isoform	VAR_20_61143951_G_C	0.448351	2.21553e-22	1.23468e-14	1.76162e-08	0.981703	0.0182966
continuous-102-both_sexes-irnt	Pulse rate	ENSG00000149633.12_10	KIAA1755	ENST00000279024.9_5	Primary	Isoform	VAR_20_36842883_A_G	0.671396	9.08289e-168	1.64368e-08	9.53731e-162	0.0162755	0.983725
continuous-102-both_sexes-irnt	Pulse rate	ENSG00000197093.11_5	GAL3ST4	ENSG00000197093.11_5	Primary	Gene	VAR_7_100266081_T_C	1	1.66969e-30	0.556266	1.19622e-30	0.398481	0.0452528
continuous-102-both_sexes-irnt	Pulse rate	ENSG00000137218.10_5	FRS3	ENSG00000137218.10_5	Primary	Gene	VAR_6_41727740_A_G	0.57721	1.06938e-23	2.29803e-14	4.65348e-10	1	1.92994e-11
continuous-102-both_sexes-irnt	Pulse rate	ENSG00000134779.15_6	TPGS2	ENST00000383056.7_2	Primary	Isoform	VAR_18_34215505_G_C	0.901314	4.32541e-29	2.49058e-07	1.73667e-22	0.999981	1.90748e-05
continuous-102-both_sexes-irnt	Pulse rate	ENSG00000182534.13_5	MXRA7	ENSG00000182534.13_5	Conditional 2	Gene	VAR_17_74684080_G_A	0.244465	2.97277e-12	0.00282369	1.04974e-09	0.997094	8.21276e-05
continuous-102-both_sexes-irnt	Pulse rate	ENSG00000163644.15_6	PPM1K	ENST00000608933.6_3	Primary	Isoform	VAR_4_89203042_G_A	0.113232	0.000687101	0.0366497	0.00180288	0.0952992	0.865561
continuous-102-both_sexes-irnt	Pulse rate	ENSG00000174403.16_8	MIR1-1HG-AS1	ENST00000412495.5_2	Primary	Isoform	VAR_20_61145597_A_G	0.355117	1.02746e-11	0.000572587	1.78163e-08	0.992868	0.0065596
continuous-102-both_sexes-irnt	Pulse rate	ENSG00000133943.20_7	DGLUCY	ENST00000557303.1_1	Primary	Isoform	VAR_14_91585582_G_C	0.242163	4.42009e-15	0.695086	1.72936e-15	0.271919	0.0329954
continuous-102-both_sexes-irnt	Pulse rate	ENSG00000152760.10_4	TCTEX1D1	ENSG00000152760.10_4	Conditional 1	Gene	VAR_1_66984572_G_A	0.202186	1.47201e-33	0.0191114	7.54926e-32	0.980134	0.000754477
continuous-102-both_sexes-irnt	Pulse rate	ENSG00000213614.10_8	HEXA	ENSG00000213614.10_8	Primary	Gene	VAR_15_73109629_G_A	0.824977	1.19794e-20	1.42989e-07	8.37788e-14	1	9.95821e-09
continuous-102-both_sexes-irnt	Pulse rate	ENSG00000232112.3_4	TMA7	ENSG00000232112.3_4	Primary	Gene	VAR_3_48947164_T_C	0.334198	5.15202e-30	1.75187e-11	2.94086e-19	1	1.06404e-10
continuous-102-both_sexes-irnt	Pulse rate	ENSG00000182534.13_5	MXRA7	ENST00000355797.7_4	Primary	Isoform	VAR_17_74684080_G_A	0.273956	4.41777e-14	4.19623e-05	1.05272e-09	0.999929	2.92911e-05
continuous-102-both_sexes-irnt	Pulse rate	ENSG00000249884.8_5	RNF103-CHMP3	ENSG00000249884.8_5	Primary	Gene	VAR_2_86855977_A_G	0.440348	0.00127553	0.22047	0.00382221	0.660541	0.113891
continuous-102-both_sexes-irnt	Pulse rate	ENSG00000139636.15_6	LMBR1L	ENST00000267102.12_2	Primary	Isoform	VAR_12_49498751_G_A	0.424486	3.51238e-26	2.25973e-22	0.000154109	0.991469	0.00837681
continuous-102-both_sexes-irnt	Pulse rate	ENSG00000139636.15_6	LMBR1L	ENST00000417750.5_2	Primary	Isoform	VAR_12_49500509_C_T	0.602653	1.4731e-16	9.47734e-13	0.000154087	0.991331	0.00851515
continuous-102-both_sexes-irnt	Pulse rate	ENSG00000285130.2_2	AL358113.1	ENSG00000285130.2_2	Primary	Gene	VAR_9_71827135_T_C	0.203807	0.00242281	0.586006	0.00158555	0.38347	0.0265156
continuous-102-both_sexes-irnt	Pulse rate	ENSG00000148660.20_5	CAMK2G	ENST00000322680.7_3	Primary	Isoform	VAR_10_75579510_C_T	0.11954	6.64083e-06	0.0119181	7.98285e-05	0.14242	0.845575
continuous-102-both_sexes-irnt	Pulse rate	ENSG00000152661.9_7	GJA1	ENSG00000152661.9_7	Conditional 1	Gene	VAR_6_122125427_T_C	0.194311	2.30753e-176	0.730818	7.67708e-177	0.243114	0.0260675
continuous-102-both_sexes-irnt	Pulse rate	ENSG00000162194.12_8	LBHD1	ENSG00000162194.12_8	Primary	Gene	VAR_11_62423856_C_G	0.166904	1.58371e-14	6.01483e-10	7.15569e-06	0.27104	0.728953
continuous-102-both_sexes-irnt	Pulse rate	ENSG00000173727.12_7	AP000769.1	ENSG00000173727.12_7	Primary	Gene	VAR_11_65337251_A_T	0.327665	9.76153e-10	0.00109303	8.86879e-07	0.993066	0.00584016
continuous-102-both_sexes-irnt	Pulse rate	ENSG00000244124.1_7	ATP1B3-AS1	ENSG00000244124.1_7	Primary	Gene	VAR_3_141140366_A_T	0.392857	9.28345e-11	0.714718	2.68944e-11	0.206977	0.0783048
continuous-102-both_sexes-irnt	Pulse rate	ENSG00000137513.10_8	NARS2	ENSG00000137513.10_8	Conditional 1	Gene	VAR_11_78179336_C_T	0.339024	7.97312e-07	0.00143242	0.000132698	0.23764	0.760794
continuous-102-both_sexes-irnt	Pulse rate	ENSG00000181019.13_5	NQO1	ENSG00000181019.13_5	Primary	Gene	VAR_16_69884619_A_T	0.419252	2.23523e-06	0.618991	1.16312e-06	0.322037	0.058968
continuous-102-both_sexes-irnt	Pulse rate	ENSG00000268603.1_8	AC053503.4	ENSG00000268603.1_8	Primary	Gene	VAR_2_220299541_G_T	1	1.43025e-31	0.0217257	6.43466e-30	0.977432	0.000841941
continuous-102-both_sexes-irnt	Pulse rate	ENSG00000224063.6_7	AC007319.1	ENSG00000224063.6_7	Primary	Gene	VAR_2_188190475_G_A	0.384525	3.63439e-30	0.614057	1.95829e-30	0.330812	0.0551307
continuous-102-both_sexes-irnt	Pulse rate	ENSG00000196510.12_8	ANAPC7	ENST00000455511.7_3	Primary	Isoform	VAR_12_110723203_T_C	0.374178	2.27742e-10	0.333614	4.33219e-10	0.634583	0.0318027
continuous-102-both_sexes-irnt	Pulse rate	ENSG00000196141.14_7	SPATS2L	ENSG00000196141.14_7	Primary	Gene	VAR_2_201195602_C_T	0.924067	1.57142e-13	4.14283e-06	8.04207e-09	0.211229	0.788767
continuous-102-both_sexes-irnt	Pulse rate	ENSG00000223343.1_8	AC137630.1	ENSG00000223343.1_8	Primary	Gene	VAR_3_49525962_G_T	0.0583361	1.94584e-24	0.0106644	1.25166e-23	0.0676771	0.921658
continuous-102-both_sexes-irnt	Pulse rate	ENSG00000135930.14_10	EIF4E2	ENSG00000135930.14_10	Primary	Gene	VAR_2_233427852_A_G	0.0508797	2.25732e-32	5.07459e-30	0.000215804	0.0475618	0.952222
continuous-102-both_sexes-irnt	Pulse rate	ENSG00000197616.12_5	MYH6	ENSG00000197616.12_5	Primary	Gene	VAR_14_23865885_G_A	0.663613	5.58151e-155	0.646716	2.88051e-155	0.333738	0.0195465
continuous-102-both_sexes-irnt	Pulse rate	ENSG00000204922.5_6	UQCC3	ENSG00000204922.5_6	Primary	Gene	VAR_11_62444798_T_G	0.239393	5.59907e-18	2.12649e-13	1.17431e-05	0.445441	0.554547
continuous-102-both_sexes-irnt	Pulse rate	ENSG00000213347.10_5	MXD3	ENSG00000213347.10_5	Primary	Gene	VAR_5_176728400_G_A	0.337455	2.67547e-09	6.39838e-09	0.294575	0.704476	0.000948305
continuous-102-both_sexes-irnt	Pulse rate	ENSG00000177733.7_5	HNRNPA0	ENSG00000177733.7_5	Primary	Gene	VAR_5_137419989_C_T	0.140218	2.95345e-27	0.649999	1.46537e-27	0.322472	0.0275294
continuous-102-both_sexes-irnt	Pulse rate	ENSG00000197062.11_6	ZSCAN26	ENST00000316606.10_1	Primary	Isoform	VAR_6_28665934_G_A	0.12537	3.05341e-12	0.000139637	2.17936e-08	0.99665	0.00321015
continuous-102-both_sexes-irnt	Pulse rate	ENSG00000182534.13_5	MXRA7	ENSG00000182534.13_5	Conditional 3	Gene	VAR_17_74686809_A_G	0.46288	5.81788e-14	5.52612e-05	1.78402e-10	0.168624	0.83132
continuous-102-both_sexes-irnt	Pulse rate	ENSG00000198900.6_4	TOP1	ENSG00000198900.6_4	Primary	Gene	VAR_20_39832628_T_C	0.997196	1.03454e-08	0.572306	7.17705e-09	0.397001	0.0306931
continuous-102-both_sexes-irnt	Pulse rate	ENSG00000164078.13_6	MST1R	ENSG00000164078.13_6	Primary	Gene	VAR_3_49894030_T_C	0.452775	2.34787e-33	0.278157	5.95859e-33	0.705911	0.015932
continuous-102-both_sexes-irnt	Pulse rate	ENSG00000166526.18_9	ZNF3	ENST00000413658.6_2	Primary	Isoform	VAR_7_99686116_G_A	0.210791	2.05905e-14	2.6913e-06	7.65071e-09	0.999997	4.58733e-07
continuous-102-both_sexes-irnt	Pulse rate	ENSG00000178209.15_8	PLEC	ENSG00000178209.15_8	Primary	Gene	VAR_8_145004944_T_C	0.968194	6.58597e-47	6.12894e-31	1.07457e-16	1	1.04744e-18
continuous-102-both_sexes-irnt	Pulse rate	ENSG00000261423.1_8	TMEM202-AS1	ENSG00000261423.1_8	Primary	Gene	VAR_15_73109629_G_A	0.511815	5.52447e-14	0.659412	2.24473e-14	0.267863	0.0727255
continuous-102-both_sexes-irnt	Pulse rate	ENSG00000146828.18_7	SLC12A9	ENSG00000146828.18_7	Primary	Gene	VAR_7_100493359_G_A	0.234657	8.87271e-100	0.0484617	1.73694e-98	0.948692	0.00284644
continuous-102-both_sexes-irnt	Pulse rate	ENSG00000188763.5_4	FZD9	ENSG00000188763.5_4	Primary	Gene	VAR_7_73040814_T_G	0.228667	7.31221e-06	0.631297	3.98838e-06	0.344311	0.0243808
continuous-102-both_sexes-irnt	Pulse rate	ENSG00000227227.1_7	AC017101.1	ENSG00000227227.1_7	Primary	Gene	VAR_2_188028317_G_A	0.51548	1.99933e-29	0.297089	4.57897e-29	0.680385	0.0225262
continuous-102-both_sexes-irnt	Pulse rate	ENSG00000204655.12_6	MOG	ENSG00000204655.12_6	Primary	Gene	VAR_6_29942983_G_A	0.216227	1.22197e-06	0.046459	2.49309e-05	0.947865	0.00564983
continuous-102-both_sexes-irnt	Pulse rate	ENSG00000161996.19_5	WDR90	ENSG00000161996.19_5	Conditional 1	Gene	VAR_16_713210_G_A	0.165548	0.00156653	0.326336	0.00274508	0.571752	0.0975997
continuous-102-both_sexes-irnt	Pulse rate	ENSG00000234745.11_5	HLA-B	ENST00000640615.1_2	Primary	Isoform	VAR_6_31322688_T_C	0.333541	5.39788e-33	2.3342e-30	0.00230718	0.997689	3.53585e-06
continuous-102-both_sexes-irnt	Pulse rate	ENSG00000226314.8_5	ZNF192P1	ENSG00000226314.8_5	Primary	Gene	VAR_6_28165298_C_T	0.685594	1.90025e-21	4.69571e-14	4.04607e-08	0.999828	0.000171647
continuous-102-both_sexes-irnt	Pulse rate	ENSG00000240303.8_6	ACAD11	ENSG00000240303.8_6	Primary	Gene	VAR_3_132330054_A_G	0.247551	0.0028375	0.471951	0.00282943	0.470557	0.0518249
continuous-102-both_sexes-irnt	Pulse rate	ENSG00000244380.1_9	AC134772.1	ENSG00000244380.1_9	Primary	Gene	VAR_3_48780081_A_G	0.0998162	1.89108e-19	0.644031	9.81992e-20	0.334407	0.0215618
continuous-102-both_sexes-irnt	Pulse rate	ENSG00000280323.1_1	AC053503.5	ENSG00000280323.1_1	Primary	Gene	VAR_2_220299541_G_T	0.999965	4.73337e-43	7.19006e-14	6.58322e-30	1	5.19697e-11
continuous-102-both_sexes-irnt	Pulse rate	ENSG00000143387.13_6	CTSK	ENSG00000143387.13_6	Primary	Gene	VAR_1_150956947_C_T	0.359098	9.43402e-08	0.000157606	6.44886e-05	0.106842	0.892935
continuous-102-both_sexes-irnt	Pulse rate	ENSG00000166971.17_6	AKTIP	ENST00000300245.8_2	Primary	Isoform	VAR_16_53515959_T_C	0.0396998	3.60786e-13	0.00945334	3.77936e-11	0.99027	0.000276479
continuous-102-both_sexes-irnt	Pulse rate	ENSG00000198523.6_4	PLN	ENSG00000198523.6_4	Primary	Gene	VAR_6_118667522_T_C	0.999993	4.40419e-80	0.0182662	8.95926e-80	0.0362127	0.945521
continuous-102-both_sexes-irnt	Pulse rate	ENSG00000225864.1_6	AL645939.2	ENSG00000225864.1_6	Primary	Gene	VAR_6_29604683_C_T	0.0624552	6.89334e-07	0.0253795	8.19969e-06	0.301219	0.673393
continuous-102-both_sexes-irnt	Pulse rate	ENSG00000226094.1_2	RPL7P3	ENSG00000226094.1_2	Primary	Gene	VAR_20_61164022_T_C	0.170917	5.56419e-09	0.310083	1.21813e-08	0.678835	0.0110821
continuous-102-both_sexes-irnt	Pulse rate	ENSG00000204642.14_5	HLA-F	ENST00000334668.8_1	Primary	Isoform	VAR_6_29950140_A_G	0.127001	1.28504e-06	0.0473191	2.57154e-05	0.946913	0.00574096
continuous-102-both_sexes-irnt	Pulse rate	ENSG00000259024.6_5	TVP23C-CDRT4	ENSG00000259024.6_5	Primary	Gene	VAR_17_15195279_C_T	1	6.01061e-36	1.14607e-08	5.24453e-28	1	1.83021e-09
continuous-102-both_sexes-irnt	Pulse rate	ENSG00000214655.10_7	ZSWIM8	ENSG00000214655.10_7	Primary	Gene	VAR_10_75579510_C_T	0.0683521	1.72797e-05	0.02976	0.000560703	0.965672	0.00399033
continuous-102-both_sexes-irnt	Pulse rate	ENSG00000162191.13_7	UBXN1	ENSG00000162191.13_7	Primary	Gene	VAR_11_62385368_C_T	0.169244	2.03936e-05	0.774536	4.69238e-06	0.178166	0.0472729
continuous-102-both_sexes-irnt	Pulse rate	ENSG00000178149.17_7	DALRD3	ENSG00000178149.17_7	Primary	Gene	VAR_3_48926816_A_G	0.0794669	1.2894e-26	0.000106373	1.21196e-22	0.999845	4.86717e-05
continuous-102-both_sexes-irnt	Pulse rate	ENSG00000196510.12_8	ANAPC7	ENST00000481473.5_2	Primary	Isoform	VAR_12_110723203_T_C	0.45632	1.31068e-10	0.191998	4.98461e-10	0.730108	0.0778937
continuous-102-both_sexes-irnt	Pulse rate	ENSG00000196510.12_8	ANAPC7	ENST00000450008.2_3	Primary	Isoform	VAR_12_110513682_T_C	0.19242	2.41177e-10	0.353295	3.45629e-10	0.506165	0.14054
continuous-102-both_sexes-irnt	Pulse rate	ENSG00000270574.1_7	AC010680.2	ENSG00000270574.1_7	Primary	Gene	VAR_2_179721046_G_A	0.989232	3.44936e-127	0.735871	1.0748e-127	0.229257	0.0348724
continuous-102-both_sexes-irnt	Pulse rate	ENSG00000166508.18_5	MCM7	ENSG00000166508.18_5	Primary	Gene	VAR_7_100190116_T_C	0.645762	2.72455e-09	0.755765	7.03339e-10	0.195051	0.0491838
continuous-102-both_sexes-irnt	Pulse rate	ENSG00000255339.6_10	AL133352.1	ENST00000533549.1_2	Primary	Isoform	VAR_10_102224277_C_T	0.0441648	2.38089e-08	0.0482474	4.55324e-07	0.92266	0.029092
continuous-102-both_sexes-irnt	Pulse rate	ENSG00000261189.1_8	AL031058.1	ENSG00000261189.1_8	Primary	Gene	VAR_6_7538279_G_C	0.495739	1.21114e-27	0.327087	2.28275e-27	0.616434	0.0564798
continuous-102-both_sexes-irnt	Pulse rate	ENSG00000166529.15_5	ZSCAN21	ENSG00000166529.15_5	Conditional 2	Gene	VAR_7_100159567_A_G	0.999984	1.98333e-07	0.301713	1.41355e-08	0.020826	0.677461
continuous-102-both_sexes-irnt	Pulse rate	ENSG00000204642.14_5	HLA-F	ENST00000484704.5_1	Primary	Isoform	VAR_6_29942126_T_G	0.156008	1.00122e-08	0.000368677	2.7144e-05	0.999522	8.24881e-05
continuous-102-both_sexes-irnt	Pulse rate	ENSG00000280211.1_6	AC106886.5	ENSG00000280211.1_6	Primary	Gene	VAR_16_30730274_A_G	0.146661	1.70597e-06	0.37996	1.23748e-06	0.275271	0.344766
continuous-102-both_sexes-irnt	Pulse rate	ENSG00000164053.21_8	ATRIP	ENST00000639561.1_2	Primary	Isoform	VAR_3_48942855_A_C	0.0532543	1.93727e-22	0.000739121	2.6173e-19	0.998571	0.000689729
continuous-102-both_sexes-irnt	Pulse rate	ENSG00000255750.6_9	AC022509.1	ENSG00000255750.6_9	Primary	Gene	VAR_12_26348304_T_C	0.722657	3.26124e-14	0.105048	3.44586e-14	0.110211	0.784741
continuous-102-both_sexes-irnt	Pulse rate	ENSG00000221838.10_7	AP4M1	ENSG00000221838.10_7	Primary	Gene	VAR_7_100175473_T_C	0.514912	6.90964e-13	0.00019167	3.60422e-09	0.99979	1.78929e-05
continuous-102-both_sexes-irnt	Pulse rate	ENSG00000260233.3_7	ZNRD2-AS1	ENSG00000260233.3_7	Primary	Gene	VAR_11_65337251_A_T	0.536015	4.957e-08	0.0555054	6.01598e-08	0.0664852	0.878009
continuous-102-both_sexes-irnt	Pulse rate	ENSG00000166526.18_9	ZNF3	ENSG00000166526.18_9	Conditional 1	Gene	VAR_7_100175473_T_C	0.988436	6.50241e-09	0.849907	9.34106e-10	0.122066	0.0280277
continuous-102-both_sexes-irnt	Pulse rate	ENSG00000204642.14_5	HLA-F	ENSG00000204642.14_5	Primary	Gene	VAR_6_29677787_C_T	0.138328	4.8013e-11	1.76798e-06	2.71559e-05	0.999961	1.0172e-05
continuous-102-both_sexes-irnt	Pulse rate	ENSG00000198520.12_9	ARMH1	ENSG00000198520.12_9	Primary	Gene	VAR_1_45012273_A_C	1	9.7378e-60	0.473737	8.39367e-60	0.408228	0.118034
continuous-102-both_sexes-irnt	Pulse rate	ENSG00000272822.2_9	AC073610.2	ENSG00000272822.2_9	Primary	Gene	VAR_12_49801156_T_C	0.0500936	2.50036e-05	0.156262	3.66534e-05	0.228453	0.615223
continuous-12340-both_sexes-irnt	QRS duration	ENSG00000164576.12_4	SAP30L	ENST00000520731.1_1	Primary	Isoform	VAR_5_153869040_G_A	0.339549	3.74733e-25	0.0744438	4.64789e-24	0.923341	0.0022153
continuous-12340-both_sexes-irnt	QRS duration	ENSG00000286339.1_1	Z99496.2	ENSG00000286339.1_1	Primary	Gene	VAR_6_118892120_A_C	0.370768	1.99865e-21	4.07065e-08	4.38243e-14	0.892463	0.107537
continuous-12340-both_sexes-irnt	QRS duration	ENSG00000152217.19_8	SETBP1	ENSG00000152217.19_8	Primary	Gene	VAR_18_42424594_C_T	0.249608	4.65973e-12	0.157723	1.64056e-11	0.555011	0.287266
continuous-12340-both_sexes-irnt	QRS duration	ENSG00000164576.12_4	SAP30L	ENSG00000164576.12_4	Primary	Gene	VAR_5_153869040_G_A	0.339539	3.48228e-25	0.0691784	4.67512e-24	0.92875	0.00207166
continuous-12340-both_sexes-irnt	QRS duration	ENSG00000164576.12_4	SAP30L	ENST00000297109.11_2	Primary	Isoform	VAR_5_153869040_G_A	0.331795	3.9156e-34	7.77867e-11	5.03377e-24	1	1.2083e-10
continuous-12340-both_sexes-irnt	QRS duration	ENSG00000108433.17_6	GOSR2	ENSG00000108433.17_6	Conditional 1	Gene	VAR_17_45013271_T_C	0.644405	8.26839e-05	0.692758	3.28054e-05	0.274824	0.0323017
continuous-12340-both_sexes-irnt	QRS duration	ENSG00000164576.12_4	SAP30L	ENSG00000164576.12_4	Conditional 1	Gene	VAR_5_153869040_G_A	0.340867	2.95064e-25	0.058617	4.72532e-24	0.938722	0.0026611
continuous-12340-both_sexes-irnt	QRS duration	ENSG00000035403.18_4	VCL	ENST00000372755.7_1	Primary	Isoform	VAR_10_75959024_T_G	0.0377708	3.63955e-11	6.63448e-08	9.06457e-05	0.164401	0.835508
continuous-12340-both_sexes-irnt	QRS duration	ENSG00000152217.19_8	SETBP1	ENSG00000152217.19_8	Conditional 1	Gene	VAR_18_42424594_C_T	0.237019	7.58929e-12	0.256882	8.13465e-12	0.274874	0.468244
continuous-12340-both_sexes-irnt	QRS duration	ENSG00000164576.12_4	SAP30L	ENST00000297109.11_2	Conditional 1	Isoform	VAR_5_153869040_G_A	0.334387	1.95868e-24	0.389108	2.9446e-24	0.584944	0.025948
continuous-12340-both_sexes-irnt	QRS duration	ENSG00000157036.13_5	EXOG	ENST00000287675.10_2	Primary	Isoform	VAR_3_38621237_C_G	0.947297	1.08538e-33	0.152745	5.97647e-33	0.841056	0.0061991
continuous-12340-both_sexes-irnt	QRS duration	ENSG00000185104.20_6	FAF1	ENST00000494400.5_2	Primary	Isoform	VAR_1_51478448_G_A	0.0551731	0.0654633	0.66637	0.0215399	0.219234	0.0273929
continuous-12340-both_sexes-irnt	QRS duration	ENSG00000197555.9_5	SIPA1L1	ENSG00000197555.9_5	Primary	Gene	VAR_14_71849185_A_G	0.0558645	3.45319e-07	0.00236926	2.43778e-05	0.166427	0.831179
continuous-12340-both_sexes-irnt	QRS duration	ENSG00000262633.2_7	AC005670.2	ENST00000571841.1_1	Primary	Isoform	VAR_17_45013271_T_C	0.657508	3.17389e-05	0.265921	8.62017e-05	0.722221	0.0117404
continuous-12340-both_sexes-irnt	QRS duration	ENSG00000105971.15_4	CAV2	ENST00000393480.3_1	Primary	Isoform	VAR_7_116140524_G_T	0.3205	1.51532e-31	1.71675e-23	3.15845e-09	0.357187	0.642813
continuous-12340-both_sexes-irnt	QRS duration	ENSG00000285612.1_3	AC004974.1	ENSG00000285612.1_3	Primary	Gene	VAR_14_71759950_T_C	0.0163798	3.23558e-05	0.221994	0.000112239	0.77007	0.00779164
continuous-12340-both_sexes-irnt	QRS duration	ENSG00000262633.2_7	AC005670.2	ENSG00000262633.2_7	Primary	Gene	VAR_17_45013271_T_C	0.612195	1.25665e-05	0.105287	0.000102592	0.859525	0.035073
continuous-12340-both_sexes-irnt	QRS duration	ENSG00000154229.12_5	PRKCA	ENSG00000154229.12_5	Primary	Gene	VAR_17_64313077_G_A	0.0807639	5.20938e-14	1.22694e-07	4.2458e-07	0.999995	4.55505e-06
continuous-12340-both_sexes-irnt	QRS duration	ENSG00000060971.18_6	ACAA1	ENSG00000060971.18_6	Conditional 2	Gene	VAR_3_38621237_C_G	0.947328	1.77958e-33	0.250438	5.25413e-33	0.739398	0.0101636
continuous-12340-both_sexes-irnt	QRS duration	ENSG00000183873.17_7	SCN5A	ENSG00000183873.17_7	Primary	Gene	VAR_3_38621237_C_G	0.947105	4.57601e-33	0.643977	2.33372e-33	0.328394	0.027629
continuous-12340-both_sexes-irnt	QRS duration	ENSG00000156110.14_6	ADK	ENSG00000156110.14_6	Primary	Gene	VAR_10_75904080_C_T	0.066141	1.72726e-07	0.000315065	0.00042344	0.77216	0.227102
continuous-12340-both_sexes-irnt	QRS duration	ENSG00000245275.8_9	SAP30L-AS1	ENSG00000245275.8_9	Primary	Gene	VAR_5_153869040_G_A	0.334265	4.04919e-25	0.0804406	4.38886e-24	0.871836	0.0477233
continuous-12340-both_sexes-irnt	QRS duration	ENSG00000108433.17_6	GOSR2	ENSG00000108433.17_6	Primary	Gene	VAR_17_45013271_T_C	0.733845	5.6862e-05	0.476412	4.46195e-05	0.37369	0.149797
continuous-12340-both_sexes-irnt	QRS duration	ENSG00000128918.15_6	ALDH1A2	ENSG00000128918.15_6	Primary	Gene	VAR_15_58299599_G_A	0.124814	6.08755e-05	0.00332678	0.0178924	0.977799	0.00092139
continuous-12340-both_sexes-irnt	QRS duration	ENSG00000108433.17_6	GOSR2	ENST00000573224.2_3	Primary	Isoform	VAR_17_45020128_C_T	0.179644	1.50025e-22	1.25697e-18	0.00011934	0.999879	2.07389e-06
continuous-12340-both_sexes-irnt	QRS duration	ENSG00000154229.12_5	PRKCA	ENSG00000154229.12_5	Conditional 1	Gene	VAR_17_64313077_G_A	0.066559	1.01746e-08	0.0239639	4.1283e-07	0.972316	0.00371943
continuous-12340-both_sexes-irnt	QRS duration	ENSG00000198336.9_4	MYL4	ENSG00000198336.9_4	Primary	Gene	VAR_17_45013271_T_C	0.650983	8.10095e-05	0.67873	3.48291e-05	0.291783	0.0293709
continuous-12340-both_sexes-irnt	QRS duration	ENSG00000262879.6_8	AC005670.3	ENSG00000262879.6_8	Conditional 1	Gene	VAR_17_44852612_A_C	0.990293	2.49619e-11	2.09141e-07	0.00011934	0.999879	1.65429e-06
continuous-12340-both_sexes-irnt	QRS duration	ENSG00000162599.17_7	NFIA	ENSG00000162599.17_7	Primary	Gene	VAR_1_61894653_C_T	0.146405	0.000187197	0.752283	5.61441e-05	0.225603	0.0218713
continuous-12340-both_sexes-irnt	QRS duration	ENSG00000151532.13_3	VTI1A	ENSG00000151532.13_3	Primary	Gene	VAR_10_114505465_G_A	0.187652	3.27198e-08	0.555284	2.48676e-08	0.422003	0.0227131
continuous-12340-both_sexes-irnt	QRS duration	ENSG00000118922.17_5	KLF12	ENSG00000118922.17_5	Primary	Gene	VAR_13_74511991_G_C	0.319692	5.05266e-09	0.00219215	2.44494e-08	0.00961945	0.988188
continuous-12340-both_sexes-irnt	QRS duration	ENSG00000259146.4_9	AC005476.2	ENSG00000259146.4_9	Primary	Gene	VAR_14_71780768_C_T	0.0127613	0.000106764	0.732512	2.83906e-05	0.194716	0.072637
continuous-12340-both_sexes-irnt	QRS duration	ENSG00000105974.12_6	CAV1	ENSG00000105974.12_6	Conditional 2	Gene	VAR_7_116191301_C_A	0.354104	7.71561e-09	0.874124	8.75657e-10	0.099179	0.0266966
continuous-12340-both_sexes-irnt	QRS duration	ENSG00000172939.9_4	OXSR1	ENSG00000172939.9_4	Conditional 1	Gene	VAR_3_38621237_C_G	0.96057	4.60082e-33	0.647469	2.11466e-33	0.29754	0.0549911
continuous-12340-both_sexes-irnt	QRS duration	ENSG00000105971.15_4	CAV2	ENSG00000105971.15_4	Primary	Gene	VAR_7_116191301_C_A	0.287218	1.94043e-13	2.19837e-05	8.17298e-09	0.925867	0.0741108
continuous-12340-both_sexes-irnt	QRS duration	ENSG00000035403.18_4	VCL	ENSG00000035403.18_4	Primary	Gene	VAR_10_75923446_C_T	0.169461	6.67753e-10	1.21724e-06	0.0004011	0.730891	0.268707
continuous-12340-both_sexes-irnt	QRS duration	ENSG00000198523.6_4	PLN	ENSG00000198523.6_4	Primary	Gene	VAR_6_118667522_T_C	0.786676	1.10981e-15	0.0226036	2.25773e-15	0.0450509	0.932345
continuous-12340-both_sexes-irnt	QRS duration	ENSG00000114742.14_5	WDR48	ENSG00000114742.14_5	Primary	Gene	VAR_3_38621237_C_G	0.941969	5.09998e-36	0.000717712	7.10057e-33	0.999252	3.00504e-05
continuous-12340-both_sexes-irnt	QRS duration	ENSG00000060971.18_6	ACAA1	ENSG00000060971.18_6	Conditional 1	Gene	VAR_3_38621237_C_G	0.947331	1.36367e-33	0.191907	5.68691e-33	0.800304	0.00778823
continuous-12340-both_sexes-irnt	QRS duration	ENSG00000262879.6_8	AC005670.3	ENSG00000262879.6_8	Conditional 2	Gene	VAR_17_45146789_C_T	0.339381	2.11498e-09	1.77202e-05	0.000119336	0.999841	2.22369e-05
continuous-12340-both_sexes-irnt	QRS duration	ENSG00000060971.18_6	ACAA1	ENSG00000060971.18_6	Primary	Gene	VAR_3_38621237_C_G	0.947336	3.45943e-33	0.486842	3.50617e-33	0.493401	0.0197575
continuous-12340-both_sexes-irnt	QRS duration	ENSG00000105974.12_6	CAV1	ENSG00000105974.12_6	Primary	Gene	VAR_7_116191301_C_A	0.341751	7.13472e-10	0.0808314	6.60228e-10	0.0739539	0.845215
continuous-12340-both_sexes-irnt	QRS duration	ENSG00000008226.20_5	DLEC1	ENSG00000008226.20_5	Primary	Gene	VAR_3_38621237_C_G	0.949245	3.97492e-33	0.559386	2.14667e-33	0.301959	0.138655
continuous-12340-both_sexes-irnt	QRS duration	ENSG00000008226.20_5	DLEC1	ENSG00000008226.20_5	Conditional 1	Gene	VAR_3_38621237_C_G	0.947989	4.14935e-33	0.583934	2.53534e-33	0.356737	0.0593288
continuous-12340-both_sexes-irnt	QRS duration	ENSG00000172939.9_4	OXSR1	ENSG00000172939.9_4	Primary	Gene	VAR_3_38621237_C_G	0.947336	3.73453e-33	0.525557	3.21992e-33	0.453114	0.0213287
continuous-12340-both_sexes-irnt	QRS duration	ENSG00000185009.12_4	AP3M1	ENSG00000185009.12_4	Primary	Gene	VAR_10_76243549_C_A	0.0361853	0.000119154	0.21731	0.000258885	0.471836	0.310477
continuous-12340-both_sexes-irnt	QRS duration	ENSG00000124772.12_6	CPNE5	ENST00000393189.2_3	Primary	Isoform	VAR_6_36647289_G_A	0.405823	2.97561e-26	0.671813	1.02056e-26	0.230317	0.0978708
continuous-12340-both_sexes-irnt	QRS duration	ENSG00000262879.6_8	AC005670.3	ENSG00000262879.6_8	Conditional 3	Gene	VAR_17_45013271_T_C	0.58883	7.79953e-05	0.653476	3.75774e-05	0.314807	0.0316015
continuous-12340-both_sexes-irnt	QRS duration	ENSG00000112081.17_4	SRSF3	ENST00000614136.1_1	Primary	Isoform	VAR_6_36647289_G_A	0.47181	2.52988e-26	0.57118	1.6804e-26	0.37934	0.0494804
continuous-12340-both_sexes-irnt	QRS duration	ENSG00000262879.6_8	AC005670.3	ENSG00000262879.6_8	Conditional 4	Gene	VAR_17_45013271_T_C	0.653466	9.18396e-05	0.769469	1.86474e-05	0.156161	0.0742598
continuous-12340-both_sexes-irnt	QRS duration	ENSG00000035403.18_4	VCL	ENST00000372755.7_1	Conditional 1	Isoform	VAR_10_75863750_C_T	0.146247	0.000388839	0.708809	0.000141608	0.258103	0.0325571
continuous-12340-both_sexes-irnt	QRS duration	ENSG00000262879.6_8	AC005670.3	ENSG00000262879.6_8	Primary	Gene	VAR_17_45058599_C_G	0.852977	7.9092e-11	6.62665e-07	0.00011934	0.999875	5.49125e-06
continuous-12340-both_sexes-irnt	QRS duration	ENSG00000262633.2_7	AC005670.2	ENST00000639822.1_1	Primary	Isoform	VAR_17_45013271_T_C	0.660536	9.07287e-06	0.0760161	0.000109641	0.918614	0.00525092
continuous-12340-both_sexes-irnt	QRS duration	ENSG00000035403.18_4	VCL	ENSG00000035403.18_4	Conditional 1	Gene	VAR_10_75976512_A_G	0.0574439	1.73935e-05	0.0317063	0.000520038	0.947949	0.0198068
continuous-12340-both_sexes-irnt	QRS duration	ENSG00000105974.12_6	CAV1	ENSG00000105974.12_6	Conditional 1	Gene	VAR_7_116191301_C_A	0.343966	7.49771e-09	0.849437	1.09347e-09	0.123855	0.0267072
continuous-12340-both_sexes-irnt	QRS duration	ENSG00000035403.18_4	VCL	ENSG00000035403.18_4	Conditional 2	Gene	VAR_10_75976512_A_G	0.025714	0.000414807	0.756146	8.99771e-05	0.163938	0.0794111
continuous-12340-both_sexes-irnt	QRS duration	ENSG00000105974.12_6	CAV1	ENST00000393467.1_1	Primary	Isoform	VAR_7_116191301_C_A	0.328314	4.99156e-09	0.565508	3.66138e-09	0.414788	0.0197036
continuous-12340-both_sexes-irnt	QRS duration	ENSG00000185009.12_4	AP3M1	ENST00000355264.8_2	Primary	Isoform	VAR_10_76243549_C_A	0.0147841	0.000270667	0.493633	0.000266959	0.486851	0.0189777
continuous-12340-both_sexes-irnt	QRS duration	ENSG00000203760.8_2	CENPW	ENSG00000203760.8_2	Primary	Gene	VAR_6_126851160_C_T	0.273491	1.16237e-08	0.188841	9.31986e-09	0.150752	0.660406
continuous-12340-both_sexes-irnt	QRS duration	ENSG00000112081.17_4	SRSF3	ENST00000373715.11_2	Primary	Isoform	VAR_6_36647289_G_A	0.599963	3.50138e-28	0.00790517	4.39296e-26	0.991811	0.000283726
continuous-12340-both_sexes-irnt	QRS duration	ENSG00000108433.17_6	GOSR2	ENST00000640051.2_3	Primary	Isoform	VAR_17_45013271_T_C	0.652783	7.56745e-05	0.634031	4.02096e-05	0.336863	0.0289902
continuous-PP-both_sexes-combined_medadj_irnt	Pulse pressure	ENSG00000108883.13_5	EFTUD2	ENSG00000108883.13_5	Primary	Gene	VAR_17_43195981_T_C	0.984987	2.01671e-21	0.000926043	2.1757e-18	0.999046	2.83703e-05
continuous-PP-both_sexes-combined_medadj_irnt	Pulse pressure	ENSG00000159217.10_5	IGF2BP1	ENSG00000159217.10_5	Primary	Gene	VAR_17_46674670_T_C	0.228726	3.87995e-06	0.750134	5.29731e-07	0.102269	0.147593
continuous-PP-both_sexes-combined_medadj_irnt	Pulse pressure	ENSG00000124508.17_8	BTN2A2	ENSG00000124508.17_8	Primary	Gene	VAR_6_26402614_G_C	0.128453	7.69178e-38	2.08645e-22	3.68654e-16	1	9.27261e-19
continuous-PP-both_sexes-combined_medadj_irnt	Pulse pressure	ENSG00000006607.14_7	FARP2	ENST00000264042.8_2	Primary	Isoform	VAR_2_242445336_A_G	0.996875	0.000275224	0.382865	0.000169014	0.234735	0.381956
continuous-PP-both_sexes-combined_medadj_irnt	Pulse pressure	ENSG00000019485.13_6	PRDM11	ENSG00000019485.13_6	Conditional 1	Gene	VAR_11_45255926_C_T	0.976881	2.987e-13	0.612489	1.78898e-13	0.366812	0.020699
continuous-PP-both_sexes-combined_medadj_irnt	Pulse pressure	ENSG00000105971.15_4	CAV2	ENST00000393480.3_1	Primary	Isoform	VAR_7_116140616_A_G	0.325907	5.00632e-27	2.09508e-23	0.000104349	0.436125	0.563771
continuous-PP-both_sexes-combined_medadj_irnt	Pulse pressure	ENSG00000152219.5_4	ARL14EP	ENST00000532047.1_1	Primary	Isoform	VAR_11_30426510_C_T	0.181555	2.01093e-15	0.00141434	1.41943e-12	0.998321	0.000264412
continuous-PP-both_sexes-combined_medadj_irnt	Pulse pressure	ENSG00000099889.14_6	ARVCF	ENSG00000099889.14_6	Primary	Gene	VAR_22_19984211_C_T	0.715594	4.72717e-27	7.88976e-07	8.58731e-23	0.0133458	0.986653
continuous-PP-both_sexes-combined_medadj_irnt	Pulse pressure	ENSG00000035403.18_4	VCL	ENST00000211998.10_3	Primary	Isoform	VAR_10_75836119_G_A	0.234263	1.81663e-27	1.66766e-05	1.08931e-22	0.999983	5.23895e-07
continuous-PP-both_sexes-combined_medadj_irnt	Pulse pressure	ENSG00000099999.15_9	RNF215	ENSG00000099999.15_9	Conditional 1	Gene	VAR_22_30710598_A_T	0.381073	0.000193315	0.0986089	0.000264345	0.134074	0.766859
continuous-PP-both_sexes-combined_medadj_irnt	Pulse pressure	ENSG00000019485.13_6	PRDM11	ENSG00000019485.13_6	Primary	Gene	VAR_11_45255926_C_T	0.968849	2.08482e-14	0.0427495	4.66145e-13	0.955835	0.00141544
continuous-PP-both_sexes-combined_medadj_irnt	Pulse pressure	ENSG00000113389.16_6	NPR3	ENSG00000113389.16_6	Primary	Gene	VAR_5_32830521_T_C	0.512209	2.12909e-53	0.642895	9.63928e-54	0.290999	0.0661066
continuous-PP-both_sexes-combined_medadj_irnt	Pulse pressure	ENSG00000006607.14_7	FARP2	ENSG00000006607.14_7	Primary	Gene	VAR_2_242445336_A_G	0.109585	1.80507e-08	2.51103e-05	0.000718315	0.99925	6.69659e-06
continuous-PP-both_sexes-combined_medadj_irnt	Pulse pressure	ENSG00000070081.17_8	NUCB2	ENSG00000070081.17_8	Primary	Gene	VAR_11_17372443_C_A	0.279892	4.33463e-24	1.88232e-05	2.30277e-19	0.999981	5.78625e-07
continuous-PP-both_sexes-combined_medadj_irnt	Pulse pressure	ENSG00000099904.15_4	ZDHHC8	ENST00000334554.11_2	Primary	Isoform	VAR_22_19960184_C_G	0.1693	8.25931e-22	0.13785	5.13866e-21	0.857652	0.00449833
continuous-PP-both_sexes-combined_medadj_irnt	Pulse pressure	ENSG00000119138.4_4	KLF9	ENSG00000119138.4_4	Primary	Gene	VAR_9_73031065_T_A	0.243452	5.65461e-06	0.0067126	0.000732247	0.869128	0.123422
continuous-PP-both_sexes-combined_medadj_irnt	Pulse pressure	ENSG00000069667.16_8	RORA	ENST00000335670.11_3	Primary	Isoform	VAR_15_61468621_G_A	0.398851	6.66405e-17	7.3971e-15	0.00889746	0.987615	0.00348711
continuous-PP-both_sexes-combined_medadj_irnt	Pulse pressure	ENSG00000070961.15_5	ATP2B1	ENSG00000070961.15_5	Primary	Gene	VAR_12_90026462_G_A	0.267965	2.68674e-45	0.130695	2.11062e-45	0.101902	0.767403
continuous-PP-both_sexes-combined_medadj_irnt	Pulse pressure	ENSG00000099904.15_4	ZDHHC8	ENST00000469212.5_1	Primary	Isoform	VAR_22_19960184_C_G	0.132142	1.31698e-21	0.219807	4.50109e-21	0.751214	0.0289783
continuous-PP-both_sexes-combined_medadj_irnt	Pulse pressure	ENSG00000035115.22_8	SH3YL1	ENST00000479739.6_2	Primary	Isoform	VAR_2_242793_G_C	0.999999	1.69081e-31	1.99174e-26	8.41905e-06	0.991743	0.00824842
continuous-PP-both_sexes-combined_medadj_irnt	Pulse pressure	ENSG00000120594.17_4	PLXDC2	ENST00000377242.7_1	Primary	Isoform	VAR_10_21052512_A_C	0.230558	8.53431e-10	0.433639	1.08989e-09	0.553772	0.0125897
continuous-PP-both_sexes-combined_medadj_irnt	Pulse pressure	ENSG00000108312.15_6	UBTF	ENSG00000108312.15_6	Conditional 1	Gene	VAR_17_42665402_A_G	0.436089	9.49e-15	0.740525	2.45577e-15	0.191561	0.067914
continuous-PP-both_sexes-combined_medadj_irnt	Pulse pressure	ENSG00000014123.10_4	UFL1	ENSG00000014123.10_4	Primary	Gene	VAR_6_96857431_A_G	0.0180303	4.97958e-11	0.186617	2.14581e-10	0.804166	0.00921691
continuous-PP-both_sexes-combined_medadj_irnt	Pulse pressure	ENSG00000084674.15_6	APOB	ENSG00000084674.15_6	Primary	Gene	VAR_2_20878820_T_C	0.999969	2.68724e-21	0.0163741	1.6127e-19	0.982664	0.000962217
continuous-PP-both_sexes-combined_medadj_irnt	Pulse pressure	ENSG00000071082.11_5	RPL31	ENSG00000071082.11_5	Conditional 1	Gene	VAR_2_101640637_T_C	0.214182	8.2801e-05	0.782245	1.94537e-05	0.183751	0.0339009
continuous-PP-both_sexes-combined_medadj_irnt	Pulse pressure	ENSG00000100376.12_4	FAM118A	ENSG00000100376.12_4	Conditional 1	Gene	VAR_22_45724727_G_A	0.308319	5.00377e-35	9.09396e-30	1.61818e-07	0.0284375	0.971562
continuous-PP-both_sexes-combined_medadj_irnt	Pulse pressure	ENSG00000070366.14_8	SMG6	ENST00000570756.5_2	Primary	Isoform	VAR_17_1958609_T_C	0.303291	2.28899e-10	0.518029	1.88085e-10	0.425605	0.0563661
continuous-PP-both_sexes-combined_medadj_irnt	Pulse pressure	ENSG00000110274.16_7	CEP164	ENSG00000110274.16_7	Primary	Gene	VAR_11_117267884_A_G	0.999999	3.04881e-26	0.480957	3.01595e-26	0.475731	0.0433127
continuous-PP-both_sexes-combined_medadj_irnt	Pulse pressure	ENSG00000130177.16_5	CDC16	ENSG00000130177.16_5	Primary	Gene	VAR_13_114998076_C_T	0.186324	3.30104e-33	9.459e-29	1.08462e-06	0.0301095	0.969889
continuous-PP-both_sexes-combined_medadj_irnt	Pulse pressure	ENSG00000005243.10_6	COPZ2	ENSG00000005243.10_6	Conditional 1	Gene	VAR_17_46173840_G_A	0.0344263	4.3687e-11	0.430474	5.60627e-11	0.552403	0.0171233
continuous-PP-both_sexes-combined_medadj_irnt	Pulse pressure	ENSG00000105793.16_4	GTPBP10	ENST00000257659.12_1	Primary	Isoform	VAR_7_89997020_T_C	0.197798	8.76357e-13	0.000832075	9.2144e-10	0.874756	0.124412
continuous-PP-both_sexes-combined_medadj_irnt	Pulse pressure	ENSG00000115042.10_6	FAHD2A	ENSG00000115042.10_6	Primary	Gene	VAR_2_96496891_A_C	0.666757	4.35282e-09	0.0651737	6.12894e-08	0.917654	0.0171722
continuous-PP-both_sexes-combined_medadj_irnt	Pulse pressure	ENSG00000090316.16_5	MAEA	ENSG00000090316.16_5	Primary	Gene	VAR_4_1324515_C_T	0.976258	3.45054e-22	1.92657e-18	0.000179069	0.99981	1.09983e-05
continuous-PP-both_sexes-combined_medadj_irnt	Pulse pressure	ENSG00000035115.22_8	SH3YL1	ENST00000403712.6_2	Primary	Isoform	VAR_2_281178_C_G	0.125739	4.51623e-39	5.32005e-34	8.52263e-07	0.0994947	0.900504
continuous-PP-both_sexes-combined_medadj_irnt	Pulse pressure	ENSG00000119414.11_4	PPP6C	ENSG00000119414.11_4	Primary	Gene	VAR_9_127856566_A_G	0.130363	2.54977e-26	0.118418	1.88349e-25	0.874736	0.00684574
continuous-PP-both_sexes-combined_medadj_irnt	Pulse pressure	ENSG00000099904.15_4	ZDHHC8	ENST00000405930.3_2	Primary	Isoform	VAR_22_19960184_C_G	0.1651	7.93437e-23	0.0132427	5.90952e-21	0.986314	0.000443128
continuous-PP-both_sexes-combined_medadj_irnt	Pulse pressure	ENSG00000055483.19_9	USP36	ENST00000542802.7_2	Primary	Isoform	VAR_17_76762039_G_A	0.805218	9.47148e-35	3.17417e-32	0.000290155	0.096336	0.903374
continuous-PP-both_sexes-combined_medadj_irnt	Pulse pressure	ENSG00000115935.17_6	WIPF1	ENSG00000115935.17_6	Primary	Gene	VAR_2_175529967_C_G	0.99999	2.2312e-14	0.000612757	1.81886e-13	0.00399976	0.995387
continuous-PP-both_sexes-combined_medadj_irnt	Pulse pressure	ENSG00000070081.17_8	NUCB2	ENSG00000070081.17_8	Conditional 1	Gene	VAR_11_17372443_C_A	0.284596	1.2063e-19	0.523837	1.0608e-19	0.460638	0.0155248
continuous-PP-both_sexes-combined_medadj_irnt	Pulse pressure	ENSG00000069667.16_8	RORA	ENSG00000069667.16_8	Primary	Gene	VAR_15_61468065_C_T	0.815729	8.0472e-21	8.9324e-19	0.00892839	0.991051	2.03469e-05
continuous-PP-both_sexes-combined_medadj_irnt	Pulse pressure	ENSG00000035115.22_8	SH3YL1	ENST00000356150.10_3	Primary	Isoform	VAR_2_268293_A_G	0.271416	5.24663e-48	6.18044e-43	8.46922e-07	0.0988649	0.901134
continuous-PP-both_sexes-combined_medadj_irnt	Pulse pressure	ENSG00000115042.10_6	FAHD2A	ENST00000233379.9_2	Conditional 4	Isoform	VAR_2_96056112_T_C	0.351396	2.46652e-11	0.000369306	6.67545e-08	0.999499	0.000131541
continuous-PP-both_sexes-combined_medadj_irnt	Pulse pressure	ENSG00000022567.9_5	SLC45A4	ENST00000519067.5_2	Primary	Isoform	VAR_8_142221414_G_A	0.224976	5.12425e-08	0.000355247	3.2265e-05	0.222906	0.776707
continuous-PP-both_sexes-combined_medadj_irnt	Pulse pressure	ENSG00000163945.18_7	UVSSA	ENSG00000163945.18_7	Conditional 4	Gene	VAR_4_1320092_A_G	0.21038	3.41521e-05	0.190683	0.000141307	0.788948	0.0201927
continuous-PP-both_sexes-combined_medadj_irnt	Pulse pressure	ENSG00000125755.19_6	SYMPK	ENST00000245934.12_3	Primary	Isoform	VAR_19_46324880_C_T	0.155939	2.24742e-07	0.180228	1.00328e-06	0.80455	0.0152216
continuous-PP-both_sexes-combined_medadj_irnt	Pulse pressure	ENSG00000035115.22_8	SH3YL1	ENST00000468321.5_2	Primary	Isoform	VAR_2_274672_C_G	0.220618	1.47904e-15	1.74229e-10	7.56679e-06	0.891247	0.108745
continuous-PP-both_sexes-combined_medadj_irnt	Pulse pressure	ENSG00000100106.22_9	TRIOBP	ENSG00000100106.22_9	Conditional 1	Gene	VAR_22_38138379_G_C	0.988257	1.73466e-06	0.000393098	5.00505e-05	0.0103529	0.989202
continuous-PP-both_sexes-combined_medadj_irnt	Pulse pressure	ENSG00000113389.16_6	NPR3	ENST00000507141.1_1	Primary	Isoform	VAR_5_32830521_T_C	0.482827	3.14114e-60	9.48488e-08	3.31173e-53	1	5.77893e-09
continuous-PP-both_sexes-combined_medadj_irnt	Pulse pressure	ENSG00000111269.3_4	CREBL2	ENSG00000111269.3_4	Primary	Gene	VAR_12_12757614_C_G	0.652712	3.77774e-31	2.19481e-19	1.72117e-12	0.999976	2.3583e-05
continuous-PP-both_sexes-combined_medadj_irnt	Pulse pressure	ENSG00000128829.12_4	EIF2AK4	ENSG00000128829.12_4	Conditional 1	Gene	VAR_15_40342053_C_A	0.233972	1.16977e-07	0.000245576	7.81284e-05	0.163183	0.836493
continuous-PP-both_sexes-combined_medadj_irnt	Pulse pressure	ENSG00000113396.13_5	SLC27A6	ENSG00000113396.13_5	Primary	Gene	VAR_5_127868199_G_A	0.286805	3.83093e-06	0.282156	9.56975e-06	0.704821	0.0130099
continuous-PP-both_sexes-combined_medadj_irnt	Pulse pressure	ENSG00000124508.17_8	BTN2A2	ENST00000495632.1_2	Primary	Isoform	VAR_6_26097384_T_C	0.345687	6.06856e-17	0.164614	3.05546e-16	0.828808	0.00657786
continuous-PP-both_sexes-combined_medadj_irnt	Pulse pressure	ENSG00000121068.14_4	TBX2	ENST00000240328.4_2	Primary	Isoform	VAR_17_59479580_C_G	0.348738	3.21815e-14	3.09737e-06	3.75537e-10	0.0351793	0.964818
continuous-PP-both_sexes-combined_medadj_irnt	Pulse pressure	ENSG00000067066.17_6	SP100	ENSG00000067066.17_6	Primary	Gene	VAR_2_231319180_A_G	0.324785	1.2389e-05	0.000427204	0.0279282	0.963025	0.00860749
continuous-PP-both_sexes-combined_medadj_irnt	Pulse pressure	ENSG00000001631.15_9	KRIT1	ENSG00000001631.15_9	Primary	Gene	VAR_7_92243719_C_T	0.66656	3.45459e-50	0.617454	1.90673e-50	0.340756	0.0417897
continuous-PP-both_sexes-combined_medadj_irnt	Pulse pressure	ENSG00000001630.17_9	CYP51A1	ENSG00000001630.17_9	Primary	Gene	VAR_7_92248076_C_T	0.536688	7.97595e-52	0.0140476	5.59054e-50	0.984629	0.00132367
continuous-PP-both_sexes-combined_medadj_irnt	Pulse pressure	ENSG00000069667.16_8	RORA	ENST00000558904.2_4	Conditional 1	Isoform	VAR_15_61467308_G_A	0.343993	2.96003e-14	3.28564e-12	0.00865271	0.96042	0.0309269
continuous-PP-both_sexes-combined_medadj_irnt	Pulse pressure	ENSG00000001631.15_9	KRIT1	ENST00000394503.6_4	Primary	Isoform	VAR_7_92243719_C_T	0.542294	3.03609e-51	0.0542653	5.28093e-50	0.943881	0.00185412
continuous-PP-both_sexes-combined_medadj_irnt	Pulse pressure	ENSG00000068878.15_5	PSME4	ENST00000404125.6_3	Primary	Isoform	VAR_2_54125258_T_C	0.299654	7.87282e-09	7.14955e-06	0.0010997	0.998674	0.000218781
continuous-PP-both_sexes-combined_medadj_irnt	Pulse pressure	ENSG00000166024.13_3	R3HCC1L	ENSG00000166024.13_3	Primary	Gene	VAR_10_100096980_T_A	0.500008	9.2693e-14	3.1492e-09	2.9433e-05	0.99997	7.57962e-08
continuous-PP-both_sexes-combined_medadj_irnt	Pulse pressure	ENSG00000049540.17_9	ELN	ENSG00000049540.17_9	Primary	Gene	VAR_7_73308350_G_A	0.471886	2.21056e-05	0.643629	1.14122e-05	0.332256	0.0240821
continuous-PP-both_sexes-combined_medadj_irnt	Pulse pressure	ENSG00000100359.21_5	SGSM3	ENSG00000100359.21_5	Conditional 1	Gene	VAR_22_40797447_T_A	0.0991949	9.87986e-13	0.917715	5.28717e-14	0.0490779	0.033207
continuous-PP-both_sexes-combined_medadj_irnt	Pulse pressure	ENSG00000115042.10_6	FAHD2A	ENSG00000115042.10_6	Conditional 1	Gene	VAR_2_96393944_A_G	0.862448	2.9706e-09	0.044478	3.30058e-09	0.0485118	0.90701
continuous-PP-both_sexes-combined_medadj_irnt	Pulse pressure	ENSG00000165219.22_7	GAPVD1	ENSG00000165219.22_7	Conditional 1	Gene	VAR_9_127856566_A_G	0.128599	1.18122e-25	0.548591	9.23996e-26	0.429106	0.0223026
continuous-PP-both_sexes-combined_medadj_irnt	Pulse pressure	ENSG00000108590.11_5	MED31	ENST00000574128.1_2	Conditional 1	Isoform	VAR_17_6473828_T_C	0.399224	1.14752e-17	0.347385	2.1099e-17	0.638709	0.0139069
continuous-PP-both_sexes-combined_medadj_irnt	Pulse pressure	ENSG00000068615.19_8	REEP1	ENST00000643817.1_4	Primary	Isoform	VAR_2_86438600_T_C	0.206514	0.000190688	0.0206682	0.00366386	0.396537	0.57894
continuous-PP-both_sexes-combined_medadj_irnt	Pulse pressure	ENSG00000111077.18_3	TNS2	ENSG00000111077.18_3	Primary	Gene	VAR_12_53440779_C_T	0.995592	6.91193e-12	2.65096e-06	8.83036e-09	0.00238914	0.997608
continuous-PP-both_sexes-combined_medadj_irnt	Pulse pressure	ENSG00000005243.10_6	COPZ2	ENST00000583414.5_2	Primary	Isoform	VAR_17_46173840_G_A	0.0329147	4.72464e-11	0.465547	3.91365e-11	0.385487	0.148966
continuous-PP-both_sexes-combined_medadj_irnt	Pulse pressure	ENSG00000125510.18_7	OPRL1	ENSG00000125510.18_7	Primary	Gene	VAR_20_62712053_T_C	0.876885	9.87434e-20	3.89452e-14	1.2204e-06	0.480818	0.51918
continuous-PP-both_sexes-combined_medadj_irnt	Pulse pressure	ENSG00000068650.18_5	ATP11A	ENSG00000068650.18_5	Primary	Gene	VAR_13_113636156_C_T	0.999581	8.1611e-12	0.232653	2.63516e-11	0.751204	0.0161426
continuous-PP-both_sexes-combined_medadj_irnt	Pulse pressure	ENSG00000078814.17_6	MYH7B	ENSG00000078814.17_6	Primary	Gene	VAR_20_33671141_A_C	0.165151	4.71064e-06	0.11945	2.95472e-05	0.749111	0.131405
continuous-PP-both_sexes-combined_medadj_irnt	Pulse pressure	ENSG00000120647.10_10	CCDC77	ENSG00000120647.10_10	Primary	Gene	VAR_12_497910_T_G	0.102646	4.27767e-09	7.42337e-06	0.000258359	0.447798	0.551936
continuous-PP-both_sexes-combined_medadj_irnt	Pulse pressure	ENSG00000121716.20_7	PILRB	ENST00000452089.5_5	Primary	Isoform	VAR_7_99956893_A_T	0.198027	1.58734e-54	1.50847e-42	1.05228e-12	1	3.55604e-13
continuous-PP-both_sexes-combined_medadj_irnt	Pulse pressure	ENSG00000119408.16_6	NEK6	ENST00000320246.9_1	Primary	Isoform	VAR_9_127182293_C_G	0.56601	5.99329e-06	0.00326699	4.96536e-05	0.026096	0.970581
continuous-PP-both_sexes-combined_medadj_irnt	Pulse pressure	ENSG00000119408.16_6	NEK6	ENSG00000119408.16_6	Primary	Gene	VAR_9_127182293_C_G	0.197401	0.000848489	0.462517	0.000864546	0.471206	0.0645634
continuous-PP-both_sexes-combined_medadj_irnt	Pulse pressure	ENSG00000152219.5_4	ARL14EP	ENSG00000152219.5_4	Conditional 1	Gene	VAR_11_30426510_C_T	0.213648	1.07955e-12	0.759277	2.97309e-13	0.209073	0.0316503
continuous-PP-both_sexes-combined_medadj_irnt	Pulse pressure	ENSG00000121716.20_7	PILRB	ENST00000422808.5_1	Primary	Isoform	VAR_7_99930447_C_T	0.134802	6.94958e-34	6.60428e-22	1.05228e-12	1	3.52267e-13
continuous-PP-both_sexes-combined_medadj_irnt	Pulse pressure	ENSG00000137411.18_5	VARS2	ENST00000321897.9_4	Conditional 1	Isoform	VAR_6_31236039_A_G	0.99715	2.99638e-18	5.76797e-05	5.19454e-14	0.999939	3.26993e-06
continuous-PP-both_sexes-combined_medadj_irnt	Pulse pressure	ENSG00000137449.16_4	CPEB2	ENSG00000137449.16_4	Primary	Gene	VAR_4_14990729_A_G	0.153383	0.000206478	0.570691	0.000121991	0.337082	0.0918985
continuous-PP-both_sexes-combined_medadj_irnt	Pulse pressure	ENSG00000066379.15_4	ZNRD1	ENST00000332435.10_2	Primary	Isoform	VAR_6_29537224_A_G	0.121933	7.29625e-06	0.0735969	9.14032e-05	0.921974	0.00433011
continuous-PP-both_sexes-combined_medadj_irnt	Pulse pressure	ENSG00000109920.13_6	FNBP4	ENSG00000109920.13_6	Primary	Gene	VAR_11_47676170_A_G	0.995434	3.29941e-20	0.649293	1.68645e-20	0.331858	0.0188496
continuous-PP-both_sexes-combined_medadj_irnt	Pulse pressure	ENSG00000111801.16_6	BTN3A3	ENSG00000111801.16_6	Primary	Gene	VAR_6_26097384_T_C	0.22263	2.26401e-17	0.0614126	3.45037e-16	0.935933	0.0026543
continuous-PP-both_sexes-combined_medadj_irnt	Pulse pressure	ENSG00000124508.17_8	BTN2A2	ENST00000467485.5_1	Conditional 1	Isoform	VAR_6_26097384_T_C	0.182394	1.67795e-16	0.455157	1.73478e-16	0.470496	0.074347
continuous-PP-both_sexes-combined_medadj_irnt	Pulse pressure	ENSG00000163785.12_6	RYK	ENSG00000163785.12_6	Primary	Gene	VAR_3_133985901_G_A	0.309564	0.000686138	0.179561	0.00301191	0.788185	0.0285553
continuous-PP-both_sexes-combined_medadj_irnt	Pulse pressure	ENSG00000070759.17_5	TESK2	ENSG00000070759.17_5	Primary	Gene	VAR_1_45890155_T_C	0.191994	1.17247e-05	0.171093	1.21895e-05	0.177224	0.651659
continuous-PP-both_sexes-combined_medadj_irnt	Pulse pressure	ENSG00000035403.18_4	VCL	ENST00000372755.7_1	Primary	Isoform	VAR_10_75836119_G_A	0.241813	4.37381e-29	4.01514e-07	1.08933e-22	1	1.3195e-08
continuous-PP-both_sexes-combined_medadj_irnt	Pulse pressure	ENSG00000113810.16_6	SMC4	ENSG00000113810.16_6	Primary	Gene	VAR_3_160172274_C_A	0.0731275	1.26929e-06	0.152125	6.90373e-06	0.827394	0.0204721
continuous-PP-both_sexes-combined_medadj_irnt	Pulse pressure	ENSG00000035403.18_4	VCL	ENSG00000035403.18_4	Conditional 1	Gene	VAR_10_75836119_G_A	0.226277	3.52199e-24	0.0323317	1.05302e-22	0.966667	0.00100083
continuous-PP-both_sexes-combined_medadj_irnt	Pulse pressure	ENSG00000108219.15_4	TSPAN14	ENST00000469149.1_1	Primary	Isoform	VAR_10_82270032_G_A	0.75493	1.44555e-27	3.94393e-24	0.000366093	0.99882	0.000813563
continuous-PP-both_sexes-combined_medadj_irnt	Pulse pressure	ENSG00000130402.12_6	ACTN4	ENSG00000130402.12_6	Primary	Gene	VAR_19_39138608_T_C	0.088662	1.79833e-05	0.300584	7.53066e-06	0.125298	0.574093
continuous-PP-both_sexes-combined_medadj_irnt	Pulse pressure	ENSG00000100359.21_5	SGSM3	ENST00000248929.14_2	Primary	Isoform	VAR_22_40797447_T_A	0.557061	1.28065e-18	1.18956e-06	6.42643e-14	0.0587522	0.941247
continuous-PP-both_sexes-combined_medadj_irnt	Pulse pressure	ENSG00000177685.17_10	CRACR2B	ENST00000527089.5_5	Primary	Isoform	VAR_11_970847_C_T	0.327311	1.07755e-08	0.0781671	1.26598e-07	0.91836	0.00347251
continuous-PP-both_sexes-combined_medadj_irnt	Pulse pressure	ENSG00000002919.14_3	SNX11	ENSG00000002919.14_3	Conditional 1	Gene	VAR_17_46193967_C_T	0.130008	3.56218e-11	0.35101	6.35397e-11	0.626084	0.0229065
continuous-PP-both_sexes-combined_medadj_irnt	Pulse pressure	ENSG00000035115.22_8	SH3YL1	ENST00000488044.5_2	Primary	Isoform	VAR_2_242793_G_C	0.996301	5.91121e-14	6.96331e-09	8.4188e-06	0.991713	0.00827875
continuous-PP-both_sexes-combined_medadj_irnt	Pulse pressure	ENSG00000030066.13_6	NUP160	ENSG00000030066.13_6	Primary	Gene	VAR_11_47676170_A_G	0.992928	5.47316e-21	0.107707	6.96404e-21	0.13629	0.756004
continuous-PP-both_sexes-combined_medadj_irnt	Pulse pressure	ENSG00000114166.8_4	KAT2B	ENSG00000114166.8_4	Primary	Gene	VAR_3_20149101_A_G	0.640429	0.00176234	0.218163	0.00557726	0.690335	0.0841623
continuous-PP-both_sexes-combined_medadj_irnt	Pulse pressure	ENSG00000069667.16_8	RORA	ENST00000335670.11_3	Conditional 1	Isoform	VAR_15_61466893_G_A	0.320579	2.13347e-06	0.000236815	0.00832981	0.924543	0.0668887
continuous-PP-both_sexes-combined_medadj_irnt	Pulse pressure	ENSG00000001631.15_9	KRIT1	ENST00000394507.5_4	Primary	Isoform	VAR_7_92243719_C_T	0.556039	2.41917e-50	0.432389	3.08797e-50	0.55191	0.015701
continuous-PP-both_sexes-combined_medadj_irnt	Pulse pressure	ENSG00000165006.14_5	UBAP1	ENSG00000165006.14_5	Primary	Gene	VAR_9_34360487_G_A	0.0995646	8.69182e-08	1.04234e-05	0.00826958	0.991706	1.4159e-05
continuous-PP-both_sexes-combined_medadj_irnt	Pulse pressure	ENSG00000213676.13_8	ATF6B	ENSG00000213676.13_8	Primary	Gene	VAR_6_32127477_C_A	0.760569	1.45755e-39	7.64571e-11	1.90636e-29	1	1.50576e-08
continuous-PP-both_sexes-combined_medadj_irnt	Pulse pressure	ENSG00000128652.11_4	HOXD3	ENSG00000128652.11_4	Primary	Gene	VAR_2_177027292_G_A	0.171477	2.81408e-13	0.0601656	4.38296e-12	0.937081	0.00275367
continuous-PP-both_sexes-combined_medadj_irnt	Pulse pressure	ENSG00000105793.16_4	GTPBP10	ENST00000257659.12_1	Conditional 1	Isoform	VAR_7_89830817_G_A	0.154046	3.20497e-11	0.0304303	5.98794e-11	0.0559401	0.91363
continuous-PP-both_sexes-combined_medadj_irnt	Pulse pressure	ENSG00000166317.12_5	SYNPO2L	ENST00000372873.8_2	Primary	Isoform	VAR_10_75836119_G_A	0.2114	4.78752e-23	0.439473	5.47253e-23	0.502295	0.0582324
continuous-PP-both_sexes-combined_medadj_irnt	Pulse pressure	ENSG00000090316.16_5	MAEA	ENST00000303400.9_3	Primary	Isoform	VAR_4_1320968_A_G	0.185316	9.0583e-08	0.000505758	0.000158467	0.884666	0.11467
continuous-PP-both_sexes-combined_medadj_irnt	Pulse pressure	ENSG00000124508.17_8	BTN2A2	ENSG00000124508.17_8	Conditional 2	Gene	VAR_6_26097384_T_C	0.219617	1.03607e-16	0.281042	2.62e-16	0.710685	0.00827297
continuous-PP-both_sexes-combined_medadj_irnt	Pulse pressure	ENSG00000069849.11_6	ATP1B3	ENSG00000069849.11_6	Primary	Gene	VAR_3_141605709_T_G	0.21396	4.00621e-06	0.00243211	0.00159476	0.968128	0.0278414
continuous-PP-both_sexes-combined_medadj_irnt	Pulse pressure	ENSG00000116667.14_6	C1orf21	ENST00000235307.7_2	Primary	Isoform	VAR_1_184480285_A_G	0.0580558	0.00200533	0.254039	0.00576509	0.730326	0.00786411
continuous-PP-both_sexes-combined_medadj_irnt	Pulse pressure	ENSG00000005243.10_6	COPZ2	ENSG00000005243.10_6	Primary	Gene	VAR_17_46125191_C_T	0.0401697	2.90927e-12	0.0286668	9.84512e-11	0.970098	0.00123554
continuous-PP-both_sexes-combined_medadj_irnt	Pulse pressure	ENSG00000105928.16_9	GSDME	ENSG00000105928.16_9	Primary	Gene	VAR_7_24738164_C_G	0.265436	8.74945e-05	0.116418	0.000659724	0.877806	0.0050293
continuous-PP-both_sexes-combined_medadj_irnt	Pulse pressure	ENSG00000070081.17_8	NUCB2	ENST00000531242.1_1	Primary	Isoform	VAR_11_17372443_C_A	0.285932	4.38622e-20	0.190472	1.85127e-19	0.803909	0.0056186
continuous-PP-both_sexes-combined_medadj_irnt	Pulse pressure	ENSG00000137411.18_5	VARS2	ENST00000477052.1_2	Primary	Isoform	VAR_6_30815945_C_T	0.0665453	2.89086e-51	5.56485e-38	5.19486e-14	1	2.99712e-15
continuous-PP-both_sexes-combined_medadj_irnt	Pulse pressure	ENSG00000125755.19_6	SYMPK	ENSG00000125755.19_6	Primary	Gene	VAR_19_46324880_C_T	0.0949974	1.5116e-07	0.12122	1.08555e-06	0.870532	0.00824685
continuous-PP-both_sexes-combined_medadj_irnt	Pulse pressure	ENSG00000099889.14_6	ARVCF	ENST00000473551.5_2	Primary	Isoform	VAR_22_19960184_C_G	0.1693	3.29711e-21	0.550297	2.58692e-21	0.431746	0.0179573
continuous-PP-both_sexes-combined_medadj_irnt	Pulse pressure	ENSG00000137411.18_5	VARS2	ENSG00000137411.18_5	Conditional 2	Gene	VAR_6_31236039_A_G	0.999982	1.32165e-14	0.254416	3.77035e-14	0.725764	0.0198204
continuous-PP-both_sexes-combined_medadj_irnt	Pulse pressure	ENSG00000152217.19_8	SETBP1	ENSG00000152217.19_8	Conditional 1	Gene	VAR_18_43097750_C_A	0.887384	3.13822e-33	0.475075	3.36373e-33	0.509198	0.0157268
continuous-PP-both_sexes-combined_medadj_irnt	Pulse pressure	ENSG00000078814.17_6	MYH7B	ENSG00000078814.17_6	Conditional 1	Gene	VAR_20_33671141_A_C	0.109151	1.40935e-05	0.357375	2.48285e-05	0.629576	0.0130102
continuous-PP-both_sexes-combined_medadj_irnt	Pulse pressure	ENSG00000084090.13_7	STARD7	ENSG00000084090.13_7	Primary	Gene	VAR_2_96917588_T_G	0.705927	1.95714e-11	0.94201	6.11688e-13	0.0294131	0.0285772
continuous-PP-both_sexes-combined_medadj_irnt	Pulse pressure	ENSG00000118961.15_6	LDAH	ENST00000237822.8_3	Primary	Isoform	VAR_2_20878820_T_C	0.99984	2.99498e-21	0.0182492	1.61033e-19	0.981215	0.000535546
continuous-PP-both_sexes-combined_medadj_irnt	Pulse pressure	ENSG00000075651.16_6	PLD1	ENSG00000075651.16_6	Primary	Gene	VAR_3_171433981_G_A	0.0591726	3.86776e-07	0.00240247	8.67803e-05	0.538578	0.458932
continuous-PP-both_sexes-combined_medadj_irnt	Pulse pressure	ENSG00000163902.12_6	RPN1	ENSG00000163902.12_6	Primary	Gene	VAR_3_128329224_G_A	0.260084	5.38921e-15	5.41334e-09	9.95541e-07	0.999999	2.31456e-08
continuous-PP-both_sexes-combined_medadj_irnt	Pulse pressure	ENSG00000130511.16_5	SSBP4	ENST00000270061.12_2	Conditional 1	Isoform	VAR_19_18545341_A_C	0.297623	3.9698e-12	4.66995e-06	6.58164e-08	0.0765008	0.923495
continuous-PP-both_sexes-combined_medadj_irnt	Pulse pressure	ENSG00000138600.10_7	SPPL2A	ENST00000261854.10_4	Primary	Isoform	VAR_15_50939548_A_G	0.0483827	2.94189e-13	4.7392e-05	6.18167e-09	0.995822	0.00413021
continuous-PP-both_sexes-combined_medadj_irnt	Pulse pressure	ENSG00000109184.15_6	DCUN1D4	ENSG00000109184.15_6	Primary	Gene	VAR_4_52795404_A_G	0.0487549	1.20044e-05	0.151721	2.07027e-05	0.26107	0.587176
continuous-PP-both_sexes-combined_medadj_irnt	Pulse pressure	ENSG00000115380.20_6	EFEMP1	ENSG00000115380.20_6	Primary	Gene	VAR_2_56102744_A_G	0.993032	1.22141e-12	0.614369	5.50744e-13	0.276917	0.108714
continuous-PP-both_sexes-combined_medadj_irnt	Pulse pressure	ENSG00000109332.20_8	UBE2D3	ENST00000394803.9_2	Primary	Isoform	VAR_4_103779007_T_C	0.123534	4.05496e-28	8.18071e-27	0.0471186	0.950596	0.00228496
continuous-PP-both_sexes-combined_medadj_irnt	Pulse pressure	ENSG00000100106.22_9	TRIOBP	ENST00000407319.7_3	Primary	Isoform	VAR_22_38175955_G_A	0.0633426	1.33886e-07	3.03405e-05	0.000489504	0.110039	0.889441
continuous-PP-both_sexes-combined_medadj_irnt	Pulse pressure	ENSG00000126790.12_6	L3HYPDH	ENSG00000126790.12_6	Conditional 2	Gene	VAR_14_59844611_C_T	0.405895	0.0172326	0.0356553	0.286993	0.593739	0.0663799
continuous-PP-both_sexes-combined_medadj_irnt	Pulse pressure	ENSG00000022567.9_5	SLC45A4	ENST00000517878.5_2	Primary	Isoform	VAR_8_142232878_G_A	0.16608	2.86578e-06	0.0198675	7.86603e-06	0.053606	0.926516
continuous-PP-both_sexes-combined_medadj_irnt	Pulse pressure	ENSG00000036054.13_5	TBC1D23	ENST00000394144.9_4	Primary	Isoform	VAR_3_99964092_C_T	0.0400476	2.26387e-06	0.0366568	9.74619e-06	0.157005	0.806326
continuous-PP-both_sexes-combined_medadj_irnt	Pulse pressure	ENSG00000108953.17_5	YWHAE	ENSG00000108953.17_5	Primary	Gene	VAR_17_1337960_C_T	0.497489	2.02061e-18	0.096546	1.88484e-17	0.900586	0.00286835
continuous-PP-both_sexes-combined_medadj_irnt	Pulse pressure	ENSG00000115042.10_6	FAHD2A	ENST00000233379.9_2	Conditional 1	Isoform	VAR_2_96496891_A_C	0.864531	6.65753e-09	0.0996816	3.70375e-08	0.554207	0.346111
continuous-PP-both_sexes-combined_medadj_irnt	Pulse pressure	ENSG00000118961.15_6	LDAH	ENSG00000118961.15_6	Primary	Gene	VAR_2_20878820_T_C	0.99024	1.99681e-24	1.21671e-05	1.6411e-19	0.999969	1.93035e-05
continuous-PP-both_sexes-combined_medadj_irnt	Pulse pressure	ENSG00000068615.19_8	REEP1	ENST00000538924.7_4	Primary	Isoform	VAR_2_86456836_G_A	0.1159	0.00609534	0.660658	0.00273471	0.296374	0.0341378
continuous-PP-both_sexes-combined_medadj_irnt	Pulse pressure	ENSG00000041988.15_6	THAP3	ENST00000054650.8_1	Primary	Isoform	VAR_1_6683240_G_A	0.24762	7.51675e-08	0.00155533	1.07161e-05	0.220954	0.77748
continuous-PP-both_sexes-combined_medadj_irnt	Pulse pressure	ENSG00000069431.11_5	ABCC9	ENSG00000069431.11_5	Conditional 1	Gene	VAR_12_21995555_C_A	0.196987	9.57759e-09	0.00939363	1.00972e-06	0.990322	0.000283463
continuous-PP-both_sexes-combined_medadj_irnt	Pulse pressure	ENSG00000041988.15_6	THAP3	ENST00000377627.7_1	Primary	Isoform	VAR_1_6689824_A_G	0.18446	4.61402e-06	0.0954708	8.39498e-06	0.172973	0.731543
continuous-PP-both_sexes-combined_medadj_irnt	Pulse pressure	ENSG00000029639.11_5	TFB1M	ENST00000468889.5_2	Primary	Isoform	VAR_6_155567883_A_G	0.155012	2.19474e-08	1.0522e-05	0.000196403	0.0932529	0.90654
continuous-PP-both_sexes-combined_medadj_irnt	Pulse pressure	ENSG00000103811.17_5	CTSH	ENST00000534038.5_2	Primary	Isoform	VAR_15_79136372_A_G	0.12969	1.97168e-17	0.758529	5.31497e-18	0.204436	0.0370351
continuous-PP-both_sexes-combined_medadj_irnt	Pulse pressure	ENSG00000105793.16_4	GTPBP10	ENST00000426366.5_1	Primary	Isoform	VAR_7_90023396_A_G	0.113817	1.40373e-15	1.3328e-06	9.0518e-10	0.859301	0.140697
continuous-PP-both_sexes-combined_medadj_irnt	Pulse pressure	ENSG00000128585.18_6	MKLN1	ENST00000458153.5_1	Primary	Isoform	VAR_7_130963771_A_G	0.28006	1.65893e-15	0.145863	9.65145e-15	0.848611	0.00552534
continuous-PP-both_sexes-combined_medadj_irnt	Pulse pressure	ENSG00000108468.15_6	CBX1	ENSG00000108468.15_6	Primary	Gene	VAR_17_46125191_C_T	0.0806377	8.65887e-13	0.00853222	9.27795e-11	0.914147	0.0773209
continuous-PP-both_sexes-combined_medadj_irnt	Pulse pressure	ENSG00000136141.15_5	LRCH1	ENSG00000136141.15_5	Conditional 1	Gene	VAR_13_47180671_G_A	0.540206	0.000528173	0.381379	0.000817626	0.590358	0.0269167
continuous-PP-both_sexes-combined_medadj_irnt	Pulse pressure	ENSG00000082781.12_6	ITGB5	ENST00000296181.9_3	Primary	Isoform	VAR_3_124594955_T_C	0.601987	0.000701358	0.193451	0.00279555	0.771044	0.0320081
continuous-PP-both_sexes-combined_medadj_irnt	Pulse pressure	ENSG00000004975.12_6	DVL2	ENSG00000004975.12_6	Primary	Gene	VAR_17_7328821_A_C	0.514518	4.60448e-11	0.279516	1.15486e-10	0.70104	0.0194443
continuous-PP-both_sexes-combined_medadj_irnt	Pulse pressure	ENSG00000115042.10_6	FAHD2A	ENST00000233379.9_2	Conditional 2	Isoform	VAR_2_96393944_A_G	0.629261	2.22707e-09	0.0333453	5.66382e-08	0.84791	0.118744
continuous-PP-both_sexes-combined_medadj_irnt	Pulse pressure	ENSG00000132313.15_6	MRPL35	ENST00000409180.1_5	Conditional 1	Isoform	VAR_2_86456836_G_A	0.334951	7.12716e-05	0.00772481	0.000407427	0.0432106	0.948586
continuous-PP-both_sexes-combined_medadj_irnt	Pulse pressure	ENSG00000128829.12_4	EIF2AK4	ENSG00000128829.12_4	Conditional 2	Gene	VAR_15_40331699_A_G	0.155016	0.000101181	0.212414	0.000369903	0.776548	0.0105662
continuous-PP-both_sexes-combined_medadj_irnt	Pulse pressure	ENSG00000078674.17_5	PCM1	ENST00000327578.9_3	Conditional 1	Isoform	VAR_8_17893093_A_C	0.297937	2.28972e-06	0.0299051	1.88652e-05	0.245667	0.724407
continuous-PP-both_sexes-combined_medadj_irnt	Pulse pressure	ENSG00000119004.16_5	CYP20A1	ENSG00000119004.16_5	Primary	Gene	VAR_2_203856972_T_G	0.107006	6.98093e-14	0.60126	4.18361e-14	0.360291	0.0384496
continuous-PP-both_sexes-combined_medadj_irnt	Pulse pressure	ENSG00000068615.19_8	REEP1	ENST00000165698.9_2	Primary	Isoform	VAR_2_86438600_T_C	0.21369	1.038e-11	1.12506e-09	0.00716928	0.776843	0.215988
continuous-PP-both_sexes-combined_medadj_irnt	Pulse pressure	ENSG00000182472.9_8	CAPN12	ENSG00000182472.9_8	Primary	Gene	VAR_19_39170908_G_A	0.55352	1.69191e-09	2.82794e-05	6.62158e-06	0.109786	0.890179
continuous-PP-both_sexes-combined_medadj_irnt	Pulse pressure	ENSG00000137411.18_5	VARS2	ENST00000321897.9_4	Primary	Isoform	VAR_6_30815945_C_T	0.0420705	5.17203e-64	9.95606e-51	5.19486e-14	1	2.91121e-15
continuous-PP-both_sexes-combined_medadj_irnt	Pulse pressure	ENSG00000121297.8_6	TSHZ3	ENSG00000121297.8_6	Primary	Gene	VAR_19_31874131_A_G	0.0691029	1.26988e-08	0.0001322	2.51105e-05	0.260673	0.739169
continuous-PP-both_sexes-combined_medadj_irnt	Pulse pressure	ENSG00000119383.19_10	PTPA	ENST00000347048.8_1	Primary	Isoform	VAR_9_131838821_T_C	0.642271	1.5327e-05	0.0682063	0.000196948	0.876379	0.0552021
continuous-PP-both_sexes-combined_medadj_irnt	Pulse pressure	ENSG00000139644.13_9	TMBIM6	ENSG00000139644.13_9	Conditional 3	Gene	VAR_12_50153310_A_G	0.0377146	1.93209e-08	0.7174	4.09291e-09	0.151842	0.130758
continuous-PP-both_sexes-combined_medadj_irnt	Pulse pressure	ENSG00000137411.18_5	VARS2	ENSG00000137411.18_5	Primary	Gene	VAR_6_30898442_C_T	0.103804	3.01862e-64	5.81078e-51	5.19486e-14	1	2.83684e-15
continuous-PP-both_sexes-combined_medadj_irnt	Pulse pressure	ENSG00000137411.18_5	VARS2	ENST00000625423.2_3	Primary	Isoform	VAR_6_30861000_C_T	0.028558	4.51948e-40	8.69991e-27	5.19486e-14	1	2.8127e-15
continuous-PP-both_sexes-combined_medadj_irnt	Pulse pressure	ENSG00000177646.19_5	ACAD9	ENSG00000177646.19_5	Primary	Gene	VAR_3_128107139_C_T	0.296603	1.84781e-08	0.0180404	1.00171e-06	0.977973	0.0039856
continuous-PP-both_sexes-combined_medadj_irnt	Pulse pressure	ENSG00000128805.14_6	ARHGAP22	ENSG00000128805.14_6	Primary	Gene	VAR_10_49829983_T_C	0.168288	1.02591e-09	4.721e-08	0.0018028	0.0820448	0.916152
continuous-PP-both_sexes-combined_medadj_irnt	Pulse pressure	ENSG00000159210.10_10	SNF8	ENSG00000159210.10_10	Primary	Gene	VAR_17_46550362_G_A	0.223998	5.06641e-13	5.13219e-07	9.87182e-07	0.999998	6.36995e-08
continuous-PP-both_sexes-combined_medadj_irnt	Pulse pressure	ENSG00000159210.10_10	SNF8	ENSG00000159210.10_10	Conditional 1	Gene	VAR_17_46550362_G_A	0.531846	5.9305e-07	0.600749	3.43439e-07	0.347847	0.0514028
continuous-PP-both_sexes-combined_medadj_irnt	Pulse pressure	ENSG00000130177.16_5	CDC16	ENST00000484907.1_1	Primary	Isoform	VAR_13_115005137_T_C	0.203932	2.52091e-23	7.22355e-19	3.43004e-05	0.982848	0.0171179
continuous-PP-both_sexes-combined_medadj_irnt	Pulse pressure	ENSG00000142173.16_6	COL6A2	ENST00000300527.9_2	Primary	Isoform	VAR_21_47538071_G_A	0.545246	1.35786e-07	5.34172e-05	0.00206862	0.813595	0.184282
continuous-PP-both_sexes-combined_medadj_irnt	Pulse pressure	ENSG00000103275.20_5	UBE2I	ENSG00000103275.20_5	Primary	Gene	VAR_16_1369159_T_C	0.306669	1.15196e-07	0.000652383	9.72698e-06	0.0541413	0.945197
continuous-PP-both_sexes-combined_medadj_irnt	Pulse pressure	ENSG00000113734.17_6	BNIP1	ENSG00000113734.17_6	Conditional 1	Gene	VAR_5_172543817_C_A	0.042471	0.00011672	0.634972	4.54304e-05	0.247029	0.117837
continuous-PP-both_sexes-combined_medadj_irnt	Pulse pressure	ENSG00000055955.17_7	ITIH4	ENSG00000055955.17_7	Conditional 1	Gene	VAR_3_53249359_C_T	0.243082	1.07103e-06	0.0721963	1.35921e-05	0.916208	0.0115807
continuous-PP-both_sexes-combined_medadj_irnt	Pulse pressure	ENSG00000087085.15_9	ACHE	ENSG00000087085.15_9	Primary	Gene	VAR_7_100467700_C_T	0.0926169	4.37929e-37	4.23519e-24	3.33274e-15	0.031262	0.968738
continuous-PP-both_sexes-combined_medadj_irnt	Pulse pressure	ENSG00000068878.15_5	PSME4	ENSG00000068878.15_5	Primary	Gene	VAR_2_54166321_C_T	0.241204	1.27409e-06	0.00115704	0.00100618	0.913661	0.0841746
continuous-PP-both_sexes-combined_medadj_irnt	Pulse pressure	ENSG00000105245.9_5	NUMBL	ENSG00000105245.9_5	Primary	Gene	VAR_19_41048778_G_A	0.205502	3.46312e-12	0.723756	1.2133e-12	0.253544	0.0227002
continuous-PP-both_sexes-combined_medadj_irnt	Pulse pressure	ENSG00000025434.19_6	NR1H3	ENSG00000025434.19_6	Primary	Gene	VAR_11_47676170_A_G	0.991522	1.29676e-20	0.25519	3.60364e-20	0.709127	0.0356829
continuous-PP-both_sexes-combined_medadj_irnt	Pulse pressure	ENSG00000137411.18_5	VARS2	ENSG00000137411.18_5	Conditional 1	Gene	VAR_6_31236039_A_G	0.999975	4.70363e-18	9.05439e-05	5.19435e-14	0.999902	7.74403e-06
continuous-PP-both_sexes-combined_medadj_irnt	Pulse pressure	ENSG00000121716.20_7	PILRB	ENST00000609309.2_5	Primary	Isoform	VAR_7_99956893_A_T	0.276251	9.32633e-64	8.86293e-52	1.05228e-12	1	3.48026e-13
continuous-PP-both_sexes-combined_medadj_irnt	Pulse pressure	ENSG00000105655.19_8	ISYNA1	ENST00000577916.6_2	Primary	Isoform	VAR_19_18538742_A_C	0.271785	6.80982e-24	8.01086e-18	6.26849e-08	0.0728133	0.927187
continuous-PP-both_sexes-combined_medadj_irnt	Pulse pressure	ENSG00000041988.15_6	THAP3	ENSG00000041988.15_6	Conditional 1	Gene	VAR_1_6678864_A_C	0.135649	1.2688e-06	0.0262534	3.64057e-05	0.753067	0.220642
continuous-PP-both_sexes-combined_medadj_irnt	Pulse pressure	ENSG00000105655.19_8	ISYNA1	ENST00000338128.13_3	Primary	Isoform	VAR_19_18566395_T_C	0.0932015	2.27375e-11	2.67477e-05	8.05716e-08	0.0938758	0.906097
continuous-PP-both_sexes-combined_medadj_irnt	Pulse pressure	ENSG00000130203.10_5	APOE	ENSG00000130203.10_5	Primary	Gene	VAR_19_45412079_C_T	0.999993	9.58701e-19	0.000180634	5.3064e-15	0.99981	9.06751e-06
continuous-PP-both_sexes-combined_medadj_irnt	Pulse pressure	ENSG00000069431.11_5	ABCC9	ENST00000261200.8_3	Primary	Isoform	VAR_12_22079263_T_C	0.07809	8.59733e-18	8.4322e-12	1.01958e-06	0.999999	1.49452e-09
continuous-PP-both_sexes-combined_medadj_irnt	Pulse pressure	ENSG00000080815.19_7	PSEN1	ENST00000324501.10_2	Primary	Isoform	VAR_14_73415065_T_C	0.100018	1.3465e-18	6.07466e-10	2.21645e-09	0.999937	6.32198e-05
continuous-PP-both_sexes-combined_medadj_irnt	Pulse pressure	ENSG00000137338.5_4	PGBD1	ENSG00000137338.5_4	Conditional 1	Gene	VAR_6_27834085_A_G	0.0298338	1.58168e-11	0.500999	1.39022e-11	0.440294	0.0587069
continuous-PP-both_sexes-combined_medadj_irnt	Pulse pressure	ENSG00000131097.7_4	HIGD1B	ENSG00000131097.7_4	Primary	Gene	VAR_17_43195981_T_C	0.982547	1.73341e-18	0.795952	3.90032e-19	0.179072	0.0249764
continuous-PP-both_sexes-combined_medadj_irnt	Pulse pressure	ENSG00000137338.5_4	PGBD1	ENSG00000137338.5_4	Conditional 2	Gene	VAR_6_27960435_G_A	0.0748461	3.78367e-12	0.119848	2.67867e-11	0.848439	0.0317124
continuous-PP-both_sexes-combined_medadj_irnt	Pulse pressure	ENSG00000137338.5_4	PGBD1	ENSG00000137338.5_4	Primary	Gene	VAR_6_28295039_A_G	0.109006	2.1127e-12	0.06692	2.65881e-11	0.842092	0.0909884
continuous-PP-both_sexes-combined_medadj_irnt	Pulse pressure	ENSG00000002919.14_3	SNX11	ENSG00000002919.14_3	Primary	Gene	VAR_17_46125191_C_T	0.222027	5.05457e-18	4.98067e-08	7.43556e-12	0.0723407	0.927659
continuous-PP-both_sexes-combined_medadj_irnt	Pulse pressure	ENSG00000100359.21_5	SGSM3	ENST00000248929.14_2	Conditional 1	Isoform	VAR_22_40741640_C_T	0.0768147	1.5948e-13	0.148137	9.08364e-13	0.843748	0.00811486
continuous-PP-both_sexes-combined_medadj_irnt	Pulse pressure	ENSG00000049883.15_5	PTCD2	ENSG00000049883.15_5	Primary	Gene	VAR_5_71635813_G_A	0.109689	2.08366e-11	0.171633	9.97041e-11	0.821262	0.00710523
continuous-PP-both_sexes-combined_medadj_irnt	Pulse pressure	ENSG00000010818.10_6	HIVEP2	ENSG00000010818.10_6	Primary	Gene	VAR_6_143592386_A_G	0.515969	1.86218e-10	0.586166	1.12891e-10	0.355294	0.0585403
continuous-PP-both_sexes-combined_medadj_irnt	Pulse pressure	ENSG00000112964.14_5	GHR	ENSG00000112964.14_5	Primary	Gene	VAR_5_42689895_G_A	0.149682	0.00541599	0.242239	0.0150962	0.675141	0.0621084
continuous-PP-both_sexes-combined_medadj_irnt	Pulse pressure	ENSG00000128829.12_4	EIF2AK4	ENSG00000128829.12_4	Primary	Gene	VAR_15_40328292_A_G	0.6388	2.5392e-20	5.33069e-17	4.53696e-06	0.00853323	0.991462
continuous-PP-both_sexes-combined_medadj_irnt	Pulse pressure	ENSG00000082898.17_5	XPO1	ENSG00000082898.17_5	Primary	Gene	VAR_2_61663095_G_A	0.603062	7.91144e-06	0.512552	3.63654e-06	0.235346	0.252091
continuous-PP-both_sexes-combined_medadj_irnt	Pulse pressure	ENSG00000084674.15_6	APOB	ENSG00000084674.15_6	Conditional 1	Gene	VAR_2_20878820_T_C	0.999972	1.22271e-19	0.745032	3.77973e-20	0.230284	0.0246833
continuous-PP-both_sexes-combined_medadj_irnt	Pulse pressure	ENSG00000111077.18_3	TNS2	ENSG00000111077.18_3	Conditional 1	Gene	VAR_12_53449321_G_A	0.844507	1.64149e-06	0.629569	5.97589e-07	0.229055	0.141374
continuous-PP-both_sexes-combined_medadj_irnt	Pulse pressure	ENSG00000139644.13_9	TMBIM6	ENSG00000139644.13_9	Conditional 1	Gene	VAR_12_50072997_G_A	0.576075	9.2564e-09	0.343698	9.44503e-09	0.350396	0.305907
continuous-PP-both_sexes-combined_medadj_irnt	Pulse pressure	ENSG00000035115.22_8	SH3YL1	ENST00000468321.5_2	Conditional 1	Isoform	VAR_2_305203_T_C	0.490311	1.29154e-06	0.152142	7.14984e-06	0.842234	0.00561535
continuous-PP-both_sexes-combined_medadj_irnt	Pulse pressure	ENSG00000006016.11_6	CRLF1	ENSG00000006016.11_6	Primary	Gene	VAR_19_18527257_G_A	0.098403	3.41642e-11	4.01896e-05	8.50005e-07	0.999919	4.00557e-05
continuous-PP-both_sexes-combined_medadj_irnt	Pulse pressure	ENSG00000085276.19_9	MECOM	ENSG00000085276.19_9	Primary	Gene	VAR_3_169096900_C_T	0.175673	0.000114647	0.647881	5.46767e-05	0.308942	0.0430077
continuous-PP-both_sexes-combined_medadj_irnt	Pulse pressure	ENSG00000011523.14_5	CEP68	ENSG00000011523.14_5	Primary	Gene	VAR_2_65283972_T_C	0.999997	8.12882e-70	7.2837e-59	5.23435e-13	0.0459475	0.954052
continuous-PP-both_sexes-combined_medadj_irnt	Pulse pressure	ENSG00000113389.16_6	NPR3	ENST00000326958.5_1	Primary	Isoform	VAR_5_32830521_T_C	0.474502	4.44852e-54	0.134326	2.85161e-53	0.86106	0.00461434
continuous-PP-both_sexes-combined_medadj_irnt	Pulse pressure	ENSG00000124299.15_6	PEPD	ENST00000591968.1_2	Primary	Isoform	VAR_19_33899065_G_A	0.276306	1.85349e-08	0.00222842	7.51675e-06	0.903629	0.0941351
continuous-PP-both_sexes-combined_medadj_irnt	Pulse pressure	ENSG00000130402.12_6	ACTN4	ENST00000495553.1_1	Primary	Isoform	VAR_19_39143289_G_A	0.119175	2.02375e-06	0.0338261	1.44531e-05	0.240852	0.725305
continuous-PP-both_sexes-combined_medadj_irnt	Pulse pressure	ENSG00000113396.13_5	SLC27A6	ENSG00000113396.13_5	Conditional 1	Gene	VAR_5_128273337_T_A	0.137291	7.70251e-07	0.0567307	1.27025e-05	0.935561	0.00769478
continuous-PP-both_sexes-combined_medadj_irnt	Pulse pressure	ENSG00000185800.12_7	DMWD	ENST00000270223.7_3	Primary	Isoform	VAR_19_46324880_C_T	0.13556	3.9392e-11	3.15897e-05	1.24503e-06	0.998429	0.00153832
continuous-PP-both_sexes-combined_medadj_irnt	Pulse pressure	ENSG00000075651.16_6	PLD1	ENSG00000075651.16_6	Conditional 1	Gene	VAR_3_171995605_C_T	0.403975	0.000134327	0.834372	2.06211e-05	0.128051	0.0374217
continuous-PP-both_sexes-combined_medadj_irnt	Pulse pressure	ENSG00000143727.16_4	ACP1	ENSG00000143727.16_4	Conditional 1	Gene	VAR_2_305203_T_C	0.96203	1.17225e-06	0.138089	5.48741e-06	0.646193	0.215712
continuous-PP-both_sexes-combined_medadj_irnt	Pulse pressure	ENSG00000143727.16_4	ACP1	ENST00000272067.10_2	Primary	Isoform	VAR_2_142245_T_C	0.990621	5.68315e-18	6.69466e-13	8.48896e-06	0.999986	5.80131e-06
continuous-PP-both_sexes-combined_medadj_irnt	Pulse pressure	ENSG00000068878.15_5	PSME4	ENSG00000068878.15_5	Conditional 1	Gene	VAR_2_54166321_C_T	0.243669	3.46473e-05	0.0314643	4.74905e-05	0.0422013	0.926252
continuous-PP-both_sexes-combined_medadj_irnt	Pulse pressure	ENSG00000090857.14_5	PDPR	ENSG00000090857.14_5	Conditional 2	Gene	VAR_16_69775500_C_T	0.512528	2.04768e-18	0.849565	2.63837e-19	0.109423	0.0410125
continuous-PP-both_sexes-combined_medadj_irnt	Pulse pressure	ENSG00000090857.14_5	PDPR	ENSG00000090857.14_5	Conditional 1	Gene	VAR_16_69775500_C_T	0.526722	2.01964e-18	0.837931	3.02216e-19	0.12535	0.0367193
continuous-PP-both_sexes-combined_medadj_irnt	Pulse pressure	ENSG00000130592.16_3	LSP1	ENST00000311604.8_2	Conditional 1	Isoform	VAR_11_1888614_C_T	0.59527	3.96071e-33	0.363356	3.02334e-33	0.277002	0.359641
continuous-PP-both_sexes-combined_medadj_irnt	Pulse pressure	ENSG00000103423.14_5	DNAJA3	ENST00000355296.8_1	Primary	Isoform	VAR_16_4497199_G_C	0.429219	1.85707e-10	4.94584e-06	1.5964e-05	0.424586	0.575393
continuous-PP-both_sexes-combined_medadj_irnt	Pulse pressure	ENSG00000109339.24_10	MAPK10	ENSG00000109339.24_10	Primary	Gene	VAR_4_86744000_A_G	0.118581	7.30055e-16	0.277821	1.86581e-15	0.710022	0.0121568
continuous-PP-both_sexes-combined_medadj_irnt	Pulse pressure	ENSG00000087258.15_6	GNAO1	ENSG00000087258.15_6	Conditional 4	Gene	VAR_16_56328811_G_A	0.440462	3.61529e-06	0.113449	2.7937e-05	0.87666	0.0098594
continuous-PP-both_sexes-combined_medadj_irnt	Pulse pressure	ENSG00000008130.15_5	NADK	ENSG00000008130.15_5	Primary	Gene	VAR_1_1584192_G_A	0.378532	3.50791e-19	0.00287159	1.21793e-16	0.997008	0.000120778
continuous-PP-both_sexes-combined_medadj_irnt	Pulse pressure	ENSG00000138131.4_5	LOXL4	ENSG00000138131.4_5	Primary	Gene	VAR_10_100026791_G_C	0.309404	1.40651e-05	0.477856	1.40276e-05	0.476535	0.0455809
continuous-PP-both_sexes-combined_medadj_irnt	Pulse pressure	ENSG00000007866.21_11	TEAD3	ENST00000338863.12_9	Primary	Isoform	VAR_6_35398901_G_A	0.0956586	0.0119611	0.619079	0.0052034	0.269222	0.0945347
continuous-PP-both_sexes-combined_medadj_irnt	Pulse pressure	ENSG00000087258.15_6	GNAO1	ENSG00000087258.15_6	Primary	Gene	VAR_16_56330832_A_G	0.377569	1.09827e-21	3.4464e-17	3.31389e-07	0.00940847	0.990591
continuous-PP-both_sexes-combined_medadj_irnt	Pulse pressure	ENSG00000162572.21_5	SCNN1D	ENST00000400928.7_2	Primary	Isoform	VAR_1_1584192_G_A	0.422353	1.46307e-18	0.0119767	1.20613e-16	0.987345	0.000677912
continuous-PP-both_sexes-combined_medadj_irnt	Pulse pressure	ENSG00000072778.20_4	ACADVL	ENSG00000072778.20_4	Primary	Gene	VAR_17_7328821_A_C	0.50808	4.33643e-11	0.263244	1.19359e-10	0.72456	0.0121957
continuous-PP-both_sexes-combined_medadj_irnt	Pulse pressure	ENSG00000029639.11_5	TFB1M	ENST00000495806.1_2	Primary	Isoform	VAR_6_155594775_A_T	0.0417974	2.48421e-13	1.19098e-10	0.00012142	0.0572685	0.94261
continuous-PP-both_sexes-combined_medadj_irnt	Pulse pressure	ENSG00000138380.18_7	CARF	ENST00000402905.7_4	Primary	Isoform	VAR_2_203856972_T_G	0.106206	2.49545e-14	0.21493	8.98752e-14	0.774073	0.0109962
continuous-PP-both_sexes-combined_medadj_irnt	Pulse pressure	ENSG00000080815.19_7	PSEN1	ENSG00000080815.19_7	Primary	Gene	VAR_14_73436805_G_C	0.243689	1.45627e-10	0.0656989	2.06635e-09	0.93222	0.00208154
continuous-PP-both_sexes-combined_medadj_irnt	Pulse pressure	ENSG00000136040.9_5	PLXNC1	ENSG00000136040.9_5	Primary	Gene	VAR_12_94855907_C_T	0.681651	6.49846e-14	0.456782	7.13345e-14	0.501374	0.0418442
continuous-PP-both_sexes-combined_medadj_irnt	Pulse pressure	ENSG00000172785.18_5	CBWD1	ENST00000613508.4_2	Primary	Isoform	VAR_9_211762_C_G	0.0982624	0.262813	0.121334	0.335323	0.154684	0.125847
continuous-PP-both_sexes-combined_medadj_irnt	Pulse pressure	ENSG00000139624.14_7	CERS5	ENST00000380189.8_2	Primary	Isoform	VAR_12_50509583_C_A	0.165369	4.76989e-19	1.43258e-11	3.32958e-08	1	1.24722e-10
continuous-PP-both_sexes-combined_medadj_irnt	Pulse pressure	ENSG00000132823.11_5	OSER1	ENST00000372970.6_2	Primary	Isoform	VAR_20_42806362_G_C	0.252733	1.22332e-10	0.101255	1.07838e-09	0.892578	0.00616693
continuous-PP-both_sexes-combined_medadj_irnt	Pulse pressure	ENSG00000112837.17_8	TBX18	ENST00000606784.5_3	Primary	Isoform	VAR_6_85283253_A_C	0.812913	1.03936e-11	0.374707	1.67551e-11	0.604026	0.0212669
continuous-PP-both_sexes-combined_medadj_irnt	Pulse pressure	ENSG00000103811.17_5	CTSH	ENSG00000103811.17_5	Conditional 5	Gene	VAR_15_79141703_T_A	0.23999	1.72279e-17	0.662779	7.2324e-18	0.27818	0.0590417
continuous-PP-both_sexes-combined_medadj_irnt	Pulse pressure	ENSG00000078674.17_5	PCM1	ENSG00000078674.17_5	Primary	Gene	VAR_8_17894388_G_C	0.368688	3.98324e-06	0.0520234	7.21791e-05	0.942695	0.00520504
continuous-PP-both_sexes-combined_medadj_irnt	Pulse pressure	ENSG00000139644.13_9	TMBIM6	ENSG00000139644.13_9	Conditional 2	Gene	VAR_12_50153310_A_G	0.0353662	1.66929e-08	0.619822	7.49246e-09	0.278099	0.102079
continuous-PP-both_sexes-combined_medadj_irnt	Pulse pressure	ENSG00000107957.16_5	SH3PXD2A	ENSG00000107957.16_5	Primary	Gene	VAR_10_104867686_C_T	0.0626942	4.54799e-24	0.373544	7.44335e-24	0.611336	0.0151205
continuous-PP-both_sexes-combined_medadj_irnt	Pulse pressure	ENSG00000125386.15_6	FAM193A	ENSG00000125386.15_6	Primary	Gene	VAR_4_2668217_C_A	0.696672	3.6982e-12	0.728579	1.26162e-12	0.248527	0.0228945
continuous-PP-both_sexes-combined_medadj_irnt	Pulse pressure	ENSG00000035115.22_8	SH3YL1	ENSG00000035115.22_8	Primary	Gene	VAR_2_242793_G_C	0.988196	5.43418e-14	6.40137e-09	8.41847e-06	0.991674	0.00831782
continuous-PP-both_sexes-combined_medadj_irnt	Pulse pressure	ENSG00000141279.16_7	NPEPPS	ENSG00000141279.16_7	Primary	Gene	VAR_17_45244074_T_C	0.999974	2.13e-20	0.0726689	2.7087e-19	0.924119	0.00321173
continuous-PP-both_sexes-combined_medadj_irnt	Pulse pressure	ENSG00000141510.17_8	TP53	ENSG00000141510.17_8	Primary	Gene	VAR_17_7740170_T_C	0.706346	7.8642e-14	0.685666	3.17088e-14	0.276426	0.0379079
continuous-PP-both_sexes-combined_medadj_irnt	Pulse pressure	ENSG00000065243.20_6	PKN2	ENSG00000065243.20_6	Primary	Gene	VAR_1_89143305_C_T	0.079275	1.14814e-14	0.465024	1.27807e-14	0.517631	0.0173449
continuous-PP-both_sexes-combined_medadj_irnt	Pulse pressure	ENSG00000090006.18_6	LTBP4	ENST00000318809.11_1	Primary	Isoform	VAR_19_41128711_A_G	0.984263	3.14799e-35	6.57897e-24	4.78492e-12	1	8.05762e-15
continuous-PP-both_sexes-combined_medadj_irnt	Pulse pressure	ENSG00000115042.10_6	FAHD2A	ENST00000233379.9_2	Primary	Isoform	VAR_2_96496891_A_C	0.939012	2.668e-09	0.0399474	6.02585e-08	0.902177	0.0578753
continuous-PP-both_sexes-combined_medadj_irnt	Pulse pressure	ENSG00000144741.17_3	SLC25A26	ENST00000354883.10_1	Conditional 1	Isoform	VAR_3_66434643_T_C	0.981009	1.20861e-12	0.000115579	1.02851e-08	0.983541	0.0163432
continuous-PP-both_sexes-combined_medadj_irnt	Pulse pressure	ENSG00000144741.17_3	SLC25A26	ENSG00000144741.17_3	Conditional 1	Gene	VAR_3_66354569_A_G	0.797364	7.41045e-22	7.08657e-14	1.0457e-08	1	3.63152e-11
continuous-PP-both_sexes-combined_medadj_irnt	Pulse pressure	ENSG00000099904.15_4	ZDHHC8	ENSG00000099904.15_4	Primary	Gene	VAR_22_19960184_C_G	0.14563	1.99309e-26	3.32653e-06	5.9915e-21	0.999997	1.26194e-07
continuous-PP-both_sexes-combined_medadj_irnt	Pulse pressure	ENSG00000119487.17_8	MAPKAP1	ENSG00000119487.17_8	Primary	Gene	VAR_9_127856566_A_G	0.123456	1.70091e-25	0.789948	3.22894e-26	0.1499	0.0601519
continuous-PP-both_sexes-combined_medadj_irnt	Pulse pressure	ENSG00000119599.17_7	DCAF4	ENSG00000119599.17_7	Primary	Gene	VAR_14_73436805_G_C	0.179893	3.26931e-17	1.47493e-08	2.21658e-09	0.999999	1.06121e-06
continuous-PP-both_sexes-combined_medadj_irnt	Pulse pressure	ENSG00000144741.17_3	SLC25A26	ENST00000483224.5_1	Conditional 1	Isoform	VAR_3_66442545_A_C	0.722551	2.68116e-09	0.256397	6.73155e-09	0.643633	0.0999693
continuous-PP-both_sexes-combined_medadj_irnt	Pulse pressure	ENSG00000144741.17_3	SLC25A26	ENST00000336733.10_1	Conditional 1	Isoform	VAR_3_66442545_A_C	0.44202	1.29749e-10	0.0124078	1.03227e-08	0.987152	0.000440188
continuous-PP-both_sexes-combined_medadj_irnt	Pulse pressure	ENSG00000079459.13_5	FDFT1	ENSG00000079459.13_5	Conditional 1	Gene	VAR_8_11654796_G_A	0.340126	1.23548e-14	0.000209426	5.89799e-11	0.999763	2.76019e-05
continuous-PP-both_sexes-combined_medadj_irnt	Pulse pressure	ENSG00000124508.17_8	BTN2A2	ENSG00000124508.17_8	Conditional 1	Gene	VAR_6_26383459_G_A	0.836969	1.03939e-36	2.81941e-21	3.68654e-16	1	9.4689e-19
continuous-PP-both_sexes-combined_medadj_irnt	Pulse pressure	ENSG00000140319.11_5	SRP14	ENSG00000140319.11_5	Primary	Gene	VAR_15_40328292_A_G	0.909773	2.34651e-22	4.92618e-19	0.000475189	0.99759	0.00193474
continuous-PP-both_sexes-combined_medadj_irnt	Pulse pressure	ENSG00000126790.12_6	L3HYPDH	ENSG00000126790.12_6	Conditional 3	Gene	VAR_14_59843837_G_A	0.272882	0.161501	0.334156	0.126831	0.262307	0.115205
continuous-PP-both_sexes-combined_medadj_irnt	Pulse pressure	ENSG00000115414.20_8	FN1	ENST00000323926.10_5	Primary	Isoform	VAR_2_216300482_T_A	0.632613	1.63427e-31	0.579491	1.12355e-31	0.398376	0.0221334
continuous-PP-both_sexes-combined_medadj_irnt	Pulse pressure	ENSG00000144749.13_4	LRIG1	ENSG00000144749.13_4	Primary	Gene	VAR_3_66442545_A_C	0.516206	8.02738e-09	0.767653	2.18605e-09	0.209027	0.0233199
continuous-PP-both_sexes-combined_medadj_irnt	Pulse pressure	ENSG00000090861.16_5	AARS1	ENSG00000090861.16_5	Conditional 1	Gene	VAR_16_69789196_C_T	0.999997	2.60462e-17	0.747326	6.67477e-18	0.191454	0.0612207
continuous-PP-both_sexes-combined_medadj_irnt	Pulse pressure	ENSG00000036054.13_5	TBC1D23	ENSG00000036054.13_5	Primary	Gene	VAR_3_99921816_G_T	0.202399	1.82485e-08	0.000295482	5.75632e-05	0.932003	0.0676444
continuous-PP-both_sexes-combined_medadj_irnt	Pulse pressure	ENSG00000105364.14_8	MRPL4	ENSG00000105364.14_8	Primary	Gene	VAR_19_10334663_T_G	0.38146	5.42377e-13	0.000227025	2.38851e-09	0.999766	7.14912e-06
continuous-PP-both_sexes-combined_medadj_irnt	Pulse pressure	ENSG00000109625.19_5	CPZ	ENSG00000109625.19_5	Primary	Gene	VAR_4_8599199_G_A	0.374443	2.44455e-06	0.00170993	0.00142505	0.996803	5.9218e-05
continuous-PP-both_sexes-combined_medadj_irnt	Pulse pressure	ENSG00000040199.18_8	PHLPP2	ENSG00000040199.18_8	Conditional 1	Gene	VAR_16_71802261_G_A	0.0720719	5.21714e-12	1.1968e-06	4.3591e-06	0.999968	2.67757e-05
continuous-PP-both_sexes-combined_medadj_irnt	Pulse pressure	ENSG00000137310.12_4	TCF19	ENST00000376257.8_2	Primary	Isoform	VAR_6_31605448_C_G	0.952157	2.28167e-37	1.09878e-08	2.07655e-29	1	4.68704e-10
continuous-PP-both_sexes-combined_medadj_irnt	Pulse pressure	ENSG00000080815.19_7	PSEN1	ENST00000324501.10_2	Conditional 1	Isoform	VAR_14_73436805_G_C	0.2438	6.23539e-10	0.281306	1.57332e-09	0.709786	0.00890856
continuous-PP-both_sexes-combined_medadj_irnt	Pulse pressure	ENSG00000139323.14_6	POC1B	ENSG00000139323.14_6	Primary	Gene	VAR_12_90026462_G_A	0.223011	6.277e-47	0.0030534	2.04916e-44	0.996801	0.000145794
continuous-PP-both_sexes-combined_medadj_irnt	Pulse pressure	ENSG00000132763.15_4	MMACHC	ENSG00000132763.15_4	Conditional 1	Gene	VAR_1_46149209_A_G	0.105435	1.11084e-05	0.162348	3.01338e-05	0.440003	0.397608
continuous-PP-both_sexes-combined_medadj_irnt	Pulse pressure	ENSG00000029639.11_5	TFB1M	ENSG00000029639.11_5	Primary	Gene	VAR_6_155567883_A_G	0.468742	2.11414e-06	0.00101356	0.00148085	0.709664	0.287839
continuous-PP-both_sexes-combined_medadj_irnt	Pulse pressure	ENSG00000140836.17_10	ZFHX3	ENSG00000140836.17_10	Primary	Gene	VAR_16_72629056_C_G	0.43311	5.96033e-11	0.502857	5.60256e-11	0.472649	0.0244941
continuous-PP-both_sexes-combined_medadj_irnt	Pulse pressure	ENSG00000047932.14_7	GOPC	ENSG00000047932.14_7	Primary	Gene	VAR_6_117860058_T_C	0.167636	3.83518e-09	0.239369	4.44809e-09	0.27714	0.483491
continuous-PP-both_sexes-combined_medadj_irnt	Pulse pressure	ENSG00000140945.17_6	CDH13	ENSG00000140945.17_6	Conditional 2	Gene	VAR_16_83045790_A_G	1	5.48042e-50	0.00221916	7.43197e-49	0.0291253	0.968656
continuous-PP-both_sexes-combined_medadj_irnt	Pulse pressure	ENSG00000140945.17_6	CDH13	ENSG00000140945.17_6	Conditional 1	Gene	VAR_16_83045790_A_G	1	5.49646e-50	0.00222566	2.72207e-48	0.109335	0.888439
continuous-PP-both_sexes-combined_medadj_irnt	Pulse pressure	ENSG00000069667.16_8	RORA	ENST00000558904.2_4	Primary	Isoform	VAR_15_61468621_G_A	0.702494	5.53467e-28	6.14349e-26	0.00890187	0.988104	0.00299369
continuous-PP-both_sexes-combined_medadj_irnt	Pulse pressure	ENSG00000177646.19_5	ACAD9	ENSG00000177646.19_5	Conditional 2	Gene	VAR_3_128107139_C_T	0.266938	2.64365e-08	0.0258103	9.96734e-07	0.973122	0.00106664
continuous-PP-both_sexes-combined_medadj_irnt	Pulse pressure	ENSG00000069849.11_6	ATP1B3	ENSG00000069849.11_6	Conditional 1	Gene	VAR_3_141569978_C_T	0.153764	0.000462258	0.28063	0.000474727	0.287769	0.430664
continuous-PP-both_sexes-combined_medadj_irnt	Pulse pressure	ENSG00000132823.11_5	OSER1	ENSG00000132823.11_5	Conditional 1	Gene	VAR_20_42806362_G_C	0.263851	5.40661e-10	0.44751	6.40698e-10	0.530289	0.0222017
continuous-PP-both_sexes-combined_medadj_irnt	Pulse pressure	ENSG00000132823.11_5	OSER1	ENST00000255174.3_3	Primary	Isoform	VAR_20_42806362_G_C	0.254243	4.62716e-11	0.0382994	1.15886e-09	0.959199	0.00250123
continuous-PP-both_sexes-combined_medadj_irnt	Pulse pressure	ENSG00000033627.16_5	ATP6V0A1	ENSG00000033627.16_5	Primary	Gene	VAR_17_40940579_G_A	0.501856	7.78859e-10	0.16152	4.00045e-09	0.829604	0.00887634
continuous-PP-both_sexes-combined_medadj_irnt	Pulse pressure	ENSG00000145779.8_6	TNFAIP8	ENST00000504771.3_3	Conditional 1	Isoform	VAR_5_118762025_A_G	0.240698	5.73022e-05	0.00252209	0.0205229	0.903219	0.0736783
continuous-PP-both_sexes-combined_medadj_irnt	Pulse pressure	ENSG00000083444.17_5	PLOD1	ENSG00000083444.17_5	Primary	Gene	VAR_1_11895675_A_G	0.234181	2.57319e-33	0.00242037	1.05997e-30	0.997022	0.000557987
continuous-PP-both_sexes-combined_medadj_irnt	Pulse pressure	ENSG00000131711.15_4	MAP1B	ENSG00000131711.15_4	Primary	Gene	VAR_5_71506529_C_T	0.990577	5.86338e-44	4.8297e-34	1.21354e-10	0.9996	0.000399914
continuous-PP-both_sexes-combined_medadj_irnt	Pulse pressure	ENSG00000186470.14_6	BTN3A2	ENST00000508906.6_3	Primary	Isoform	VAR_6_26097384_T_C	0.224155	3.08385e-18	0.00836517	3.65469e-16	0.991361	0.000273781
continuous-PP-both_sexes-combined_medadj_irnt	Pulse pressure	ENSG00000119383.19_10	PTPA	ENSG00000119383.19_10	Primary	Gene	VAR_9_131840856_T_C	0.242654	3.54681e-29	1.57836e-25	0.000223416	0.99421	0.00556624
continuous-PP-both_sexes-combined_medadj_irnt	Pulse pressure	ENSG00000262633.2_7	AC005670.2	ENST00000639822.1_1	Primary	Isoform	VAR_17_45013271_T_C	0.740285	3.22705e-25	0.0760202	3.89975e-24	0.918664	0.00531611
continuous-PP-both_sexes-combined_medadj_irnt	Pulse pressure	ENSG00000146109.5_4	ABT1	ENSG00000146109.5_4	Primary	Gene	VAR_6_26108282_C_G	0.100564	6.97498e-18	0.0176286	3.82707e-16	0.96724	0.0151309
continuous-PP-both_sexes-combined_medadj_irnt	Pulse pressure	ENSG00000100376.12_4	FAM118A	ENST00000441876.7_2	Conditional 1	Isoform	VAR_22_45724727_G_A	0.224992	4.55365e-35	8.27591e-30	1.91599e-07	0.0338556	0.966144
continuous-PP-both_sexes-combined_medadj_irnt	Pulse pressure	ENSG00000159111.13_5	MRPL10	ENST00000421763.5_2	Primary	Isoform	VAR_17_46125191_C_T	0.0388244	2.0024e-18	1.97291e-08	1.01495e-10	1	1.2035e-09
continuous-PP-both_sexes-combined_medadj_irnt	Pulse pressure	ENSG00000006071.15_8	ABCC8	ENSG00000006071.15_8	Conditional 2	Gene	VAR_11_17372443_C_A	0.281654	1.44806e-19	0.628823	8.01936e-20	0.348219	0.022958
continuous-PP-both_sexes-combined_medadj_irnt	Pulse pressure	ENSG00000100376.12_4	FAM118A	ENST00000405673.5_1	Conditional 1	Isoform	VAR_22_45734860_T_C	0.443453	8.24477e-09	0.00149842	2.78963e-07	0.0497506	0.948751
continuous-PP-both_sexes-combined_medadj_irnt	Pulse pressure	ENSG00000100376.12_4	FAM118A	ENST00000483102.5_1	Primary	Isoform	VAR_22_45728370_G_A	0.153691	7.3519e-12	1.33615e-06	5.50206e-06	0.999957	3.65708e-05
continuous-PP-both_sexes-combined_medadj_irnt	Pulse pressure	ENSG00000100376.12_4	FAM118A	ENST00000487732.5_1	Conditional 1	Isoform	VAR_22_45724727_G_A	0.290068	4.26088e-32	7.74382e-27	1.68055e-07	0.0295722	0.970428
continuous-PP-both_sexes-combined_medadj_irnt	Pulse pressure	ENSG00000100376.12_4	FAM118A	ENST00000441876.7_2	Primary	Isoform	VAR_22_45807538_G_C	0.875549	1.21907e-52	2.21557e-47	5.50227e-06	0.999994	1.20327e-08
continuous-PP-both_sexes-combined_medadj_irnt	Pulse pressure	ENSG00000055483.19_9	USP36	ENST00000588086.5_3	Primary	Isoform	VAR_17_76799795_G_A	0.532638	5.69274e-14	1.9078e-11	0.000210953	0.0697665	0.930023
continuous-PP-both_sexes-combined_medadj_irnt	Pulse pressure	ENSG00000126790.12_6	L3HYPDH	ENSG00000126790.12_6	Conditional 1	Gene	VAR_14_59946094_G_C	0.0847467	4.63836e-16	9.59705e-16	0.325373	0.673215	0.00141161
continuous-PP-both_sexes-combined_medadj_irnt	Pulse pressure	ENSG00000071082.11_5	RPL31	ENST00000456292.5_2	Primary	Isoform	VAR_2_101640637_T_C	0.283333	2.4684e-05	0.233197	7.8877e-05	0.745152	0.0215476
continuous-PP-both_sexes-combined_medadj_irnt	Pulse pressure	ENSG00000146426.18_9	TIAM2	ENST00000456877.6_1	Primary	Isoform	VAR_6_155579557_A_G	0.0403655	0.000537632	0.257762	0.00107341	0.51441	0.226217
continuous-PP-both_sexes-combined_medadj_irnt	Pulse pressure	ENSG00000087077.14_7	TRIP6	ENSG00000087077.14_7	Primary	Gene	VAR_7_100493359_G_A	0.0907004	2.09314e-19	2.02426e-06	1.03402e-13	0.999998	1.02628e-07
continuous-PP-both_sexes-combined_medadj_irnt	Pulse pressure	ENSG00000130202.10_5	NECTIN2	ENSG00000130202.10_5	Conditional 2	Gene	VAR_19_45412079_C_T	0.999993	2.56088e-15	0.48251	2.62002e-15	0.49363	0.0238602
continuous-PP-both_sexes-combined_medadj_irnt	Pulse pressure	ENSG00000100106.22_9	TRIOBP	ENST00000403663.6_2	Primary	Isoform	VAR_22_38138379_G_C	0.482893	3.54479e-05	0.00803298	0.00434571	0.984794	0.00279144
continuous-PP-both_sexes-combined_medadj_irnt	Pulse pressure	ENSG00000090861.16_5	AARS1	ENSG00000090861.16_5	Primary	Gene	VAR_16_69789196_C_T	0.999995	5.82449e-18	0.167118	2.8775e-17	0.825615	0.0072663
continuous-PP-both_sexes-combined_medadj_irnt	Pulse pressure	ENSG00000166689.16_7	PLEKHA7	ENST00000531066.6_3	Primary	Isoform	VAR_11_17372443_C_A	0.285932	2.06311e-19	0.895909	1.78906e-20	0.0776636	0.0264278
continuous-PP-both_sexes-combined_medadj_irnt	Pulse pressure	ENSG00000040199.18_8	PHLPP2	ENSG00000040199.18_8	Primary	Gene	VAR_16_71800962_T_G	0.212687	2.97976e-24	6.8355e-19	4.35922e-06	0.999995	4.01133e-07
continuous-PP-both_sexes-combined_medadj_irnt	Pulse pressure	ENSG00000143156.14_7	NME7	ENST00000530739.5_2	Primary	Isoform	VAR_1_169090660_C_T	0.403804	1.9775e-12	0.172803	7.55184e-12	0.659746	0.16745
continuous-PP-both_sexes-combined_medadj_irnt	Pulse pressure	ENSG00000134259.4_4	NGF	ENSG00000134259.4_4	Conditional 1	Gene	VAR_1_115826112_G_A	0.10356	4.75411e-05	0.152531	0.000262493	0.842174	0.00498488
continuous-PP-both_sexes-combined_medadj_irnt	Pulse pressure	ENSG00000040341.18_9	STAU2	ENST00000521210.5_2	Primary	Isoform	VAR_8_74528212_G_C	0.0257727	5.62643e-05	0.552722	4.18323e-05	0.41091	0.0362696
continuous-PP-both_sexes-combined_medadj_irnt	Pulse pressure	ENSG00000132763.15_4	MMACHC	ENSG00000132763.15_4	Primary	Gene	VAR_1_46149209_A_G	0.0481512	3.45579e-05	0.505057	3.2445e-05	0.474157	0.0207193
continuous-PP-both_sexes-combined_medadj_irnt	Pulse pressure	ENSG00000008130.15_5	NADK	ENSG00000008130.15_5	Conditional 1	Gene	VAR_1_1584192_G_A	0.329337	8.69939e-17	0.712137	2.88898e-17	0.236442	0.0514209
continuous-PP-both_sexes-combined_medadj_irnt	Pulse pressure	ENSG00000163902.12_6	RPN1	ENSG00000163902.12_6	Conditional 1	Gene	VAR_3_128107139_C_T	0.258413	3.77334e-08	0.0379024	9.56244e-07	0.960524	0.00157265
continuous-PP-both_sexes-combined_medadj_irnt	Pulse pressure	ENSG00000143384.13_6	MCL1	ENSG00000143384.13_6	Conditional 1	Gene	VAR_1_150608300_A_G	0.143173	2.57311e-06	0.539794	7.91105e-07	0.165666	0.294537
continuous-PP-both_sexes-combined_medadj_irnt	Pulse pressure	ENSG00000063978.16_6	RNF4	ENSG00000063978.16_6	Primary	Gene	VAR_4_2668217_C_A	0.5336	6.05888e-21	1.19365e-09	5.07591e-12	1	4.42094e-10
continuous-PP-both_sexes-combined_medadj_irnt	Pulse pressure	ENSG00000117448.13_6	AKR1A1	ENST00000473038.5_1	Primary	Isoform	VAR_1_46502836_A_C	0.520045	1.19262e-08	0.000176227	6.67778e-05	0.986725	0.0130317
continuous-PP-both_sexes-combined_medadj_irnt	Pulse pressure	ENSG00000112763.17_6	BTN2A1	ENSG00000112763.17_6	Primary	Gene	VAR_6_26485717_A_C	0.20548	1.49882e-26	4.06563e-11	3.68655e-16	1	2.20751e-12
continuous-PP-both_sexes-combined_medadj_irnt	Pulse pressure	ENSG00000107404.20_7	DVL1	ENSG00000107404.20_7	Conditional 1	Gene	VAR_1_1584192_G_A	0.419464	9.3485e-17	0.765273	2.59122e-17	0.212096	0.022631
continuous-PP-both_sexes-combined_medadj_irnt	Pulse pressure	ENSG00000073969.18_5	NSF	ENSG00000073969.18_5	Conditional 1	Gene	VAR_17_45013271_T_C	0.76099	1.03741e-24	0.244385	3.06936e-24	0.723021	0.0325939
continuous-PP-both_sexes-combined_medadj_irnt	Pulse pressure	ENSG00000112812.16_6	PRSS16	ENSG00000112812.16_6	Conditional 1	Gene	VAR_6_27153984_A_C	0.186314	1.00842e-13	0.640096	3.77448e-14	0.239465	0.120439
continuous-PP-both_sexes-combined_medadj_irnt	Pulse pressure	ENSG00000073969.18_5	NSF	ENSG00000073969.18_5	Primary	Gene	VAR_17_45013271_T_C	0.577666	3.80767e-32	8.96978e-09	4.245e-24	1	7.22994e-08
continuous-PP-both_sexes-combined_medadj_irnt	Pulse pressure	ENSG00000088882.8_5	CPXM1	ENSG00000088882.8_5	Conditional 1	Gene	VAR_20_2781441_C_T	0.354664	3.8533e-08	0.0277233	1.34984e-06	0.971165	0.00111039
continuous-PP-both_sexes-combined_medadj_irnt	Pulse pressure	ENSG00000049883.15_5	PTCD2	ENST00000380639.10_4	Primary	Isoform	VAR_5_71635813_G_A	0.150287	7.72014e-11	0.635912	3.62275e-11	0.298343	0.0657448
continuous-PP-both_sexes-combined_medadj_irnt	Pulse pressure	ENSG00000112964.14_5	GHR	ENST00000357703.6_1	Primary	Isoform	VAR_5_42631264_T_C	0.247722	4.92307e-50	2.20192e-48	0.0217357	0.972158	0.00610632
continuous-PP-both_sexes-combined_medadj_irnt	Pulse pressure	ENSG00000112964.14_5	GHR	ENST00000230882.9_3	Primary	Isoform	VAR_5_42624795_T_C	0.284739	4.99036e-08	2.23201e-06	0.021697	0.970424	0.0078765
continuous-PP-both_sexes-combined_medadj_irnt	Pulse pressure	ENSG00000100359.21_5	SGSM3	ENSG00000100359.21_5	Primary	Gene	VAR_22_40792038_G_T	0.0644693	1.48377e-14	0.0137824	6.08984e-13	0.565249	0.420969
continuous-PP-both_sexes-combined_medadj_irnt	Pulse pressure	ENSG00000100376.12_4	FAM118A	ENST00000487732.5_1	Primary	Isoform	VAR_22_45807538_G_C	0.450417	5.83766e-54	1.06095e-48	5.50227e-06	0.999994	1.22538e-08
continuous-PP-both_sexes-combined_medadj_irnt	Pulse pressure	ENSG00000100376.12_4	FAM118A	ENST00000405673.5_1	Conditional 2	Isoform	VAR_22_45723320_C_A	0.153163	2.85252e-06	0.518424	1.90317e-06	0.345751	0.13582
continuous-PP-both_sexes-combined_medadj_irnt	Pulse pressure	ENSG00000145868.17_5	FBXO38	ENST00000505399.2_1	Primary	Isoform	VAR_5_147682118_C_T	0.0798058	2.07556e-06	0.201497	5.21639e-06	0.506117	0.292379
continuous-PP-both_sexes-combined_medadj_irnt	Pulse pressure	ENSG00000134851.13_5	TMEM165	ENST00000509575.1_1	Primary	Isoform	VAR_4_56323379_C_T	0.780058	3.06145e-07	3.07946e-05	0.00982222	0.987998	0.00214825
continuous-PP-both_sexes-combined_medadj_irnt	Pulse pressure	ENSG00000143457.11_5	GOLPH3L	ENSG00000143457.11_5	Primary	Gene	VAR_1_150608300_A_G	0.0603547	1.06934e-06	0.22433	3.52475e-06	0.739395	0.0362708
continuous-PP-both_sexes-combined_medadj_irnt	Pulse pressure	ENSG00000108091.11_5	CCDC6	ENSG00000108091.11_5	Primary	Gene	VAR_10_61613078_T_G	0.108005	0.000685775	0.59781	0.000420306	0.366358	0.0347256
continuous-PP-both_sexes-combined_medadj_irnt	Pulse pressure	ENSG00000171703.17_5	TCEA2	ENSG00000171703.17_5	Primary	Gene	VAR_20_62696024_C_T	0.655595	4.21323e-11	1.66174e-05	1.52854e-06	0.602473	0.397509
continuous-PP-both_sexes-combined_medadj_irnt	Pulse pressure	ENSG00000090316.16_5	MAEA	ENST00000512289.5_1	Conditional 1	Isoform	VAR_4_1320968_A_G	0.428878	4.41156e-11	2.46313e-07	6.88149e-06	0.0374594	0.962533
continuous-PP-both_sexes-combined_medadj_irnt	Pulse pressure	ENSG00000124299.15_6	PEPD	ENSG00000124299.15_6	Primary	Gene	VAR_19_33878198_A_G	0.521826	5.67465e-18	6.82251e-13	8.31747e-06	0.999992	1.52684e-08
continuous-PP-both_sexes-combined_medadj_irnt	Pulse pressure	ENSG00000117899.11_9	MESD	ENSG00000117899.11_9	Primary	Gene	VAR_15_81010249_A_G	0.19529	1.0585e-11	0.19443	4.3514e-11	0.799276	0.00629395
continuous-PP-both_sexes-combined_medadj_irnt	Pulse pressure	ENSG00000185800.12_7	DMWD	ENST00000270223.7_3	Conditional 1	Isoform	VAR_19_46324880_C_T	0.141172	3.7976e-07	0.304542	7.39781e-07	0.593152	0.102305
continuous-PP-both_sexes-combined_medadj_irnt	Pulse pressure	ENSG00000118096.8_7	IFT46	ENSG00000118096.8_7	Conditional 1	Gene	VAR_11_118540104_C_G	0.0998929	0.0171331	0.631027	0.00878721	0.323621	0.0194322
continuous-PP-both_sexes-combined_medadj_irnt	Pulse pressure	ENSG00000103275.20_5	UBE2I	ENST00000397514.8_2	Primary	Isoform	VAR_16_1370309_C_G	0.0477092	1.53542e-08	8.69547e-05	1.00775e-05	0.0561279	0.943775
continuous-PP-both_sexes-combined_medadj_irnt	Pulse pressure	ENSG00000175216.15_8	CKAP5	ENST00000529230.6_3	Primary	Isoform	VAR_11_47286414_G_A	0.127792	8.35105e-18	1.50365e-05	5.55378e-13	0.999984	6.5943e-07
continuous-PP-both_sexes-combined_medadj_irnt	Pulse pressure	ENSG00000103275.20_5	UBE2I	ENST00000403747.6_1	Primary	Isoform	VAR_16_1344291_A_G	0.121216	2.25204e-06	0.0127539	1.15668e-05	0.0645835	0.922649
continuous-PP-both_sexes-combined_medadj_irnt	Pulse pressure	ENSG00000022567.9_5	SLC45A4	ENSG00000022567.9_5	Primary	Gene	VAR_8_142232878_G_A	0.179172	6.15675e-05	0.426827	8.07922e-05	0.560093	0.0129384
continuous-PP-both_sexes-combined_medadj_irnt	Pulse pressure	ENSG00000090857.14_5	PDPR	ENSG00000090857.14_5	Conditional 3	Gene	VAR_16_69775500_C_T	0.517513	1.92669e-18	0.799367	3.84751e-19	0.159589	0.0410445
continuous-PP-both_sexes-combined_medadj_irnt	Pulse pressure	ENSG00000090857.14_5	PDPR	ENSG00000090857.14_5	Primary	Gene	VAR_16_69775500_C_T	0.528843	2.23044e-18	0.925388	8.25835e-20	0.0342228	0.0403891
continuous-PP-both_sexes-combined_medadj_irnt	Pulse pressure	ENSG00000187720.14_6	THSD4	ENST00000355327.7_3	Primary	Isoform	VAR_15_71621524_G_A	0.304204	1.52242e-07	0.0148494	1.00954e-05	0.984677	0.000463243
continuous-PP-both_sexes-combined_medadj_irnt	Pulse pressure	ENSG00000100106.22_9	TRIOBP	ENST00000407319.7_3	Conditional 1	Isoform	VAR_22_38183847_C_T	0.911177	0.000683788	0.154956	0.00276517	0.62641	0.215185
continuous-PP-both_sexes-combined_medadj_irnt	Pulse pressure	ENSG00000143156.14_7	NME7	ENSG00000143156.14_7	Primary	Gene	VAR_1_169090660_C_T	0.207296	6.16676e-12	0.53888	4.08562e-12	0.356916	0.104205
continuous-PP-both_sexes-combined_medadj_irnt	Pulse pressure	ENSG00000118473.22_6	SGIP1	ENST00000435165.2_2	Primary	Isoform	VAR_1_67007389_G_A	0.0629858	5.52562e-08	0.0520712	9.74258e-07	0.918072	0.0298562
continuous-PP-both_sexes-combined_medadj_irnt	Pulse pressure	ENSG00000108433.17_6	GOSR2	ENST00000640051.2_3	Primary	Isoform	VAR_17_45013271_T_C	0.73114	2.69076e-24	0.633866	1.42973e-24	0.336775	0.0293591
continuous-PP-both_sexes-combined_medadj_irnt	Pulse pressure	ENSG00000057704.13_7	TMCC3	ENST00000261226.9_4	Primary	Isoform	VAR_12_94721780_T_C	0.513974	3.40545e-14	0.239371	1.0482e-13	0.73676	0.0238687
continuous-PP-both_sexes-combined_medadj_irnt	Pulse pressure	ENSG00000112137.17_4	PHACTR1	ENSG00000112137.17_4	Primary	Gene	VAR_6_12903957_A_G	1	1.00706e-22	0.132261	6.55081e-22	0.86034	0.00739825
continuous-PP-both_sexes-combined_medadj_irnt	Pulse pressure	ENSG00000135976.20_8	ANKRD36	ENST00000421946.2_1	Primary	Isoform	VAR_2_97320737_T_G	0.106401	3.47201e-18	2.01712e-10	1.72127e-08	1	4.67956e-11
continuous-PP-both_sexes-combined_medadj_irnt	Pulse pressure	ENSG00000066629.18_8	EML1	ENSG00000066629.18_8	Primary	Gene	VAR_14_100231685_C_T	0.26874	5.45208e-08	0.438031	1.7539e-08	0.14049	0.421479
continuous-PP-both_sexes-combined_medadj_irnt	Pulse pressure	ENSG00000092439.16_10	TRPM7	ENST00000646667.1_3	Primary	Isoform	VAR_15_50933053_T_C	0.0824508	1.838e-12	0.00029609	6.19121e-09	0.997361	0.00234269
continuous-PP-both_sexes-combined_medadj_irnt	Pulse pressure	ENSG00000118557.16_8	PMFBP1	ENSG00000118557.16_8	Primary	Gene	VAR_16_72629056_C_G	0.462982	9.29069e-11	0.737555	2.85646e-11	0.226728	0.0357168
continuous-PP-both_sexes-combined_medadj_irnt	Pulse pressure	ENSG00000131095.13_7	GFAP	ENSG00000131095.13_7	Conditional 1	Gene	VAR_17_43195981_T_C	0.962788	1.25471e-18	0.576144	8.77823e-19	0.403061	0.020795
continuous-PP-both_sexes-combined_medadj_irnt	Pulse pressure	ENSG00000136141.15_5	LRCH1	ENSG00000136141.15_5	Primary	Gene	VAR_13_47206582_T_C	0.178543	6.0308e-14	4.35467e-11	0.00131642	0.950501	0.0481829
continuous-PP-both_sexes-combined_medadj_irnt	Pulse pressure	ENSG00000093010.14_6	COMT	ENSG00000093010.14_6	Conditional 1	Gene	VAR_22_19960184_C_G	0.195419	7.87776e-23	0.0131482	5.89784e-21	0.984363	0.00248924
continuous-PP-both_sexes-combined_medadj_irnt	Pulse pressure	ENSG00000172785.18_5	CBWD1	ENST00000314367.14_2	Primary	Isoform	VAR_9_204014_A_G	0.383621	0.000115203	5.31862e-05	0.0381898	0.0166863	0.944956
continuous-PP-both_sexes-combined_medadj_irnt	Pulse pressure	ENSG00000186340.15_8	THBS2	ENST00000649844.1_2	Primary	Isoform	VAR_6_169587148_A_G	0.399113	6.61569e-28	0.354641	1.18201e-27	0.633618	0.0117412
continuous-PP-both_sexes-combined_medadj_irnt	Pulse pressure	ENSG00000095321.17_9	CRAT	ENSG00000095321.17_9	Primary	Gene	VAR_9_131873256_A_C	0.524361	5.98911e-52	2.6652e-48	0.000223091	0.992762	0.00701469
continuous-PP-both_sexes-combined_medadj_irnt	Pulse pressure	ENSG00000103811.17_5	CTSH	ENSG00000103811.17_5	Conditional 3	Gene	VAR_15_79142307_A_G	0.220191	1.13506e-19	0.00436672	2.5873e-17	0.995362	0.000270844
continuous-PP-both_sexes-combined_medadj_irnt	Pulse pressure	ENSG00000068383.19_5	INPP5A	ENSG00000068383.19_5	Primary	Gene	VAR_10_134590312_C_G	0.317291	4.44085e-07	0.0156013	1.0548e-05	0.369952	0.614436
continuous-PP-both_sexes-combined_medadj_irnt	Pulse pressure	ENSG00000149294.16_7	NCAM1	ENSG00000149294.16_7	Primary	Gene	VAR_11_112614635_A_G	0.0582804	1.56242e-12	2.17301e-07	7.19005e-06	0.999992	2.23158e-07
continuous-PP-both_sexes-combined_medadj_irnt	Pulse pressure	ENSG00000149346.15_4	SLX4IP	ENSG00000149346.15_4	Primary	Gene	VAR_20_10669188_C_A	0.574119	3.0035e-61	0.00824153	3.61344e-59	0.991519	0.000239693
continuous-PP-both_sexes-combined_medadj_irnt	Pulse pressure	ENSG00000149346.15_4	SLX4IP	ENSG00000149346.15_4	Conditional 1	Gene	VAR_20_10669188_C_A	0.594613	3.77302e-60	0.103531	3.25101e-59	0.892063	0.00440689
continuous-PP-both_sexes-combined_medadj_irnt	Pulse pressure	ENSG00000149346.15_4	SLX4IP	ENSG00000149346.15_4	Conditional 2	Gene	VAR_20_10669188_C_A	0.571902	5.69535e-60	0.156279	3.05245e-59	0.837578	0.00614265
continuous-PP-both_sexes-combined_medadj_irnt	Pulse pressure	ENSG00000107960.11_7	STN1	ENSG00000107960.11_7	Primary	Gene	VAR_10_105639611_T_C	0.0876135	2.63881e-11	0.457986	2.96662e-11	0.514854	0.0271593
continuous-PP-both_sexes-combined_medadj_irnt	Pulse pressure	ENSG00000011028.14_5	MRC2	ENSG00000011028.14_5	Conditional 1	Gene	VAR_17_60769803_A_G	0.274314	9.71957e-25	0.422065	1.28189e-24	0.556629	0.0213055
continuous-PP-both_sexes-combined_medadj_irnt	Pulse pressure	ENSG00000099385.11_7	BCL7C	ENSG00000099385.11_7	Primary	Gene	VAR_16_30718873_C_T	0.228102	0.000133988	0.434343	0.000166199	0.538734	0.0266229
continuous-PP-both_sexes-combined_medadj_irnt	Pulse pressure	ENSG00000068650.18_5	ATP11A	ENST00000487903.5_1	Primary	Isoform	VAR_13_113636156_C_T	0.999305	1.76493e-13	0.0050314	3.48955e-11	0.994786	0.000182465
continuous-PP-both_sexes-combined_medadj_irnt	Pulse pressure	ENSG00000104886.12_5	PLEKHJ1	ENSG00000104886.12_5	Primary	Gene	VAR_19_2161443_G_A	0.999638	1.49829e-32	0.166838	5.69018e-32	0.633413	0.199749
continuous-PP-both_sexes-combined_medadj_irnt	Pulse pressure	ENSG00000137145.20_4	DENND4C	ENSG00000137145.20_4	Primary	Gene	VAR_9_19084444_T_G	0.637439	1.6694e-05	0.207127	6.22993e-05	0.772944	0.01985
continuous-PP-both_sexes-combined_medadj_irnt	Pulse pressure	ENSG00000104936.18_6	DMPK	ENST00000354227.9_5	Primary	Isoform	VAR_19_46332842_C_T	0.142268	9.61923e-17	7.71397e-11	3.6734e-08	0.0284867	0.971513
continuous-PP-both_sexes-combined_medadj_irnt	Pulse pressure	ENSG00000186834.4_3	HEXIM1	ENSG00000186834.4_3	Primary	Gene	VAR_17_43195981_T_C	0.957027	7.44202e-20	0.0341668	6.21852e-19	0.284815	0.681018
continuous-PP-both_sexes-combined_medadj_irnt	Pulse pressure	ENSG00000186868.15_4	MAPT	ENSG00000186868.15_4	Primary	Gene	VAR_17_44019712_G_A	0.93623	7.08482e-43	7.16795e-37	9.88258e-07	0.999853	0.00014616
continuous-PP-both_sexes-combined_medadj_irnt	Pulse pressure	ENSG00000104936.18_6	DMPK	ENST00000674226.1_1	Primary	Isoform	VAR_19_46282890_A_T	0.190283	1.19903e-36	9.61541e-31	6.11158e-08	0.0480588	0.951941
continuous-PP-both_sexes-combined_medadj_irnt	Pulse pressure	ENSG00000119599.17_7	DCAF4	ENSG00000119599.17_7	Conditional 1	Gene	VAR_14_73436805_G_C	0.236361	8.07788e-12	0.00364429	2.2078e-09	0.996034	0.000321833
continuous-PP-both_sexes-combined_medadj_irnt	Pulse pressure	ENSG00000119737.6_6	GPR75	ENSG00000119737.6_6	Primary	Gene	VAR_2_54166321_C_T	0.121207	0.000659857	0.599235	0.00034883	0.316699	0.0830573
continuous-PP-both_sexes-combined_medadj_irnt	Pulse pressure	ENSG00000126790.12_6	L3HYPDH	ENSG00000126790.12_6	Primary	Gene	VAR_14_59947508_A_C	0.301784	1.38434e-31	2.86428e-31	0.309636	0.640607	0.0497574
continuous-PP-both_sexes-combined_medadj_irnt	Pulse pressure	ENSG00000100030.15_4	MAPK1	ENSG00000100030.15_4	Conditional 1	Gene	VAR_22_21940189_T_G	0.0541307	2.80167e-05	0.498115	2.34706e-05	0.417205	0.0846286
continuous-PP-both_sexes-combined_medadj_irnt	Pulse pressure	ENSG00000100106.22_9	TRIOBP	ENSG00000100106.22_9	Primary	Gene	VAR_22_38156183_T_A	0.774804	6.63565e-65	1.50373e-62	0.00141829	0.320727	0.677854
continuous-PP-both_sexes-combined_medadj_irnt	Pulse pressure	ENSG00000137185.12_4	ZSCAN9	ENSG00000137185.12_4	Conditional 1	Gene	VAR_6_28295039_A_G	0.0714592	8.42633e-12	0.290095	9.1916e-12	0.316047	0.393858
continuous-PP-both_sexes-combined_medadj_irnt	Pulse pressure	ENSG00000137185.12_4	ZSCAN9	ENSG00000137185.12_4	Primary	Gene	VAR_6_27701122_T_C	0.0795005	7.17651e-13	0.0247067	2.49616e-11	0.859243	0.11605
continuous-PP-both_sexes-combined_medadj_irnt	Pulse pressure	ENSG00000185829.18_6	ARL17A	ENST00000622488.6_3	Conditional 1	Isoform	VAR_17_45013271_T_C	0.737635	2.80146e-24	0.659934	1.32233e-24	0.311471	0.0285952
continuous-PP-both_sexes-combined_medadj_irnt	Pulse pressure	ENSG00000118473.22_6	SGIP1	ENST00000497055.1_1	Primary	Isoform	VAR_1_67101105_A_G	0.117947	1.37415e-07	0.129495	8.98437e-07	0.846627	0.0238777
continuous-PP-both_sexes-combined_medadj_irnt	Pulse pressure	ENSG00000143869.7_4	GDF7	ENSG00000143869.7_4	Conditional 1	Gene	VAR_2_20878820_T_C	0.999995	6.43226e-20	0.391935	3.08598e-20	0.187617	0.420448
continuous-PP-both_sexes-combined_medadj_irnt	Pulse pressure	ENSG00000100154.14_8	TTC28	ENSG00000100154.14_8	Primary	Gene	VAR_22_28295460_G_A	0.242595	0.00328395	0.0845693	0.0336251	0.865911	0.0126111
continuous-PP-both_sexes-combined_medadj_irnt	Pulse pressure	ENSG00000105329.10_7	TGFB1	ENSG00000105329.10_7	Primary	Gene	VAR_19_41858921_G_A	0.237534	1.47825e-09	0.000893655	1.65238e-06	0.99892	0.000184806
continuous-PP-both_sexes-combined_medadj_irnt	Pulse pressure	ENSG00000132669.13_5	RIN2	ENSG00000132669.13_5	Conditional 1	Gene	VAR_20_19475014_G_A	0.195524	3.18418e-27	0.0615705	4.84301e-26	0.93646	0.00196954
continuous-PP-both_sexes-combined_medadj_irnt	Pulse pressure	ENSG00000108433.17_6	GOSR2	ENSG00000108433.17_6	Primary	Gene	VAR_17_45013271_T_C	0.781256	2.00287e-24	0.471819	1.57165e-24	0.370077	0.158104
continuous-PP-both_sexes-combined_medadj_irnt	Pulse pressure	ENSG00000150527.17_7	MIA2	ENSG00000150527.17_7	Primary	Gene	VAR_14_39812488_G_A	0.471803	1.17446e-08	6.35017e-07	0.0181088	0.97912	0.00277075
continuous-PP-both_sexes-combined_medadj_irnt	Pulse pressure	ENSG00000150722.10_5	PPP1R1C	ENST00000479855.1_1	Primary	Isoform	VAR_2_182996188_A_G	0.0850936	4.77147e-05	0.288822	0.000115406	0.698549	0.0124665
continuous-PP-both_sexes-combined_medadj_irnt	Pulse pressure	ENSG00000150722.10_5	PPP1R1C	ENST00000280295.7_1	Primary	Isoform	VAR_2_182996188_A_G	0.21428	3.7849e-07	0.00229104	4.2518e-06	0.0247636	0.972941
continuous-PP-both_sexes-combined_medadj_irnt	Pulse pressure	ENSG00000105738.11_6	SIPA1L3	ENSG00000105738.11_6	Primary	Gene	VAR_19_39138608_T_C	0.265527	7.07532e-05	0.873264	8.16602e-06	0.100762	0.0258944
continuous-PP-both_sexes-combined_medadj_irnt	Pulse pressure	ENSG00000105792.19_8	CFAP69	ENSG00000105792.19_8	Primary	Gene	VAR_7_89805241_C_T	0.25342	8.9913e-13	0.000853385	1.04526e-09	0.99207	0.00707711
continuous-PP-both_sexes-combined_medadj_irnt	Pulse pressure	ENSG00000069667.16_8	RORA	ENSG00000069667.16_8	Conditional 1	Gene	VAR_15_61492688_T_C	0.260759	0.00276087	0.306456	0.00584836	0.649132	0.0358026
continuous-PP-both_sexes-combined_medadj_irnt	Pulse pressure	ENSG00000151292.17_5	CSNK1G3	ENST00000521364.5_3	Primary	Isoform	VAR_5_122475438_G_A	0.305078	2.60866e-21	0.126805	1.78759e-20	0.868933	0.00426165
continuous-PP-both_sexes-combined_medadj_irnt	Pulse pressure	ENSG00000082641.16_7	NFE2L1	ENST00000585291.5_3	Primary	Isoform	VAR_17_46207499_C_T	0.119354	6.51789e-27	6.42247e-17	7.55032e-12	0.0734713	0.926529
continuous-PP-both_sexes-combined_medadj_irnt	Pulse pressure	ENSG00000082641.16_7	NFE2L1	ENSG00000082641.16_7	Conditional 1	Gene	VAR_17_46201916_A_G	0.0392113	2.63056e-11	0.259205	5.358e-11	0.527743	0.213052
continuous-PP-both_sexes-combined_medadj_irnt	Pulse pressure	ENSG00000082641.16_7	NFE2L1	ENSG00000082641.16_7	Primary	Gene	VAR_17_46125191_C_T	0.0668885	1.24268e-11	0.122449	8.82325e-11	0.8694	0.00815159
continuous-PP-both_sexes-combined_medadj_irnt	Pulse pressure	ENSG00000069702.11_7	TGFBR3	ENSG00000069702.11_7	Primary	Gene	VAR_1_92344196_T_C	0.134835	0.000125866	0.500137	0.000117137	0.465417	0.0342031
continuous-PP-both_sexes-combined_medadj_irnt	Pulse pressure	ENSG00000151465.14_5	CDC123	ENSG00000151465.14_5	Conditional 1	Gene	VAR_10_12250620_T_C	0.387974	7.50971e-06	0.596625	4.82483e-06	0.383299	0.0200643
continuous-PP-both_sexes-combined_medadj_irnt	Pulse pressure	ENSG00000105889.15_7	STEAP1B	ENSG00000105889.15_7	Primary	Gene	VAR_7_22766221_A_G	0.148092	8.07762e-07	0.0452293	1.51476e-05	0.848056	0.106699
continuous-PP-both_sexes-combined_medadj_irnt	Pulse pressure	ENSG00000105889.15_7	STEAP1B	ENSG00000105889.15_7	Conditional 1	Gene	VAR_7_22766221_A_G	0.275527	1.15562e-05	0.647069	4.57771e-06	0.256225	0.0966907
continuous-PP-both_sexes-combined_medadj_irnt	Pulse pressure	ENSG00000145779.8_6	TNFAIP8	ENST00000504771.3_3	Primary	Isoform	VAR_5_118732187_C_G	0.226406	1.06769e-11	4.69931e-10	0.022211	0.977593	0.000195528
continuous-PP-both_sexes-combined_medadj_irnt	Pulse pressure	ENSG00000166317.12_5	SYNPO2L	ENST00000394810.3_3	Primary	Isoform	VAR_10_75836119_G_A	0.194782	2.64837e-23	0.243108	2.38291e-23	0.218201	0.538691
continuous-PP-both_sexes-combined_medadj_irnt	Pulse pressure	ENSG00000103995.14_8	CEP152	ENSG00000103995.14_8	Primary	Gene	VAR_15_48716853_T_C	0.572438	8.57862e-25	0.101299	6.72252e-25	0.0785616	0.820139
continuous-PP-both_sexes-combined_medadj_irnt	Pulse pressure	ENSG00000114988.11_6	LMAN2L	ENSG00000114988.11_6	Primary	Gene	VAR_2_97383007_T_C	0.349134	4.17761e-30	1.47826e-19	2.82604e-11	1	1.04044e-11
continuous-PP-both_sexes-combined_medadj_irnt	Pulse pressure	ENSG00000151702.17_5	FLI1	ENSG00000151702.17_5	Primary	Gene	VAR_11_128563037_G_C	0.849845	6.88319e-06	0.00147207	0.00464676	0.993775	9.94459e-05
continuous-PP-both_sexes-combined_medadj_irnt	Pulse pressure	ENSG00000137411.18_5	VARS2	ENST00000625423.2_3	Conditional 1	Isoform	VAR_6_31236039_A_G	0.999982	3.15777e-15	0.0607864	4.86327e-14	0.936166	0.0030474
continuous-PP-both_sexes-combined_medadj_irnt	Pulse pressure	ENSG00000197530.12_8	MIB2	ENSG00000197530.12_8	Primary	Gene	VAR_1_1584192_G_A	0.419464	1.22575e-24	1.00341e-08	1.22159e-16	1	2.96733e-10
continuous-PP-both_sexes-combined_medadj_irnt	Pulse pressure	ENSG00000152217.19_8	SETBP1	ENSG00000152217.19_8	Primary	Gene	VAR_18_43097750_C_A	0.974556	9.45007e-36	0.00143059	3.32711e-35	0.00404218	0.994527
continuous-PP-both_sexes-combined_medadj_irnt	Pulse pressure	ENSG00000105971.15_4	CAV2	ENSG00000105971.15_4	Primary	Gene	VAR_7_116198621_G_A	0.397099	5.31524e-09	2.22436e-05	0.000223875	0.936824	0.0629295
continuous-PP-both_sexes-combined_medadj_irnt	Pulse pressure	ENSG00000197548.12_4	ATG7	ENSG00000197548.12_4	Primary	Gene	VAR_3_11390375_A_G	0.0609229	3.64382e-16	0.269901	9.68032e-16	0.717016	0.0130828
continuous-PP-both_sexes-combined_medadj_irnt	Pulse pressure	ENSG00000137411.18_5	VARS2	ENST00000321897.9_4	Conditional 2	Isoform	VAR_6_31236039_A_G	0.999983	2.86242e-18	5.5101e-05	5.19456e-14	0.999942	2.76237e-06
continuous-PP-both_sexes-combined_medadj_irnt	Pulse pressure	ENSG00000197558.13_6	SSPO	ENSG00000197558.13_6	Conditional 1	Gene	VAR_7_149473261_C_T	0.967769	5.71817e-10	0.000984564	5.16061e-09	0.00789451	0.991121
continuous-PP-both_sexes-combined_medadj_irnt	Pulse pressure	ENSG00000197558.13_6	SSPO	ENSG00000197558.13_6	Primary	Gene	VAR_7_149473261_C_T	0.64779	8.72551e-14	1.50237e-07	5.80778e-07	0.999993	6.76525e-06
continuous-PP-both_sexes-combined_medadj_irnt	Pulse pressure	ENSG00000152219.5_4	ARL14EP	ENSG00000152219.5_4	Primary	Gene	VAR_11_30426510_C_T	0.144342	5.00473e-14	0.0351995	1.09249e-12	0.768177	0.196624
continuous-PP-both_sexes-combined_medadj_irnt	Pulse pressure	ENSG00000006607.14_7	FARP2	ENSG00000006607.14_7	Conditional 1	Gene	VAR_2_242445336_A_G	0.495665	4.8108e-05	0.0669232	0.000667459	0.9285	0.00386092
continuous-PP-both_sexes-combined_medadj_irnt	Pulse pressure	ENSG00000130202.10_5	NECTIN2	ENST00000252483.10_2	Primary	Isoform	VAR_19_45381917_C_T	0.867957	2.62657e-31	4.94888e-17	5.30741e-15	1	2.39905e-17
continuous-PP-both_sexes-combined_medadj_irnt	Pulse pressure	ENSG00000152359.15_7	POC5	ENSG00000152359.15_7	Primary	Gene	VAR_5_75003678_T_C	0.171346	5.68155e-06	0.145662	3.24491e-05	0.831898	0.0224017
continuous-PP-both_sexes-combined_medadj_irnt	Pulse pressure	ENSG00000100711.13_3	ZFYVE21	ENSG00000100711.13_3	Primary	Gene	VAR_14_103987305_C_A	0.267191	2.14507e-08	0.105282	1.81052e-07	0.888618	0.00609981
continuous-PP-both_sexes-combined_medadj_irnt	Pulse pressure	ENSG00000170291.15_6	ELP5	ENSG00000170291.15_6	Primary	Gene	VAR_17_7145981_T_C	0.999974	6.2582e-109	9.66552e-98	6.47477e-12	1	1.41754e-07
continuous-PP-both_sexes-combined_medadj_irnt	Pulse pressure	ENSG00000149596.7_4	JPH2	ENST00000342272.3_2	Conditional 1	Isoform	VAR_20_42806362_G_C	0.527946	1.42249e-11	0.0117741	1.06939e-11	0.00787111	0.980355
continuous-PP-both_sexes-combined_medadj_irnt	Pulse pressure	ENSG00000149600.11_5	COMMD7	ENST00000610160.1_2	Primary	Isoform	VAR_20_31222769_A_G	0.338218	5.64686e-11	0.411431	7.50682e-11	0.546906	0.0416628
continuous-PP-both_sexes-combined_medadj_irnt	Pulse pressure	ENSG00000137198.10_4	GMPR	ENSG00000137198.10_4	Primary	Gene	VAR_6_16292175_C_T	0.264401	1.76069e-07	3.40322e-05	0.00405948	0.784439	0.211467
continuous-PP-both_sexes-combined_medadj_irnt	Pulse pressure	ENSG00000057704.13_7	TMCC3	ENSG00000057704.13_7	Conditional 1	Gene	VAR_12_94855907_C_T	0.550491	3.03948e-14	0.213647	1.09866e-13	0.772242	0.0141105
continuous-PP-both_sexes-combined_medadj_irnt	Pulse pressure	ENSG00000138035.15_5	PNPT1	ENSG00000138035.15_5	Primary	Gene	VAR_2_56102744_A_G	0.98891	1.37289e-12	0.690564	5.55041e-13	0.279156	0.0302795
continuous-PP-both_sexes-combined_medadj_irnt	Pulse pressure	ENSG00000138107.13_6	ACTR1A	ENSG00000138107.13_6	Primary	Gene	VAR_10_104729249_G_A	0.0839559	6.21503e-21	0.146879	3.55336e-20	0.839748	0.0133725
continuous-PP-both_sexes-combined_medadj_irnt	Pulse pressure	ENSG00000105364.14_8	MRPL4	ENST00000590669.5_1	Primary	Isoform	VAR_19_10358639_C_T	0.666378	1.42073e-09	0.594679	4.0679e-10	0.170036	0.235285
continuous-PP-both_sexes-combined_medadj_irnt	Pulse pressure	ENSG00000122378.14_5	PRXL2A	ENSG00000122378.14_5	Conditional 2	Gene	VAR_10_82128309_G_A	0.0495642	0.000134462	0.366856	0.000190964	0.520902	0.111916
continuous-PP-both_sexes-combined_medadj_irnt	Pulse pressure	ENSG00000122870.12_5	BICC1	ENSG00000122870.12_5	Conditional 1	Gene	VAR_10_60343030_A_G	0.0806066	2.12301e-14	0.0240181	6.83191e-13	0.772707	0.203275
continuous-PP-both_sexes-combined_medadj_irnt	Pulse pressure	ENSG00000143384.13_6	MCL1	ENSG00000143384.13_6	Primary	Gene	VAR_1_150608300_A_G	0.133197	5.38023e-08	0.0112868	5.89587e-07	0.122819	0.865893
continuous-PP-both_sexes-combined_medadj_irnt	Pulse pressure	ENSG00000072778.20_4	ACADVL	ENST00000577191.5_1	Primary	Isoform	VAR_17_7328821_A_C	0.477438	1.23814e-10	0.751617	3.48181e-11	0.211327	0.0370562
continuous-PP-both_sexes-combined_medadj_irnt	Pulse pressure	ENSG00000134574.12_3	DDB2	ENSG00000134574.12_3	Conditional 1	Gene	VAR_11_47676170_A_G	0.996342	3.39946e-20	0.668981	1.55902e-20	0.306777	0.0242422
continuous-PP-both_sexes-combined_medadj_irnt	Pulse pressure	ENSG00000073670.14_6	ADAM11	ENSG00000073670.14_6	Primary	Gene	VAR_17_43195981_T_C	0.998178	6.52916e-21	0.00299809	2.1644e-18	0.993855	0.00314708
continuous-PP-both_sexes-combined_medadj_irnt	Pulse pressure	ENSG00000134575.13_7	ACP2	ENSG00000134575.13_7	Primary	Gene	VAR_11_47676170_A_G	0.996368	6.92025e-26	1.36184e-06	5.08154e-20	0.999999	5.8382e-08
continuous-PP-both_sexes-combined_medadj_irnt	Pulse pressure	ENSG00000088298.13_5	EDEM2	ENSG00000088298.13_5	Conditional 1	Gene	VAR_20_33671141_A_C	0.129423	2.6408e-05	0.669583	1.20097e-05	0.304483	0.0258957
continuous-PP-both_sexes-combined_medadj_irnt	Pulse pressure	ENSG00000112763.17_6	BTN2A1	ENST00000377600.7_2	Primary	Isoform	VAR_6_26097384_T_C	0.380118	2.40775e-16	0.653118	1.1562e-16	0.313593	0.0332898
continuous-PP-both_sexes-combined_medadj_irnt	Pulse pressure	ENSG00000112812.16_6	PRSS16	ENSG00000112812.16_6	Primary	Gene	VAR_6_27150599_A_G	0.166822	1.49376e-15	0.00948163	7.25777e-14	0.460156	0.530363
continuous-PP-both_sexes-combined_medadj_irnt	Pulse pressure	ENSG00000010704.18_5	HFE	ENSG00000010704.18_5	Primary	Gene	VAR_6_26097384_T_C	0.299201	5.51149e-18	0.0149504	1.08608e-16	0.293919	0.691131
continuous-PP-both_sexes-combined_medadj_irnt	Pulse pressure	ENSG00000107679.14_4	PLEKHA1	ENSG00000107679.14_4	Primary	Gene	VAR_10_124142629_T_C	0.0985402	1.01878e-06	0.000106526	0.00946617	0.989803	0.00062354
continuous-PP-both_sexes-combined_medadj_irnt	Pulse pressure	ENSG00000010818.10_6	HIVEP2	ENSG00000010818.10_6	Conditional 1	Gene	VAR_6_143592386_A_G	0.515969	1.86218e-10	0.586166	1.12891e-10	0.355294	0.0585403
continuous-PP-both_sexes-combined_medadj_irnt	Pulse pressure	ENSG00000074416.14_10	MGLL	ENSG00000074416.14_10	Primary	Gene	VAR_3_128107139_C_T	0.255266	8.07193e-09	0.00819561	9.76502e-07	0.991463	0.00034057
continuous-PP-both_sexes-combined_medadj_irnt	Pulse pressure	ENSG00000138443.16_6	ABI2	ENSG00000138443.16_6	Primary	Gene	VAR_2_203856972_T_G	0.118533	7.13294e-14	0.561766	5.23513e-14	0.412275	0.0259584
continuous-PP-both_sexes-combined_medadj_irnt	Pulse pressure	ENSG00000112964.14_5	GHR	ENSG00000112964.14_5	Conditional 1	Gene	VAR_5_42647349_A_G	0.348891	1.3318e-06	5.95666e-05	0.0218633	0.977871	0.00020508
continuous-PP-both_sexes-combined_medadj_irnt	Pulse pressure	ENSG00000105928.16_9	GSDME	ENSG00000105928.16_9	Conditional 1	Gene	VAR_7_24738164_C_G	0.266789	0.000333726	0.444047	0.000402947	0.536131	0.0190857
continuous-PP-both_sexes-combined_medadj_irnt	Pulse pressure	ENSG00000151702.17_5	FLI1	ENSG00000151702.17_5	Conditional 1	Gene	VAR_11_128563037_G_C	0.956293	0.00137214	0.293451	0.00318049	0.680171	0.021826
continuous-PP-both_sexes-combined_medadj_irnt	Pulse pressure	ENSG00000075292.19_5	ZNF638	ENST00000488126.2_1	Primary	Isoform	VAR_2_71553752_C_T	0.0593588	8.36733e-10	0.0137241	4.39187e-09	0.0711206	0.915155
continuous-PP-both_sexes-combined_medadj_irnt	Pulse pressure	ENSG00000154229.12_5	PRKCA	ENSG00000154229.12_5	Conditional 1	Gene	VAR_17_64313077_G_A	0.0722764	0.000339633	0.0236193	0.0137804	0.958334	0.00392656
continuous-PP-both_sexes-combined_medadj_irnt	Pulse pressure	ENSG00000134851.13_5	TMEM165	ENSG00000134851.13_5	Primary	Gene	VAR_4_56370368_A_G	0.0254903	3.90447e-38	3.92744e-36	0.00984335	0.990126	3.08936e-05
continuous-PP-both_sexes-combined_medadj_irnt	Pulse pressure	ENSG00000113389.16_6	NPR3	ENSG00000113389.16_6	Conditional 1	Gene	VAR_5_32830521_T_C	0.507793	1.57757e-53	0.476357	1.60135e-53	0.483499	0.040144
continuous-PP-both_sexes-combined_medadj_irnt	Pulse pressure	ENSG00000124126.14_8	PREX1	ENSG00000124126.14_8	Primary	Gene	VAR_20_47322165_T_C	0.50663	2.88654e-09	1.27642e-06	0.00225596	0.997582	0.000160996
continuous-PP-both_sexes-combined_medadj_irnt	Pulse pressure	ENSG00000154328.16_4	NEIL2	ENST00000284503.7_2	Primary	Isoform	VAR_8_11654796_G_A	0.49712	6.02074e-17	1.02057e-06	5.89144e-11	0.99865	0.00134859
continuous-PP-both_sexes-combined_medadj_irnt	Pulse pressure	ENSG00000090316.16_5	MAEA	ENST00000512289.5_1	Primary	Isoform	VAR_4_1324515_C_T	0.984465	1.14623e-23	6.39982e-20	0.000179069	0.999809	1.18107e-05
continuous-PP-both_sexes-combined_medadj_irnt	Pulse pressure	ENSG00000108219.15_4	TSPAN14	ENST00000372164.7_1	Primary	Isoform	VAR_10_82222698_T_C	0.263273	1.31444e-10	3.58621e-07	0.000366381	0.999607	2.58597e-05
continuous-PP-both_sexes-combined_medadj_irnt	Pulse pressure	ENSG00000108219.15_4	TSPAN14	ENSG00000108219.15_4	Conditional 1	Gene	VAR_10_82039316_C_T	0.128232	3.39743e-05	0.0926932	0.00033079	0.902499	0.00444279
continuous-PP-both_sexes-combined_medadj_irnt	Pulse pressure	ENSG00000108219.15_4	TSPAN14	ENSG00000108219.15_4	Primary	Gene	VAR_10_82282751_G_A	0.115041	1.69498e-05	0.0462446	0.000343035	0.935893	0.0175022
continuous-PP-both_sexes-combined_medadj_irnt	Pulse pressure	ENSG00000154783.12_5	FGD5	ENSG00000154783.12_5	Primary	Gene	VAR_3_14878830_C_A	0.70917	2.7294e-11	0.0100736	2.67052e-09	0.985628	0.00429867
continuous-PP-both_sexes-combined_medadj_irnt	Pulse pressure	ENSG00000108312.15_6	UBTF	ENST00000343638.9_3	Primary	Isoform	VAR_17_42665402_A_G	0.470445	9.18073e-19	7.16392e-05	1.28143e-14	0.999923	5.25711e-06
continuous-PP-both_sexes-combined_medadj_irnt	Pulse pressure	ENSG00000108312.15_6	UBTF	ENST00000533177.5_3	Primary	Isoform	VAR_17_42665402_A_G	0.344896	5.24877e-15	0.409573	7.32282e-15	0.571396	0.0190312
continuous-PP-both_sexes-combined_medadj_irnt	Pulse pressure	ENSG00000022567.9_5	SLC45A4	ENSG00000022567.9_5	Conditional 1	Gene	VAR_8_142232878_G_A	0.211116	7.17789e-05	0.497619	6.97691e-05	0.483667	0.0185719
continuous-PP-both_sexes-combined_medadj_irnt	Pulse pressure	ENSG00000124508.17_8	BTN2A2	ENST00000416795.6_1	Primary	Isoform	VAR_6_26097384_T_C	0.21984	7.72229e-19	0.00209473	3.67859e-16	0.997844	6.15994e-05
continuous-PP-both_sexes-combined_medadj_irnt	Pulse pressure	ENSG00000066379.15_4	ZNRD1	ENST00000359374.8_1	Primary	Isoform	VAR_6_30037908_A_T	0.459036	2.41356e-16	2.43455e-12	9.91282e-05	0.9999	3.74313e-07
continuous-PP-both_sexes-combined_medadj_irnt	Pulse pressure	ENSG00000135775.14_5	COG2	ENSG00000135775.14_5	Primary	Gene	VAR_1_230832431_G_T	0.2844	9.92427e-12	2.43366e-05	3.91196e-07	0.959262	0.0407133
continuous-PP-both_sexes-combined_medadj_irnt	Pulse pressure	ENSG00000138829.12_8	FBN2	ENSG00000138829.12_8	Conditional 1	Gene	VAR_5_127868199_G_A	0.282418	4.0287e-06	0.296723	6.15387e-06	0.452997	0.25027
continuous-PP-both_sexes-combined_medadj_irnt	Pulse pressure	ENSG00000118473.22_6	SGIP1	ENST00000371037.9_2	Primary	Isoform	VAR_1_67187133_C_A	0.595367	3.42455e-16	3.22716e-10	1.05305e-06	0.992341	0.0076578
continuous-PP-both_sexes-combined_medadj_irnt	Pulse pressure	ENSG00000103423.14_5	DNAJA3	ENSG00000103423.14_5	Primary	Gene	VAR_16_4684269_C_G	1	3.39859e-25	9.0513e-21	3.75467e-05	0.999962	2.26678e-07
continuous-PP-both_sexes-combined_medadj_irnt	Pulse pressure	ENSG00000148660.20_5	CAMK2G	ENST00000322680.7_3	Primary	Isoform	VAR_10_75836119_G_A	0.227663	8.34665e-24	0.0766202	1.00334e-22	0.921038	0.00234192
continuous-PP-both_sexes-combined_medadj_irnt	Pulse pressure	ENSG00000152661.9_7	GJA1	ENSG00000152661.9_7	Conditional 1	Gene	VAR_6_122193876_A_G	0.761494	2.4125e-32	0.730344	8.02629e-33	0.242956	0.0267001
continuous-PP-both_sexes-combined_medadj_irnt	Pulse pressure	ENSG00000076685.18_7	NT5C2	ENSG00000076685.18_7	Primary	Gene	VAR_10_104867686_C_T	0.060393	5.11893e-24	0.437752	6.36836e-24	0.544581	0.0176671
continuous-PP-both_sexes-combined_medadj_irnt	Pulse pressure	ENSG00000108433.17_6	GOSR2	ENSG00000108433.17_6	Conditional 1	Gene	VAR_17_45013271_T_C	0.743304	2.94265e-24	0.693205	1.16752e-24	0.275002	0.0317933
continuous-PP-both_sexes-combined_medadj_irnt	Pulse pressure	ENSG00000156170.13_5	NDUFAF6	ENSG00000156170.13_5	Primary	Gene	VAR_8_95921810_C_T	0.898702	1.38211e-06	0.0326718	4.08648e-05	0.966005	0.00128114
continuous-PP-both_sexes-combined_medadj_irnt	Pulse pressure	ENSG00000066629.18_8	EML1	ENSG00000066629.18_8	Conditional 1	Gene	VAR_14_100231685_C_T	0.264087	7.03995e-08	0.565604	2.46844e-08	0.198083	0.236313
continuous-PP-both_sexes-combined_medadj_irnt	Pulse pressure	ENSG00000092607.15_6	TBX15	ENSG00000092607.15_6	Primary	Gene	VAR_1_119505434_G_A	0.0937436	0.00553774	0.508124	0.00490653	0.450175	0.0312561
continuous-PP-both_sexes-combined_medadj_irnt	Pulse pressure	ENSG00000067066.17_6	SP100	ENSG00000067066.17_6	Conditional 1	Gene	VAR_2_231319180_A_G	0.307569	0.00934619	0.32228	0.0066761	0.229777	0.431921
continuous-PP-both_sexes-combined_medadj_irnt	Pulse pressure	ENSG00000131095.13_7	GFAP	ENSG00000131095.13_7	Primary	Gene	VAR_17_43195981_T_C	0.956381	1.51946e-18	0.697712	6.0781e-19	0.279073	0.0232151
continuous-PP-both_sexes-combined_medadj_irnt	Pulse pressure	ENSG00000149131.16_6	SERPING1	ENSG00000149131.16_6	Primary	Gene	VAR_11_57448032_C_G	0.116395	1.3528e-15	0.0691298	1.80444e-14	0.922087	0.00878304
continuous-PP-both_sexes-combined_medadj_irnt	Pulse pressure	ENSG00000103811.17_5	CTSH	ENSG00000103811.17_5	Conditional 1	Gene	VAR_15_79230567_C_T	0.618587	2.11202e-27	8.1252e-11	2.59935e-17	1	1.24173e-11
continuous-PP-both_sexes-combined_medadj_irnt	Pulse pressure	ENSG00000103811.17_5	CTSH	ENSG00000103811.17_5	Conditional 4	Gene	VAR_15_79142307_A_G	0.275475	1.19611e-17	0.460157	1.30855e-17	0.503379	0.0364645
continuous-PP-both_sexes-combined_medadj_irnt	Pulse pressure	ENSG00000103811.17_5	CTSH	ENSG00000103811.17_5	Primary	Gene	VAR_15_79237293_C_T	0.997033	2.3492e-40	9.03763e-24	2.59935e-17	1	1.9096e-19
continuous-PP-both_sexes-combined_medadj_irnt	Pulse pressure	ENSG00000124831.19_6	LRRFIP1	ENST00000308482.14_4	Primary	Isoform	VAR_2_238685608_T_C	0.450003	5.7074e-09	0.0153671	2.07817e-07	0.559117	0.425516
continuous-PP-both_sexes-combined_medadj_irnt	Pulse pressure	ENSG00000124831.19_6	LRRFIP1	ENST00000244815.9_3	Primary	Isoform	VAR_2_238663471_T_G	0.401537	9.37821e-13	2.52507e-06	1.23013e-07	0.33054	0.669458
continuous-PP-both_sexes-combined_medadj_irnt	Pulse pressure	ENSG00000108590.11_5	MED31	ENST00000225728.8_3	Primary	Isoform	VAR_17_6551850_G_A	0.17094	9.9609e-33	3.01542e-16	3.30332e-17	1	5.2973e-17
continuous-PP-both_sexes-combined_medadj_irnt	Pulse pressure	ENSG00000108590.11_5	MED31	ENST00000574128.1_2	Primary	Isoform	VAR_17_6503518_C_T	0.0781047	1.51026e-18	0.0457196	3.08991e-17	0.935378	0.0189023
continuous-PP-both_sexes-combined_medadj_irnt	Pulse pressure	ENSG00000198663.16_5	C6orf89	ENSG00000198663.16_5	Conditional 2	Gene	VAR_6_36644498_T_C	0.430859	2.07471e-05	0.474856	2.20401e-05	0.504428	0.0206731
continuous-PP-both_sexes-combined_medadj_irnt	Pulse pressure	ENSG00000182263.14_5	FIGN	ENSG00000182263.14_5	Primary	Gene	VAR_2_164934709_G_A	0.401766	3.0087e-37	0.578583	2.07886e-37	0.39975	0.0216664
continuous-PP-both_sexes-combined_medadj_irnt	Pulse pressure	ENSG00000090006.18_6	LTBP4	ENST00000595118.5_1	Primary	Isoform	VAR_19_41048778_G_A	0.303211	9.25547e-21	1.9343e-09	4.78492e-12	1	1.02407e-09
continuous-PP-both_sexes-combined_medadj_irnt	Pulse pressure	ENSG00000108669.16_9	CYTH1	ENSG00000108669.16_9	Primary	Gene	VAR_17_76750097_G_A	0.121557	3.35866e-07	0.000112558	0.00219016	0.73372	0.263977
continuous-PP-both_sexes-combined_medadj_irnt	Pulse pressure	ENSG00000068650.18_5	ATP11A	ENST00000375645.7_1	Primary	Isoform	VAR_13_113636156_C_T	0.999672	2.29703e-12	0.0654826	3.26982e-11	0.932143	0.00237388
continuous-PP-both_sexes-combined_medadj_irnt	Pulse pressure	ENSG00000108784.10_5	NAGLU	ENSG00000108784.10_5	Conditional 1	Gene	VAR_17_40940579_G_A	0.589843	8.94201e-13	0.000185439	4.70373e-09	0.975434	0.0243809
continuous-PP-both_sexes-combined_medadj_irnt	Pulse pressure	ENSG00000108784.10_5	NAGLU	ENSG00000108784.10_5	Primary	Gene	VAR_17_40624656_C_T	0.415599	6.39874e-15	1.32697e-06	4.82138e-09	0.999856	0.000142842
continuous-PP-both_sexes-combined_medadj_irnt	Pulse pressure	ENSG00000108830.10_4	RND2	ENSG00000108830.10_4	Primary	Gene	VAR_17_40940579_G_A	0.416351	1.63468e-15	3.38968e-07	4.82252e-09	1	1.65993e-08
continuous-PP-both_sexes-combined_medadj_irnt	Pulse pressure	ENSG00000157168.20_7	NRG1	ENSG00000157168.20_7	Primary	Gene	VAR_8_32432753_G_T	0.228922	0.000102568	0.193564	0.000400714	0.756171	0.0497618
continuous-PP-both_sexes-combined_medadj_irnt	Pulse pressure	ENSG00000137168.8_5	PPIL1	ENSG00000137168.8_5	Primary	Gene	VAR_6_36837364_T_C	0.375045	6.56428e-22	1.50242e-17	4.36895e-05	0.999955	9.52203e-07
continuous-PP-both_sexes-combined_medadj_irnt	Pulse pressure	ENSG00000104936.18_6	DMPK	ENSG00000104936.18_6	Primary	Gene	VAR_19_46292060_G_T	0.135621	1.32364e-09	0.00106147	1.7162e-07	0.136766	0.862173
continuous-PP-both_sexes-combined_medadj_irnt	Pulse pressure	ENSG00000126214.21_7	KLC1	ENSG00000126214.21_7	Primary	Gene	VAR_14_104182998_C_T	0.601118	1.02272e-08	0.050196	1.49232e-07	0.732231	0.217573
continuous-PP-both_sexes-combined_medadj_irnt	Pulse pressure	ENSG00000126217.21_6	MCF2L	ENST00000535094.7_2	Primary	Isoform	VAR_13_113636156_C_T	0.999204	1.84441e-11	0.525796	1.39003e-11	0.396185	0.0780191
continuous-PP-both_sexes-combined_medadj_irnt	Pulse pressure	ENSG00000119599.17_7	DCAF4	ENSG00000119599.17_7	Conditional 2	Gene	VAR_14_73436805_G_C	0.24379	1.46337e-09	0.660191	7.06919e-10	0.318901	0.0209081
continuous-PP-both_sexes-combined_medadj_irnt	Pulse pressure	ENSG00000035403.18_4	VCL	ENSG00000035403.18_4	Conditional 2	Gene	VAR_10_75828842_G_A	0.270378	8.23693e-23	0.756146	1.7867e-23	0.163938	0.0799159
continuous-PP-both_sexes-combined_medadj_irnt	Pulse pressure	ENSG00000105135.16_5	ILVBL	ENSG00000105135.16_5	Primary	Gene	VAR_19_15285679_G_C	0.751433	5.61766e-20	0.030169	1.80343e-18	0.968512	0.00131891
continuous-PP-both_sexes-combined_medadj_irnt	Pulse pressure	ENSG00000149596.7_4	JPH2	ENST00000372980.4_3	Primary	Isoform	VAR_20_42806362_G_C	0.635377	5.31755e-21	4.40138e-12	1.20815e-09	0.999999	7.65663e-07
continuous-PP-both_sexes-combined_medadj_irnt	Pulse pressure	ENSG00000157259.8_6	GATAD1	ENSG00000157259.8_6	Primary	Gene	VAR_7_92243719_C_T	0.64044	2.28835e-59	4.09006e-10	5.5949e-50	1	1.39138e-08
continuous-PP-both_sexes-combined_medadj_irnt	Pulse pressure	ENSG00000109332.20_8	UBE2D3	ENST00000394801.8_2	Primary	Isoform	VAR_4_103745756_A_G	0.0693421	6.70092e-48	1.35188e-46	0.047126	0.950745	0.0021289
continuous-PP-both_sexes-combined_medadj_irnt	Pulse pressure	ENSG00000126934.14_6	MAP2K2	ENSG00000126934.14_6	Primary	Gene	VAR_19_4067314_C_T	0.229486	5.17995e-06	0.775853	1.32432e-06	0.198331	0.0258095
continuous-PP-both_sexes-combined_medadj_irnt	Pulse pressure	ENSG00000127054.21_5	INTS11	ENSG00000127054.21_5	Primary	Gene	VAR_1_1574709_T_G	0.449963	1.40417e-21	1.14946e-05	1.22157e-16	0.999988	5.48652e-07
continuous-PP-both_sexes-combined_medadj_irnt	Pulse pressure	ENSG00000127054.21_5	INTS11	ENST00000435064.6_3	Primary	Isoform	VAR_1_1584192_G_A	0.41946	2.57115e-17	0.210476	9.56879e-17	0.7833	0.00622434
continuous-PP-both_sexes-combined_medadj_irnt	Pulse pressure	ENSG00000157322.17_6	CLEC18A	ENSG00000157322.17_6	Primary	Gene	VAR_16_70035835_T_C	0.0885961	5.9975e-59	3.25764e-41	1.84106e-18	1	2.00765e-15
continuous-PP-both_sexes-combined_medadj_irnt	Pulse pressure	ENSG00000079689.14_4	SCGN	ENSG00000079689.14_4	Primary	Gene	VAR_6_26097384_T_C	0.174721	1.42684e-24	3.86684e-09	3.68995e-16	1	1.43208e-10
continuous-PP-both_sexes-combined_medadj_irnt	Pulse pressure	ENSG00000182534.13_5	MXRA7	ENST00000449428.6_4	Primary	Isoform	VAR_17_74679357_G_A	0.900996	8.87767e-31	2.89213e-27	0.000306852	0.999651	4.20036e-05
continuous-PP-both_sexes-combined_medadj_irnt	Pulse pressure	ENSG00000109625.19_5	CPZ	ENSG00000109625.19_5	Conditional 1	Gene	VAR_4_8599199_G_A	0.367919	0.000435622	0.304711	0.000973749	0.68111	0.0127704
continuous-PP-both_sexes-combined_medadj_irnt	Pulse pressure	ENSG00000079691.18_7	CARMIL1	ENSG00000079691.18_7	Primary	Gene	VAR_6_26097384_T_C	0.340346	8.30291e-20	0.000193819	4.28285e-16	0.999767	3.86934e-05
continuous-PP-both_sexes-combined_medadj_irnt	Pulse pressure	ENSG00000140718.21_5	FTO	ENST00000637562.1_1	Primary	Isoform	VAR_16_53810943_C_T	0.0633534	1.11969e-05	0.0155717	0.000705942	0.98176	0.00195146
continuous-PP-both_sexes-combined_medadj_irnt	Pulse pressure	ENSG00000182606.16_8	TRAK1	ENST00000484786.5_1	Primary	Isoform	VAR_3_41865474_G_A	0.02816	1.17616e-69	0.00173273	6.77571e-67	0.998204	6.35382e-05
continuous-PP-both_sexes-combined_medadj_irnt	Pulse pressure	ENSG00000127980.16_6	PEX1	ENSG00000127980.16_6	Primary	Gene	VAR_7_92243719_C_T	0.715792	4.35077e-50	0.777631	5.27382e-51	0.0941329	0.128236
continuous-PP-both_sexes-combined_medadj_irnt	Pulse pressure	ENSG00000109919.10_6	MTCH2	ENSG00000109919.10_6	Primary	Gene	VAR_11_47676170_A_G	0.999989	2.18484e-33	4.29957e-14	5.0795e-20	0.999597	0.000403142
continuous-PP-both_sexes-combined_medadj_irnt	Pulse pressure	ENSG00000157827.20_5	FMNL2	ENSG00000157827.20_5	Primary	Gene	VAR_2_153198302_A_C	0.330871	0.00269274	0.420921	0.00358268	0.560021	0.0127827
continuous-PP-both_sexes-combined_medadj_irnt	Pulse pressure	ENSG00000109920.13_6	FNBP4	ENST00000263773.10_3	Primary	Isoform	VAR_11_47676170_A_G	0.99879	1.26127e-20	0.248207	3.61956e-20	0.712257	0.0395365
continuous-PP-both_sexes-combined_medadj_irnt	Pulse pressure	ENSG00000105793.16_4	GTPBP10	ENSG00000105793.16_4	Primary	Gene	VAR_7_89805241_C_T	0.155415	5.93706e-11	0.0563707	3.49327e-10	0.331063	0.612566
continuous-PP-both_sexes-combined_medadj_irnt	Pulse pressure	ENSG00000105793.16_4	GTPBP10	ENST00000222511.11_2	Primary	Isoform	VAR_7_89805241_C_T	0.144422	8.21455e-11	0.0779948	9.68575e-10	0.919631	0.00237437
continuous-PP-both_sexes-combined_medadj_irnt	Pulse pressure	ENSG00000145685.14_7	LHFPL2	ENSG00000145685.14_7	Primary	Gene	VAR_5_77882060_T_C	0.0760616	1.38579e-13	0.456073	1.61201e-13	0.530509	0.0134171
continuous-PP-both_sexes-combined_medadj_irnt	Pulse pressure	ENSG00000128805.14_6	ARHGAP22	ENSG00000128805.14_6	Conditional 1	Gene	VAR_10_49795636_T_C	0.558556	5.14147e-07	2.36599e-05	0.0212637	0.978509	0.000203181
continuous-PP-both_sexes-combined_medadj_irnt	Pulse pressure	ENSG00000141076.18_7	UTP4	ENSG00000141076.18_7	Primary	Gene	VAR_16_69542478_C_G	0.388396	2.0306e-18	0.479003	2.11692e-18	0.499345	0.0216523
continuous-PP-both_sexes-combined_medadj_irnt	Pulse pressure	ENSG00000082781.12_6	ITGB5	ENSG00000082781.12_6	Primary	Gene	VAR_3_124639344_G_C	0.242119	0.000124234	0.0342667	0.000507038	0.139027	0.826075
continuous-PP-both_sexes-combined_medadj_irnt	Pulse pressure	ENSG00000141076.18_7	UTP4	ENSG00000141076.18_7	Conditional 2	Gene	VAR_16_69542478_C_G	0.270917	1.15272e-18	0.271918	3.01187e-18	0.71046	0.0176215
continuous-PP-both_sexes-combined_medadj_irnt	Pulse pressure	ENSG00000204217.15_6	BMPR2	ENST00000374574.2_1	Primary	Isoform	VAR_2_203856972_T_G	0.109311	2.38725e-14	0.196969	9.47569e-14	0.781804	0.0212271
continuous-PP-both_sexes-combined_medadj_irnt	Pulse pressure	ENSG00000204267.16_8	TAP2	ENST00000620123.4_2	Conditional 1	Isoform	VAR_6_32339076_A_G	0.722294	1.41894e-19	0.300103	3.25513e-19	0.688443	0.0114542
continuous-PP-both_sexes-combined_medadj_irnt	Pulse pressure	ENSG00000108654.15_7	DDX5	ENSG00000108654.15_7	Primary	Gene	VAR_17_62502435_A_G	0.999821	1.07355e-14	1.24518e-07	8.61797e-08	0.999567	0.000432734
continuous-PP-both_sexes-combined_medadj_irnt	Pulse pressure	ENSG00000204267.16_8	TAP2	ENST00000374897.4_5	Conditional 1	Isoform	VAR_6_32339076_A_G	0.836828	1.97196e-19	0.417065	2.68517e-19	0.567893	0.0150413
continuous-PP-both_sexes-combined_medadj_irnt	Pulse pressure	ENSG00000204267.16_8	TAP2	ENST00000652259.1_2	Primary	Isoform	VAR_6_32797115_T_G	0.464147	3.35125e-49	7.08785e-31	4.72817e-19	1	7.52432e-22
continuous-PP-both_sexes-combined_medadj_irnt	Pulse pressure	ENSG00000141510.17_8	TP53	ENSG00000141510.17_8	Conditional 1	Gene	VAR_17_7740170_T_C	0.706346	8.82487e-14	0.769425	2.15716e-14	0.188036	0.0425386
continuous-PP-both_sexes-combined_medadj_irnt	Pulse pressure	ENSG00000158691.14_3	ZSCAN12	ENSG00000158691.14_3	Primary	Gene	VAR_6_28295039_A_G	0.102461	3.19686e-11	0.770645	6.0693e-12	0.146226	0.083129
continuous-PP-both_sexes-combined_medadj_irnt	Pulse pressure	ENSG00000159111.13_5	MRPL10	ENST00000351111.7_3	Primary	Isoform	VAR_17_45904420_C_T	0.0588057	2.26037e-28	2.22709e-18	1.01495e-10	1	2.73132e-13
continuous-PP-both_sexes-combined_medadj_irnt	Pulse pressure	ENSG00000159111.13_5	MRPL10	ENST00000414011.1_2	Primary	Isoform	VAR_17_46173840_G_A	0.0249325	1.10188e-11	0.108566	8.8941e-11	0.876298	0.0151368
continuous-PP-both_sexes-combined_medadj_irnt	Pulse pressure	ENSG00000204291.11_5	COL15A1	ENSG00000204291.11_5	Primary	Gene	VAR_9_101725101_T_G	0.0967958	3.70193e-20	5.66395e-12	6.53596e-09	1	9.64655e-09
continuous-PP-both_sexes-combined_medadj_irnt	Pulse pressure	ENSG00000159111.13_5	MRPL10	ENSG00000159111.13_5	Primary	Gene	VAR_17_46125191_C_T	0.0447261	6.37551e-11	0.628162	3.35508e-11	0.330526	0.0413115
continuous-PP-both_sexes-combined_medadj_irnt	Pulse pressure	ENSG00000085662.14_5	AKR1B1	ENSG00000085662.14_5	Primary	Gene	VAR_7_134202349_G_A	0.236045	1.7718e-29	2.52273e-27	0.000384088	0.0537415	0.945874
continuous-PP-both_sexes-combined_medadj_irnt	Pulse pressure	ENSG00000129993.15_6	CBFA2T3	ENSG00000129993.15_6	Conditional 1	Gene	VAR_16_89542126_T_C	0.143884	4.31937e-06	0.652979	1.97011e-06	0.297781	0.0492345
continuous-PP-both_sexes-combined_medadj_irnt	Pulse pressure	ENSG00000204301.6_6	NOTCH4	ENSG00000204301.6_6	Primary	Gene	VAR_6_32176211_G_A	0.93874	2.5906e-33	1.11372e-05	5.25191e-29	0.225009	0.774979
continuous-PP-both_sexes-combined_medadj_irnt	Pulse pressure	ENSG00000204305.14_6	AGER	ENSG00000204305.14_6	Primary	Gene	VAR_6_32136547_T_G	0.683653	1.81642e-35	7.80895e-08	2.32607e-28	1	2.43927e-07
continuous-PP-both_sexes-combined_medadj_irnt	Pulse pressure	ENSG00000111276.11_7	CDKN1B	ENSG00000111276.11_7	Primary	Gene	VAR_12_12625848_T_C	0.481537	1.26472e-12	0.734787	3.2417e-13	0.188261	0.0769513
continuous-PP-both_sexes-combined_medadj_irnt	Pulse pressure	ENSG00000159479.17_5	MED8	ENST00000372455.4_2	Primary	Isoform	VAR_1_43850473_A_G	0.598455	7.50008e-18	2.2125e-14	0.000130491	0.38433	0.615539
continuous-PP-both_sexes-combined_medadj_irnt	Pulse pressure	ENSG00000159479.17_5	MED8	ENSG00000159479.17_5	Conditional 1	Gene	VAR_1_43761651_C_T	0.35974	3.46576e-05	0.102239	3.44741e-05	0.100901	0.796791
continuous-PP-both_sexes-combined_medadj_irnt	Pulse pressure	ENSG00000159479.17_5	MED8	ENST00000372457.9_3	Primary	Isoform	VAR_1_43850473_A_G	0.835132	7.70073e-22	2.27169e-18	0.000129462	0.381291	0.61858
continuous-PP-both_sexes-combined_medadj_irnt	Pulse pressure	ENSG00000143153.13_6	ATP1B1	ENSG00000143153.13_6	Conditional 1	Gene	VAR_1_169098738_C_T	0.256558	4.03724e-17	3.52792e-06	3.36476e-13	0.0284312	0.971565
continuous-PP-both_sexes-combined_medadj_irnt	Pulse pressure	ENSG00000071967.12_4	CYBRD1	ENSG00000071967.12_4	Conditional 1	Gene	VAR_2_172405989_A_G	0.222883	3.57932e-10	4.00927e-06	8.92669e-05	0.999896	1.02498e-05
continuous-PP-both_sexes-combined_medadj_irnt	Pulse pressure	ENSG00000087087.20_7	SRRT	ENSG00000087087.20_7	Primary	Gene	VAR_7_100493359_G_A	0.193074	7.84176e-21	7.58373e-08	2.85286e-15	0.0266165	0.973383
continuous-PP-both_sexes-combined_medadj_irnt	Pulse pressure	ENSG00000071967.12_4	CYBRD1	ENSG00000071967.12_4	Conditional 2	Gene	VAR_2_172381487_G_A	0.279887	3.80891e-05	0.426644	2.2508e-05	0.251795	0.3215
continuous-PP-both_sexes-combined_medadj_irnt	Pulse pressure	ENSG00000204310.13_6	AGPAT1	ENST00000395499.5_2	Conditional 1	Isoform	VAR_6_32136547_T_G	0.475479	3.53788e-29	0.152096	1.94338e-28	0.835463	0.0124401
continuous-PP-both_sexes-combined_medadj_irnt	Pulse pressure	ENSG00000204310.13_6	AGPAT1	ENST00000375107.8_3	Primary	Isoform	VAR_6_32136547_T_G	0.824957	6.821e-30	0.0293241	3.10801e-29	0.132778	0.837898
continuous-PP-both_sexes-combined_medadj_irnt	Pulse pressure	ENSG00000143353.12_4	LYPLAL1	ENST00000366927.3_1	Primary	Isoform	VAR_1_219753509_T_C	0.255559	5.93723e-17	1.82886e-08	3.24641e-09	1	7.45548e-10
continuous-PP-both_sexes-combined_medadj_irnt	Pulse pressure	ENSG00000087258.15_6	GNAO1	ENSG00000087258.15_6	Conditional 3	Gene	VAR_16_56328811_G_A	0.409327	1.21758e-05	0.382079	1.88431e-05	0.591275	0.0266154
continuous-PP-both_sexes-combined_medadj_irnt	Pulse pressure	ENSG00000087258.15_6	GNAO1	ENSG00000087258.15_6	Conditional 2	Gene	VAR_16_56328811_G_A	0.439929	6.86822e-06	0.215526	2.40025e-05	0.753174	0.0312688
continuous-PP-both_sexes-combined_medadj_irnt	Pulse pressure	ENSG00000152661.9_7	GJA1	ENSG00000152661.9_7	Primary	Gene	VAR_6_122193876_A_G	0.768766	1.87402e-32	0.56733	1.36142e-32	0.412126	0.0205444
continuous-PP-both_sexes-combined_medadj_irnt	Pulse pressure	ENSG00000159692.15_8	CTBP1	ENSG00000159692.15_8	Primary	Gene	VAR_4_1320092_A_G	0.136366	7.59424e-08	0.000424015	1.0461e-05	0.0574656	0.9421
continuous-PP-both_sexes-combined_medadj_irnt	Pulse pressure	ENSG00000106617.15_8	PRKAG2	ENST00000492843.6_5	Primary	Isoform	VAR_7_151415536_C_T	0.500843	9.15112e-09	0.364269	1.456e-08	0.57952	0.0562109
continuous-PP-both_sexes-combined_medadj_irnt	Pulse pressure	ENSG00000134574.12_3	DDB2	ENSG00000134574.12_3	Primary	Gene	VAR_11_47676170_A_G	0.996702	4.33257e-22	0.0085261	5.03648e-20	0.99113	0.00034354
continuous-PP-both_sexes-combined_medadj_irnt	Pulse pressure	ENSG00000073670.14_6	ADAM11	ENSG00000073670.14_6	Conditional 1	Gene	VAR_17_43195981_T_C	0.990163	1.07447e-18	0.493379	1.04468e-18	0.479675	0.0269457
continuous-PP-both_sexes-combined_medadj_irnt	Pulse pressure	ENSG00000178852.16_7	EFCAB13	ENST00000520776.5_1	Primary	Isoform	VAR_17_45013271_T_C	0.737624	9.70419e-32	2.28603e-08	4.245e-24	1	9.90546e-10
continuous-PP-both_sexes-combined_medadj_irnt	Pulse pressure	ENSG00000073712.15_8	FERMT2	ENSG00000073712.15_8	Primary	Gene	VAR_14_53373399_A_T	0.256492	5.47191e-08	0.521004	4.10603e-08	0.390865	0.0881314
continuous-PP-both_sexes-combined_medadj_irnt	Pulse pressure	ENSG00000153406.13_4	NMRAL1	ENSG00000153406.13_4	Conditional 2	Gene	VAR_16_4282284_C_A	0.275566	1.65638e-05	0.441136	2.02588e-05	0.539523	0.019304
continuous-PP-both_sexes-combined_medadj_irnt	Pulse pressure	ENSG00000073969.18_5	NSF	ENSG00000073969.18_5	Conditional 3	Gene	VAR_17_45013271_T_C	0.800531	1.70545e-24	0.401755	2.01993e-24	0.475714	0.122531
continuous-PP-both_sexes-combined_medadj_irnt	Pulse pressure	ENSG00000160299.17_7	PCNT	ENSG00000160299.17_7	Primary	Gene	VAR_21_47538071_G_A	0.46706	2.46661e-05	0.00972074	0.00250463	0.987059	0.0006909
continuous-PP-both_sexes-combined_medadj_irnt	Pulse pressure	ENSG00000107882.12_3	SUFU	ENSG00000107882.12_3	Primary	Gene	VAR_10_104867686_C_T	0.148453	1.77475e-23	0.616264	1.03342e-23	0.358818	0.0249184
continuous-PP-both_sexes-combined_medadj_irnt	Pulse pressure	ENSG00000160305.18_6	DIP2A	ENSG00000160305.18_6	Conditional 1	Gene	VAR_21_47538071_G_A	0.809629	1.98809e-05	0.00780676	0.00251861	0.988999	0.00065568
continuous-PP-both_sexes-combined_medadj_irnt	Pulse pressure	ENSG00000179344.16_6	HLA-DQB1	ENST00000460185.1_2	Conditional 1	Isoform	VAR_6_32136547_T_G	0.565575	7.63221e-29	0.328112	1.53712e-28	0.660805	0.0110831
continuous-PP-both_sexes-combined_medadj_irnt	Pulse pressure	ENSG00000011021.23_6	CLCN6	ENSG00000011021.23_6	Primary	Gene	VAR_1_11883731_C_T	0.455803	5.11297e-32	0.0480932	6.18656e-31	0.581545	0.370362
continuous-PP-both_sexes-combined_medadj_irnt	Pulse pressure	ENSG00000141279.16_7	NPEPPS	ENST00000322157.9_3	Primary	Isoform	VAR_17_45244074_T_C	0.999963	6.17886e-21	0.0210803	2.8662e-19	0.977858	0.00106123
continuous-PP-both_sexes-combined_medadj_irnt	Pulse pressure	ENSG00000075292.19_5	ZNF638	ENSG00000075292.19_5	Primary	Gene	VAR_2_71553752_C_T	0.055217	9.2294e-09	0.151381	1.51509e-08	0.247904	0.600714
continuous-PP-both_sexes-combined_medadj_irnt	Pulse pressure	ENSG00000204387.14_7	SNHG32	ENSG00000204387.14_7	Conditional 1	Gene	VAR_6_31605448_C_G	0.866008	7.35622e-30	0.385878	1.14447e-29	0.600329	0.0137935
continuous-PP-both_sexes-combined_medadj_irnt	Pulse pressure	ENSG00000090006.18_6	LTBP4	ENST00000601032.5_3	Primary	Isoform	VAR_19_41134174_A_G	0.184906	4.13926e-25	8.65062e-14	4.78492e-12	1	1.41488e-14
continuous-PP-both_sexes-combined_medadj_irnt	Pulse pressure	ENSG00000113048.16_5	MRPS27	ENSG00000113048.16_5	Conditional 1	Gene	VAR_5_71635813_G_A	0.1516	9.61848e-11	0.79228	2.23395e-11	0.183989	0.0237312
continuous-PP-both_sexes-combined_medadj_irnt	Pulse pressure	ENSG00000113163.17_7	CERT1	ENSG00000113163.17_7	Primary	Gene	VAR_5_75003678_T_C	0.857276	2.20235e-05	0.564641	1.62694e-05	0.4171	0.0182208
continuous-PP-both_sexes-combined_medadj_irnt	Pulse pressure	ENSG00000161179.14_5	YDJC	ENSG00000161179.14_5	Conditional 1	Gene	VAR_22_21940189_T_G	0.0859745	3.30442e-05	0.587501	2.20965e-05	0.392839	0.0196045
continuous-PP-both_sexes-combined_medadj_irnt	Pulse pressure	ENSG00000161179.14_5	YDJC	ENSG00000161179.14_5	Primary	Gene	VAR_22_21940189_T_G	0.183718	4.37577e-06	0.0777978	3.22768e-05	0.573508	0.348658
continuous-PP-both_sexes-combined_medadj_irnt	Pulse pressure	ENSG00000124299.15_6	PEPD	ENSG00000124299.15_6	Conditional 1	Gene	VAR_19_33899065_G_A	0.482185	7.16232e-08	0.00861111	6.32308e-06	0.759979	0.231403
continuous-PP-both_sexes-combined_medadj_irnt	Pulse pressure	ENSG00000161692.18_4	DBF4B	ENSG00000161692.18_4	Conditional 1	Gene	VAR_17_43195981_T_C	0.98532	2.93293e-21	0.00134675	2.17474e-18	0.998606	4.71274e-05
continuous-PP-both_sexes-combined_medadj_irnt	Pulse pressure	ENSG00000161692.18_4	DBF4B	ENST00000315005.8_2	Primary	Isoform	VAR_17_43195981_T_C	0.977009	2.12746e-23	9.76893e-06	2.17776e-18	0.99999	3.31628e-07
continuous-PP-both_sexes-combined_medadj_irnt	Pulse pressure	ENSG00000161692.18_4	DBF4B	ENSG00000161692.18_4	Primary	Gene	VAR_17_42834125_G_A	0.531211	9.23349e-60	4.23987e-42	2.17778e-18	1	1.46493e-20
continuous-PP-both_sexes-combined_medadj_irnt	Pulse pressure	ENSG00000161714.12_7	PLCD3	ENSG00000161714.12_7	Primary	Gene	VAR_17_43195981_T_C	0.986622	1.0421e-18	0.478434	1.08453e-18	0.497891	0.0236755
continuous-PP-both_sexes-combined_medadj_irnt	Pulse pressure	ENSG00000161714.12_7	PLCD3	ENSG00000161714.12_7	Conditional 1	Gene	VAR_17_43195981_T_C	0.972533	6.33001e-19	0.290615	1.03984e-18	0.477163	0.232222
continuous-PP-both_sexes-combined_medadj_irnt	Pulse pressure	ENSG00000130511.16_5	SSBP4	ENSG00000130511.16_5	Primary	Gene	VAR_19_18536416_C_G	0.223564	8.67675e-14	1.02071e-07	6.72464e-08	0.0781847	0.921815
continuous-PP-both_sexes-combined_medadj_irnt	Pulse pressure	ENSG00000019505.8_6	SYT13	ENSG00000019505.8_6	Primary	Gene	VAR_11_45255926_C_T	0.99371	5.06737e-14	0.103907	6.8181e-14	0.139049	0.757044
continuous-PP-both_sexes-combined_medadj_irnt	Pulse pressure	ENSG00000143727.16_4	ACP1	ENST00000272065.10_3	Conditional 1	Isoform	VAR_2_305203_T_C	0.282985	1.85236e-06	0.218205	6.51438e-06	0.76737	0.0144173
continuous-PP-both_sexes-combined_medadj_irnt	Pulse pressure	ENSG00000124549.14_5	BTN2A3P	ENSG00000124549.14_5	Primary	Gene	VAR_6_26097384_T_C	0.175328	1.08063e-19	0.000293128	3.68543e-16	0.999696	1.08084e-05
continuous-PP-both_sexes-combined_medadj_irnt	Pulse pressure	ENSG00000161956.13_6	SENP3	ENST00000580231.5_1	Primary	Isoform	VAR_17_7740170_T_C	0.701748	7.05704e-15	0.0615292	1.07157e-13	0.934279	0.00419178
continuous-PP-both_sexes-combined_medadj_irnt	Pulse pressure	ENSG00000161958.11_5	FGF11	ENSG00000161958.11_5	Primary	Gene	VAR_17_7789542_G_A	0.518115	6.11675e-14	0.533153	4.8106e-14	0.419258	0.047589
continuous-PP-both_sexes-combined_medadj_irnt	Pulse pressure	ENSG00000161960.15_5	EIF4A1	ENSG00000161960.15_5	Primary	Gene	VAR_17_7740170_T_C	0.706202	3.99558e-14	0.348368	7.25312e-14	0.632368	0.0192639
continuous-PP-both_sexes-combined_medadj_irnt	Pulse pressure	ENSG00000113810.16_6	SMC4	ENSG00000113810.16_6	Conditional 1	Gene	VAR_3_160171092_C_T	0.0885972	6.32352e-06	0.757877	1.82667e-06	0.218904	0.023211
continuous-PP-both_sexes-combined_medadj_irnt	Pulse pressure	ENSG00000091157.13_5	WDR7	ENSG00000091157.13_5	Primary	Gene	VAR_18_54578482_C_T	0.995973	2.2816e-05	0.359026	4.003e-05	0.629891	0.0110203
continuous-PP-both_sexes-combined_medadj_irnt	Pulse pressure	ENSG00000139219.19_7	COL2A1	ENSG00000139219.19_7	Primary	Gene	VAR_12_48403839_T_A	0.109951	1.32679e-07	0.365405	2.24859e-07	0.619258	0.0153369
continuous-PP-both_sexes-combined_medadj_irnt	Pulse pressure	ENSG00000026950.17_6	BTN3A1	ENST00000465690.6_1	Primary	Isoform	VAR_6_26097384_T_C	0.290122	7.60535e-18	0.02063	3.60756e-16	0.978575	0.000794976
continuous-PP-both_sexes-combined_medadj_irnt	Pulse pressure	ENSG00000130816.16_7	DNMT1	ENSG00000130816.16_7	Primary	Gene	VAR_19_10334443_A_C	0.405489	1.3016e-09	0.544815	9.00106e-10	0.376682	0.0785033
continuous-PP-both_sexes-combined_medadj_irnt	Pulse pressure	ENSG00000162413.16_6	KLHL21	ENSG00000162413.16_6	Primary	Gene	VAR_1_6678726_C_T	0.355206	3.84833e-07	0.00796277	4.7566e-05	0.984203	0.00778675
continuous-PP-both_sexes-combined_medadj_irnt	Pulse pressure	ENSG00000092096.17_6	SLC22A17	ENSG00000092096.17_6	Primary	Gene	VAR_14_23861811_A_G	0.523681	7.03261e-29	7.89312e-07	8.90979e-23	0.999999	3.08372e-08
continuous-PP-both_sexes-combined_medadj_irnt	Pulse pressure	ENSG00000162572.21_5	SCNN1D	ENSG00000162572.21_5	Primary	Gene	VAR_1_1584192_G_A	0.444933	3.30775e-17	0.270774	8.69936e-17	0.712118	0.0171084
continuous-PP-both_sexes-combined_medadj_irnt	Pulse pressure	ENSG00000204435.14_5	CSNK2B	ENST00000375882.7_3	Primary	Isoform	VAR_6_31605448_C_G	0.975091	1.01019e-36	5.26528e-08	1.91859e-29	0.999997	3.31406e-06
continuous-PP-both_sexes-combined_medadj_irnt	Pulse pressure	ENSG00000149131.16_6	SERPING1	ENST00000278407.9_2	Primary	Isoform	VAR_11_57448032_C_G	0.124688	1.09061e-14	0.557319	7.91548e-15	0.404454	0.0382272
continuous-PP-both_sexes-combined_medadj_irnt	Pulse pressure	ENSG00000139624.14_7	CERS5	ENST00000553122.5_4	Primary	Isoform	VAR_12_50516991_T_C	0.141129	1.00078e-20	3.00571e-13	3.32958e-08	1	9.99957e-11
continuous-PP-both_sexes-combined_medadj_irnt	Pulse pressure	ENSG00000108465.15_5	CDK5RAP3	ENSG00000108465.15_5	Primary	Gene	VAR_17_46063174_T_C	0.108657	4.61091e-18	4.5434e-08	1.01486e-10	0.999999	6.31923e-07
continuous-PP-both_sexes-combined_medadj_irnt	Pulse pressure	ENSG00000162704.16_6	ARPC5	ENSG00000162704.16_6	Primary	Gene	VAR_1_183671385_G_A	0.0731473	1.11667e-16	2.2074e-13	0.000457186	0.903658	0.0958851
continuous-PP-both_sexes-combined_medadj_irnt	Pulse pressure	ENSG00000162704.16_6	ARPC5	ENSG00000162704.16_6	Conditional 1	Gene	VAR_1_183725668_A_G	0.114046	0.00022955	0.453768	0.000210225	0.415436	0.130356
continuous-PP-both_sexes-combined_medadj_irnt	Pulse pressure	ENSG00000095321.17_9	CRAT	ENSG00000095321.17_9	Conditional 1	Gene	VAR_9_131871927_A_G	0.732594	1.60533e-05	0.0714383	6.08816e-05	0.270269	0.658215
continuous-PP-both_sexes-combined_medadj_irnt	Pulse pressure	ENSG00000144741.17_3	SLC25A26	ENST00000336733.10_1	Primary	Isoform	VAR_3_66298637_G_A	0.168068	1.23069e-26	1.1769e-18	1.0457e-08	1	7.96009e-11
continuous-PP-both_sexes-combined_medadj_irnt	Pulse pressure	ENSG00000033627.16_5	ATP6V0A1	ENSG00000033627.16_5	Conditional 1	Gene	VAR_17_40940579_G_A	0.431862	4.14484e-09	0.859556	4.8176e-10	0.0998667	0.0405769
continuous-PP-both_sexes-combined_medadj_irnt	Pulse pressure	ENSG00000095637.22_9	SORBS1	ENSG00000095637.22_9	Primary	Gene	VAR_10_97297823_C_T	0.870442	0.000921392	0.205813	0.00234445	0.523417	0.267504
continuous-PP-both_sexes-combined_medadj_irnt	Pulse pressure	ENSG00000033867.16_6	SLC4A7	ENSG00000033867.16_6	Primary	Gene	VAR_3_27562988_C_T	0.997482	4.72828e-32	0.00155021	3.00035e-29	0.98368	0.0147695
continuous-PP-both_sexes-combined_medadj_irnt	Pulse pressure	ENSG00000163131.11_6	CTSS	ENSG00000163131.11_6	Conditional 1	Gene	VAR_1_150709723_C_T	0.124337	4.80433e-08	0.0100787	4.63815e-06	0.972988	0.0169287
continuous-PP-both_sexes-combined_medadj_irnt	Pulse pressure	ENSG00000186470.14_6	BTN3A2	ENSG00000186470.14_6	Primary	Gene	VAR_6_26356951_T_C	0.146048	3.38989e-61	9.19534e-46	3.68653e-16	1	1.71976e-11
continuous-PP-both_sexes-combined_medadj_irnt	Pulse pressure	ENSG00000163131.11_6	CTSS	ENSG00000163131.11_6	Primary	Gene	VAR_1_150709723_C_T	0.131727	8.78042e-10	0.000184198	4.24113e-06	0.889605	0.110206
continuous-PP-both_sexes-combined_medadj_irnt	Pulse pressure	ENSG00000035115.22_8	SH3YL1	ENST00000471948.5_2	Primary	Isoform	VAR_2_281178_C_G	0.108988	9.13727e-07	0.107636	2.12122e-06	0.249233	0.643128
continuous-PP-both_sexes-combined_medadj_irnt	Pulse pressure	ENSG00000163359.16_5	COL6A3	ENSG00000163359.16_5	Primary	Gene	VAR_2_238684428_A_C	0.260428	1.05099e-07	0.282976	2.62823e-07	0.707638	0.0093856
continuous-PP-both_sexes-combined_medadj_irnt	Pulse pressure	ENSG00000115042.10_6	FAHD2A	ENST00000233379.9_2	Conditional 3	Isoform	VAR_2_96496891_A_C	0.652518	1.05289e-08	0.157647	1.8574e-09	0.026995	0.815358
continuous-PP-both_sexes-combined_medadj_irnt	Pulse pressure	ENSG00000163491.16_8	NEK10	ENSG00000163491.16_8	Primary	Gene	VAR_3_27562988_C_T	0.684281	1.49731e-29	0.490907	1.5018e-29	0.492362	0.0167309
continuous-PP-both_sexes-combined_medadj_irnt	Pulse pressure	ENSG00000163492.15_6	CCDC141	ENSG00000163492.15_6	Primary	Gene	VAR_2_179691793_T_C	0.249011	1.95425e-05	0.0112667	0.000986841	0.568518	0.419209
continuous-PP-both_sexes-combined_medadj_irnt	Pulse pressure	ENSG00000115042.10_6	FAHD2A	ENSG00000115042.10_6	Conditional 2	Gene	VAR_2_96496891_A_C	0.341644	6.41005e-08	0.95976	7.05577e-10	0.0105347	0.0297048
continuous-PP-both_sexes-combined_medadj_irnt	Pulse pressure	ENSG00000163596.16_5	ICA1L	ENST00000392237.6_2	Primary	Isoform	VAR_2_203856972_T_G	0.122883	1.00981e-14	0.0869736	2.18878e-14	0.187791	0.725235
continuous-PP-both_sexes-combined_medadj_irnt	Pulse pressure	ENSG00000204469.13_4	PRRC2A	ENST00000376007.8_1	Primary	Isoform	VAR_6_31610384_C_T	0.872261	1.24291e-33	5.98545e-05	2.07542e-29	0.999457	0.000483335
continuous-PP-both_sexes-combined_medadj_irnt	Pulse pressure	ENSG00000163635.19_5	ATXN7	ENSG00000163635.19_5	Primary	Gene	VAR_3_63965093_C_A	0.244004	2.49731e-05	0.514248	2.28346e-05	0.470197	0.0155076
continuous-PP-both_sexes-combined_medadj_irnt	Pulse pressure	ENSG00000163636.10_5	PSMD6	ENST00000295901.8_2	Primary	Isoform	VAR_3_63994505_G_A	0.269125	9.63562e-07	0.0198417	4.74955e-05	0.978028	0.00208136
continuous-PP-both_sexes-combined_medadj_irnt	Pulse pressure	ENSG00000105135.16_5	ILVBL	ENST00000263383.8_3	Primary	Isoform	VAR_19_15285679_G_C	0.468089	4.12711e-25	2.21642e-07	1.86206e-18	1	1.80217e-08
continuous-PP-both_sexes-combined_medadj_irnt	Pulse pressure	ENSG00000079387.14_8	SENP1	ENSG00000079387.14_8	Primary	Gene	VAR_12_48698518_A_G	0.0636127	2.08368e-07	0.573858	1.47312e-07	0.405686	0.020456
continuous-PP-both_sexes-combined_medadj_irnt	Pulse pressure	ENSG00000109180.14_7	OCIAD1	ENSG00000109180.14_7	Primary	Gene	VAR_4_48493237_G_A	0.10412	1.20494e-25	1.13213e-16	1.85161e-10	0.173145	0.826855
continuous-PP-both_sexes-combined_medadj_irnt	Pulse pressure	ENSG00000163710.9_7	PCOLCE2	ENSG00000163710.9_7	Conditional 2	Gene	VAR_3_142609913_T_C	0.197601	4.16229e-07	0.364259	7.12419e-07	0.623455	0.0122855
continuous-PP-both_sexes-combined_medadj_irnt	Pulse pressure	ENSG00000163710.9_7	PCOLCE2	ENSG00000163710.9_7	Conditional 3	Gene	VAR_3_142609913_T_C	0.191467	5.66476e-07	0.495746	5.56499e-07	0.486997	0.0172558
continuous-PP-both_sexes-combined_medadj_irnt	Pulse pressure	ENSG00000163710.9_7	PCOLCE2	ENSG00000163710.9_7	Conditional 1	Gene	VAR_3_142609913_T_C	0.197429	6.42773e-09	0.00562516	1.13603e-06	0.994184	0.000189887
continuous-PP-both_sexes-combined_medadj_irnt	Pulse pressure	ENSG00000204520.14_6	MICA	ENSG00000204520.14_6	Conditional 4	Gene	VAR_6_31610384_C_T	0.598204	3.68322e-31	0.0177372	2.03596e-29	0.980455	0.00180764
continuous-PP-both_sexes-combined_medadj_irnt	Pulse pressure	ENSG00000204520.14_6	MICA	ENSG00000204520.14_6	Conditional 3	Gene	VAR_6_31605448_C_G	0.658183	1.85863e-31	0.00895061	2.0565e-29	0.990347	0.000702626
continuous-PP-both_sexes-combined_medadj_irnt	Pulse pressure	ENSG00000115464.15_6	USP34	ENSG00000115464.15_6	Conditional 1	Gene	VAR_2_61663095_G_A	0.493121	3.96423e-19	2.56827e-14	1.1279e-07	0.00631357	0.993686
continuous-PP-both_sexes-combined_medadj_irnt	Pulse pressure	ENSG00000115464.15_6	USP34	ENSG00000115464.15_6	Conditional 2	Gene	VAR_2_61663095_G_A	0.350814	6.06209e-06	0.39274	9.10666e-06	0.589969	0.0172761
continuous-PP-both_sexes-combined_medadj_irnt	Pulse pressure	ENSG00000115464.15_6	USP34	ENST00000411912.5_2	Primary	Isoform	VAR_2_61663095_G_A	0.35727	1.36273e-09	8.82863e-05	1.54319e-05	0.999772	0.00012454
continuous-PP-both_sexes-combined_medadj_irnt	Pulse pressure	ENSG00000204520.14_6	MICA	ENSG00000204520.14_6	Conditional 1	Gene	VAR_6_31380974_C_G	0.0900711	1.09984e-63	5.29648e-35	2.07654e-29	1	1.34358e-31
continuous-PP-both_sexes-combined_medadj_irnt	Pulse pressure	ENSG00000115464.15_6	USP34	ENST00000398571.7_4	Primary	Isoform	VAR_2_61663095_G_A	0.298668	1.19085e-07	0.00771508	1.53018e-05	0.991347	0.000922878
continuous-PP-both_sexes-combined_medadj_irnt	Pulse pressure	ENSG00000115464.15_6	USP34	ENST00000398571.7_4	Conditional 1	Isoform	VAR_2_61663095_G_A	0.323343	7.45529e-06	0.483	7.52237e-06	0.487316	0.0296691
continuous-PP-both_sexes-combined_medadj_irnt	Pulse pressure	ENSG00000115464.15_6	USP34	ENSG00000115464.15_6	Primary	Gene	VAR_2_61702998_G_C	0.421739	7.98202e-18	5.17125e-13	1.41498e-05	0.916626	0.0833603
continuous-PP-both_sexes-combined_medadj_irnt	Pulse pressure	ENSG00000041988.15_6	THAP3	ENSG00000041988.15_6	Primary	Gene	VAR_1_6689824_A_G	0.193501	3.78237e-11	7.82629e-07	1.43476e-05	0.296169	0.703816
continuous-PP-both_sexes-combined_medadj_irnt	Pulse pressure	ENSG00000115464.15_6	USP34	ENST00000436269.1_3	Primary	Isoform	VAR_2_61763207_T_C	0.183749	1.19297e-13	7.72878e-09	1.54351e-05	0.999984	1.15576e-07
continuous-PP-both_sexes-combined_medadj_irnt	Pulse pressure	ENSG00000163902.12_6	RPN1	ENSG00000163902.12_6	Conditional 2	Gene	VAR_3_128107139_C_T	0.258428	5.11438e-07	0.513728	4.62905e-07	0.464957	0.0213145
continuous-PP-both_sexes-combined_medadj_irnt	Pulse pressure	ENSG00000047932.14_7	GOPC	ENST00000052569.10_4	Primary	Isoform	VAR_6_117863175_A_G	0.11046	1.4462e-08	0.902634	1.12913e-09	0.0704464	0.0269196
continuous-PP-both_sexes-combined_medadj_irnt	Pulse pressure	ENSG00000110031.12_4	LPXN	ENSG00000110031.12_4	Primary	Gene	VAR_11_58296806_G_A	0.0879087	1.86626e-08	0.331367	3.60437e-08	0.639954	0.0286789
continuous-PP-both_sexes-combined_medadj_irnt	Pulse pressure	ENSG00000204138.13_5	PHACTR4	ENSG00000204138.13_5	Conditional 1	Gene	VAR_1_28734372_A_G	0.480661	9.90488e-05	0.0872343	0.00102542	0.903097	0.00854461
continuous-PP-both_sexes-combined_medadj_irnt	Pulse pressure	ENSG00000197256.10_9	KANK2	ENST00000588724.5_4	Primary	Isoform	VAR_19_11526765_G_T	1	1.10802e-21	0.345736	2.05549e-21	0.641361	0.0129029
continuous-PP-both_sexes-combined_medadj_irnt	Pulse pressure	ENSG00000115677.17_8	HDLBP	ENST00000310931.9_3	Primary	Isoform	VAR_2_242445336_A_G	0.892635	1.104e-05	0.0153579	0.000705969	0.982083	0.00184176
continuous-PP-both_sexes-combined_medadj_irnt	Pulse pressure	ENSG00000115677.17_8	HDLBP	ENSG00000115677.17_8	Primary	Gene	VAR_2_242167337_T_C	0.548067	7.2869e-23	1.01369e-19	0.000718301	0.999241	4.06139e-05
continuous-PP-both_sexes-combined_medadj_irnt	Pulse pressure	ENSG00000100354.21_8	TNRC6B	ENSG00000100354.21_8	Primary	Gene	VAR_22_40797447_T_A	0.188035	1.1194e-14	0.0103978	1.03166e-12	0.958253	0.031349
continuous-PP-both_sexes-combined_medadj_irnt	Pulse pressure	ENSG00000145779.8_6	TNFAIP8	ENSG00000145779.8_6	Primary	Gene	VAR_5_118715275_G_T	0.119916	0.0106193	0.467398	0.0110572	0.486647	0.0242792
continuous-PP-both_sexes-combined_medadj_irnt	Pulse pressure	ENSG00000115825.10_7	PRKD3	ENSG00000115825.10_7	Primary	Gene	VAR_2_37559355_C_A	0.42089	0.000456855	0.240281	0.00141162	0.742425	0.0154251
continuous-PP-both_sexes-combined_medadj_irnt	Pulse pressure	ENSG00000163938.17_5	GNL3	ENST00000496254.5_1	Primary	Isoform	VAR_3_52815905_T_C	0.637972	8.31182e-06	0.239183	1.24778e-05	0.358662	0.402134
continuous-PP-both_sexes-combined_medadj_irnt	Pulse pressure	ENSG00000163938.17_5	GNL3	ENSG00000163938.17_5	Primary	Gene	VAR_3_52621627_C_T	0.0280573	1.32221e-16	3.80482e-12	2.30659e-05	0.663413	0.336563
continuous-PP-both_sexes-combined_medadj_irnt	Pulse pressure	ENSG00000100376.12_4	FAM118A	ENSG00000100376.12_4	Primary	Gene	VAR_22_45807538_G_C	0.946324	6.71247e-63	1.21994e-57	5.50227e-06	0.999994	1.20213e-08
continuous-PP-both_sexes-combined_medadj_irnt	Pulse pressure	ENSG00000145868.17_5	FBXO38	ENST00000513826.1_2	Primary	Isoform	VAR_5_147682118_C_T	0.0513033	8.61942e-06	0.836778	1.37877e-06	0.133822	0.0293899
continuous-PP-both_sexes-combined_medadj_irnt	Pulse pressure	ENSG00000115946.8_4	PNO1	ENSG00000115946.8_4	Conditional 1	Gene	VAR_2_68396495_A_C	0.143434	0.00263803	0.437386	0.00322056	0.533947	0.0228078
continuous-PP-both_sexes-combined_medadj_irnt	Pulse pressure	ENSG00000204623.9_9	ZNRD1ASP	ENSG00000204623.9_9	Conditional 2	Gene	VAR_6_29833057_G_T	0.132465	6.68679e-08	0.00441121	1.50385e-05	0.992074	0.00350009
continuous-PP-both_sexes-combined_medadj_irnt	Pulse pressure	ENSG00000100376.12_4	FAM118A	ENST00000477714.1_1	Conditional 1	Isoform	VAR_22_45732328_G_A	0.339143	1.31772e-08	0.00239486	5.16891e-06	0.939352	0.0582483
continuous-PP-both_sexes-combined_medadj_irnt	Pulse pressure	ENSG00000054523.17_5	KIF1B	ENST00000377093.8_1	Primary	Isoform	VAR_1_10796547_G_A	0.706886	3.98151e-17	0.00485726	8.15483e-15	0.994853	0.000289946
continuous-PP-both_sexes-combined_medadj_irnt	Pulse pressure	ENSG00000100376.12_4	FAM118A	ENST00000477714.1_1	Primary	Isoform	VAR_22_45723842_G_A	0.783818	1.18438e-38	2.15252e-33	3.21952e-07	0.0575699	0.94243
continuous-PP-both_sexes-combined_medadj_irnt	Pulse pressure	ENSG00000163945.18_7	UVSSA	ENSG00000163945.18_7	Conditional 1	Gene	VAR_4_1412785_A_G	0.293774	1.71549e-08	9.57822e-05	0.000178935	0.999057	0.000668086
continuous-PP-both_sexes-combined_medadj_irnt	Pulse pressure	ENSG00000116251.11_7	RPL22	ENSG00000116251.11_7	Primary	Gene	VAR_1_6262231_A_T	0.391527	3.46095e-05	0.714201	1.19935e-05	0.247459	0.0382939
continuous-PP-both_sexes-combined_medadj_irnt	Pulse pressure	ENSG00000163956.13_7	LRPAP1	ENST00000650633.1_2	Primary	Isoform	VAR_4_3519762_A_G	0.736126	1.39758e-26	5.7136e-12	2.44606e-15	1	2.09856e-10
continuous-PP-both_sexes-combined_medadj_irnt	Pulse pressure	ENSG00000116273.6_4	PHF13	ENSG00000116273.6_4	Primary	Gene	VAR_1_6262231_A_T	0.998857	2.89646e-07	0.0059932	6.22793e-06	0.127999	0.866001
continuous-PP-both_sexes-combined_medadj_irnt	Pulse pressure	ENSG00000116667.14_6	C1orf21	ENSG00000116667.14_6	Primary	Gene	VAR_1_184524811_C_T	0.168816	0.00078101	0.0989401	0.0014286	0.180259	0.718591
continuous-PP-both_sexes-combined_medadj_irnt	Pulse pressure	ENSG00000163956.13_7	LRPAP1	ENSG00000163956.13_7	Conditional 2	Gene	VAR_4_3451109_G_A	0.999959	1.24709e-15	0.509837	1.13172e-15	0.462645	0.0275183
continuous-PP-both_sexes-combined_medadj_irnt	Pulse pressure	ENSG00000116691.11_4	MIIP	ENSG00000116691.11_4	Primary	Gene	VAR_1_11883731_C_T	0.271767	6.93853e-33	0.00652647	1.05581e-30	0.993108	0.000365168
continuous-PP-both_sexes-combined_medadj_irnt	Pulse pressure	ENSG00000116691.11_4	MIIP	ENSG00000116691.11_4	Conditional 1	Gene	VAR_1_11883731_C_T	0.285439	5.84481e-31	0.54977	4.34812e-31	0.408948	0.0412822
continuous-PP-both_sexes-combined_medadj_irnt	Pulse pressure	ENSG00000116691.11_4	MIIP	ENSG00000116691.11_4	Conditional 2	Gene	VAR_1_11883731_C_T	0.29239	6.24667e-31	0.587569	3.75737e-31	0.353364	0.0590671
continuous-PP-both_sexes-combined_medadj_irnt	Pulse pressure	ENSG00000184178.16_6	SCFD2	ENSG00000184178.16_6	Primary	Gene	VAR_4_54059900_T_C	0.291331	4.12306e-05	0.0554104	0.000699304	0.939801	0.00404848
continuous-PP-both_sexes-combined_medadj_irnt	Pulse pressure	ENSG00000170291.15_6	ELP5	ENST00000573657.5_3	Primary	Isoform	VAR_17_7145981_T_C	0.944669	5.11338e-35	7.89739e-24	6.47477e-12	1	1.47036e-07
continuous-PP-both_sexes-combined_medadj_irnt	Pulse pressure	ENSG00000071967.12_4	CYBRD1	ENSG00000071967.12_4	Primary	Gene	VAR_2_172382840_C_G	0.10831	4.92163e-22	5.51282e-18	1.8574e-05	0.207258	0.792723
continuous-PP-both_sexes-combined_medadj_irnt	Pulse pressure	ENSG00000143153.13_6	ATP1B1	ENSG00000143153.13_6	Primary	Gene	VAR_1_169098738_C_T	0.257815	2.68759e-17	2.34853e-06	4.43677e-12	0.387092	0.612906
continuous-PP-both_sexes-combined_medadj_irnt	Pulse pressure	ENSG00000134245.18_4	WNT2B	ENSG00000134245.18_4	Primary	Gene	VAR_1_113046395_T_C	0.239577	5.41159e-08	0.00014065	0.00038448	0.999281	0.00019423
continuous-PP-both_sexes-combined_medadj_irnt	Pulse pressure	ENSG00000057704.13_7	TMCC3	ENSG00000057704.13_7	Primary	Gene	VAR_12_94855907_C_T	0.534014	2.02871e-15	0.0142599	1.40099e-13	0.984762	0.000977869
continuous-PP-both_sexes-combined_medadj_irnt	Pulse pressure	ENSG00000117335.20_5	CD46	ENSG00000117335.20_5	Primary	Gene	VAR_1_207994429_T_C	0.239307	8.1697e-30	9.99261e-24	8.17574e-07	0.999999	2.44365e-08
continuous-PP-both_sexes-combined_medadj_irnt	Pulse pressure	ENSG00000100983.12_8	GSS	ENSG00000100983.12_8	Conditional 1	Gene	VAR_20_33671141_A_C	0.104638	1.94861e-06	0.0493985	3.74227e-05	0.948686	0.00187642
continuous-PP-both_sexes-combined_medadj_irnt	Pulse pressure	ENSG00000100991.12_6	TRPC4AP	ENSG00000100991.12_6	Primary	Gene	VAR_20_33671141_A_C	0.158774	2.22746e-07	0.00564874	3.97745e-06	0.0999722	0.894375
continuous-PP-both_sexes-combined_medadj_irnt	Pulse pressure	ENSG00000112137.17_4	PHACTR1	ENSG00000112137.17_4	Conditional 1	Gene	VAR_6_12903957_A_G	1	2.87221e-22	0.37722	4.57013e-22	0.600193	0.0225871
continuous-PP-both_sexes-combined_medadj_irnt	Pulse pressure	ENSG00000100991.12_6	TRPC4AP	ENST00000451813.6_4	Conditional 1	Isoform	VAR_20_33671141_A_C	0.104319	1.39147e-05	0.352871	2.49871e-05	0.63365	0.0134401
continuous-PP-both_sexes-combined_medadj_irnt	Pulse pressure	ENSG00000204344.14_4	STK19	ENST00000490822.1_1	Primary	Isoform	VAR_6_31605448_C_G	0.752133	4.87678e-30	0.255816	1.16465e-29	0.610794	0.13339
continuous-PP-both_sexes-combined_medadj_irnt	Pulse pressure	ENSG00000117335.20_5	CD46	ENST00000367042.6_2	Primary	Isoform	VAR_1_207943158_C_T	0.611439	1.8129e-40	2.21741e-34	8.17574e-07	0.999999	5.41993e-09
continuous-PP-both_sexes-combined_medadj_irnt	Pulse pressure	ENSG00000146733.14_5	PSPH	ENSG00000146733.14_5	Conditional 1	Gene	VAR_7_56120881_G_A	0.127784	0.000111327	0.126149	0.000764295	0.866046	0.00692902
continuous-PP-both_sexes-combined_medadj_irnt	Pulse pressure	ENSG00000164114.19_8	MAP9	ENST00000433024.5_2	Primary	Isoform	VAR_4_156396739_C_T	0.211817	2.81372e-23	0.342905	5.22138e-23	0.636303	0.0207927
continuous-PP-both_sexes-combined_medadj_irnt	Pulse pressure	ENSG00000160161.9_5	CILP2	ENSG00000160161.9_5	Primary	Gene	VAR_19_19715613_A_G	0.289305	8.13274e-09	3.95422e-06	0.00155746	0.75701	0.241429
continuous-PP-both_sexes-combined_medadj_irnt	Pulse pressure	ENSG00000160299.17_7	PCNT	ENSG00000160299.17_7	Conditional 2	Gene	VAR_21_47538071_G_A	0.657442	0.000913377	0.359956	0.00157553	0.620888	0.0166672
continuous-PP-both_sexes-combined_medadj_irnt	Pulse pressure	ENSG00000160299.17_7	PCNT	ENSG00000160299.17_7	Conditional 1	Gene	VAR_21_47538071_G_A	0.502482	2.44025e-05	0.00961687	0.00250525	0.987303	0.000550571
continuous-PP-both_sexes-combined_medadj_irnt	Pulse pressure	ENSG00000146828.18_7	SLC12A9	ENSG00000146828.18_7	Primary	Gene	VAR_7_100493359_G_A	0.120608	5.01024e-15	0.0484538	9.80812e-14	0.948536	0.00301032
continuous-PP-both_sexes-combined_medadj_irnt	Pulse pressure	ENSG00000160305.18_6	DIP2A	ENSG00000160305.18_6	Primary	Gene	VAR_21_47932808_G_A	0.157177	1.16862e-07	4.5889e-05	0.00254001	0.9974	1.41636e-05
continuous-PP-both_sexes-combined_medadj_irnt	Pulse pressure	ENSG00000146830.10_5	GIGYF1	ENSG00000146830.10_5	Primary	Gene	VAR_7_100271521_T_C	0.2991	1.61701e-23	1.56381e-10	1.03402e-13	0.999999	5.84254e-07
continuous-PP-both_sexes-combined_medadj_irnt	Pulse pressure	ENSG00000204351.12_4	SKIV2L	ENSG00000204351.12_4	Primary	Gene	VAR_6_31942514_A_G	0.166257	3.59646e-61	1.88656e-32	1.90636e-29	1	1.45224e-31
continuous-PP-both_sexes-combined_medadj_irnt	Pulse pressure	ENSG00000153774.9_8	CFDP1	ENSG00000153774.9_8	Primary	Gene	VAR_16_75445324_T_C	0.0762237	2.85416e-32	1.45894e-06	1.95627e-26	0.999975	2.31126e-05
continuous-PP-both_sexes-combined_medadj_irnt	Pulse pressure	ENSG00000143420.19_5	ENSA	ENST00000271690.12_2	Primary	Isoform	VAR_1_150608300_A_G	0.0905557	1.15541e-06	0.242385	3.57788e-06	0.750572	0.00703865
continuous-PP-both_sexes-combined_medadj_irnt	Pulse pressure	ENSG00000204387.14_7	SNHG32	ENSG00000204387.14_7	Conditional 2	Gene	VAR_6_31605448_C_G	0.88621	1.37164e-30	0.0719505	1.7641e-29	0.925374	0.00267508
continuous-PP-both_sexes-combined_medadj_irnt	Pulse pressure	ENSG00000101384.12_6	JAG1	ENST00000254958.10_4	Primary	Isoform	VAR_20_10669188_C_A	0.52981	5.93676e-60	0.162903	3.03041e-59	0.83153	0.00556745
continuous-PP-both_sexes-combined_medadj_irnt	Pulse pressure	ENSG00000101384.12_6	JAG1	ENST00000254958.10_4	Conditional 1	Isoform	VAR_20_10669188_C_A	0.566723	1.1567e-59	0.317396	2.4536e-59	0.673252	0.00935148
[truncated: 1,841 more rows]
