# Supplementary material for: Fine mapping spatiotemporal mechanisms of genetic variants underlying cardiac traits and disease
Source: Nat Commun. 2023 Feb 28;14:1132. doi: 10.1038/s41467-023-36638-2 (PMC9975214; doi:10.1038/s41467-023-36638-2)
Supplement: Supplementary file 11 — Supplementary Data 8 [file 41467_2023_36638_MOESM11_ESM.xlsx]

## Sheet: Supplementary Data 8
Trait ID	Trait name	Interaction	PP-H4 threshold	Estimate	Confidence interval (2.5%)	Confidence interval (97.5%)	Log2 ratio	P-value (Fisher's exact test)
continuous-102-both_sexes-irnt	Pulse rate	Adult	0.05	1.50955	0.697401	3.18035	0.594116	0.264324
continuous-102-both_sexes-irnt	Pulse rate	Adult	0.1	2.32818	1.07303	4.91798	1.2192	0.0223584
continuous-102-both_sexes-irnt	Pulse rate	Adult	0.15	2.7829	1.28081	5.88771	1.47659	0.00811624
continuous-102-both_sexes-irnt	Pulse rate	Adult	0.2	2.66134	1.20531	5.66433	1.41215	0.0131041
continuous-102-both_sexes-irnt	Pulse rate	Adult	0.25	2.90466	1.31451	6.18881	1.53837	0.00509498
continuous-102-both_sexes-irnt	Pulse rate	Adult	0.3	3.07644	1.39133	6.56044	1.62126	0.0041038
continuous-102-both_sexes-irnt	Pulse rate	Adult	0.35	2.14663	0.901516	4.74462	1.10207	0.0578076
continuous-102-both_sexes-irnt	Pulse rate	Adult	0.4	2.3403	0.981934	5.17875	1.22669	0.0305445
continuous-102-both_sexes-irnt	Pulse rate	Adult	0.45	2.44871	1.02683	5.42184	1.29202	0.0254695
continuous-102-both_sexes-irnt	Pulse rate	Adult	0.5	2.58307	1.08251	5.72444	1.36909	0.021101
continuous-102-both_sexes-irnt	Pulse rate	Adult	0.55	2.63717	1.10475	5.84594	1.39899	0.0198381
continuous-102-both_sexes-irnt	Pulse rate	Adult	0.6	2.81061	1.17647	6.23736	1.49088	0.0100622
continuous-102-both_sexes-irnt	Pulse rate	Adult	0.65	2.98242	1.2473	6.62559	1.57649	0.00710224
continuous-102-both_sexes-irnt	Pulse rate	Adult	0.7	3.27721	1.36858	7.29429	1.71247	0.00399907
continuous-102-both_sexes-irnt	Pulse rate	Adult	0.75	3.53459	1.47409	7.87898	1.82154	0.00248173
continuous-102-both_sexes-irnt	Pulse rate	Adult	0.8	3.90164	1.62432	8.71682	1.96408	0.00130093
continuous-102-both_sexes-irnt	Pulse rate	Adult	0.85	3.95675	1.58118	9.05553	1.98432	0.00185763
continuous-102-both_sexes-irnt	Pulse rate	Adult	0.9	3.60762	1.28693	8.82397	1.85105	0.00776192
continuous-102-both_sexes-irnt	Pulse rate	Adult	0.95	5.02117	1.77341	12.4472	2.32802	0.00150532
continuous-102-both_sexes-irnt	Pulse rate	Arteria	0.05	0.909669	0.486115	1.63989	-0.136587	0.887242
continuous-102-both_sexes-irnt	Pulse rate	Arteria	0.1	1.29731	0.682393	2.36586	0.375519	0.354403
continuous-102-both_sexes-irnt	Pulse rate	Arteria	0.15	1.55475	0.816394	2.84098	0.636686	0.14148
continuous-102-both_sexes-irnt	Pulse rate	Arteria	0.2	1.54804	0.800354	2.85841	0.630442	0.178525
continuous-102-both_sexes-irnt	Pulse rate	Arteria	0.25	1.69215	0.873926	3.12852	0.758856	0.0858252
continuous-102-both_sexes-irnt	Pulse rate	Arteria	0.3	1.79379	0.925736	3.31913	0.843008	0.055244
continuous-102-both_sexes-irnt	Pulse rate	Arteria	0.35	1.72593	0.875411	3.23095	0.78737	0.0769878
continuous-102-both_sexes-irnt	Pulse rate	Arteria	0.4	1.88578	0.95533	3.53556	0.915164	0.0440884
continuous-102-both_sexes-irnt	Pulse rate	Arteria	0.45	1.97562	1.00006	3.70672	0.982307	0.0386175
continuous-102-both_sexes-irnt	Pulse rate	Arteria	0.5	2.08737	1.0557	3.92077	1.06169	0.0221344
continuous-102-both_sexes-irnt	Pulse rate	Arteria	0.55	2.13213	1.07795	4.0065	1.0923	0.0204758
continuous-102-both_sexes-irnt	Pulse rate	Arteria	0.6	2.27702	1.14983	4.28498	1.18715	0.0107701
continuous-102-both_sexes-irnt	Pulse rate	Arteria	0.65	1.97815	0.958125	3.82674	0.984152	0.0446439
continuous-102-both_sexes-irnt	Pulse rate	Arteria	0.7	1.95279	0.920529	3.84845	0.965539	0.0606868
continuous-102-both_sexes-irnt	Pulse rate	Arteria	0.75	2.10863	0.992507	4.16324	1.0763	0.0327749
continuous-102-both_sexes-irnt	Pulse rate	Arteria	0.8	2.33191	1.09522	4.61623	1.22152	0.0155228
continuous-102-both_sexes-irnt	Pulse rate	Arteria	0.85	1.89677	0.797512	4.03741	0.923543	0.0984079
continuous-102-both_sexes-irnt	Pulse rate	Arteria	0.9	1.20652	0.367018	3.10648	0.270846	0.608094
continuous-102-both_sexes-irnt	Pulse rate	Arteria	0.95	1.66632	0.502652	4.34494	0.736664	0.244891
continuous-102-both_sexes-irnt	Pulse rate	Aorta	0.05	0.610412	0.253084	1.32942	-0.712144	0.229425
continuous-102-both_sexes-irnt	Pulse rate	Aorta	0.1	0.938561	0.38831	2.04932	-0.0914775	1
continuous-102-both_sexes-irnt	Pulse rate	Aorta	0.15	1.11957	0.462682	2.44813	0.162943	0.69636
continuous-102-both_sexes-irnt	Pulse rate	Aorta	0.2	1.04128	0.409119	2.34562	0.0583637	0.841348
continuous-102-both_sexes-irnt	Pulse rate	Aorta	0.25	1.13514	0.445669	2.55944	0.182871	0.680934
continuous-102-both_sexes-irnt	Pulse rate	Aorta	0.3	1.20097	0.471293	2.70971	0.264201	0.670349
continuous-102-both_sexes-irnt	Pulse rate	Aorta	0.35	0.883306	0.299181	2.16593	-0.179014	1
continuous-102-both_sexes-irnt	Pulse rate	Aorta	0.4	0.96174	0.325498	2.36071	-0.0562805	1
continuous-102-both_sexes-irnt	Pulse rate	Aorta	0.45	1.00549	0.340156	2.46946	0.0078991	1
continuous-102-both_sexes-irnt	Pulse rate	Aorta	0.5	1.0598	0.358334	2.60479	0.0837925	0.820185
continuous-102-both_sexes-irnt	Pulse rate	Aorta	0.55	1.08148	0.365601	2.65883	0.113006	0.817696
continuous-102-both_sexes-irnt	Pulse rate	Aorta	0.6	1.15125	0.388916	2.83338	0.203205	0.812041
continuous-102-both_sexes-irnt	Pulse rate	Aorta	0.65	0.980659	0.295404	2.56711	-0.0281763	1
continuous-102-both_sexes-irnt	Pulse rate	Aorta	0.7	1.07488	0.32345	2.81797	0.104181	0.804178
continuous-102-both_sexes-irnt	Pulse rate	Aorta	0.75	1.15656	0.347692	3.03596	0.209839	0.795883
continuous-102-both_sexes-irnt	Pulse rate	Aorta	0.8	1.27267	0.38211	3.34723	0.347859	0.592972
continuous-102-both_sexes-irnt	Pulse rate	Aorta	0.85	1.49943	0.449025	3.95791	0.584411	0.390698
continuous-102-both_sexes-irnt	Pulse rate	Aorta	0.9	1.4818	0.374359	4.27848	0.56735	0.522263
continuous-102-both_sexes-irnt	Pulse rate	Aorta	0.95	2.03725	0.510915	5.94803	1.02662	0.159229
continuous-102-both_sexes-irnt	Pulse rate	Coronary	0.05	1.06619	0.0960508	7.47441	0.0924696	1
continuous-102-both_sexes-irnt	Pulse rate	Coronary	0.1	1.62303	0.146111	11.3893	0.698687	0.630777
continuous-102-both_sexes-irnt	Pulse rate	Coronary	0.15	1.927	0.173415	13.5309	0.946358	0.609496
continuous-102-both_sexes-irnt	Pulse rate	Coronary	0.2	2.0874	0.187792	14.6606	1.06171	0.329387
continuous-102-both_sexes-irnt	Pulse rate	Coronary	0.25	2.27027	0.204191	15.9497	1.18286	0.298179
continuous-102-both_sexes-irnt	Pulse rate	Coronary	0.3	2.39832	0.215666	16.8535	1.26202	0.278792
continuous-102-both_sexes-irnt	Pulse rate	Coronary	0.35	2.52407	0.226935	17.742	1.33575	0.261465
continuous-102-both_sexes-irnt	Pulse rate	Coronary	0.4	2.74295	0.246537	19.2898	1.45573	0.23483
continuous-102-both_sexes-irnt	Pulse rate	Coronary	0.45	2.86496	0.257437	20.1515	1.51852	0.221693
continuous-102-both_sexes-irnt	Pulse rate	Coronary	0.5	3.01592	0.270935	21.2199	1.5926	0.20686
continuous-102-both_sexes-irnt	Pulse rate	Coronary	0.55	3.07608	0.276308	21.6458	1.62109	0.201352
continuous-102-both_sexes-irnt	Pulse rate	Coronary	0.6	3.2696	0.293598	23.0165	1.70911	0.18503
continuous-102-both_sexes-irnt	Pulse rate	Coronary	0.65	3.45986	0.310605	24.3669	1.79071	0.1708
continuous-102-both_sexes-irnt	Pulse rate	Coronary	0.7	3.78479	0.339577	26.6595	1.92021	0.15002
continuous-102-both_sexes-irnt	Pulse rate	Coronary	0.75	4.06606	0.364603	28.6738	2.02363	0.134939
continuous-102-both_sexes-irnt	Pulse rate	Coronary	0.8	4.46336	0.399992	31.4689	2.15813	0.117173
continuous-102-both_sexes-irnt	Pulse rate	Coronary	0.85	5.2349	0.468528	36.9976	2.38816	0.0913692
continuous-102-both_sexes-irnt	Pulse rate	Coronary	0.9	0	0	11.2742	#NAME?	1
continuous-102-both_sexes-irnt	Pulse rate	Coronary	0.95	0	0	15.3303	#NAME?	1
continuous-102-both_sexes-irnt	Pulse rate	cardiac muscle	0.05	3.09457	1.05435	9.65151	1.62974	0.0319021
continuous-102-both_sexes-irnt	Pulse rate	cardiac muscle	0.1	4.74622	1.61413	14.8334	2.24678	0.00180638
continuous-102-both_sexes-irnt	Pulse rate	cardiac muscle	0.15	4.43463	1.50187	13.3554	2.14881	0.00304745
continuous-102-both_sexes-irnt	Pulse rate	cardiac muscle	0.2	3.78364	1.25586	11.1788	1.91978	0.00857026
continuous-102-both_sexes-irnt	Pulse rate	cardiac muscle	0.25	3.22987	1.0315	9.52095	1.69148	0.0219459
continuous-102-both_sexes-irnt	Pulse rate	cardiac muscle	0.3	3.41577	1.09038	10.0714	1.77221	0.0172901
continuous-102-both_sexes-irnt	Pulse rate	cardiac muscle	0.35	3.59879	1.14832	10.6131	1.84751	0.0137661
continuous-102-both_sexes-irnt	Pulse rate	cardiac muscle	0.4	3.9183	1.24932	11.5672	1.97023	0.00939201
continuous-102-both_sexes-irnt	Pulse rate	cardiac muscle	0.45	4.09666	1.30561	12.0987	2.03445	0.00764992
continuous-102-both_sexes-irnt	Pulse rate	cardiac muscle	0.5	4.31804	1.37548	12.7607	2.11038	0.00597517
continuous-102-both_sexes-irnt	Pulse rate	cardiac muscle	0.55	4.40636	1.40331	13.025	2.13959	0.0054263
continuous-102-both_sexes-irnt	Pulse rate	cardiac muscle	0.6	4.691	1.493	13.8781	2.2299	0.00401146
continuous-102-both_sexes-irnt	Pulse rate	cardiac muscle	0.65	4.97207	1.58138	14.7219	2.31385	0.00301277
continuous-102-both_sexes-irnt	Pulse rate	cardiac muscle	0.7	5.45336	1.73259	16.1609	2.44715	0.0018929
continuous-102-both_sexes-irnt	Pulse rate	cardiac muscle	0.75	4.53926	1.3554	13.6526	2.18246	0.00718084
continuous-102-both_sexes-irnt	Pulse rate	cardiac muscle	0.8	3.78393	1.027	11.7786	1.91989	0.0227733
continuous-102-both_sexes-irnt	Pulse rate	cardiac muscle	0.85	3.25901	0.76074	10.7929	1.70443	0.0554282
continuous-102-both_sexes-irnt	Pulse rate	cardiac muscle	0.9	4.17993	0.971764	13.9188	2.06348	0.0272615
continuous-102-both_sexes-irnt	Pulse rate	cardiac muscle	0.95	5.74135	1.32566	19.2919	2.52139	0.0103156
continuous-102-both_sexes-irnt	Pulse rate	cardiac neuron	0.05	1.78533	0.428331	7.06802	0.836192	0.34247
continuous-102-both_sexes-irnt	Pulse rate	cardiac neuron	0.1	2.72565	0.653036	10.8053	1.4466	0.143474
continuous-102-both_sexes-irnt	Pulse rate	cardiac neuron	0.15	2.2126	0.471262	8.78124	1.14575	0.25261
continuous-102-both_sexes-irnt	Pulse rate	cardiac neuron	0.2	1.56627	0.26568	6.5866	0.647335	0.454467
continuous-102-both_sexes-irnt	Pulse rate	cardiac neuron	0.25	1.70415	0.288954	7.17077	0.769054	0.429781
continuous-102-both_sexes-irnt	Pulse rate	cardiac neuron	0.3	1.80074	0.305262	7.57989	0.848588	0.41614
continuous-102-both_sexes-irnt	Pulse rate	cardiac neuron	0.35	1.8956	0.321259	7.98226	0.922652	0.405261
continuous-102-both_sexes-irnt	Pulse rate	cardiac neuron	0.4	2.06105	0.349104	8.68352	1.04338	0.391395
continuous-102-both_sexes-irnt	Pulse rate	cardiac neuron	0.45	2.15306	0.364594	9.07735	1.10639	0.218527
continuous-102-both_sexes-irnt	Pulse rate	cardiac neuron	0.5	2.26714	0.383784	9.55875	1.18087	0.199491
continuous-102-both_sexes-irnt	Pulse rate	cardiac neuron	0.55	2.31262	0.391431	9.75299	1.20953	0.192493
continuous-102-both_sexes-irnt	Pulse rate	cardiac neuron	0.6	2.45897	0.416024	10.3767	1.29806	0.172008
continuous-102-both_sexes-irnt	Pulse rate	cardiac neuron	0.65	2.60326	0.440226	10.9891	1.38032	0.154496
continuous-102-both_sexes-irnt	Pulse rate	cardiac neuron	0.7	2.84916	0.481478	12.0368	1.51054	0.129605
continuous-102-both_sexes-irnt	Pulse rate	cardiac neuron	0.75	1.80106	0.187502	8.83049	0.848843	0.347075
continuous-102-both_sexes-irnt	Pulse rate	cardiac neuron	0.8	1.97749	0.205716	9.70238	0.983668	0.309778
continuous-102-both_sexes-irnt	Pulse rate	cardiac neuron	0.85	2.3199	0.241002	11.4085	1.21406	0.252144
continuous-102-both_sexes-irnt	Pulse rate	cardiac neuron	0.9	2.96149	0.306807	14.6315	1.56632	0.17953
continuous-102-both_sexes-irnt	Pulse rate	cardiac neuron	0.95	4.03635	0.416236	20.0731	2.01305	0.112556
continuous-102-both_sexes-irnt	Pulse rate	endocardial	0.05	1.22016	0.260421	4.83209	0.287071	0.751531
continuous-102-both_sexes-irnt	Pulse rate	endocardial	0.1	1.86138	0.396776	7.38195	0.896375	0.299141
continuous-102-both_sexes-irnt	Pulse rate	endocardial	0.15	2.2126	0.471262	8.78124	1.14575	0.25261
continuous-102-both_sexes-irnt	Pulse rate	endocardial	0.2	1.56627	0.26568	6.5866	0.647335	0.454467
continuous-102-both_sexes-irnt	Pulse rate	endocardial	0.25	1.70415	0.288954	7.17077	0.769054	0.429781
continuous-102-both_sexes-irnt	Pulse rate	endocardial	0.3	1.80074	0.305262	7.57989	0.848588	0.41614
continuous-102-both_sexes-irnt	Pulse rate	endocardial	0.35	1.11748	0.116657	5.45398	0.160252	0.702487
continuous-102-both_sexes-irnt	Pulse rate	endocardial	0.4	1.21452	0.126735	5.93206	0.280384	0.682924
continuous-102-both_sexes-irnt	Pulse rate	endocardial	0.45	1.26856	0.132394	6.19806	0.343187	0.673498
continuous-102-both_sexes-irnt	Pulse rate	endocardial	0.5	1.33549	0.139343	6.5277	0.417368	0.663135
continuous-102-both_sexes-irnt	Pulse rate	endocardial	0.55	1.36216	0.142111	6.6592	0.445901	0.659384
continuous-102-both_sexes-irnt	Pulse rate	endocardial	0.6	1.44797	0.150951	7.08248	0.534032	0.648661
continuous-102-both_sexes-irnt	Pulse rate	endocardial	0.65	1.53244	0.159706	7.49961	0.61583	0.639921
continuous-102-both_sexes-irnt	Pulse rate	endocardial	0.7	1.67648	0.17462	8.21184	0.745437	0.377348
continuous-102-both_sexes-irnt	Pulse rate	endocardial	0.75	0.804496	0.0184027	5.73202	-0.313842	1
continuous-102-both_sexes-irnt	Pulse rate	endocardial	0.8	0.882747	0.0201823	6.29651	-0.179928	1
continuous-102-both_sexes-irnt	Pulse rate	endocardial	0.85	1.03453	0.0236266	7.39357	0.0489686	1
continuous-102-both_sexes-irnt	Pulse rate	endocardial	0.9	0	0	5.28392	#NAME?	1
continuous-102-both_sexes-irnt	Pulse rate	endocardial	0.95	0	0	7.19097	#NAME?	1
continuous-102-both_sexes-irnt	Pulse rate	endothelial	0.05	0	0	11.3516	#NAME?	1
continuous-102-both_sexes-irnt	Pulse rate	endothelial	0.1	0	0	17.2612	#NAME?	1
continuous-102-both_sexes-irnt	Pulse rate	endothelial	0.15	0	0	20.4857	#NAME?	1
continuous-102-both_sexes-irnt	Pulse rate	endothelial	0.2	0	0	22.1778	#NAME?	1
continuous-102-both_sexes-irnt	Pulse rate	endothelial	0.25	0	0	24.1092	#NAME?	1
continuous-102-both_sexes-irnt	Pulse rate	endothelial	0.3	0	0	25.4448	#NAME?	1
continuous-102-both_sexes-irnt	Pulse rate	endothelial	0.35	0	0	26.7963	#NAME?	1
continuous-102-both_sexes-irnt	Pulse rate	endothelial	0.4	0	0	29.1018	#NAME?	1
continuous-102-both_sexes-irnt	Pulse rate	endothelial	0.45	0	0	30.3974	#NAME?	1
continuous-102-both_sexes-irnt	Pulse rate	endothelial	0.5	0	0	31.9533	#NAME?	1
continuous-102-both_sexes-irnt	Pulse rate	endothelial	0.55	0	0	32.5998	#NAME?	1
continuous-102-both_sexes-irnt	Pulse rate	endothelial	0.6	0	0	34.6461	#NAME?	1
continuous-102-both_sexes-irnt	Pulse rate	endothelial	0.65	0	0	36.6492	#NAME?	1
continuous-102-both_sexes-irnt	Pulse rate	endothelial	0.7	0	0	40.0593	#NAME?	1
continuous-102-both_sexes-irnt	Pulse rate	endothelial	0.75	0	0	43.002	#NAME?	1
continuous-102-both_sexes-irnt	Pulse rate	endothelial	0.8	0	0	47.1566	#NAME?	1
continuous-102-both_sexes-irnt	Pulse rate	endothelial	0.85	0	0	55.2878	#NAME?	1
continuous-102-both_sexes-irnt	Pulse rate	endothelial	0.9	0	0	70.229	#NAME?	1
continuous-102-both_sexes-irnt	Pulse rate	endothelial	0.95	0	0	95.4975	#NAME?	1
continuous-102-both_sexes-irnt	Pulse rate	fibroblast	0.05	0.983687	0.304279	2.79888	-0.0237289	1
continuous-102-both_sexes-irnt	Pulse rate	fibroblast	0.1	1.50462	0.46467	4.28893	0.589395	0.416646
continuous-102-both_sexes-irnt	Pulse rate	fibroblast	0.15	1.37917	0.385119	4.09933	0.463796	0.56724
continuous-102-both_sexes-irnt	Pulse rate	fibroblast	0.2	1.49528	0.41737	4.44751	0.580414	0.391968
continuous-102-both_sexes-irnt	Pulse rate	fibroblast	0.25	1.62803	0.454171	4.8455	0.703129	0.365561
continuous-102-both_sexes-irnt	Pulse rate	fibroblast	0.3	1.72112	0.479961	5.12516	0.783349	0.353146
continuous-102-both_sexes-irnt	Pulse rate	fibroblast	0.35	0.941169	0.174175	3.33084	-0.0874747	1
continuous-102-both_sexes-irnt	Pulse rate	fibroblast	0.4	1.02342	0.189299	3.62448	0.0333994	1
continuous-102-both_sexes-irnt	Pulse rate	fibroblast	0.45	1.06921	0.197711	3.7884	0.0965517	0.755222
continuous-102-both_sexes-irnt	Pulse rate	fibroblast	0.5	1.12591	0.208131	3.99162	0.171096	0.745168
continuous-102-both_sexes-irnt	Pulse rate	fibroblast	0.55	1.14855	0.212283	4.07271	0.199809	0.741615
continuous-102-both_sexes-irnt	Pulse rate	fibroblast	0.6	1.22137	0.225623	4.33389	0.288505	0.731825
continuous-102-both_sexes-irnt	Pulse rate	fibroblast	0.65	0.805787	0.0894678	3.44636	-0.31153	1
continuous-102-both_sexes-irnt	Pulse rate	fibroblast	0.7	0.881609	0.0978261	3.77482	-0.18179	1
continuous-102-both_sexes-irnt	Pulse rate	fibroblast	0.75	0.947223	0.105046	4.05913	-0.0782234	1
continuous-102-both_sexes-irnt	Pulse rate	fibroblast	0.8	1.04013	0.115247	4.46356	0.0567576	1
continuous-102-both_sexes-irnt	Pulse rate	fibroblast	0.85	1.22051	0.135054	5.25096	0.287487	0.681109
continuous-102-both_sexes-irnt	Pulse rate	fibroblast	0.9	0.727412	0.0172618	4.7157	-0.459155	1
continuous-102-both_sexes-irnt	Pulse rate	fibroblast	0.95	0.988225	0.0233688	6.4529	-0.017089	1
continuous-102-both_sexes-irnt	Pulse rate	immune	0.05	1.01004	0.398669	2.36812	0.0144071	1
continuous-102-both_sexes-irnt	Pulse rate	immune	0.1	1.55039	0.610785	3.64336	0.632629	0.267534
continuous-102-both_sexes-irnt	Pulse rate	immune	0.15	1.84834	0.727298	4.34958	0.886229	0.153606
continuous-102-both_sexes-irnt	Pulse rate	immune	0.2	1.68563	0.634129	4.05532	0.753289	0.226133
continuous-102-both_sexes-irnt	Pulse rate	immune	0.25	1.8371	0.690621	4.42342	0.877427	0.142433
continuous-102-both_sexes-irnt	Pulse rate	immune	0.3	1.94362	0.730265	4.68275	0.958744	0.127121
continuous-102-both_sexes-irnt	Pulse rate	immune	0.35	1.38071	0.452196	3.56844	0.465409	0.445946
continuous-102-both_sexes-irnt	Pulse rate	immune	0.4	1.50305	0.491946	3.8885	0.587892	0.423804
continuous-102-both_sexes-irnt	Pulse rate	immune	0.45	1.57127	0.514039	4.06708	0.651931	0.292145
continuous-102-both_sexes-irnt	Pulse rate	immune	0.5	1.65595	0.541458	4.28914	0.727659	0.273671
continuous-102-both_sexes-irnt	Pulse rate	immune	0.55	1.68975	0.552367	4.37784	0.756807	0.267646
continuous-102-both_sexes-irnt	Pulse rate	immune	0.6	1.79864	0.587594	4.66424	0.846905	0.252849
continuous-102-both_sexes-irnt	Pulse rate	immune	0.65	1.50854	0.441471	4.13719	0.593155	0.388286
continuous-102-both_sexes-irnt	Pulse rate	immune	0.7	1.6532	0.483309	4.54044	0.725262	0.365124
continuous-102-both_sexes-irnt	Pulse rate	immune	0.75	1.77868	0.519514	4.89103	0.830808	0.224985
continuous-102-both_sexes-irnt	Pulse rate	immune	0.8	1.957	0.570827	5.39057	0.968641	0.195203
continuous-102-both_sexes-irnt	Pulse rate	immune	0.85	1.74981	0.433238	5.22807	0.807196	0.301946
continuous-102-both_sexes-irnt	Pulse rate	immune	0.9	0.481285	0.0116224	2.99309	-1.05504	0.716009
continuous-102-both_sexes-irnt	Pulse rate	immune	0.95	0.653927	0.0157325	4.09828	-0.612799	1
continuous-102-both_sexes-irnt	Pulse rate	myofibroblast	0.05	0	0	Inf	#NAME?	1
continuous-102-both_sexes-irnt	Pulse rate	myofibroblast	0.1	0	0	Inf	#NAME?	1
continuous-102-both_sexes-irnt	Pulse rate	myofibroblast	0.15	0	0	Inf	#NAME?	1
continuous-102-both_sexes-irnt	Pulse rate	myofibroblast	0.2	0	0	Inf	#NAME?	1
continuous-102-both_sexes-irnt	Pulse rate	myofibroblast	0.25	0	0	Inf	#NAME?	1
continuous-102-both_sexes-irnt	Pulse rate	myofibroblast	0.3	0	0	Inf	#NAME?	1
continuous-102-both_sexes-irnt	Pulse rate	myofibroblast	0.35	0	0	Inf	#NAME?	1
continuous-102-both_sexes-irnt	Pulse rate	myofibroblast	0.4	0	0	Inf	#NAME?	1
continuous-102-both_sexes-irnt	Pulse rate	myofibroblast	0.45	0	0	Inf	#NAME?	1
continuous-102-both_sexes-irnt	Pulse rate	myofibroblast	0.5	0	0	Inf	#NAME?	1
continuous-102-both_sexes-irnt	Pulse rate	myofibroblast	0.55	0	0	Inf	#NAME?	1
continuous-102-both_sexes-irnt	Pulse rate	myofibroblast	0.6	0	0	Inf	#NAME?	1
continuous-102-both_sexes-irnt	Pulse rate	myofibroblast	0.65	0	0	Inf	#NAME?	1
continuous-102-both_sexes-irnt	Pulse rate	myofibroblast	0.7	0	0	Inf	#NAME?	1
continuous-102-both_sexes-irnt	Pulse rate	myofibroblast	0.75	0	0	Inf	#NAME?	1
continuous-102-both_sexes-irnt	Pulse rate	myofibroblast	0.8	0	0	Inf	#NAME?	1
continuous-102-both_sexes-irnt	Pulse rate	myofibroblast	0.85	0	0	Inf	#NAME?	1
continuous-102-both_sexes-irnt	Pulse rate	myofibroblast	0.9	0	0	Inf	#NAME?	1
continuous-102-both_sexes-irnt	Pulse rate	myofibroblast	0.95	0	0	Inf	#NAME?	1
continuous-102-both_sexes-irnt	Pulse rate	smooth muscle	0.05	0.910369	0.456157	1.73485	-0.135477	0.87732
continuous-102-both_sexes-irnt	Pulse rate	smooth muscle	0.1	1.14421	0.55014	2.23951	0.194358	0.733765
continuous-102-both_sexes-irnt	Pulse rate	smooth muscle	0.15	1.36805	0.656768	2.68225	0.452122	0.371744
continuous-102-both_sexes-irnt	Pulse rate	smooth muscle	0.2	1.32953	0.622382	2.64913	0.410915	0.367039
continuous-102-both_sexes-irnt	Pulse rate	smooth muscle	0.25	1.45128	0.678766	2.89465	0.537321	0.263217
continuous-102-both_sexes-irnt	Pulse rate	smooth muscle	0.3	1.53696	0.718375	3.06793	0.62008	0.249719
continuous-102-both_sexes-irnt	Pulse rate	smooth muscle	0.35	1.4397	0.653405	2.92781	0.525772	0.329867
continuous-102-both_sexes-irnt	Pulse rate	smooth muscle	0.4	1.57056	0.712031	3.19808	0.651278	0.228111
continuous-102-both_sexes-irnt	Pulse rate	smooth muscle	0.45	1.64374	0.74477	3.34922	0.716982	0.156779
continuous-102-both_sexes-irnt	Pulse rate	smooth muscle	0.5	1.73479	0.78545	3.53847	0.794764	0.14478
continuous-102-both_sexes-irnt	Pulse rate	smooth muscle	0.55	1.7712	0.801687	3.61382	0.824726	0.0998667
continuous-102-both_sexes-irnt	Pulse rate	smooth muscle	0.6	1.88886	0.854062	3.85846	0.917513	0.0857266
continuous-102-both_sexes-irnt	Pulse rate	smooth muscle	0.65	1.76404	0.770101	3.68469	0.81888	0.127035
continuous-102-both_sexes-irnt	Pulse rate	smooth muscle	0.7	1.939	0.845115	4.05795	0.955312	0.0728047
continuous-102-both_sexes-irnt	Pulse rate	smooth muscle	0.75	2.09144	0.910328	4.38463	1.0645	0.0601067
continuous-102-both_sexes-irnt	Pulse rate	smooth muscle	0.8	2.30936	1.00325	4.85345	1.20749	0.0287558
continuous-102-both_sexes-irnt	Pulse rate	smooth muscle	0.85	1.72872	0.639818	4.00791	0.789708	0.198165
continuous-102-both_sexes-irnt	Pulse rate	smooth muscle	0.9	1.14974	0.293629	3.26182	0.201302	0.775803
continuous-102-both_sexes-irnt	Pulse rate	smooth muscle	0.95	1.58107	0.400809	4.53721	0.660903	0.334729
continuous-102-both_sexes-irnt	Pulse rate	Heart	0.05	1.42938	0.502554	3.83778	0.51539	0.471
continuous-102-both_sexes-irnt	Pulse rate	Heart	0.1	2.18988	0.768564	5.89042	1.13085	0.107063
continuous-102-both_sexes-irnt	Pulse rate	Heart	0.15	2.60845	0.914561	7.02597	1.38319	0.0464785
continuous-102-both_sexes-irnt	Pulse rate	Heart	0.2	2.83028	0.991717	7.6261	1.50094	0.0389243
continuous-102-both_sexes-irnt	Pulse rate	Heart	0.25	3.08429	1.07997	8.31958	1.62494	0.0175153
continuous-102-both_sexes-irnt	Pulse rate	Heart	0.3	3.26247	1.14187	8.80324	1.70596	0.0134122
continuous-102-both_sexes-irnt	Pulse rate	Heart	0.35	3.43807	1.20277	9.28049	1.7816	0.0103876
continuous-102-both_sexes-irnt	Pulse rate	Heart	0.4	3.74478	1.30901	10.1194	1.90488	0.00676041
continuous-102-both_sexes-irnt	Pulse rate	Heart	0.45	3.91606	1.36818	10.5888	1.9694	0.00536671
continuous-102-both_sexes-irnt	Pulse rate	Heart	0.5	4.12895	1.44173	11.1678	2.04578	0.0040627
continuous-102-both_sexes-irnt	Pulse rate	Heart	0.55	4.21386	1.47104	11.4012	2.07514	0.00364443
continuous-102-both_sexes-irnt	Pulse rate	Heart	0.6	4.48764	1.56559	12.1518	2.16596	0.00259152
continuous-102-both_sexes-irnt	Pulse rate	Heart	0.65	4.75813	1.65875	12.8943	2.2504	0.00187521
continuous-102-both_sexes-irnt	Pulse rate	Heart	0.7	5.22173	1.81817	14.1659	2.38453	0.00110823
continuous-102-both_sexes-irnt	Pulse rate	Heart	0.75	5.62509	1.95655	15.2823	2.49188	0.000720307
continuous-102-both_sexes-irnt	Pulse rate	Heart	0.8	6.20067	2.15309	16.8709	2.63242	0.000404999
continuous-102-both_sexes-irnt	Pulse rate	Heart	0.85	5.86079	1.93571	16.2183	2.55109	0.00101285
continuous-102-both_sexes-irnt	Pulse rate	Heart	0.9	4.57319	1.26913	13.6558	2.1932	0.0104695
continuous-102-both_sexes-irnt	Pulse rate	Heart	0.95	6.30763	1.73689	19.0216	2.6571	0.00305444
continuous-102-both_sexes-irnt	Pulse rate	Atrium	0.05	8.58776	0.846286	423.192	3.10228	0.038393
continuous-102-both_sexes-irnt	Pulse rate	Atrium	0.1	13.086	1.28855	644.389	3.70996	0.0123985
continuous-102-both_sexes-irnt	Pulse rate	Atrium	0.15	15.5474	1.53015	765.296	3.9586	0.00747124
continuous-102-both_sexes-irnt	Pulse rate	Atrium	0.2	16.8459	1.65751	829.046	4.07432	0.00585675
continuous-102-both_sexes-irnt	Pulse rate	Atrium	0.25	18.3291	1.80295	901.834	4.19606	0.00451106
continuous-102-both_sexes-irnt	Pulse rate	Atrium	0.3	19.3682	1.90478	952.81	4.27562	0.00379361
continuous-102-both_sexes-irnt	Pulse rate	Atrium	0.35	20.3896	2.00476	1002.9	4.34976	0.00322231
continuous-102-both_sexes-irnt	Pulse rate	Atrium	0.4	22.1688	2.17902	1090.13	4.47046	0.00246179
continuous-102-both_sexes-irnt	Pulse rate	Atrium	0.45	23.1593	2.27598	1138.67	4.53352	0.00213521
continuous-102-both_sexes-irnt	Pulse rate	Atrium	0.5	24.3872	2.396	1198.82	4.60805	0.00180209
continuous-102-both_sexes-irnt	Pulse rate	Atrium	0.55	24.8767	2.44386	1222.8	4.63672	0.00168759
continuous-102-both_sexes-irnt	Pulse rate	Atrium	0.6	26.452	2.59788	1299.94	4.7253	0.00137595
continuous-102-both_sexes-irnt	Pulse rate	Atrium	0.65	28.0036	2.74975	1375.89	4.80754	0.00113638
continuous-102-both_sexes-irnt	Pulse rate	Atrium	0.7	30.6514	3.00838	1505.44	4.93788	0.000836418
continuous-102-both_sexes-irnt	Pulse rate	Atrium	0.75	32.9429	3.23213	1617.51	5.0419	0.000653148
continuous-102-both_sexes-irnt	Pulse rate	Atrium	0.8	36.1899	3.54908	1776.23	5.17752	0.000471489
continuous-102-both_sexes-irnt	Pulse rate	Atrium	0.85	42.6108	4.16476	2084.56	5.41315	0.000267808
continuous-102-both_sexes-irnt	Pulse rate	Atrium	0.9	54.6022	5.31924	2662.34	5.77089	0.000110825
continuous-102-both_sexes-irnt	Pulse rate	Atrium	0.95	74.5916	7.25515	3630.2	6.22094	3.53061e-05
continuous-102-both_sexes-irnt	Pulse rate	Ventricle	0.05	1.36263	0.444314	3.88283	0.446398	0.611254
continuous-102-both_sexes-irnt	Pulse rate	Ventricle	0.1	1.63159	0.497907	4.7468	0.706279	0.398911
continuous-102-both_sexes-irnt	Pulse rate	Ventricle	0.15	1.94181	0.59198	5.65573	0.957403	0.234662
continuous-102-both_sexes-irnt	Pulse rate	Ventricle	0.2	1.61179	0.445532	4.87595	0.688661	0.368079
continuous-102-both_sexes-irnt	Pulse rate	Ventricle	0.25	1.75485	0.484822	5.31238	0.81135	0.348837
continuous-102-both_sexes-irnt	Pulse rate	Ventricle	0.3	1.85513	0.512327	5.61906	0.891522	0.219246
continuous-102-both_sexes-irnt	Pulse rate	Ventricle	0.35	1.44343	0.342504	4.65789	0.529499	0.521501
continuous-102-both_sexes-irnt	Pulse rate	Ventricle	0.4	1.57003	0.37232	5.06948	0.650788	0.505833
continuous-102-both_sexes-irnt	Pulse rate	Ventricle	0.45	1.64054	0.388914	5.30067	0.71417	0.329373
continuous-102-both_sexes-irnt	Pulse rate	Ventricle	0.5	1.72799	0.409477	5.58633	0.789095	0.310338
continuous-102-both_sexes-irnt	Pulse rate	Ventricle	0.55	1.76287	0.41768	5.69934	0.817924	0.303658
continuous-102-both_sexes-irnt	Pulse rate	Ventricle	0.6	1.87508	0.444039	6.06697	0.906948	0.285313
continuous-102-both_sexes-irnt	Pulse rate	Ventricle	0.65	1.98586	0.469968	6.43036	0.989763	0.271402
continuous-102-both_sexes-irnt	Pulse rate	Ventricle	0.7	2.17482	0.51427	7.04982	1.12089	0.151868
continuous-102-both_sexes-irnt	Pulse rate	Ventricle	0.75	1.62424	0.297672	5.84684	0.699766	0.439014
continuous-102-both_sexes-irnt	Pulse rate	Ventricle	0.8	1.78457	0.326723	6.43361	0.835579	0.41724
continuous-102-both_sexes-irnt	Pulse rate	Ventricle	0.85	2.0965	0.383102	7.57783	1.06798	0.207063
continuous-102-both_sexes-irnt	Pulse rate	Ventricle	0.9	1.65721	0.181976	7.23157	0.728761	0.367412
continuous-102-both_sexes-irnt	Pulse rate	Ventricle	0.95	2.25947	0.246928	9.93981	1.17599	0.247969
continuous-102-both_sexes-irnt	Pulse rate	iPSC-CVPC	0.05	1.33631	0.341697	4.66684	0.418254	0.566394
continuous-102-both_sexes-irnt	Pulse rate	iPSC-CVPC	0.1	2.04067	0.521083	7.13672	1.02904	0.200553
continuous-102-both_sexes-irnt	Pulse rate	iPSC-CVPC	0.15	2.4268	0.619227	8.49606	1.27906	0.158264
continuous-102-both_sexes-irnt	Pulse rate	iPSC-CVPC	0.2	2.63077	0.670933	9.21364	1.39549	0.147548
continuous-102-both_sexes-irnt	Pulse rate	iPSC-CVPC	0.25	2.8639	0.730076	10.0379	1.51798	0.068554
continuous-102-both_sexes-irnt	Pulse rate	iPSC-CVPC	0.3	3.02755	0.771497	10.6133	1.59815	0.0580291
continuous-102-both_sexes-irnt	Pulse rate	iPSC-CVPC	0.35	3.18834	0.812187	11.1801	1.67281	0.0494789
continuous-102-both_sexes-irnt	Pulse rate	iPSC-CVPC	0.4	3.46878	0.883051	12.1765	1.79443	0.037864
continuous-102-both_sexes-irnt	Pulse rate	iPSC-CVPC	0.45	3.62508	0.922545	12.7291	1.85801	0.032798
continuous-102-both_sexes-irnt	Pulse rate	iPSC-CVPC	0.5	3.81907	0.971468	13.4166	1.93322	0.0275866
continuous-102-both_sexes-irnt	Pulse rate	iPSC-CVPC	0.55	3.89651	0.99097	13.691	1.96218	0.0257861
continuous-102-both_sexes-irnt	Pulse rate	iPSC-CVPC	0.6	4.14571	1.05376	14.5756	2.05162	0.0208669
continuous-102-both_sexes-irnt	Pulse rate	iPSC-CVPC	0.65	3.10136	0.689581	11.2721	1.6329	0.071493
continuous-102-both_sexes-irnt	Pulse rate	iPSC-CVPC	0.7	2.27585	0.397937	8.97462	1.18641	0.189323
continuous-102-both_sexes-irnt	Pulse rate	iPSC-CVPC	0.75	2.446	0.427415	9.65548	1.29043	0.165496
continuous-102-both_sexes-irnt	Pulse rate	iPSC-CVPC	0.8	2.68735	0.469128	10.6191	1.42618	0.13796
continuous-102-both_sexes-irnt	Pulse rate	iPSC-CVPC	0.85	3.1566	0.550081	12.507	1.65837	0.0994469
continuous-102-both_sexes-irnt	Pulse rate	iPSC-CVPC	0.9	2.41969	0.256708	11.3462	1.27482	0.23288
continuous-102-both_sexes-irnt	Pulse rate	iPSC-CVPC	0.95	3.29817	0.348277	15.5873	1.72166	0.149219
continuous-12340-both_sexes-irnt	QRS duration	Adult	0.05	0	0	69.0628	#NAME?	1
continuous-12340-both_sexes-irnt	QRS duration	Adult	0.1	0	0	119.379	#NAME?	1
continuous-12340-both_sexes-irnt	QRS duration	Adult	0.15	0	0	158.857	#NAME?	1
continuous-12340-both_sexes-irnt	QRS duration	Adult	0.2	0	0	158.857	#NAME?	1
continuous-12340-both_sexes-irnt	QRS duration	Adult	0.25	0	0	176.786	#NAME?	1
continuous-12340-both_sexes-irnt	QRS duration	Adult	0.3	0	0	224.546	#NAME?	1
continuous-12340-both_sexes-irnt	QRS duration	Adult	0.35	0	0	257.34	#NAME?	1
continuous-12340-both_sexes-irnt	QRS duration	Adult	0.4	0	0	257.34	#NAME?	1
continuous-12340-both_sexes-irnt	QRS duration	Adult	0.45	0	0	257.34	#NAME?	1
continuous-12340-both_sexes-irnt	QRS duration	Adult	0.5	0	0	299.454	#NAME?	1
continuous-12340-both_sexes-irnt	QRS duration	Adult	0.55	0	0	299.454	#NAME?	1
continuous-12340-both_sexes-irnt	QRS duration	Adult	0.6	0	0	299.454	#NAME?	1
continuous-12340-both_sexes-irnt	QRS duration	Adult	0.65	0	0	355.52	#NAME?	1
continuous-12340-both_sexes-irnt	QRS duration	Adult	0.7	0	0	433.846	#NAME?	1
continuous-12340-both_sexes-irnt	QRS duration	Adult	0.75	0	0	433.846	#NAME?	1
continuous-12340-both_sexes-irnt	QRS duration	Adult	0.8	0	0	433.846	#NAME?	1
continuous-12340-both_sexes-irnt	QRS duration	Adult	0.85	0	0	1130.2	#NAME?	1
continuous-12340-both_sexes-irnt	QRS duration	Adult	0.9	0	0	1130.2	#NAME?	1
continuous-12340-both_sexes-irnt	QRS duration	Adult	0.95	0	0	2257.5	#NAME?	1
continuous-12340-both_sexes-irnt	QRS duration	Arteria	0.05	0	0	Inf	#NAME?	1
continuous-12340-both_sexes-irnt	QRS duration	Arteria	0.1	0	0	Inf	#NAME?	1
continuous-12340-both_sexes-irnt	QRS duration	Arteria	0.15	0	0	Inf	#NAME?	1
continuous-12340-both_sexes-irnt	QRS duration	Arteria	0.2	0	0	Inf	#NAME?	1
continuous-12340-both_sexes-irnt	QRS duration	Arteria	0.25	0	0	Inf	#NAME?	1
continuous-12340-both_sexes-irnt	QRS duration	Arteria	0.3	0	0	Inf	#NAME?	1
continuous-12340-both_sexes-irnt	QRS duration	Arteria	0.35	0	0	Inf	#NAME?	1
continuous-12340-both_sexes-irnt	QRS duration	Arteria	0.4	0	0	Inf	#NAME?	1
continuous-12340-both_sexes-irnt	QRS duration	Arteria	0.45	0	0	Inf	#NAME?	1
continuous-12340-both_sexes-irnt	QRS duration	Arteria	0.5	0	0	Inf	#NAME?	1
continuous-12340-both_sexes-irnt	QRS duration	Arteria	0.55	0	0	Inf	#NAME?	1
continuous-12340-both_sexes-irnt	QRS duration	Arteria	0.6	0	0	Inf	#NAME?	1
continuous-12340-both_sexes-irnt	QRS duration	Arteria	0.65	0	0	Inf	#NAME?	1
continuous-12340-both_sexes-irnt	QRS duration	Arteria	0.7	0	0	Inf	#NAME?	1
continuous-12340-both_sexes-irnt	QRS duration	Arteria	0.75	0	0	Inf	#NAME?	1
continuous-12340-both_sexes-irnt	QRS duration	Arteria	0.8	0	0	Inf	#NAME?	1
continuous-12340-both_sexes-irnt	QRS duration	Arteria	0.85	0	0	Inf	#NAME?	1
continuous-12340-both_sexes-irnt	QRS duration	Arteria	0.9	0	0	Inf	#NAME?	1
continuous-12340-both_sexes-irnt	QRS duration	Arteria	0.95	0	0	Inf	#NAME?	1
continuous-12340-both_sexes-irnt	QRS duration	Aorta	0.05	0	0	Inf	#NAME?	1
continuous-12340-both_sexes-irnt	QRS duration	Aorta	0.1	0	0	Inf	#NAME?	1
continuous-12340-both_sexes-irnt	QRS duration	Aorta	0.15	0	0	Inf	#NAME?	1
continuous-12340-both_sexes-irnt	QRS duration	Aorta	0.2	0	0	Inf	#NAME?	1
continuous-12340-both_sexes-irnt	QRS duration	Aorta	0.25	0	0	Inf	#NAME?	1
continuous-12340-both_sexes-irnt	QRS duration	Aorta	0.3	0	0	Inf	#NAME?	1
continuous-12340-both_sexes-irnt	QRS duration	Aorta	0.35	0	0	Inf	#NAME?	1
continuous-12340-both_sexes-irnt	QRS duration	Aorta	0.4	0	0	Inf	#NAME?	1
continuous-12340-both_sexes-irnt	QRS duration	Aorta	0.45	0	0	Inf	#NAME?	1
continuous-12340-both_sexes-irnt	QRS duration	Aorta	0.5	0	0	Inf	#NAME?	1
continuous-12340-both_sexes-irnt	QRS duration	Aorta	0.55	0	0	Inf	#NAME?	1
continuous-12340-both_sexes-irnt	QRS duration	Aorta	0.6	0	0	Inf	#NAME?	1
continuous-12340-both_sexes-irnt	QRS duration	Aorta	0.65	0	0	Inf	#NAME?	1
continuous-12340-both_sexes-irnt	QRS duration	Aorta	0.7	0	0	Inf	#NAME?	1
continuous-12340-both_sexes-irnt	QRS duration	Aorta	0.75	0	0	Inf	#NAME?	1
continuous-12340-both_sexes-irnt	QRS duration	Aorta	0.8	0	0	Inf	#NAME?	1
continuous-12340-both_sexes-irnt	QRS duration	Aorta	0.85	0	0	Inf	#NAME?	1
continuous-12340-both_sexes-irnt	QRS duration	Aorta	0.9	0	0	Inf	#NAME?	1
continuous-12340-both_sexes-irnt	QRS duration	Aorta	0.95	0	0	Inf	#NAME?	1
continuous-12340-both_sexes-irnt	QRS duration	Coronary	0.05	0	0	Inf	#NAME?	1
continuous-12340-both_sexes-irnt	QRS duration	Coronary	0.1	0	0	Inf	#NAME?	1
continuous-12340-both_sexes-irnt	QRS duration	Coronary	0.15	0	0	Inf	#NAME?	1
continuous-12340-both_sexes-irnt	QRS duration	Coronary	0.2	0	0	Inf	#NAME?	1
continuous-12340-both_sexes-irnt	QRS duration	Coronary	0.25	0	0	Inf	#NAME?	1
continuous-12340-both_sexes-irnt	QRS duration	Coronary	0.3	0	0	Inf	#NAME?	1
continuous-12340-both_sexes-irnt	QRS duration	Coronary	0.35	0	0	Inf	#NAME?	1
continuous-12340-both_sexes-irnt	QRS duration	Coronary	0.4	0	0	Inf	#NAME?	1
continuous-12340-both_sexes-irnt	QRS duration	Coronary	0.45	0	0	Inf	#NAME?	1
continuous-12340-both_sexes-irnt	QRS duration	Coronary	0.5	0	0	Inf	#NAME?	1
continuous-12340-both_sexes-irnt	QRS duration	Coronary	0.55	0	0	Inf	#NAME?	1
continuous-12340-both_sexes-irnt	QRS duration	Coronary	0.6	0	0	Inf	#NAME?	1
continuous-12340-both_sexes-irnt	QRS duration	Coronary	0.65	0	0	Inf	#NAME?	1
continuous-12340-both_sexes-irnt	QRS duration	Coronary	0.7	0	0	Inf	#NAME?	1
continuous-12340-both_sexes-irnt	QRS duration	Coronary	0.75	0	0	Inf	#NAME?	1
continuous-12340-both_sexes-irnt	QRS duration	Coronary	0.8	0	0	Inf	#NAME?	1
continuous-12340-both_sexes-irnt	QRS duration	Coronary	0.85	0	0	Inf	#NAME?	1
continuous-12340-both_sexes-irnt	QRS duration	Coronary	0.9	0	0	Inf	#NAME?	1
continuous-12340-both_sexes-irnt	QRS duration	Coronary	0.95	0	0	Inf	#NAME?	1
continuous-12340-both_sexes-irnt	QRS duration	cardiac muscle	0.05	Inf	0.0454543	Inf	Inf	0.360656
continuous-12340-both_sexes-irnt	QRS duration	cardiac muscle	0.1	Inf	0.0786324	Inf	Inf	0.245902
continuous-12340-both_sexes-irnt	QRS duration	cardiac muscle	0.15	Inf	0.104701	Inf	Inf	0.196721
continuous-12340-both_sexes-irnt	QRS duration	cardiac muscle	0.2	Inf	0.104701	Inf	Inf	0.196721
continuous-12340-both_sexes-irnt	QRS duration	cardiac muscle	0.25	Inf	0.11655	Inf	Inf	0.180328
continuous-12340-both_sexes-irnt	QRS duration	cardiac muscle	0.3	Inf	0.148148	Inf	Inf	0.147541
continuous-12340-both_sexes-irnt	QRS duration	cardiac muscle	0.35	Inf	0.169872	Inf	Inf	0.131148
continuous-12340-both_sexes-irnt	QRS duration	cardiac muscle	0.4	Inf	0.169872	Inf	Inf	0.131148
continuous-12340-both_sexes-irnt	QRS duration	cardiac muscle	0.45	Inf	0.169872	Inf	Inf	0.131148
continuous-12340-both_sexes-irnt	QRS duration	cardiac muscle	0.5	Inf	0.197802	Inf	Inf	0.114754
continuous-12340-both_sexes-irnt	QRS duration	cardiac muscle	0.55	Inf	0.197802	Inf	Inf	0.114754
continuous-12340-both_sexes-irnt	QRS duration	cardiac muscle	0.6	Inf	0.197802	Inf	Inf	0.114754
continuous-12340-both_sexes-irnt	QRS duration	cardiac muscle	0.65	Inf	0.235043	Inf	Inf	0.0983607
continuous-12340-both_sexes-irnt	QRS duration	cardiac muscle	0.7	Inf	0.287179	Inf	Inf	0.0819672
continuous-12340-both_sexes-irnt	QRS duration	cardiac muscle	0.75	Inf	0.287179	Inf	Inf	0.0819672
continuous-12340-both_sexes-irnt	QRS duration	cardiac muscle	0.8	Inf	0.287179	Inf	Inf	0.0819672
continuous-12340-both_sexes-irnt	QRS duration	cardiac muscle	0.85	Inf	0.756409	Inf	Inf	0.0327869
continuous-12340-both_sexes-irnt	QRS duration	cardiac muscle	0.9	Inf	0.756409	Inf	Inf	0.0327869
continuous-12340-both_sexes-irnt	QRS duration	cardiac muscle	0.95	Inf	1.53843	Inf	Inf	0.0163934
continuous-12340-both_sexes-irnt	QRS duration	cardiac neuron	0.05	0	0	Inf	#NAME?	1
continuous-12340-both_sexes-irnt	QRS duration	cardiac neuron	0.1	0	0	Inf	#NAME?	1
continuous-12340-both_sexes-irnt	QRS duration	cardiac neuron	0.15	0	0	Inf	#NAME?	1
continuous-12340-both_sexes-irnt	QRS duration	cardiac neuron	0.2	0	0	Inf	#NAME?	1
continuous-12340-both_sexes-irnt	QRS duration	cardiac neuron	0.25	0	0	Inf	#NAME?	1
continuous-12340-both_sexes-irnt	QRS duration	cardiac neuron	0.3	0	0	Inf	#NAME?	1
continuous-12340-both_sexes-irnt	QRS duration	cardiac neuron	0.35	0	0	Inf	#NAME?	1
continuous-12340-both_sexes-irnt	QRS duration	cardiac neuron	0.4	0	0	Inf	#NAME?	1
continuous-12340-both_sexes-irnt	QRS duration	cardiac neuron	0.45	0	0	Inf	#NAME?	1
continuous-12340-both_sexes-irnt	QRS duration	cardiac neuron	0.5	0	0	Inf	#NAME?	1
continuous-12340-both_sexes-irnt	QRS duration	cardiac neuron	0.55	0	0	Inf	#NAME?	1
continuous-12340-both_sexes-irnt	QRS duration	cardiac neuron	0.6	0	0	Inf	#NAME?	1
continuous-12340-both_sexes-irnt	QRS duration	cardiac neuron	0.65	0	0	Inf	#NAME?	1
continuous-12340-both_sexes-irnt	QRS duration	cardiac neuron	0.7	0	0	Inf	#NAME?	1
continuous-12340-both_sexes-irnt	QRS duration	cardiac neuron	0.75	0	0	Inf	#NAME?	1
continuous-12340-both_sexes-irnt	QRS duration	cardiac neuron	0.8	0	0	Inf	#NAME?	1
continuous-12340-both_sexes-irnt	QRS duration	cardiac neuron	0.85	0	0	Inf	#NAME?	1
continuous-12340-both_sexes-irnt	QRS duration	cardiac neuron	0.9	0	0	Inf	#NAME?	1
continuous-12340-both_sexes-irnt	QRS duration	cardiac neuron	0.95	0	0	Inf	#NAME?	1
continuous-12340-both_sexes-irnt	QRS duration	endocardial	0.05	0	0	Inf	#NAME?	1
continuous-12340-both_sexes-irnt	QRS duration	endocardial	0.1	0	0	Inf	#NAME?	1
continuous-12340-both_sexes-irnt	QRS duration	endocardial	0.15	0	0	Inf	#NAME?	1
continuous-12340-both_sexes-irnt	QRS duration	endocardial	0.2	0	0	Inf	#NAME?	1
continuous-12340-both_sexes-irnt	QRS duration	endocardial	0.25	0	0	Inf	#NAME?	1
continuous-12340-both_sexes-irnt	QRS duration	endocardial	0.3	0	0	Inf	#NAME?	1
continuous-12340-both_sexes-irnt	QRS duration	endocardial	0.35	0	0	Inf	#NAME?	1
continuous-12340-both_sexes-irnt	QRS duration	endocardial	0.4	0	0	Inf	#NAME?	1
continuous-12340-both_sexes-irnt	QRS duration	endocardial	0.45	0	0	Inf	#NAME?	1
continuous-12340-both_sexes-irnt	QRS duration	endocardial	0.5	0	0	Inf	#NAME?	1
continuous-12340-both_sexes-irnt	QRS duration	endocardial	0.55	0	0	Inf	#NAME?	1
continuous-12340-both_sexes-irnt	QRS duration	endocardial	0.6	0	0	Inf	#NAME?	1
continuous-12340-both_sexes-irnt	QRS duration	endocardial	0.65	0	0	Inf	#NAME?	1
continuous-12340-both_sexes-irnt	QRS duration	endocardial	0.7	0	0	Inf	#NAME?	1
continuous-12340-both_sexes-irnt	QRS duration	endocardial	0.75	0	0	Inf	#NAME?	1
continuous-12340-both_sexes-irnt	QRS duration	endocardial	0.8	0	0	Inf	#NAME?	1
continuous-12340-both_sexes-irnt	QRS duration	endocardial	0.85	0	0	Inf	#NAME?	1
continuous-12340-both_sexes-irnt	QRS duration	endocardial	0.9	0	0	Inf	#NAME?	1
continuous-12340-both_sexes-irnt	QRS duration	endocardial	0.95	0	0	Inf	#NAME?	1
continuous-12340-both_sexes-irnt	QRS duration	endothelial	0.05	0	0	Inf	#NAME?	1
continuous-12340-both_sexes-irnt	QRS duration	endothelial	0.1	0	0	Inf	#NAME?	1
continuous-12340-both_sexes-irnt	QRS duration	endothelial	0.15	0	0	Inf	#NAME?	1
continuous-12340-both_sexes-irnt	QRS duration	endothelial	0.2	0	0	Inf	#NAME?	1
continuous-12340-both_sexes-irnt	QRS duration	endothelial	0.25	0	0	Inf	#NAME?	1
continuous-12340-both_sexes-irnt	QRS duration	endothelial	0.3	0	0	Inf	#NAME?	1
continuous-12340-both_sexes-irnt	QRS duration	endothelial	0.35	0	0	Inf	#NAME?	1
continuous-12340-both_sexes-irnt	QRS duration	endothelial	0.4	0	0	Inf	#NAME?	1
continuous-12340-both_sexes-irnt	QRS duration	endothelial	0.45	0	0	Inf	#NAME?	1
continuous-12340-both_sexes-irnt	QRS duration	endothelial	0.5	0	0	Inf	#NAME?	1
continuous-12340-both_sexes-irnt	QRS duration	endothelial	0.55	0	0	Inf	#NAME?	1
continuous-12340-both_sexes-irnt	QRS duration	endothelial	0.6	0	0	Inf	#NAME?	1
continuous-12340-both_sexes-irnt	QRS duration	endothelial	0.65	0	0	Inf	#NAME?	1
continuous-12340-both_sexes-irnt	QRS duration	endothelial	0.7	0	0	Inf	#NAME?	1
continuous-12340-both_sexes-irnt	QRS duration	endothelial	0.75	0	0	Inf	#NAME?	1
continuous-12340-both_sexes-irnt	QRS duration	endothelial	0.8	0	0	Inf	#NAME?	1
continuous-12340-both_sexes-irnt	QRS duration	endothelial	0.85	0	0	Inf	#NAME?	1
continuous-12340-both_sexes-irnt	QRS duration	endothelial	0.9	0	0	Inf	#NAME?	1
continuous-12340-both_sexes-irnt	QRS duration	endothelial	0.95	0	0	Inf	#NAME?	1
continuous-12340-both_sexes-irnt	QRS duration	fibroblast	0.05	0	0	69.0628	#NAME?	1
continuous-12340-both_sexes-irnt	QRS duration	fibroblast	0.1	0	0	119.379	#NAME?	1
continuous-12340-both_sexes-irnt	QRS duration	fibroblast	0.15	0	0	158.857	#NAME?	1
continuous-12340-both_sexes-irnt	QRS duration	fibroblast	0.2	0	0	158.857	#NAME?	1
continuous-12340-both_sexes-irnt	QRS duration	fibroblast	0.25	0	0	176.786	#NAME?	1
continuous-12340-both_sexes-irnt	QRS duration	fibroblast	0.3	0	0	224.546	#NAME?	1
continuous-12340-both_sexes-irnt	QRS duration	fibroblast	0.35	0	0	257.34	#NAME?	1
continuous-12340-both_sexes-irnt	QRS duration	fibroblast	0.4	0	0	257.34	#NAME?	1
continuous-12340-both_sexes-irnt	QRS duration	fibroblast	0.45	0	0	257.34	#NAME?	1
continuous-12340-both_sexes-irnt	QRS duration	fibroblast	0.5	0	0	299.454	#NAME?	1
continuous-12340-both_sexes-irnt	QRS duration	fibroblast	0.55	0	0	299.454	#NAME?	1
continuous-12340-both_sexes-irnt	QRS duration	fibroblast	0.6	0	0	299.454	#NAME?	1
continuous-12340-both_sexes-irnt	QRS duration	fibroblast	0.65	0	0	355.52	#NAME?	1
continuous-12340-both_sexes-irnt	QRS duration	fibroblast	0.7	0	0	433.846	#NAME?	1
continuous-12340-both_sexes-irnt	QRS duration	fibroblast	0.75	0	0	433.846	#NAME?	1
continuous-12340-both_sexes-irnt	QRS duration	fibroblast	0.8	0	0	433.846	#NAME?	1
continuous-12340-both_sexes-irnt	QRS duration	fibroblast	0.85	0	0	1130.2	#NAME?	1
continuous-12340-both_sexes-irnt	QRS duration	fibroblast	0.9	0	0	1130.2	#NAME?	1
continuous-12340-both_sexes-irnt	QRS duration	fibroblast	0.95	0	0	2257.5	#NAME?	1
continuous-12340-both_sexes-irnt	QRS duration	immune	0.05	0	0	Inf	#NAME?	1
continuous-12340-both_sexes-irnt	QRS duration	immune	0.1	0	0	Inf	#NAME?	1
continuous-12340-both_sexes-irnt	QRS duration	immune	0.15	0	0	Inf	#NAME?	1
continuous-12340-both_sexes-irnt	QRS duration	immune	0.2	0	0	Inf	#NAME?	1
continuous-12340-both_sexes-irnt	QRS duration	immune	0.25	0	0	Inf	#NAME?	1
continuous-12340-both_sexes-irnt	QRS duration	immune	0.3	0	0	Inf	#NAME?	1
continuous-12340-both_sexes-irnt	QRS duration	immune	0.35	0	0	Inf	#NAME?	1
continuous-12340-both_sexes-irnt	QRS duration	immune	0.4	0	0	Inf	#NAME?	1
continuous-12340-both_sexes-irnt	QRS duration	immune	0.45	0	0	Inf	#NAME?	1
continuous-12340-both_sexes-irnt	QRS duration	immune	0.5	0	0	Inf	#NAME?	1
continuous-12340-both_sexes-irnt	QRS duration	immune	0.55	0	0	Inf	#NAME?	1
continuous-12340-both_sexes-irnt	QRS duration	immune	0.6	0	0	Inf	#NAME?	1
continuous-12340-both_sexes-irnt	QRS duration	immune	0.65	0	0	Inf	#NAME?	1
continuous-12340-both_sexes-irnt	QRS duration	immune	0.7	0	0	Inf	#NAME?	1
continuous-12340-both_sexes-irnt	QRS duration	immune	0.75	0	0	Inf	#NAME?	1
continuous-12340-both_sexes-irnt	QRS duration	immune	0.8	0	0	Inf	#NAME?	1
continuous-12340-both_sexes-irnt	QRS duration	immune	0.85	0	0	Inf	#NAME?	1
continuous-12340-both_sexes-irnt	QRS duration	immune	0.9	0	0	Inf	#NAME?	1
continuous-12340-both_sexes-irnt	QRS duration	immune	0.95	0	0	Inf	#NAME?	1
continuous-12340-both_sexes-irnt	QRS duration	myofibroblast	0.05	0	0	Inf	#NAME?	1
continuous-12340-both_sexes-irnt	QRS duration	myofibroblast	0.1	0	0	Inf	#NAME?	1
continuous-12340-both_sexes-irnt	QRS duration	myofibroblast	0.15	0	0	Inf	#NAME?	1
continuous-12340-both_sexes-irnt	QRS duration	myofibroblast	0.2	0	0	Inf	#NAME?	1
continuous-12340-both_sexes-irnt	QRS duration	myofibroblast	0.25	0	0	Inf	#NAME?	1
continuous-12340-both_sexes-irnt	QRS duration	myofibroblast	0.3	0	0	Inf	#NAME?	1
continuous-12340-both_sexes-irnt	QRS duration	myofibroblast	0.35	0	0	Inf	#NAME?	1
continuous-12340-both_sexes-irnt	QRS duration	myofibroblast	0.4	0	0	Inf	#NAME?	1
continuous-12340-both_sexes-irnt	QRS duration	myofibroblast	0.45	0	0	Inf	#NAME?	1
continuous-12340-both_sexes-irnt	QRS duration	myofibroblast	0.5	0	0	Inf	#NAME?	1
continuous-12340-both_sexes-irnt	QRS duration	myofibroblast	0.55	0	0	Inf	#NAME?	1
continuous-12340-both_sexes-irnt	QRS duration	myofibroblast	0.6	0	0	Inf	#NAME?	1
continuous-12340-both_sexes-irnt	QRS duration	myofibroblast	0.65	0	0	Inf	#NAME?	1
continuous-12340-both_sexes-irnt	QRS duration	myofibroblast	0.7	0	0	Inf	#NAME?	1
continuous-12340-both_sexes-irnt	QRS duration	myofibroblast	0.75	0	0	Inf	#NAME?	1
continuous-12340-both_sexes-irnt	QRS duration	myofibroblast	0.8	0	0	Inf	#NAME?	1
continuous-12340-both_sexes-irnt	QRS duration	myofibroblast	0.85	0	0	Inf	#NAME?	1
continuous-12340-both_sexes-irnt	QRS duration	myofibroblast	0.9	0	0	Inf	#NAME?	1
continuous-12340-both_sexes-irnt	QRS duration	myofibroblast	0.95	0	0	Inf	#NAME?	1
continuous-12340-both_sexes-irnt	QRS duration	smooth muscle	0.05	0	0	Inf	#NAME?	1
continuous-12340-both_sexes-irnt	QRS duration	smooth muscle	0.1	0	0	Inf	#NAME?	1
continuous-12340-both_sexes-irnt	QRS duration	smooth muscle	0.15	0	0	Inf	#NAME?	1
continuous-12340-both_sexes-irnt	QRS duration	smooth muscle	0.2	0	0	Inf	#NAME?	1
continuous-12340-both_sexes-irnt	QRS duration	smooth muscle	0.25	0	0	Inf	#NAME?	1
continuous-12340-both_sexes-irnt	QRS duration	smooth muscle	0.3	0	0	Inf	#NAME?	1
continuous-12340-both_sexes-irnt	QRS duration	smooth muscle	0.35	0	0	Inf	#NAME?	1
continuous-12340-both_sexes-irnt	QRS duration	smooth muscle	0.4	0	0	Inf	#NAME?	1
continuous-12340-both_sexes-irnt	QRS duration	smooth muscle	0.45	0	0	Inf	#NAME?	1
continuous-12340-both_sexes-irnt	QRS duration	smooth muscle	0.5	0	0	Inf	#NAME?	1
continuous-12340-both_sexes-irnt	QRS duration	smooth muscle	0.55	0	0	Inf	#NAME?	1
continuous-12340-both_sexes-irnt	QRS duration	smooth muscle	0.6	0	0	Inf	#NAME?	1
continuous-12340-both_sexes-irnt	QRS duration	smooth muscle	0.65	0	0	Inf	#NAME?	1
continuous-12340-both_sexes-irnt	QRS duration	smooth muscle	0.7	0	0	Inf	#NAME?	1
continuous-12340-both_sexes-irnt	QRS duration	smooth muscle	0.75	0	0	Inf	#NAME?	1
continuous-12340-both_sexes-irnt	QRS duration	smooth muscle	0.8	0	0	Inf	#NAME?	1
continuous-12340-both_sexes-irnt	QRS duration	smooth muscle	0.85	0	0	Inf	#NAME?	1
continuous-12340-both_sexes-irnt	QRS duration	smooth muscle	0.9	0	0	Inf	#NAME?	1
continuous-12340-both_sexes-irnt	QRS duration	smooth muscle	0.95	0	0	Inf	#NAME?	1
continuous-12340-both_sexes-irnt	QRS duration	Heart	0.05	Inf	0.338369	Inf	Inf	0.12623
continuous-12340-both_sexes-irnt	QRS duration	Heart	0.1	Inf	0.593999	Inf	Inf	0.057377
continuous-12340-both_sexes-irnt	QRS duration	Heart	0.15	Inf	0.799714	Inf	Inf	0.0360656
continuous-12340-both_sexes-irnt	QRS duration	Heart	0.2	Inf	0.799714	Inf	Inf	0.0360656
continuous-12340-both_sexes-irnt	QRS duration	Heart	0.25	4.71945	0.056787	390.843	2.23862	0.330601
continuous-12340-both_sexes-irnt	QRS duration	Heart	0.3	6.06906	0.072248	507.435	2.60147	0.27541
continuous-12340-both_sexes-irnt	QRS duration	Heart	0.35	7.01521	0.0828797	590.517	2.81049	0.246995
continuous-12340-both_sexes-irnt	QRS duration	Heart	0.4	7.01521	0.0828797	590.517	2.81049	0.246995
continuous-12340-both_sexes-irnt	QRS duration	Heart	0.45	7.01521	0.0828797	590.517	2.81049	0.246995
continuous-12340-both_sexes-irnt	QRS duration	Heart	0.5	8.25387	0.0965517	701.033	3.04507	0.218033
continuous-12340-both_sexes-irnt	QRS duration	Heart	0.55	8.25387	0.0965517	701.033	3.04507	0.218033
continuous-12340-both_sexes-irnt	QRS duration	Heart	0.6	8.25387	0.0965517	701.033	3.04507	0.218033
continuous-12340-both_sexes-irnt	QRS duration	Heart	0.65	9.9499	0.114786	855.246	3.31468	0.188525
continuous-12340-both_sexes-irnt	QRS duration	Heart	0.7	12.4098	0.140322	1085.43	3.6334	0.15847
continuous-12340-both_sexes-irnt	QRS duration	Heart	0.75	12.4098	0.140322	1085.43	3.6334	0.15847
continuous-12340-both_sexes-irnt	QRS duration	Heart	0.8	12.4098	0.140322	1085.43	3.6334	0.15847
continuous-12340-both_sexes-irnt	QRS duration	Heart	0.85	41.4128	0.370631	4366.57	5.37201	0.0650273
continuous-12340-both_sexes-irnt	QRS duration	Heart	0.9	41.4128	0.370631	4366.57	5.37201	0.0650273
continuous-12340-both_sexes-irnt	QRS duration	Heart	0.95	Inf	0.756409	Inf	Inf	0.0327869
continuous-12340-both_sexes-irnt	QRS duration	Atrium	0.05	Inf	0.0454543	Inf	Inf	0.360656
continuous-12340-both_sexes-irnt	QRS duration	Atrium	0.1	Inf	0.0786324	Inf	Inf	0.245902
continuous-12340-both_sexes-irnt	QRS duration	Atrium	0.15	Inf	0.104701	Inf	Inf	0.196721
continuous-12340-both_sexes-irnt	QRS duration	Atrium	0.2	Inf	0.104701	Inf	Inf	0.196721
continuous-12340-both_sexes-irnt	QRS duration	Atrium	0.25	Inf	0.11655	Inf	Inf	0.180328
continuous-12340-both_sexes-irnt	QRS duration	Atrium	0.3	Inf	0.148148	Inf	Inf	0.147541
continuous-12340-both_sexes-irnt	QRS duration	Atrium	0.35	Inf	0.169872	Inf	Inf	0.131148
continuous-12340-both_sexes-irnt	QRS duration	Atrium	0.4	Inf	0.169872	Inf	Inf	0.131148
continuous-12340-both_sexes-irnt	QRS duration	Atrium	0.45	Inf	0.169872	Inf	Inf	0.131148
continuous-12340-both_sexes-irnt	QRS duration	Atrium	0.5	Inf	0.197802	Inf	Inf	0.114754
continuous-12340-both_sexes-irnt	QRS duration	Atrium	0.55	Inf	0.197802	Inf	Inf	0.114754
continuous-12340-both_sexes-irnt	QRS duration	Atrium	0.6	Inf	0.197802	Inf	Inf	0.114754
continuous-12340-both_sexes-irnt	QRS duration	Atrium	0.65	Inf	0.235043	Inf	Inf	0.0983607
continuous-12340-both_sexes-irnt	QRS duration	Atrium	0.7	Inf	0.287179	Inf	Inf	0.0819672
continuous-12340-both_sexes-irnt	QRS duration	Atrium	0.75	Inf	0.287179	Inf	Inf	0.0819672
continuous-12340-both_sexes-irnt	QRS duration	Atrium	0.8	Inf	0.287179	Inf	Inf	0.0819672
continuous-12340-both_sexes-irnt	QRS duration	Atrium	0.85	Inf	0.756409	Inf	Inf	0.0327869
continuous-12340-both_sexes-irnt	QRS duration	Atrium	0.9	Inf	0.756409	Inf	Inf	0.0327869
continuous-12340-both_sexes-irnt	QRS duration	Atrium	0.95	Inf	1.53843	Inf	Inf	0.0163934
continuous-12340-both_sexes-irnt	QRS duration	Ventricle	0.05	Inf	0.0454543	Inf	Inf	0.360656
continuous-12340-both_sexes-irnt	QRS duration	Ventricle	0.1	Inf	0.0786324	Inf	Inf	0.245902
continuous-12340-both_sexes-irnt	QRS duration	Ventricle	0.15	Inf	0.104701	Inf	Inf	0.196721
continuous-12340-both_sexes-irnt	QRS duration	Ventricle	0.2	Inf	0.104701	Inf	Inf	0.196721
continuous-12340-both_sexes-irnt	QRS duration	Ventricle	0.25	0	0	176.786	#NAME?	1
continuous-12340-both_sexes-irnt	QRS duration	Ventricle	0.3	0	0	224.546	#NAME?	1
continuous-12340-both_sexes-irnt	QRS duration	Ventricle	0.35	0	0	257.34	#NAME?	1
continuous-12340-both_sexes-irnt	QRS duration	Ventricle	0.4	0	0	257.34	#NAME?	1
continuous-12340-both_sexes-irnt	QRS duration	Ventricle	0.45	0	0	257.34	#NAME?	1
continuous-12340-both_sexes-irnt	QRS duration	Ventricle	0.5	0	0	299.454	#NAME?	1
continuous-12340-both_sexes-irnt	QRS duration	Ventricle	0.55	0	0	299.454	#NAME?	1
continuous-12340-both_sexes-irnt	QRS duration	Ventricle	0.6	0	0	299.454	#NAME?	1
continuous-12340-both_sexes-irnt	QRS duration	Ventricle	0.65	0	0	355.52	#NAME?	1
continuous-12340-both_sexes-irnt	QRS duration	Ventricle	0.7	0	0	433.846	#NAME?	1
continuous-12340-both_sexes-irnt	QRS duration	Ventricle	0.75	0	0	433.846	#NAME?	1
continuous-12340-both_sexes-irnt	QRS duration	Ventricle	0.8	0	0	433.846	#NAME?	1
continuous-12340-both_sexes-irnt	QRS duration	Ventricle	0.85	0	0	1130.2	#NAME?	1
continuous-12340-both_sexes-irnt	QRS duration	Ventricle	0.9	0	0	1130.2	#NAME?	1
continuous-12340-both_sexes-irnt	QRS duration	Ventricle	0.95	0	0	2257.5	#NAME?	1
continuous-12340-both_sexes-irnt	QRS duration	iPSC-CVPC	0.05	0	0	Inf	#NAME?	1
continuous-12340-both_sexes-irnt	QRS duration	iPSC-CVPC	0.1	0	0	Inf	#NAME?	1
continuous-12340-both_sexes-irnt	QRS duration	iPSC-CVPC	0.15	0	0	Inf	#NAME?	1
continuous-12340-both_sexes-irnt	QRS duration	iPSC-CVPC	0.2	0	0	Inf	#NAME?	1
continuous-12340-both_sexes-irnt	QRS duration	iPSC-CVPC	0.25	0	0	Inf	#NAME?	1
continuous-12340-both_sexes-irnt	QRS duration	iPSC-CVPC	0.3	0	0	Inf	#NAME?	1
continuous-12340-both_sexes-irnt	QRS duration	iPSC-CVPC	0.35	0	0	Inf	#NAME?	1
continuous-12340-both_sexes-irnt	QRS duration	iPSC-CVPC	0.4	0	0	Inf	#NAME?	1
continuous-12340-both_sexes-irnt	QRS duration	iPSC-CVPC	0.45	0	0	Inf	#NAME?	1
continuous-12340-both_sexes-irnt	QRS duration	iPSC-CVPC	0.5	0	0	Inf	#NAME?	1
continuous-12340-both_sexes-irnt	QRS duration	iPSC-CVPC	0.55	0	0	Inf	#NAME?	1
continuous-12340-both_sexes-irnt	QRS duration	iPSC-CVPC	0.6	0	0	Inf	#NAME?	1
continuous-12340-both_sexes-irnt	QRS duration	iPSC-CVPC	0.65	0	0	Inf	#NAME?	1
continuous-12340-both_sexes-irnt	QRS duration	iPSC-CVPC	0.7	0	0	Inf	#NAME?	1
continuous-12340-both_sexes-irnt	QRS duration	iPSC-CVPC	0.75	0	0	Inf	#NAME?	1
continuous-12340-both_sexes-irnt	QRS duration	iPSC-CVPC	0.8	0	0	Inf	#NAME?	1
continuous-12340-both_sexes-irnt	QRS duration	iPSC-CVPC	0.85	0	0	Inf	#NAME?	1
continuous-12340-both_sexes-irnt	QRS duration	iPSC-CVPC	0.9	0	0	Inf	#NAME?	1
continuous-12340-both_sexes-irnt	QRS duration	iPSC-CVPC	0.95	0	0	Inf	#NAME?	1
continuous-PP-both_sexes-combined_medadj_irnt	Pulse pressure	Adult	0.05	0.724554	0.400754	1.24977	-0.464836	0.259851
continuous-PP-both_sexes-combined_medadj_irnt	Pulse pressure	Adult	0.1	0.862336	0.461725	1.52254	-0.213678	0.684133
continuous-PP-both_sexes-combined_medadj_irnt	Pulse pressure	Adult	0.15	1.01571	0.54337	1.79544	0.0224837	1
continuous-PP-both_sexes-combined_medadj_irnt	Pulse pressure	Adult	0.2	1.05006	0.55108	1.88148	0.0704775	0.882541
continuous-PP-both_sexes-combined_medadj_irnt	Pulse pressure	Adult	0.25	1.06569	0.547414	1.93871	0.0917922	0.762525
continuous-PP-both_sexes-combined_medadj_irnt	Pulse pressure	Adult	0.3	1.13975	0.585145	2.07481	0.188718	0.640517
continuous-PP-both_sexes-combined_medadj_irnt	Pulse pressure	Adult	0.35	1.25934	0.645985	2.29484	0.33267	0.421122
continuous-PP-both_sexes-combined_medadj_irnt	Pulse pressure	Adult	0.4	1.3377	0.685811	2.43919	0.419759	0.323336
continuous-PP-both_sexes-combined_medadj_irnt	Pulse pressure	Adult	0.45	1.42492	0.730071	2.60022	0.510884	0.237924
continuous-PP-both_sexes-combined_medadj_irnt	Pulse pressure	Adult	0.5	1.36435	0.68243	2.53155	0.448214	0.304023
continuous-PP-both_sexes-combined_medadj_irnt	Pulse pressure	Adult	0.55	1.33561	0.649678	2.52648	0.4175	0.375991
continuous-PP-both_sexes-combined_medadj_irnt	Pulse pressure	Adult	0.6	1.28026	0.603049	2.47498	0.356436	0.468219
continuous-PP-both_sexes-combined_medadj_irnt	Pulse pressure	Adult	0.65	1.40948	0.663189	2.72869	0.495161	0.345894
continuous-PP-both_sexes-combined_medadj_irnt	Pulse pressure	Adult	0.7	1.49882	0.704679	2.9045	0.583824	0.246151
continuous-PP-both_sexes-combined_medadj_irnt	Pulse pressure	Adult	0.75	1.52596	0.690211	3.03633	0.609714	0.22319
continuous-PP-both_sexes-combined_medadj_irnt	Pulse pressure	Adult	0.8	1.53152	0.661601	3.14248	0.614965	0.282548
continuous-PP-both_sexes-combined_medadj_irnt	Pulse pressure	Adult	0.85	1.73131	0.746421	3.56161	0.791861	0.120851
continuous-PP-both_sexes-combined_medadj_irnt	Pulse pressure	Adult	0.9	1.65	0.627692	3.67739	0.722465	0.211613
continuous-PP-both_sexes-combined_medadj_irnt	Pulse pressure	Adult	0.95	2.04415	0.625717	5.2147	1.0315	0.184362
continuous-PP-both_sexes-combined_medadj_irnt	Pulse pressure	Arteria	0.05	1.3387	0.871279	2.02829	0.42083	0.161709
continuous-PP-both_sexes-combined_medadj_irnt	Pulse pressure	Arteria	0.1	1.72208	1.1108	2.62773	0.784153	0.013681
continuous-PP-both_sexes-combined_medadj_irnt	Pulse pressure	Arteria	0.15	1.86742	1.19353	2.87002	0.901048	0.00462559
continuous-PP-both_sexes-combined_medadj_irnt	Pulse pressure	Arteria	0.2	1.92131	1.21555	2.97534	0.942093	0.0034446
continuous-PP-both_sexes-combined_medadj_irnt	Pulse pressure	Arteria	0.25	2.03702	1.28108	3.16987	1.02646	0.00231415
continuous-PP-both_sexes-combined_medadj_irnt	Pulse pressure	Arteria	0.3	2.08166	1.3012	3.25533	1.05774	0.00181843
continuous-PP-both_sexes-combined_medadj_irnt	Pulse pressure	Arteria	0.35	2.3101	1.44223	3.61774	1.20795	0.000423949
continuous-PP-both_sexes-combined_medadj_irnt	Pulse pressure	Arteria	0.4	2.46114	1.53519	3.85802	1.29933	0.000171686
continuous-PP-both_sexes-combined_medadj_irnt	Pulse pressure	Arteria	0.45	2.63017	1.63903	4.12699	1.39515	6.1114e-05
continuous-PP-both_sexes-combined_medadj_irnt	Pulse pressure	Arteria	0.5	2.63499	1.63162	4.15543	1.3978	5.23239e-05
continuous-PP-both_sexes-combined_medadj_irnt	Pulse pressure	Arteria	0.55	2.71637	1.66983	4.30879	1.44168	4.99793e-05
continuous-PP-both_sexes-combined_medadj_irnt	Pulse pressure	Arteria	0.6	2.75583	1.68131	4.39803	1.46249	6.41473e-05
continuous-PP-both_sexes-combined_medadj_irnt	Pulse pressure	Arteria	0.65	2.89127	1.74861	4.64752	1.5317	3.06007e-05
continuous-PP-both_sexes-combined_medadj_irnt	Pulse pressure	Arteria	0.7	3.08767	1.86488	4.96945	1.62652	9.71573e-06
continuous-PP-both_sexes-combined_medadj_irnt	Pulse pressure	Arteria	0.75	3.562	2.14515	5.75392	1.83269	1.04274e-06
continuous-PP-both_sexes-combined_medadj_irnt	Pulse pressure	Arteria	0.8	3.43459	2.01293	5.66793	1.78014	5.96836e-06
continuous-PP-both_sexes-combined_medadj_irnt	Pulse pressure	Arteria	0.85	3.68483	2.1325	6.14722	1.8816	3.3753e-06
continuous-PP-both_sexes-combined_medadj_irnt	Pulse pressure	Arteria	0.9	3.65011	2.0012	6.35545	1.86794	2.34504e-05
continuous-PP-both_sexes-combined_medadj_irnt	Pulse pressure	Arteria	0.95	3.25424	1.44697	6.62295	1.70232	0.00255701
continuous-PP-both_sexes-combined_medadj_irnt	Pulse pressure	Aorta	0.05	1.59932	0.963009	2.61533	0.677455	0.0526002
continuous-PP-both_sexes-combined_medadj_irnt	Pulse pressure	Aorta	0.1	2.10281	1.25803	3.4543	1.07232	0.00298436
continuous-PP-both_sexes-combined_medadj_irnt	Pulse pressure	Aorta	0.15	2.48449	1.48467	4.08664	1.31295	0.00033398
continuous-PP-both_sexes-combined_medadj_irnt	Pulse pressure	Aorta	0.2	2.63495	1.56501	4.35264	1.39778	0.000182298
continuous-PP-both_sexes-combined_medadj_irnt	Pulse pressure	Aorta	0.25	2.75203	1.62384	4.56691	1.4605	0.000109087
continuous-PP-both_sexes-combined_medadj_irnt	Pulse pressure	Aorta	0.3	2.94913	1.73881	4.89696	1.56029	3.74792e-05
continuous-PP-both_sexes-combined_medadj_irnt	Pulse pressure	Aorta	0.35	3.26846	1.92491	5.43492	1.70861	7.75189e-06
continuous-PP-both_sexes-combined_medadj_irnt	Pulse pressure	Aorta	0.4	3.47897	2.04735	5.78908	1.79866	2.96657e-06
continuous-PP-both_sexes-combined_medadj_irnt	Pulse pressure	Aorta	0.45	3.71425	2.18401	6.18528	1.89307	1.05172e-06
continuous-PP-both_sexes-combined_medadj_irnt	Pulse pressure	Aorta	0.5	3.67116	2.14389	6.14364	1.87624	1.78299e-06
continuous-PP-both_sexes-combined_medadj_irnt	Pulse pressure	Aorta	0.55	3.49359	2.00878	5.90987	1.80471	7.41932e-06
continuous-PP-both_sexes-combined_medadj_irnt	Pulse pressure	Aorta	0.6	3.48804	1.98689	5.94124	1.80242	1.07568e-05
continuous-PP-both_sexes-combined_medadj_irnt	Pulse pressure	Aorta	0.65	3.8557	2.19316	6.57912	1.94699	2.67116e-06
continuous-PP-both_sexes-combined_medadj_irnt	Pulse pressure	Aorta	0.7	3.83414	2.1587	6.59134	1.9389	4.36472e-06
continuous-PP-both_sexes-combined_medadj_irnt	Pulse pressure	Aorta	0.75	4.4079	2.47504	7.5984	2.14009	6.30698e-07
continuous-PP-both_sexes-combined_medadj_irnt	Pulse pressure	Aorta	0.8	4.02983	2.18145	7.13262	2.01072	8.89491e-06
continuous-PP-both_sexes-combined_medadj_irnt	Pulse pressure	Aorta	0.85	4.58611	2.47561	8.14402	2.19727	1.82409e-06
continuous-PP-both_sexes-combined_medadj_irnt	Pulse pressure	Aorta	0.9	4.19206	2.1033	7.85351	2.06766	4.56357e-05
continuous-PP-both_sexes-combined_medadj_irnt	Pulse pressure	Aorta	0.95	4.43734	1.86453	9.45148	2.14969	0.000579615
continuous-PP-both_sexes-combined_medadj_irnt	Pulse pressure	Coronary	0.05	0.779997	0.137529	3.0421	-0.358459	1
continuous-PP-both_sexes-combined_medadj_irnt	Pulse pressure	Coronary	0.1	1.07285	0.189022	4.18769	0.101446	1
continuous-PP-both_sexes-combined_medadj_irnt	Pulse pressure	Coronary	0.15	1.25784	0.221538	4.91185	0.330953	0.724566
continuous-PP-both_sexes-combined_medadj_irnt	Pulse pressure	Coronary	0.2	1.4074	0.247806	5.49772	0.493036	0.712014
continuous-PP-both_sexes-combined_medadj_irnt	Pulse pressure	Coronary	0.25	1.5534	0.273434	6.07095	0.63543	0.454275
continuous-PP-both_sexes-combined_medadj_irnt	Pulse pressure	Coronary	0.3	1.65804	0.291792	6.48225	0.729481	0.435372
continuous-PP-both_sexes-combined_medadj_irnt	Pulse pressure	Coronary	0.35	1.8261	0.321267	7.14195	0.86877	0.412691
continuous-PP-both_sexes-combined_medadj_irnt	Pulse pressure	Coronary	0.4	1.93586	0.340477	7.57308	0.952975	0.402153
continuous-PP-both_sexes-combined_medadj_irnt	Pulse pressure	Coronary	0.45	2.05737	0.361768	8.05136	1.0408	0.225477
continuous-PP-both_sexes-combined_medadj_irnt	Pulse pressure	Coronary	0.5	2.15758	0.379313	8.44576	1.10941	0.207212
continuous-PP-both_sexes-combined_medadj_irnt	Pulse pressure	Coronary	0.55	2.32488	0.408604	9.10437	1.21715	0.180697
continuous-PP-both_sexes-combined_medadj_irnt	Pulse pressure	Coronary	0.6	2.47204	0.434282	9.68502	1.3057	0.160917
continuous-PP-both_sexes-combined_medadj_irnt	Pulse pressure	Coronary	0.65	2.71265	0.476347	10.6337	1.4397	0.134139
continuous-PP-both_sexes-combined_medadj_irnt	Pulse pressure	Coronary	0.7	2.87825	0.505265	11.2866	1.52519	0.119005
continuous-PP-both_sexes-combined_medadj_irnt	Pulse pressure	Coronary	0.75	3.27104	0.573748	12.8453	1.70975	0.0910847
continuous-PP-both_sexes-combined_medadj_irnt	Pulse pressure	Coronary	0.8	3.70389	0.649086	14.5634	1.88904	0.0694762
continuous-PP-both_sexes-combined_medadj_irnt	Pulse pressure	Coronary	0.85	4.16847	0.729736	16.4106	2.05952	0.0532279
continuous-PP-both_sexes-combined_medadj_irnt	Pulse pressure	Coronary	0.9	5.28273	0.922807	20.8651	2.40128	0.0304621
continuous-PP-both_sexes-combined_medadj_irnt	Pulse pressure	Coronary	0.95	0	0	10.1299	#NAME?	1
continuous-PP-both_sexes-combined_medadj_irnt	Pulse pressure	cardiac muscle	0.05	0.664772	0.27939	1.42096	-0.589069	0.312044
continuous-PP-both_sexes-combined_medadj_irnt	Pulse pressure	cardiac muscle	0.1	0.671905	0.251208	1.53901	-0.573672	0.460563
continuous-PP-both_sexes-combined_medadj_irnt	Pulse pressure	cardiac muscle	0.15	0.789009	0.294854	1.8087	-0.341887	0.700804
continuous-PP-both_sexes-combined_medadj_irnt	Pulse pressure	cardiac muscle	0.2	0.735496	0.252401	1.76959	-0.443211	0.688425
continuous-PP-both_sexes-combined_medadj_irnt	Pulse pressure	cardiac muscle	0.25	0.812524	0.278712	1.9562	-0.299517	0.836302
continuous-PP-both_sexes-combined_medadj_irnt	Pulse pressure	cardiac muscle	0.3	0.546011	0.141008	1.52438	-0.872999	0.296481
continuous-PP-both_sexes-combined_medadj_irnt	Pulse pressure	cardiac muscle	0.35	0.60165	0.155306	1.68081	-0.733003	0.509855
continuous-PP-both_sexes-combined_medadj_irnt	Pulse pressure	cardiac muscle	0.4	0.63797	0.164613	1.78311	-0.648439	0.506574
continuous-PP-both_sexes-combined_medadj_irnt	Pulse pressure	cardiac muscle	0.45	0.678256	0.174995	1.89653	-0.560098	0.647692
continuous-PP-both_sexes-combined_medadj_irnt	Pulse pressure	cardiac muscle	0.5	0.71148	0.18351	1.99013	-0.491104	0.64713
continuous-PP-both_sexes-combined_medadj_irnt	Pulse pressure	cardiac muscle	0.55	0.767	0.197736	2.14705	-0.382702	0.811963
continuous-PP-both_sexes-combined_medadj_irnt	Pulse pressure	cardiac muscle	0.6	0.815748	0.210216	2.28465	-0.293805	1
continuous-PP-both_sexes-combined_medadj_irnt	Pulse pressure	cardiac muscle	0.65	0.652276	0.128205	2.07019	-0.616446	0.617472
continuous-PP-both_sexes-combined_medadj_irnt	Pulse pressure	cardiac muscle	0.7	0.692196	0.136003	2.19821	-0.530747	0.794203
continuous-PP-both_sexes-combined_medadj_irnt	Pulse pressure	cardiac muscle	0.75	0.786821	0.154433	2.50252	-0.345893	1
continuous-PP-both_sexes-combined_medadj_irnt	Pulse pressure	cardiac muscle	0.8	0.891196	0.17476	2.83895	-0.166185	1
continuous-PP-both_sexes-combined_medadj_irnt	Pulse pressure	cardiac muscle	0.85	1.00315	0.196508	3.20095	0.00453139	1
continuous-PP-both_sexes-combined_medadj_irnt	Pulse pressure	cardiac muscle	0.9	0.82101	0.0951987	3.22034	-0.284529	1
continuous-PP-both_sexes-combined_medadj_irnt	Pulse pressure	cardiac muscle	0.95	0.703177	0.0171689	4.25845	-0.50804	1
continuous-PP-both_sexes-combined_medadj_irnt	Pulse pressure	cardiac neuron	0.05	0.86693	0.20304	2.87378	-0.206013	1
continuous-PP-both_sexes-combined_medadj_irnt	Pulse pressure	cardiac neuron	0.1	0.508888	0.0559569	2.22695	-0.974579	0.546371
continuous-PP-both_sexes-combined_medadj_irnt	Pulse pressure	cardiac neuron	0.15	0.596531	0.0655701	2.61192	-0.74533	0.751266
continuous-PP-both_sexes-combined_medadj_irnt	Pulse pressure	cardiac neuron	0.2	0.310561	0.00736033	2.02961	-1.68705	0.333419
continuous-PP-both_sexes-combined_medadj_irnt	Pulse pressure	cardiac neuron	0.25	0.342661	0.00811916	2.24025	-1.54515	0.494119
continuous-PP-both_sexes-combined_medadj_irnt	Pulse pressure	cardiac neuron	0.3	0.365653	0.00866252	2.3912	-1.45145	0.492095
continuous-PP-both_sexes-combined_medadj_irnt	Pulse pressure	cardiac neuron	0.35	0.402552	0.00953421	2.63362	-1.31275	0.715361
continuous-PP-both_sexes-combined_medadj_irnt	Pulse pressure	cardiac neuron	0.4	0.426609	0.0101024	2.79178	-1.22901	0.711829
continuous-PP-both_sexes-combined_medadj_irnt	Pulse pressure	cardiac neuron	0.45	0.453267	0.0107317	2.96713	-1.14157	0.71004
continuous-PP-both_sexes-combined_medadj_irnt	Pulse pressure	cardiac neuron	0.5	0.475233	0.0112501	3.11156	-1.07329	0.709961
continuous-PP-both_sexes-combined_medadj_irnt	Pulse pressure	cardiac neuron	0.55	0.511894	0.0121151	3.35325	-0.966082	1
continuous-PP-both_sexes-combined_medadj_irnt	Pulse pressure	cardiac neuron	0.6	0.544028	0.0128729	3.56521	-0.878246	1
continuous-PP-both_sexes-combined_medadj_irnt	Pulse pressure	cardiac neuron	0.65	0.59666	0.0141136	3.91274	-0.745019	1
continuous-PP-both_sexes-combined_medadj_irnt	Pulse pressure	cardiac neuron	0.7	0.632833	0.0149658	4.15136	-0.660103	1
continuous-PP-both_sexes-combined_medadj_irnt	Pulse pressure	cardiac neuron	0.75	0	0	2.80382	#NAME?	0.389543
continuous-PP-both_sexes-combined_medadj_irnt	Pulse pressure	cardiac neuron	0.8	0	0	3.17287	#NAME?	0.627122
continuous-PP-both_sexes-combined_medadj_irnt	Pulse pressure	cardiac neuron	0.85	0	0	3.5675	#NAME?	0.620466
continuous-PP-both_sexes-combined_medadj_irnt	Pulse pressure	cardiac neuron	0.9	0	0	4.51296	#NAME?	1
continuous-PP-both_sexes-combined_medadj_irnt	Pulse pressure	cardiac neuron	0.95	0	0	8.00191	#NAME?	1
continuous-PP-both_sexes-combined_medadj_irnt	Pulse pressure	endocardial	0.05	3.49992	1.0601	12.2913	1.80732	0.0298153
continuous-PP-both_sexes-combined_medadj_irnt	Pulse pressure	endocardial	0.1	4.82233	1.45966	16.9457	2.26973	0.00421493
continuous-PP-both_sexes-combined_medadj_irnt	Pulse pressure	endocardial	0.15	4.23446	1.26034	14.2278	2.08218	0.00924584
continuous-PP-both_sexes-combined_medadj_irnt	Pulse pressure	endocardial	0.2	4.74171	1.41073	15.9392	2.24541	0.00548513
continuous-PP-both_sexes-combined_medadj_irnt	Pulse pressure	endocardial	0.25	5.23769	1.55762	17.6107	2.38893	0.00340237
continuous-PP-both_sexes-combined_medadj_irnt	Pulse pressure	endocardial	0.3	5.59358	1.66304	18.813	2.48377	0.00245931
continuous-PP-both_sexes-combined_medadj_irnt	Pulse pressure	endocardial	0.35	6.166	1.83229	20.7487	2.62433	0.00150158
continuous-PP-both_sexes-combined_medadj_irnt	Pulse pressure	endocardial	0.4	6.54008	1.94289	22.0149	2.70931	0.00110687
continuous-PP-both_sexes-combined_medadj_irnt	Pulse pressure	endocardial	0.45	6.95536	2.06552	23.4216	2.79813	0.000800598
continuous-PP-both_sexes-combined_medadj_irnt	Pulse pressure	endocardial	0.5	7.29662	2.16657	24.5834	2.86723	0.000619389
continuous-PP-both_sexes-combined_medadj_irnt	Pulse pressure	endocardial	0.55	7.87133	2.33564	26.5332	2.97661	0.000411317
continuous-PP-both_sexes-combined_medadj_irnt	Pulse pressure	endocardial	0.6	6.25517	1.77348	20.7485	2.64505	0.00221397
continuous-PP-both_sexes-combined_medadj_irnt	Pulse pressure	endocardial	0.65	6.871	1.94685	22.8093	2.78052	0.00143247
continuous-PP-both_sexes-combined_medadj_irnt	Pulse pressure	endocardial	0.7	7.29433	2.06618	24.2312	2.86677	0.00107975
continuous-PP-both_sexes-combined_medadj_irnt	Pulse pressure	endocardial	0.75	8.30461	2.34943	27.6364	3.05391	0.000579489
continuous-PP-both_sexes-combined_medadj_irnt	Pulse pressure	endocardial	0.8	6.93715	1.80567	23.3534	2.79434	0.00268261
continuous-PP-both_sexes-combined_medadj_irnt	Pulse pressure	endocardial	0.85	7.81698	2.03213	26.3579	2.96661	0.00165151
continuous-PP-both_sexes-combined_medadj_irnt	Pulse pressure	endocardial	0.9	7.09721	1.60202	25.0516	2.82725	0.00554924
continuous-PP-both_sexes-combined_medadj_irnt	Pulse pressure	endocardial	0.95	8.5787	1.50432	33.4191	3.10076	0.00876325
continuous-PP-both_sexes-combined_medadj_irnt	Pulse pressure	endothelial	0.05	0	0	101.362	#NAME?	1
continuous-PP-both_sexes-combined_medadj_irnt	Pulse pressure	endothelial	0.1	0	0	139.116	#NAME?	1
continuous-PP-both_sexes-combined_medadj_irnt	Pulse pressure	endothelial	0.15	0	0	162.899	#NAME?	1
continuous-PP-both_sexes-combined_medadj_irnt	Pulse pressure	endothelial	0.2	0	0	182.087	#NAME?	1
continuous-PP-both_sexes-combined_medadj_irnt	Pulse pressure	endothelial	0.25	0	0	200.785	#NAME?	1
continuous-PP-both_sexes-combined_medadj_irnt	Pulse pressure	endothelial	0.3	0	0	214.167	#NAME?	1
continuous-PP-both_sexes-combined_medadj_irnt	Pulse pressure	endothelial	0.35	0	0	235.622	#NAME?	1
continuous-PP-both_sexes-combined_medadj_irnt	Pulse pressure	endothelial	0.4	0	0	249.599	#NAME?	1
continuous-PP-both_sexes-combined_medadj_irnt	Pulse pressure	endothelial	0.45	0	0	265.073	#NAME?	1
continuous-PP-both_sexes-combined_medadj_irnt	Pulse pressure	endothelial	0.5	0	0	277.814	#NAME?	1
continuous-PP-both_sexes-combined_medadj_irnt	Pulse pressure	endothelial	0.55	0	0	299.061	#NAME?	1
continuous-PP-both_sexes-combined_medadj_irnt	Pulse pressure	endothelial	0.6	0	0	317.665	#NAME?	1
continuous-PP-both_sexes-combined_medadj_irnt	Pulse pressure	endothelial	0.65	0	0	348.098	#NAME?	1
continuous-PP-both_sexes-combined_medadj_irnt	Pulse pressure	endothelial	0.7	0	0	368.984	#NAME?	1
continuous-PP-both_sexes-combined_medadj_irnt	Pulse pressure	endothelial	0.75	0	0	418.335	#NAME?	1
continuous-PP-both_sexes-combined_medadj_irnt	Pulse pressure	endothelial	0.8	0	0	472.471	#NAME?	1
continuous-PP-both_sexes-combined_medadj_irnt	Pulse pressure	endothelial	0.85	0	0	530.224	#NAME?	1
continuous-PP-both_sexes-combined_medadj_irnt	Pulse pressure	endothelial	0.9	0	0	667.642	#NAME?	1
continuous-PP-both_sexes-combined_medadj_irnt	Pulse pressure	endothelial	0.95	0	0	1164.26	#NAME?	1
continuous-PP-both_sexes-combined_medadj_irnt	Pulse pressure	fibroblast	0.05	0.311344	0.0798301	0.88055	-1.68342	0.0244758
continuous-PP-both_sexes-combined_medadj_irnt	Pulse pressure	fibroblast	0.1	0.428919	0.10987	1.21424	-1.22122	0.111416
continuous-PP-both_sexes-combined_medadj_irnt	Pulse pressure	fibroblast	0.15	0.503269	0.128854	1.4256	-0.990599	0.290653
continuous-PP-both_sexes-combined_medadj_irnt	Pulse pressure	fibroblast	0.2	0.563383	0.144183	1.59678	-0.827813	0.383477
continuous-PP-both_sexes-combined_medadj_irnt	Pulse pressure	fibroblast	0.25	0.622095	0.159156	1.76415	-0.684793	0.500885
continuous-PP-both_sexes-combined_medadj_irnt	Pulse pressure	fibroblast	0.3	0.664195	0.169913	1.88422	-0.590322	0.644431
continuous-PP-both_sexes-combined_medadj_irnt	Pulse pressure	fibroblast	0.35	0.731837	0.187116	2.07753	-0.450406	0.811155
continuous-PP-both_sexes-combined_medadj_irnt	Pulse pressure	fibroblast	0.4	0.775992	0.198345	2.20377	-0.365886	0.809871
continuous-PP-both_sexes-combined_medadj_irnt	Pulse pressure	fibroblast	0.45	0.824972	0.210795	2.34393	-0.277584	1
continuous-PP-both_sexes-combined_medadj_irnt	Pulse pressure	fibroblast	0.5	0.627453	0.122501	2.01568	-0.67242	0.614218
continuous-PP-both_sexes-combined_medadj_irnt	Pulse pressure	fibroblast	0.55	0.676235	0.131975	2.17363	-0.564403	0.793403
continuous-PP-both_sexes-combined_medadj_irnt	Pulse pressure	fibroblast	0.6	0.719031	0.140295	2.3124	-0.475873	0.791556
continuous-PP-both_sexes-combined_medadj_irnt	Pulse pressure	fibroblast	0.65	0.789225	0.153863	2.54039	-0.341491	1
continuous-PP-both_sexes-combined_medadj_irnt	Pulse pressure	fibroblast	0.7	0.837463	0.163225	2.69745	-0.255903	1
continuous-PP-both_sexes-combined_medadj_irnt	Pulse pressure	fibroblast	0.75	0.951959	0.185382	3.07023	-0.0710293	1
continuous-PP-both_sexes-combined_medadj_irnt	Pulse pressure	fibroblast	0.8	0.694048	0.0802078	2.7409	-0.526892	1
continuous-PP-both_sexes-combined_medadj_irnt	Pulse pressure	fibroblast	0.85	0.780646	0.0901434	3.0877	-0.357259	1
continuous-PP-both_sexes-combined_medadj_irnt	Pulse pressure	fibroblast	0.9	0.988348	0.113888	3.92369	-0.0169093	1
continuous-PP-both_sexes-combined_medadj_irnt	Pulse pressure	fibroblast	0.95	0	0	3.21288	#NAME?	0.630057
continuous-PP-both_sexes-combined_medadj_irnt	Pulse pressure	immune	0.05	1.1762	0.62969	2.11795	0.234139	0.555284
continuous-PP-both_sexes-combined_medadj_irnt	Pulse pressure	immune	0.1	1.63063	0.871717	2.94109	0.705431	0.105941
continuous-PP-both_sexes-combined_medadj_irnt	Pulse pressure	immune	0.15	1.76482	0.93063	3.212	0.819518	0.0621447
continuous-PP-both_sexes-combined_medadj_irnt	Pulse pressure	immune	0.2	1.81502	0.942551	3.33661	0.859985	0.0534166
continuous-PP-both_sexes-combined_medadj_irnt	Pulse pressure	immune	0.25	1.83416	0.936094	3.41104	0.875123	0.0683478
continuous-PP-both_sexes-combined_medadj_irnt	Pulse pressure	immune	0.3	1.96184	1.00068	3.65031	0.972208	0.0397205
continuous-PP-both_sexes-combined_medadj_irnt	Pulse pressure	immune	0.35	2.16765	1.10477	4.03736	1.11613	0.0196768
continuous-PP-both_sexes-combined_medadj_irnt	Pulse pressure	immune	0.4	2.30276	1.17293	4.29198	1.20336	0.00988146
continuous-PP-both_sexes-combined_medadj_irnt	Pulse pressure	immune	0.45	2.45292	1.24874	4.57465	1.2945	0.00789158
continuous-PP-both_sexes-combined_medadj_irnt	Pulse pressure	immune	0.5	2.57741	1.31137	4.81012	1.36592	0.00362407
continuous-PP-both_sexes-combined_medadj_irnt	Pulse pressure	immune	0.55	2.53027	1.26213	4.78494	1.33929	0.00540806
continuous-PP-both_sexes-combined_medadj_irnt	Pulse pressure	immune	0.6	2.43729	1.18861	4.67948	1.28528	0.00887234
continuous-PP-both_sexes-combined_medadj_irnt	Pulse pressure	immune	0.65	2.68503	1.3078	5.16204	1.42494	0.00581492
continuous-PP-both_sexes-combined_medadj_irnt	Pulse pressure	immune	0.7	2.85638	1.39021	5.49648	1.51419	0.00236704
continuous-PP-both_sexes-combined_medadj_irnt	Pulse pressure	immune	0.75	3.26623	1.58659	6.29949	1.70763	0.000806647
continuous-PP-both_sexes-combined_medadj_irnt	Pulse pressure	immune	0.8	3.34079	1.57897	6.56603	1.74019	0.000993883
continuous-PP-both_sexes-combined_medadj_irnt	Pulse pressure	immune	0.85	3.37082	1.54315	6.77006	1.7531	0.00140456
continuous-PP-both_sexes-combined_medadj_irnt	Pulse pressure	immune	0.9	3.34058	1.40832	7.08763	1.7401	0.00355652
continuous-PP-both_sexes-combined_medadj_irnt	Pulse pressure	immune	0.95	3.00146	0.907932	7.79499	1.58567	0.0352273
continuous-PP-both_sexes-combined_medadj_irnt	Pulse pressure	myofibroblast	0.05	0	0	Inf	#NAME?	1
continuous-PP-both_sexes-combined_medadj_irnt	Pulse pressure	myofibroblast	0.1	0	0	Inf	#NAME?	1
continuous-PP-both_sexes-combined_medadj_irnt	Pulse pressure	myofibroblast	0.15	0	0	Inf	#NAME?	1
continuous-PP-both_sexes-combined_medadj_irnt	Pulse pressure	myofibroblast	0.2	0	0	Inf	#NAME?	1
continuous-PP-both_sexes-combined_medadj_irnt	Pulse pressure	myofibroblast	0.25	0	0	Inf	#NAME?	1
continuous-PP-both_sexes-combined_medadj_irnt	Pulse pressure	myofibroblast	0.3	0	0	Inf	#NAME?	1
continuous-PP-both_sexes-combined_medadj_irnt	Pulse pressure	myofibroblast	0.35	0	0	Inf	#NAME?	1
continuous-PP-both_sexes-combined_medadj_irnt	Pulse pressure	myofibroblast	0.4	0	0	Inf	#NAME?	1
continuous-PP-both_sexes-combined_medadj_irnt	Pulse pressure	myofibroblast	0.45	0	0	Inf	#NAME?	1
continuous-PP-both_sexes-combined_medadj_irnt	Pulse pressure	myofibroblast	0.5	0	0	Inf	#NAME?	1
continuous-PP-both_sexes-combined_medadj_irnt	Pulse pressure	myofibroblast	0.55	0	0	Inf	#NAME?	1
continuous-PP-both_sexes-combined_medadj_irnt	Pulse pressure	myofibroblast	0.6	0	0	Inf	#NAME?	1
continuous-PP-both_sexes-combined_medadj_irnt	Pulse pressure	myofibroblast	0.65	0	0	Inf	#NAME?	1
continuous-PP-both_sexes-combined_medadj_irnt	Pulse pressure	myofibroblast	0.7	0	0	Inf	#NAME?	1
continuous-PP-both_sexes-combined_medadj_irnt	Pulse pressure	myofibroblast	0.75	0	0	Inf	#NAME?	1
continuous-PP-both_sexes-combined_medadj_irnt	Pulse pressure	myofibroblast	0.8	0	0	Inf	#NAME?	1
continuous-PP-both_sexes-combined_medadj_irnt	Pulse pressure	myofibroblast	0.85	0	0	Inf	#NAME?	1
continuous-PP-both_sexes-combined_medadj_irnt	Pulse pressure	myofibroblast	0.9	0	0	Inf	#NAME?	1
continuous-PP-both_sexes-combined_medadj_irnt	Pulse pressure	myofibroblast	0.95	0	0	Inf	#NAME?	1
continuous-PP-both_sexes-combined_medadj_irnt	Pulse pressure	smooth muscle	0.05	1.51904	0.934367	2.43164	0.603157	0.0831649
continuous-PP-both_sexes-combined_medadj_irnt	Pulse pressure	smooth muscle	0.1	2.00887	1.22802	3.23073	1.00638	0.00452691
continuous-PP-both_sexes-combined_medadj_irnt	Pulse pressure	smooth muscle	0.15	2.37515	1.4502	3.82539	1.24802	0.000378862
continuous-PP-both_sexes-combined_medadj_irnt	Pulse pressure	smooth muscle	0.2	2.53201	1.53717	4.09464	1.34028	0.000205369
continuous-PP-both_sexes-combined_medadj_irnt	Pulse pressure	smooth muscle	0.25	2.65869	1.60417	4.31907	1.41072	0.000118057
continuous-PP-both_sexes-combined_medadj_irnt	Pulse pressure	smooth muscle	0.3	2.69122	1.61362	4.39255	1.42826	9.38721e-05
continuous-PP-both_sexes-combined_medadj_irnt	Pulse pressure	smooth muscle	0.35	2.98384	1.78679	4.8759	1.57717	2.05225e-05
continuous-PP-both_sexes-combined_medadj_irnt	Pulse pressure	smooth muscle	0.4	3.17663	1.90086	5.19478	1.6675	1.07451e-05
continuous-PP-both_sexes-combined_medadj_irnt	Pulse pressure	smooth muscle	0.45	3.39203	2.02814	5.55313	1.76215	2.53311e-06
continuous-PP-both_sexes-combined_medadj_irnt	Pulse pressure	smooth muscle	0.5	3.36606	1.99908	5.53772	1.75106	3.91645e-06
continuous-PP-both_sexes-combined_medadj_irnt	Pulse pressure	smooth muscle	0.55	3.43571	2.02427	5.68486	1.78061	3.97252e-06
continuous-PP-both_sexes-combined_medadj_irnt	Pulse pressure	smooth muscle	0.6	3.45057	2.01629	5.74439	1.78683	5.24761e-06
continuous-PP-both_sexes-combined_medadj_irnt	Pulse pressure	smooth muscle	0.65	3.58105	2.07273	6.00577	1.84038	4.40031e-06
continuous-PP-both_sexes-combined_medadj_irnt	Pulse pressure	smooth muscle	0.7	3.5766	2.04975	6.04283	1.83859	6.56833e-06
continuous-PP-both_sexes-combined_medadj_irnt	Pulse pressure	smooth muscle	0.75	4.11467	2.35172	6.97326	2.04078	9.0264e-07
continuous-PP-both_sexes-combined_medadj_irnt	Pulse pressure	smooth muscle	0.8	3.81438	2.10627	6.63015	1.93145	9.96809e-06
continuous-PP-both_sexes-combined_medadj_irnt	Pulse pressure	smooth muscle	0.85	4.024	2.18744	7.08191	2.00863	8.32773e-06
continuous-PP-both_sexes-combined_medadj_irnt	Pulse pressure	smooth muscle	0.9	4.06528	2.09283	7.45525	2.02336	3.46793e-05
continuous-PP-both_sexes-combined_medadj_irnt	Pulse pressure	smooth muscle	0.95	3.41759	1.36849	7.47411	1.77298	0.00481908
continuous-PP-both_sexes-combined_medadj_irnt	Pulse pressure	Heart	0.05	0.57995	0.245989	1.22316	-0.785999	0.149786
continuous-PP-both_sexes-combined_medadj_irnt	Pulse pressure	Heart	0.1	0.492962	0.170494	1.17231	-1.02045	0.116042
continuous-PP-both_sexes-combined_medadj_irnt	Pulse pressure	Heart	0.15	0.578783	0.200046	1.37746	-0.788905	0.271559
continuous-PP-both_sexes-combined_medadj_irnt	Pulse pressure	Heart	0.2	0.410538	0.106625	1.13549	-1.28441	0.08815
continuous-PP-both_sexes-combined_medadj_irnt	Pulse pressure	Heart	0.25	0.453385	0.117713	1.25466	-1.14119	0.16771
continuous-PP-both_sexes-combined_medadj_irnt	Pulse pressure	Heart	0.3	0.4841	0.125655	1.34023	-1.04662	0.226662
continuous-PP-both_sexes-combined_medadj_irnt	Pulse pressure	Heart	0.35	0.533451	0.138406	1.47783	-0.906572	0.300072
continuous-PP-both_sexes-combined_medadj_irnt	Pulse pressure	Heart	0.4	0.565667	0.146713	1.56775	-0.821976	0.395305
continuous-PP-both_sexes-combined_medadj_irnt	Pulse pressure	Heart	0.45	0.6014	0.155937	1.66758	-0.733603	0.513548
continuous-PP-both_sexes-combined_medadj_irnt	Pulse pressure	Heart	0.5	0.63087	0.163517	1.75001	-0.664586	0.509639
continuous-PP-both_sexes-combined_medadj_irnt	Pulse pressure	Heart	0.55	0.680115	0.176242	1.88778	-0.556149	0.649781
continuous-PP-both_sexes-combined_medadj_irnt	Pulse pressure	Heart	0.6	0.723338	0.187359	2.00907	-0.467258	0.81527
continuous-PP-both_sexes-combined_medadj_irnt	Pulse pressure	Heart	0.65	0.579978	0.114455	1.82709	-0.785929	0.474651
continuous-PP-both_sexes-combined_medadj_irnt	Pulse pressure	Heart	0.7	0.615484	0.121441	1.9401	-0.700207	0.620595
continuous-PP-both_sexes-combined_medadj_irnt	Pulse pressure	Heart	0.75	0.699683	0.137934	2.20871	-0.515228	0.794718
continuous-PP-both_sexes-combined_medadj_irnt	Pulse pressure	Heart	0.8	0.792462	0.156045	2.50588	-0.335587	1
continuous-PP-both_sexes-combined_medadj_irnt	Pulse pressure	Heart	0.85	0.892042	0.175479	2.82566	-0.164816	1
continuous-PP-both_sexes-combined_medadj_irnt	Pulse pressure	Heart	0.9	1.13125	0.22197	3.59814	0.177914	0.748162
continuous-PP-both_sexes-combined_medadj_irnt	Pulse pressure	Heart	0.95	2.02365	0.393286	6.53879	1.01696	0.203242
continuous-PP-both_sexes-combined_medadj_irnt	Pulse pressure	Atrium	0.05	0.456971	0.0855121	1.58762	-1.12983	0.314313
continuous-PP-both_sexes-combined_medadj_irnt	Pulse pressure	Atrium	0.1	0.628775	0.117621	2.18628	-0.669384	0.593286
continuous-PP-both_sexes-combined_medadj_irnt	Pulse pressure	Atrium	0.15	0.737302	0.137857	2.56512	-0.439673	0.781563
continuous-PP-both_sexes-combined_medadj_irnt	Pulse pressure	Atrium	0.2	0.518004	0.0580698	2.17739	-0.948964	0.556977
continuous-PP-both_sexes-combined_medadj_irnt	Pulse pressure	Atrium	0.25	0.571672	0.0640649	2.40387	-0.80674	0.758927
continuous-PP-both_sexes-combined_medadj_irnt	Pulse pressure	Atrium	0.3	0.288094	0.00691547	1.82385	-1.79539	0.345506
continuous-PP-both_sexes-combined_medadj_irnt	Pulse pressure	Atrium	0.35	0	0	1.22346	#NAME?	0.0988875
continuous-PP-both_sexes-combined_medadj_irnt	Pulse pressure	Atrium	0.4	0	0	1.29673	#NAME?	0.0970128
continuous-PP-both_sexes-combined_medadj_irnt	Pulse pressure	Atrium	0.45	0	0	1.37793	#NAME?	0.0978236
continuous-PP-both_sexes-combined_medadj_irnt	Pulse pressure	Atrium	0.5	0	0	1.44485	#NAME?	0.1604
continuous-PP-both_sexes-combined_medadj_irnt	Pulse pressure	Atrium	0.55	0	0	1.55659	#NAME?	0.156461
continuous-PP-both_sexes-combined_medadj_irnt	Pulse pressure	Atrium	0.6	0	0	1.65453	#NAME?	0.156744
continuous-PP-both_sexes-combined_medadj_irnt	Pulse pressure	Atrium	0.65	0	0	1.81508	#NAME?	0.252806
continuous-PP-both_sexes-combined_medadj_irnt	Pulse pressure	Atrium	0.7	0	0	1.9254	#NAME?	0.249379
continuous-PP-both_sexes-combined_medadj_irnt	Pulse pressure	Atrium	0.75	0	0	2.18662	#NAME?	0.406025
continuous-PP-both_sexes-combined_medadj_irnt	Pulse pressure	Atrium	0.8	0	0	2.47443	#NAME?	0.394729
continuous-PP-both_sexes-combined_medadj_irnt	Pulse pressure	Atrium	0.85	0	0	2.78249	#NAME?	0.393677
continuous-PP-both_sexes-combined_medadj_irnt	Pulse pressure	Atrium	0.9	0	0	3.52052	#NAME?	0.622784
continuous-PP-both_sexes-combined_medadj_irnt	Pulse pressure	Atrium	0.95	0	0	6.24644	#NAME?	1
continuous-PP-both_sexes-combined_medadj_irnt	Pulse pressure	Ventricle	0.05	0.381953	0.0967136	1.10236	-1.38853	0.0696076
continuous-PP-both_sexes-combined_medadj_irnt	Pulse pressure	Ventricle	0.1	0.379457	0.0735266	1.2362	-1.39799	0.124775
continuous-PP-both_sexes-combined_medadj_irnt	Pulse pressure	Ventricle	0.15	0.445073	0.0862047	1.45079	-1.16789	0.249786
continuous-PP-both_sexes-combined_medadj_irnt	Pulse pressure	Ventricle	0.2	0.498101	0.0964465	1.62441	-1.00549	0.342427
continuous-PP-both_sexes-combined_medadj_irnt	Pulse pressure	Ventricle	0.25	0.549871	0.106427	1.79422	-0.862836	0.461721
continuous-PP-both_sexes-combined_medadj_irnt	Pulse pressure	Ventricle	0.3	0.586979	0.11357	1.91599	-0.76862	0.613521
continuous-PP-both_sexes-combined_medadj_irnt	Pulse pressure	Ventricle	0.35	0.41475	0.0477341	1.65285	-1.26969	0.301132
continuous-PP-both_sexes-combined_medadj_irnt	Pulse pressure	Ventricle	0.4	0.439631	0.0505877	1.75261	-1.18564	0.422302
continuous-PP-both_sexes-combined_medadj_irnt	Pulse pressure	Ventricle	0.45	0.467212	0.0537492	1.86328	-1.09785	0.418127
continuous-PP-both_sexes-combined_medadj_irnt	Pulse pressure	Ventricle	0.5	0.489942	0.0563538	1.95453	-1.02932	0.419073
continuous-PP-both_sexes-combined_medadj_irnt	Pulse pressure	Ventricle	0.55	0.527896	0.0607003	2.10712	-0.921674	0.570627
continuous-PP-both_sexes-combined_medadj_irnt	Pulse pressure	Ventricle	0.6	0.561178	0.0645043	2.24101	-0.833469	0.570541
continuous-PP-both_sexes-combined_medadj_irnt	Pulse pressure	Ventricle	0.65	0.296218	0.00723075	1.79935	-1.75527	0.35998
continuous-PP-both_sexes-combined_medadj_irnt	Pulse pressure	Ventricle	0.7	0.314191	0.00766754	1.90942	-1.67029	0.356053
continuous-PP-both_sexes-combined_medadj_irnt	Pulse pressure	Ventricle	0.75	0.356738	0.00870078	2.17047	-1.48706	0.511991
continuous-PP-both_sexes-combined_medadj_irnt	Pulse pressure	Ventricle	0.8	0	0	1.53658	#NAME?	0.165704
continuous-PP-both_sexes-combined_medadj_irnt	Pulse pressure	Ventricle	0.85	0	0	1.72799	#NAME?	0.266501
continuous-PP-both_sexes-combined_medadj_irnt	Pulse pressure	Ventricle	0.9	0	0	2.1868	#NAME?	0.411289
continuous-PP-both_sexes-combined_medadj_irnt	Pulse pressure	Ventricle	0.95	0	0	3.88154	#NAME?	0.623561
continuous-PP-both_sexes-combined_medadj_irnt	Pulse pressure	iPSC-CVPC	0.05	2.16833	0.983188	4.70436	1.11658	0.041354
continuous-PP-both_sexes-combined_medadj_irnt	Pulse pressure	iPSC-CVPC	0.1	2.622	1.17238	5.70437	1.39067	0.0135892
continuous-PP-both_sexes-combined_medadj_irnt	Pulse pressure	iPSC-CVPC	0.15	3.08262	1.37747	6.71318	1.62416	0.00418842
continuous-PP-both_sexes-combined_medadj_irnt	Pulse pressure	iPSC-CVPC	0.2	3.45719	1.54372	7.53329	1.7896	0.00123261
continuous-PP-both_sexes-combined_medadj_irnt	Pulse pressure	iPSC-CVPC	0.25	3.82423	1.70658	8.3376	1.93517	0.000549704
continuous-PP-both_sexes-combined_medadj_irnt	Pulse pressure	iPSC-CVPC	0.3	3.09285	1.3261	6.84053	1.62893	0.00448527
continuous-PP-both_sexes-combined_medadj_irnt	Pulse pressure	iPSC-CVPC	0.35	2.94479	1.22629	6.60625	1.55816	0.0078817
continuous-PP-both_sexes-combined_medadj_irnt	Pulse pressure	iPSC-CVPC	0.4	3.12526	1.30087	7.01382	1.64397	0.00550164
continuous-PP-both_sexes-combined_medadj_irnt	Pulse pressure	iPSC-CVPC	0.45	3.32588	1.38375	7.46829	1.73373	0.00373566
continuous-PP-both_sexes-combined_medadj_irnt	Pulse pressure	iPSC-CVPC	0.5	3.49117	1.45218	7.84501	1.80371	0.00273915
continuous-PP-both_sexes-combined_medadj_irnt	Pulse pressure	iPSC-CVPC	0.55	3.76908	1.56649	8.47343	1.91421	0.00165968
continuous-PP-both_sexes-combined_medadj_irnt	Pulse pressure	iPSC-CVPC	0.6	3.43254	1.37512	7.86199	1.77928	0.00433401
continuous-PP-both_sexes-combined_medadj_irnt	Pulse pressure	iPSC-CVPC	0.65	3.77488	1.51086	8.65717	1.91643	0.0024514
continuous-PP-both_sexes-combined_medadj_irnt	Pulse pressure	iPSC-CVPC	0.7	4.0121	1.60458	9.20813	2.00436	0.0016854
continuous-PP-both_sexes-combined_medadj_irnt	Pulse pressure	iPSC-CVPC	0.75	3.86793	1.47505	9.11239	1.95156	0.0033064
continuous-PP-both_sexes-combined_medadj_irnt	Pulse pressure	iPSC-CVPC	0.8	4.39465	1.6731	10.3694	2.13575	0.00160258
continuous-PP-both_sexes-combined_medadj_irnt	Pulse pressure	iPSC-CVPC	0.85	4.96234	1.88617	11.7346	2.31102	0.000783606
continuous-PP-both_sexes-combined_medadj_irnt	Pulse pressure	iPSC-CVPC	0.9	3.41902	1.00771	9.26217	1.77358	0.0243213
continuous-PP-both_sexes-combined_medadj_irnt	Pulse pressure	iPSC-CVPC	0.95	3.35001	0.637021	11.2418	1.74417	0.0736718
icd10-I48-both_sexes	Atrial fibrillation	Adult	0.05	0	0	4.00983	#NAME?	0.290452
icd10-I48-both_sexes	Atrial fibrillation	Adult	0.1	0	0	6.52179	#NAME?	0.561825
icd10-I48-both_sexes	Atrial fibrillation	Adult	0.15	0	0	8.10271	#NAME?	1
icd10-I48-both_sexes	Atrial fibrillation	Adult	0.2	0	0	9.83583	#NAME?	1
icd10-I48-both_sexes	Atrial fibrillation	Adult	0.25	0	0	10.9356	#NAME?	1
icd10-I48-both_sexes	Atrial fibrillation	Adult	0.3	0	0	10.9356	#NAME?	1
icd10-I48-both_sexes	Atrial fibrillation	Adult	0.35	0	0	10.9356	#NAME?	1
icd10-I48-both_sexes	Atrial fibrillation	Adult	0.4	0	0	13.0132	#NAME?	1
icd10-I48-both_sexes	Atrial fibrillation	Adult	0.45	0	0	13.8574	#NAME?	1
icd10-I48-both_sexes	Atrial fibrillation	Adult	0.5	0	0	13.8574	#NAME?	1
icd10-I48-both_sexes	Atrial fibrillation	Adult	0.55	0	0	14.7994	#NAME?	1
icd10-I48-both_sexes	Atrial fibrillation	Adult	0.6	0	0	14.7994	#NAME?	1
icd10-I48-both_sexes	Atrial fibrillation	Adult	0.65	0	0	15.8564	#NAME?	1
icd10-I48-both_sexes	Atrial fibrillation	Adult	0.7	0	0	19.9898	#NAME?	1
icd10-I48-both_sexes	Atrial fibrillation	Adult	0.75	0	0	21.8147	#NAME?	1
icd10-I48-both_sexes	Atrial fibrillation	Adult	0.8	0	0	21.8147	#NAME?	1
icd10-I48-both_sexes	Atrial fibrillation	Adult	0.85	0	0	26.534	#NAME?	1
icd10-I48-both_sexes	Atrial fibrillation	Adult	0.9	0	0	33.5812	#NAME?	1
icd10-I48-both_sexes	Atrial fibrillation	Adult	0.95	0	0	54.1602	#NAME?	1
icd10-I48-both_sexes	Atrial fibrillation	Arteria	0.05	0.149459	0.00333965	1.11483	-2.74218	0.0514242
icd10-I48-both_sexes	Atrial fibrillation	Arteria	0.1	0.247476	0.00549631	1.86609	-2.01464	0.286185
icd10-I48-both_sexes	Atrial fibrillation	Arteria	0.15	0.30933	0.00684092	2.3516	-1.69278	0.454821
icd10-I48-both_sexes	Atrial fibrillation	Arteria	0.2	0.377235	0.00830407	2.89543	-1.40646	0.692244
icd10-I48-both_sexes	Atrial fibrillation	Arteria	0.25	0.420449	0.0092266	3.24725	-1.25	0.687495
icd10-I48-both_sexes	Atrial fibrillation	Arteria	0.3	0.420449	0.0092266	3.24725	-1.25	0.687495
icd10-I48-both_sexes	Atrial fibrillation	Arteria	0.35	0.420449	0.0092266	3.24725	-1.25	0.687495
icd10-I48-both_sexes	Atrial fibrillation	Arteria	0.4	0.502279	0.0109566	3.92561	-0.993439	1
icd10-I48-both_sexes	Atrial fibrillation	Arteria	0.45	0.53557	0.0116547	4.20667	-0.900854	1
icd10-I48-both_sexes	Atrial fibrillation	Arteria	0.5	0.53557	0.0116547	4.20667	-0.900854	1
icd10-I48-both_sexes	Atrial fibrillation	Arteria	0.55	0.572758	0.0124305	4.52403	-0.804001	1
icd10-I48-both_sexes	Atrial fibrillation	Arteria	0.6	0.572758	0.0124305	4.52403	-0.804001	1
icd10-I48-both_sexes	Atrial fibrillation	Arteria	0.65	0.614572	0.0132976	4.88517	-0.702346	1
icd10-I48-both_sexes	Atrial fibrillation	Arteria	0.7	0.77837	0.016639	6.34636	-0.361471	1
icd10-I48-both_sexes	Atrial fibrillation	Arteria	0.75	0.851048	0.0180975	7.01913	-0.232687	1
icd10-I48-both_sexes	Atrial fibrillation	Arteria	0.8	0.851048	0.0180975	7.01913	-0.232687	1
icd10-I48-both_sexes	Atrial fibrillation	Arteria	0.85	1.03968	0.0218107	8.83932	0.0561349	1
icd10-I48-both_sexes	Atrial fibrillation	Arteria	0.9	1.32171	0.0271764	11.777	0.402403	0.576085
icd10-I48-both_sexes	Atrial fibrillation	Arteria	0.95	2.1621	0.0419448	22.369	1.11243	0.431435
icd10-I48-both_sexes	Atrial fibrillation	Aorta	0.05	0.263102	0.00555727	2.27717	-1.9263	0.253582
icd10-I48-both_sexes	Atrial fibrillation	Aorta	0.1	0.43168	0.00906659	3.77178	-1.21197	0.672827
icd10-I48-both_sexes	Atrial fibrillation	Aorta	0.15	0.537971	0.0112545	4.73299	-0.8944	1
icd10-I48-both_sexes	Atrial fibrillation	Aorta	0.2	0.654769	0.0136352	5.80708	-0.610942	1
icd10-I48-both_sexes	Atrial fibrillation	Aorta	0.25	0.728968	0.0151363	6.49766	-0.456072	1
icd10-I48-both_sexes	Atrial fibrillation	Aorta	0.3	0.728968	0.0151363	6.49766	-0.456072	1
icd10-I48-both_sexes	Atrial fibrillation	Aorta	0.35	0.728968	0.0151363	6.49766	-0.456072	1
icd10-I48-both_sexes	Atrial fibrillation	Aorta	0.4	0	0	3.70191	#NAME?	0.596355
icd10-I48-both_sexes	Atrial fibrillation	Aorta	0.45	0	0	3.94916	#NAME?	0.59353
icd10-I48-both_sexes	Atrial fibrillation	Aorta	0.5	0	0	3.94916	#NAME?	0.59353
icd10-I48-both_sexes	Atrial fibrillation	Aorta	0.55	0	0	4.22588	#NAME?	0.592047
icd10-I48-both_sexes	Atrial fibrillation	Aorta	0.6	0	0	4.22588	#NAME?	0.592047
icd10-I48-both_sexes	Atrial fibrillation	Aorta	0.65	0	0	4.53769	#NAME?	0.592047
icd10-I48-both_sexes	Atrial fibrillation	Aorta	0.7	0	0	5.76579	#NAME?	1
icd10-I48-both_sexes	Atrial fibrillation	Aorta	0.75	0	0	6.31421	#NAME?	1
icd10-I48-both_sexes	Atrial fibrillation	Aorta	0.8	0	0	6.31421	#NAME?	1
icd10-I48-both_sexes	Atrial fibrillation	Aorta	0.85	0	0	7.74747	#NAME?	1
icd10-I48-both_sexes	Atrial fibrillation	Aorta	0.9	0	0	9.91733	#NAME?	1
icd10-I48-both_sexes	Atrial fibrillation	Aorta	0.95	0	0	16.5712	#NAME?	1
icd10-I48-both_sexes	Atrial fibrillation	Coronary	0.05	0	0	2.4942	#NAME?	0.296094
icd10-I48-both_sexes	Atrial fibrillation	Coronary	0.1	0	0	4.06938	#NAME?	0.573797
icd10-I48-both_sexes	Atrial fibrillation	Coronary	0.15	0	0	5.0628	#NAME?	0.572453
icd10-I48-both_sexes	Atrial fibrillation	Coronary	0.2	0	0	6.15506	#NAME?	0.582877
icd10-I48-both_sexes	Atrial fibrillation	Coronary	0.25	0	0	6.84968	#NAME?	1
icd10-I48-both_sexes	Atrial fibrillation	Coronary	0.3	0	0	6.84968	#NAME?	1
icd10-I48-both_sexes	Atrial fibrillation	Coronary	0.35	0	0	6.84968	#NAME?	1
icd10-I48-both_sexes	Atrial fibrillation	Coronary	0.4	0	0	8.16441	#NAME?	1
icd10-I48-both_sexes	Atrial fibrillation	Coronary	0.45	0	0	8.69967	#NAME?	1
icd10-I48-both_sexes	Atrial fibrillation	Coronary	0.5	0	0	8.69967	#NAME?	1
icd10-I48-both_sexes	Atrial fibrillation	Coronary	0.55	0	0	9.29762	#NAME?	1
icd10-I48-both_sexes	Atrial fibrillation	Coronary	0.6	0	0	9.29762	#NAME?	1
icd10-I48-both_sexes	Atrial fibrillation	Coronary	0.65	0	0	9.9704	#NAME?	1
icd10-I48-both_sexes	Atrial fibrillation	Coronary	0.7	0	0	12.5998	#NAME?	1
icd10-I48-both_sexes	Atrial fibrillation	Coronary	0.75	0	0	13.7749	#NAME?	1
icd10-I48-both_sexes	Atrial fibrillation	Coronary	0.8	0	0	13.7749	#NAME?	1
icd10-I48-both_sexes	Atrial fibrillation	Coronary	0.85	0	0	16.8096	#NAME?	1
icd10-I48-both_sexes	Atrial fibrillation	Coronary	0.9	0	0	21.3539	#NAME?	1
icd10-I48-both_sexes	Atrial fibrillation	Coronary	0.95	0	0	34.9312	#NAME?	1
icd10-I48-both_sexes	Atrial fibrillation	cardiac muscle	0.05	2.94885	0.542878	19.935	1.56015	0.151005
icd10-I48-both_sexes	Atrial fibrillation	cardiac muscle	0.1	4.97839	0.905479	34.0146	2.31568	0.0338547
icd10-I48-both_sexes	Atrial fibrillation	cardiac muscle	0.15	6.33039	1.14128	43.6646	2.66229	0.0163989
icd10-I48-both_sexes	Atrial fibrillation	cardiac muscle	0.2	7.88627	1.407	54.9407	2.97934	0.00809142
icd10-I48-both_sexes	Atrial fibrillation	cardiac muscle	0.25	8.91796	1.57966	62.5987	3.15671	0.00537591
icd10-I48-both_sexes	Atrial fibrillation	cardiac muscle	0.3	8.91796	1.57966	62.5987	3.15671	0.00537591
icd10-I48-both_sexes	Atrial fibrillation	cardiac muscle	0.35	8.91796	1.57966	62.5987	3.15671	0.00537591
icd10-I48-both_sexes	Atrial fibrillation	cardiac muscle	0.4	10.9616	1.91489	77.9542	3.45439	0.002658
icd10-I48-both_sexes	Atrial fibrillation	cardiac muscle	0.45	11.8378	2.05446	84.6259	3.56533	0.00204024
icd10-I48-both_sexes	Atrial fibrillation	cardiac muscle	0.5	11.8378	2.05446	84.6259	3.56533	0.00204024
icd10-I48-both_sexes	Atrial fibrillation	cardiac muscle	0.55	12.8336	2.2128	92.2855	3.68185	0.00153833
icd10-I48-both_sexes	Atrial fibrillation	cardiac muscle	0.6	12.8336	2.2128	92.2855	3.68185	0.00153833
icd10-I48-both_sexes	Atrial fibrillation	cardiac muscle	0.65	7.77318	1.28783	47.3639	2.9585	0.0119809
icd10-I48-both_sexes	Atrial fibrillation	cardiac muscle	0.7	10.3087	1.66083	65.0011	3.36579	0.0054905
icd10-I48-both_sexes	Atrial fibrillation	cardiac muscle	0.75	11.5166	1.83126	73.7506	3.52564	0.00403421
icd10-I48-both_sexes	Atrial fibrillation	cardiac muscle	0.8	11.5166	1.83126	73.7506	3.52564	0.00403421
icd10-I48-both_sexes	Atrial fibrillation	cardiac muscle	0.85	14.9253	2.28847	100.452	3.89969	0.00196923
icd10-I48-both_sexes	Atrial fibrillation	cardiac muscle	0.9	20.9345	3.0171	154.492	4.38781	0.000794688
icd10-I48-both_sexes	Atrial fibrillation	cardiac muscle	0.95	9.0435	0.690668	80.1994	3.17688	0.0474633
icd10-I48-both_sexes	Atrial fibrillation	cardiac neuron	0.05	0	0	64.659	#NAME?	1
icd10-I48-both_sexes	Atrial fibrillation	cardiac neuron	0.1	0	0	104.214	#NAME?	1
icd10-I48-both_sexes	Atrial fibrillation	cardiac neuron	0.15	0	0	128.846	#NAME?	1
icd10-I48-both_sexes	Atrial fibrillation	cardiac neuron	0.2	0	0	155.623	#NAME?	1
icd10-I48-both_sexes	Atrial fibrillation	cardiac neuron	0.25	0	0	172.493	#NAME?	1
icd10-I48-both_sexes	Atrial fibrillation	cardiac neuron	0.3	0	0	172.493	#NAME?	1
icd10-I48-both_sexes	Atrial fibrillation	cardiac neuron	0.35	0	0	172.493	#NAME?	1
icd10-I48-both_sexes	Atrial fibrillation	cardiac neuron	0.4	0	0	204.1	#NAME?	1
icd10-I48-both_sexes	Atrial fibrillation	cardiac neuron	0.45	0	0	216.845	#NAME?	1
icd10-I48-both_sexes	Atrial fibrillation	cardiac neuron	0.5	0	0	216.845	#NAME?	1
icd10-I48-both_sexes	Atrial fibrillation	cardiac neuron	0.55	0	0	231	#NAME?	1
icd10-I48-both_sexes	Atrial fibrillation	cardiac neuron	0.6	0	0	231	#NAME?	1
icd10-I48-both_sexes	Atrial fibrillation	cardiac neuron	0.65	0	0	246.813	#NAME?	1
icd10-I48-both_sexes	Atrial fibrillation	cardiac neuron	0.7	0	0	307.732	#NAME?	1
icd10-I48-both_sexes	Atrial fibrillation	cardiac neuron	0.75	0	0	334.25	#NAME?	1
icd10-I48-both_sexes	Atrial fibrillation	cardiac neuron	0.8	0	0	334.25	#NAME?	1
icd10-I48-both_sexes	Atrial fibrillation	cardiac neuron	0.85	0	0	401.652	#NAME?	1
icd10-I48-both_sexes	Atrial fibrillation	cardiac neuron	0.9	0	0	498.757	#NAME?	1
icd10-I48-both_sexes	Atrial fibrillation	cardiac neuron	0.95	0	0	764.275	#NAME?	1
icd10-I48-both_sexes	Atrial fibrillation	endocardial	0.05	0	0	1.78139	#NAME?	0.155875
icd10-I48-both_sexes	Atrial fibrillation	endocardial	0.1	0	0	2.9147	#NAME?	0.32195
icd10-I48-both_sexes	Atrial fibrillation	endocardial	0.15	0	0	3.63085	#NAME?	0.589237
icd10-I48-both_sexes	Atrial fibrillation	endocardial	0.2	0	0	4.41981	#NAME?	0.582015
icd10-I48-both_sexes	Atrial fibrillation	endocardial	0.25	0	0	4.92194	#NAME?	0.583253
icd10-I48-both_sexes	Atrial fibrillation	endocardial	0.3	0	0	4.92194	#NAME?	0.583253
icd10-I48-both_sexes	Atrial fibrillation	endocardial	0.35	0	0	4.92194	#NAME?	0.583253
icd10-I48-both_sexes	Atrial fibrillation	endocardial	0.4	0	0	5.87387	#NAME?	1
icd10-I48-both_sexes	Atrial fibrillation	endocardial	0.45	0	0	6.26193	#NAME?	1
icd10-I48-both_sexes	Atrial fibrillation	endocardial	0.5	0	0	6.26193	#NAME?	1
icd10-I48-both_sexes	Atrial fibrillation	endocardial	0.55	0	0	6.69579	#NAME?	1
icd10-I48-both_sexes	Atrial fibrillation	endocardial	0.6	0	0	6.69579	#NAME?	1
icd10-I48-both_sexes	Atrial fibrillation	endocardial	0.65	0	0	7.18409	#NAME?	1
icd10-I48-both_sexes	Atrial fibrillation	endocardial	0.7	0	0	9.10183	#NAME?	1
icd10-I48-both_sexes	Atrial fibrillation	endocardial	0.75	0	0	9.95527	#NAME?	1
icd10-I48-both_sexes	Atrial fibrillation	endocardial	0.8	0	0	9.95527	#NAME?	1
icd10-I48-both_sexes	Atrial fibrillation	endocardial	0.85	0	0	12.1796	#NAME?	1
icd10-I48-both_sexes	Atrial fibrillation	endocardial	0.9	0	0	15.5221	#NAME?	1
icd10-I48-both_sexes	Atrial fibrillation	endocardial	0.95	0	0	25.631	#NAME?	1
icd10-I48-both_sexes	Atrial fibrillation	endothelial	0.05	0	0	64.659	#NAME?	1
icd10-I48-both_sexes	Atrial fibrillation	endothelial	0.1	0	0	104.214	#NAME?	1
icd10-I48-both_sexes	Atrial fibrillation	endothelial	0.15	0	0	128.846	#NAME?	1
icd10-I48-both_sexes	Atrial fibrillation	endothelial	0.2	0	0	155.623	#NAME?	1
icd10-I48-both_sexes	Atrial fibrillation	endothelial	0.25	0	0	172.493	#NAME?	1
icd10-I48-both_sexes	Atrial fibrillation	endothelial	0.3	0	0	172.493	#NAME?	1
icd10-I48-both_sexes	Atrial fibrillation	endothelial	0.35	0	0	172.493	#NAME?	1
icd10-I48-both_sexes	Atrial fibrillation	endothelial	0.4	0	0	204.1	#NAME?	1
icd10-I48-both_sexes	Atrial fibrillation	endothelial	0.45	0	0	216.845	#NAME?	1
icd10-I48-both_sexes	Atrial fibrillation	endothelial	0.5	0	0	216.845	#NAME?	1
icd10-I48-both_sexes	Atrial fibrillation	endothelial	0.55	0	0	231	#NAME?	1
icd10-I48-both_sexes	Atrial fibrillation	endothelial	0.6	0	0	231	#NAME?	1
icd10-I48-both_sexes	Atrial fibrillation	endothelial	0.65	0	0	246.813	#NAME?	1
icd10-I48-both_sexes	Atrial fibrillation	endothelial	0.7	0	0	307.732	#NAME?	1
icd10-I48-both_sexes	Atrial fibrillation	endothelial	0.75	0	0	334.25	#NAME?	1
icd10-I48-both_sexes	Atrial fibrillation	endothelial	0.8	0	0	334.25	#NAME?	1
icd10-I48-both_sexes	Atrial fibrillation	endothelial	0.85	0	0	401.652	#NAME?	1
icd10-I48-both_sexes	Atrial fibrillation	endothelial	0.9	0	0	498.757	#NAME?	1
icd10-I48-both_sexes	Atrial fibrillation	endothelial	0.95	0	0	764.275	#NAME?	1
icd10-I48-both_sexes	Atrial fibrillation	fibroblast	0.05	0	0	4.00983	#NAME?	0.290452
icd10-I48-both_sexes	Atrial fibrillation	fibroblast	0.1	0	0	6.52179	#NAME?	0.561825
icd10-I48-both_sexes	Atrial fibrillation	fibroblast	0.15	0	0	8.10271	#NAME?	1
icd10-I48-both_sexes	Atrial fibrillation	fibroblast	0.2	0	0	9.83583	#NAME?	1
icd10-I48-both_sexes	Atrial fibrillation	fibroblast	0.25	0	0	10.9356	#NAME?	1
icd10-I48-both_sexes	Atrial fibrillation	fibroblast	0.3	0	0	10.9356	#NAME?	1
icd10-I48-both_sexes	Atrial fibrillation	fibroblast	0.35	0	0	10.9356	#NAME?	1
icd10-I48-both_sexes	Atrial fibrillation	fibroblast	0.4	0	0	13.0132	#NAME?	1
icd10-I48-both_sexes	Atrial fibrillation	fibroblast	0.45	0	0	13.8574	#NAME?	1
icd10-I48-both_sexes	Atrial fibrillation	fibroblast	0.5	0	0	13.8574	#NAME?	1
icd10-I48-both_sexes	Atrial fibrillation	fibroblast	0.55	0	0	14.7994	#NAME?	1
icd10-I48-both_sexes	Atrial fibrillation	fibroblast	0.6	0	0	14.7994	#NAME?	1
icd10-I48-both_sexes	Atrial fibrillation	fibroblast	0.65	0	0	15.8564	#NAME?	1
icd10-I48-both_sexes	Atrial fibrillation	fibroblast	0.7	0	0	19.9898	#NAME?	1
icd10-I48-both_sexes	Atrial fibrillation	fibroblast	0.75	0	0	21.8147	#NAME?	1
icd10-I48-both_sexes	Atrial fibrillation	fibroblast	0.8	0	0	21.8147	#NAME?	1
icd10-I48-both_sexes	Atrial fibrillation	fibroblast	0.85	0	0	26.534	#NAME?	1
icd10-I48-both_sexes	Atrial fibrillation	fibroblast	0.9	0	0	33.5812	#NAME?	1
icd10-I48-both_sexes	Atrial fibrillation	fibroblast	0.95	0	0	54.1602	#NAME?	1
icd10-I48-both_sexes	Atrial fibrillation	immune	0.05	0.263102	0.00555727	2.27717	-1.9263	0.253582
icd10-I48-both_sexes	Atrial fibrillation	immune	0.1	0.43168	0.00906659	3.77178	-1.21197	0.672827
icd10-I48-both_sexes	Atrial fibrillation	immune	0.15	0.537971	0.0112545	4.73299	-0.8944	1
icd10-I48-both_sexes	Atrial fibrillation	immune	0.2	0.654769	0.0136352	5.80708	-0.610942	1
icd10-I48-both_sexes	Atrial fibrillation	immune	0.25	0.728968	0.0151363	6.49766	-0.456072	1
icd10-I48-both_sexes	Atrial fibrillation	immune	0.3	0.728968	0.0151363	6.49766	-0.456072	1
icd10-I48-both_sexes	Atrial fibrillation	immune	0.35	0.728968	0.0151363	6.49766	-0.456072	1
icd10-I48-both_sexes	Atrial fibrillation	immune	0.4	0	0	3.70191	#NAME?	0.596355
icd10-I48-both_sexes	Atrial fibrillation	immune	0.45	0	0	3.94916	#NAME?	0.59353
icd10-I48-both_sexes	Atrial fibrillation	immune	0.5	0	0	3.94916	#NAME?	0.59353
icd10-I48-both_sexes	Atrial fibrillation	immune	0.55	0	0	4.22588	#NAME?	0.592047
icd10-I48-both_sexes	Atrial fibrillation	immune	0.6	0	0	4.22588	#NAME?	0.592047
icd10-I48-both_sexes	Atrial fibrillation	immune	0.65	0	0	4.53769	#NAME?	0.592047
icd10-I48-both_sexes	Atrial fibrillation	immune	0.7	0	0	5.76579	#NAME?	1
icd10-I48-both_sexes	Atrial fibrillation	immune	0.75	0	0	6.31421	#NAME?	1
icd10-I48-both_sexes	Atrial fibrillation	immune	0.8	0	0	6.31421	#NAME?	1
icd10-I48-both_sexes	Atrial fibrillation	immune	0.85	0	0	7.74747	#NAME?	1
icd10-I48-both_sexes	Atrial fibrillation	immune	0.9	0	0	9.91733	#NAME?	1
icd10-I48-both_sexes	Atrial fibrillation	immune	0.95	0	0	16.5712	#NAME?	1
icd10-I48-both_sexes	Atrial fibrillation	myofibroblast	0.05	0	0	Inf	#NAME?	1
icd10-I48-both_sexes	Atrial fibrillation	myofibroblast	0.1	0	0	Inf	#NAME?	1
icd10-I48-both_sexes	Atrial fibrillation	myofibroblast	0.15	0	0	Inf	#NAME?	1
icd10-I48-both_sexes	Atrial fibrillation	myofibroblast	0.2	0	0	Inf	#NAME?	1
icd10-I48-both_sexes	Atrial fibrillation	myofibroblast	0.25	0	0	Inf	#NAME?	1
icd10-I48-both_sexes	Atrial fibrillation	myofibroblast	0.3	0	0	Inf	#NAME?	1
icd10-I48-both_sexes	Atrial fibrillation	myofibroblast	0.35	0	0	Inf	#NAME?	1
icd10-I48-both_sexes	Atrial fibrillation	myofibroblast	0.4	0	0	Inf	#NAME?	1
icd10-I48-both_sexes	Atrial fibrillation	myofibroblast	0.45	0	0	Inf	#NAME?	1
icd10-I48-both_sexes	Atrial fibrillation	myofibroblast	0.5	0	0	Inf	#NAME?	1
icd10-I48-both_sexes	Atrial fibrillation	myofibroblast	0.55	0	0	Inf	#NAME?	1
icd10-I48-both_sexes	Atrial fibrillation	myofibroblast	0.6	0	0	Inf	#NAME?	1
icd10-I48-both_sexes	Atrial fibrillation	myofibroblast	0.65	0	0	Inf	#NAME?	1
icd10-I48-both_sexes	Atrial fibrillation	myofibroblast	0.7	0	0	Inf	#NAME?	1
icd10-I48-both_sexes	Atrial fibrillation	myofibroblast	0.75	0	0	Inf	#NAME?	1
icd10-I48-both_sexes	Atrial fibrillation	myofibroblast	0.8	0	0	Inf	#NAME?	1
icd10-I48-both_sexes	Atrial fibrillation	myofibroblast	0.85	0	0	Inf	#NAME?	1
icd10-I48-both_sexes	Atrial fibrillation	myofibroblast	0.9	0	0	Inf	#NAME?	1
icd10-I48-both_sexes	Atrial fibrillation	myofibroblast	0.95	0	0	Inf	#NAME?	1
icd10-I48-both_sexes	Atrial fibrillation	smooth muscle	0.05	0	0	0.790999	#NAME?	0.0136201
icd10-I48-both_sexes	Atrial fibrillation	smooth muscle	0.1	0	0	1.30736	#NAME?	0.112135
icd10-I48-both_sexes	Atrial fibrillation	smooth muscle	0.15	0	0	1.63512	#NAME?	0.115528
icd10-I48-both_sexes	Atrial fibrillation	smooth muscle	0.2	0	0	1.99701	#NAME?	0.202356
icd10-I48-both_sexes	Atrial fibrillation	smooth muscle	0.25	0	0	2.22801	#NAME?	0.208603
icd10-I48-both_sexes	Atrial fibrillation	smooth muscle	0.3	0	0	2.22801	#NAME?	0.208603
icd10-I48-both_sexes	Atrial fibrillation	smooth muscle	0.35	0	0	2.22801	#NAME?	0.208603
icd10-I48-both_sexes	Atrial fibrillation	smooth muscle	0.4	0	0	2.66726	#NAME?	0.352469
icd10-I48-both_sexes	Atrial fibrillation	smooth muscle	0.45	0	0	2.84679	#NAME?	0.352706
icd10-I48-both_sexes	Atrial fibrillation	smooth muscle	0.5	0	0	2.84679	#NAME?	0.352706
icd10-I48-both_sexes	Atrial fibrillation	smooth muscle	0.55	0	0	3.0478	#NAME?	0.35536
icd10-I48-both_sexes	Atrial fibrillation	smooth muscle	0.6	0	0	3.0478	#NAME?	0.35536
icd10-I48-both_sexes	Atrial fibrillation	smooth muscle	0.65	0	0	3.2745	#NAME?	0.608611
icd10-I48-both_sexes	Atrial fibrillation	smooth muscle	0.7	0	0	4.16917	#NAME?	0.595731
icd10-I48-both_sexes	Atrial fibrillation	smooth muscle	0.75	0	0	4.56943	#NAME?	0.595731
icd10-I48-both_sexes	Atrial fibrillation	smooth muscle	0.8	0	0	4.56943	#NAME?	0.595731
icd10-I48-both_sexes	Atrial fibrillation	smooth muscle	0.85	0	0	5.61748	#NAME?	1
icd10-I48-both_sexes	Atrial fibrillation	smooth muscle	0.9	0	0	7.21003	#NAME?	1
icd10-I48-both_sexes	Atrial fibrillation	smooth muscle	0.95	0	0	12.13	#NAME?	1
icd10-I48-both_sexes	Atrial fibrillation	Heart	0.05	1.35469	0.25448	6.67423	0.43796	0.727614
icd10-I48-both_sexes	Atrial fibrillation	Heart	0.1	2.27599	0.422822	11.3617	1.18649	0.253185
icd10-I48-both_sexes	Atrial fibrillation	Heart	0.15	2.8816	0.53088	14.5209	1.52687	0.210474
icd10-I48-both_sexes	Atrial fibrillation	Heart	0.2	3.57025	0.651332	18.2017	1.83602	0.0779482
icd10-I48-both_sexes	Atrial fibrillation	Heart	0.25	4.02136	0.728869	20.6645	2.00769	0.0588079
icd10-I48-both_sexes	Atrial fibrillation	Heart	0.3	4.02136	0.728869	20.6645	2.00769	0.0588079
icd10-I48-both_sexes	Atrial fibrillation	Heart	0.35	4.02136	0.728869	20.6645	2.00769	0.0588079
icd10-I48-both_sexes	Atrial fibrillation	Heart	0.4	4.90518	0.877746	25.5913	2.29431	0.0359478
icd10-I48-both_sexes	Atrial fibrillation	Heart	0.45	5.2766	0.939142	27.7149	2.39961	0.0298284
icd10-I48-both_sexes	Atrial fibrillation	Heart	0.5	5.2766	0.939142	27.7149	2.39961	0.0298284
icd10-I48-both_sexes	Atrial fibrillation	Heart	0.55	5.69995	1.0083	30.1933	2.51095	0.0244201
icd10-I48-both_sexes	Atrial fibrillation	Heart	0.6	5.69995	1.0083	30.1933	2.51095	0.0244201
icd10-I48-both_sexes	Atrial fibrillation	Heart	0.65	6.18692	1.0868	33.0692	2.62922	0.0196923
icd10-I48-both_sexes	Atrial fibrillation	Heart	0.7	8.21611	1.40191	45.6361	3.03846	0.00921961
icd10-I48-both_sexes	Atrial fibrillation	Heart	0.75	9.18447	1.54583	52.0049	3.1992	0.00682232
icd10-I48-both_sexes	Atrial fibrillation	Heart	0.8	9.18447	1.54583	52.0049	3.1992	0.00682232
icd10-I48-both_sexes	Atrial fibrillation	Heart	0.85	11.9233	1.93211	71.3597	3.57571	0.00337739
icd10-I48-both_sexes	Atrial fibrillation	Heart	0.9	16.7754	2.5477	111.941	4.06828	0.00138211
icd10-I48-both_sexes	Atrial fibrillation	Heart	0.95	17.686	1.9642	164.04	4.14454	0.00472128
icd10-I48-both_sexes	Atrial fibrillation	Atrium	0.05	0	0	64.659	#NAME?	1
icd10-I48-both_sexes	Atrial fibrillation	Atrium	0.1	0	0	104.214	#NAME?	1
icd10-I48-both_sexes	Atrial fibrillation	Atrium	0.15	0	0	128.846	#NAME?	1
icd10-I48-both_sexes	Atrial fibrillation	Atrium	0.2	0	0	155.623	#NAME?	1
icd10-I48-both_sexes	Atrial fibrillation	Atrium	0.25	0	0	172.493	#NAME?	1
icd10-I48-both_sexes	Atrial fibrillation	Atrium	0.3	0	0	172.493	#NAME?	1
icd10-I48-both_sexes	Atrial fibrillation	Atrium	0.35	0	0	172.493	#NAME?	1
icd10-I48-both_sexes	Atrial fibrillation	Atrium	0.4	0	0	204.1	#NAME?	1
icd10-I48-both_sexes	Atrial fibrillation	Atrium	0.45	0	0	216.845	#NAME?	1
icd10-I48-both_sexes	Atrial fibrillation	Atrium	0.5	0	0	216.845	#NAME?	1
icd10-I48-both_sexes	Atrial fibrillation	Atrium	0.55	0	0	231	#NAME?	1
icd10-I48-both_sexes	Atrial fibrillation	Atrium	0.6	0	0	231	#NAME?	1
icd10-I48-both_sexes	Atrial fibrillation	Atrium	0.65	0	0	246.813	#NAME?	1
icd10-I48-both_sexes	Atrial fibrillation	Atrium	0.7	0	0	307.732	#NAME?	1
icd10-I48-both_sexes	Atrial fibrillation	Atrium	0.75	0	0	334.25	#NAME?	1
icd10-I48-both_sexes	Atrial fibrillation	Atrium	0.8	0	0	334.25	#NAME?	1
icd10-I48-both_sexes	Atrial fibrillation	Atrium	0.85	0	0	401.652	#NAME?	1
icd10-I48-both_sexes	Atrial fibrillation	Atrium	0.9	0	0	498.757	#NAME?	1
icd10-I48-both_sexes	Atrial fibrillation	Atrium	0.95	0	0	764.275	#NAME?	1
icd10-I48-both_sexes	Atrial fibrillation	Ventricle	0.05	2.57022	0.28307	31.8763	1.36189	0.363496
icd10-I48-both_sexes	Atrial fibrillation	Ventricle	0.1	4.24598	0.464017	53.0274	2.0861	0.123663
icd10-I48-both_sexes	Atrial fibrillation	Ventricle	0.15	5.32766	0.578865	67.0072	2.4135	0.0812731
icd10-I48-both_sexes	Atrial fibrillation	Ventricle	0.2	6.53755	0.705665	82.4584	2.70875	0.0541639
icd10-I48-both_sexes	Atrial fibrillation	Ventricle	0.25	7.31979	0.786657	93.026	2.8718	0.042891
icd10-I48-both_sexes	Atrial fibrillation	Ventricle	0.3	7.31979	0.786657	93.026	2.8718	0.042891
icd10-I48-both_sexes	Atrial fibrillation	Ventricle	0.35	7.31979	0.786657	93.026	2.8718	0.042891
icd10-I48-both_sexes	Atrial fibrillation	Ventricle	0.4	8.82839	0.94062	113.016	3.14215	0.028775
icd10-I48-both_sexes	Atrial fibrillation	Ventricle	0.45	9.45227	1.00358	121.443	3.24066	0.024794
icd10-I48-both_sexes	Atrial fibrillation	Ventricle	0.5	9.45227	1.00358	121.443	3.24066	0.024794
icd10-I48-both_sexes	Atrial fibrillation	Ventricle	0.55	10.1559	1.0741	131.035	3.34424	0.0211636
icd10-I48-both_sexes	Atrial fibrillation	Ventricle	0.6	10.1559	1.0741	131.035	3.34424	0.0211636
icd10-I48-both_sexes	Atrial fibrillation	Ventricle	0.65	10.9621	1.15362	142.055	3.45445	0.0178751
icd10-I48-both_sexes	Atrial fibrillation	Ventricle	0.7	14.2049	1.46783	187.015	3.82832	0.00995745
icd10-I48-both_sexes	Atrial fibrillation	Ventricle	0.75	15.6993	1.60852	208.32	3.97262	0.00792706
icd10-I48-both_sexes	Atrial fibrillation	Ventricle	0.8	15.6993	1.60852	208.32	3.97262	0.00792706
icd10-I48-both_sexes	Atrial fibrillation	Ventricle	0.85	19.7474	1.97794	267.735	4.30359	0.00469382
icd10-I48-both_sexes	Atrial fibrillation	Ventricle	0.9	26.3293	2.54168	370.045	4.7186	0.00245179
icd10-I48-both_sexes	Atrial fibrillation	Ventricle	0.95	5.58838	0.0974689	73.6625	2.48243	0.221267
icd10-I48-both_sexes	Atrial fibrillation	iPSC-CVPC	0.05	0	0	Inf	#NAME?	1
icd10-I48-both_sexes	Atrial fibrillation	iPSC-CVPC	0.1	0	0	Inf	#NAME?	1
icd10-I48-both_sexes	Atrial fibrillation	iPSC-CVPC	0.15	0	0	Inf	#NAME?	1
icd10-I48-both_sexes	Atrial fibrillation	iPSC-CVPC	0.2	0	0	Inf	#NAME?	1
icd10-I48-both_sexes	Atrial fibrillation	iPSC-CVPC	0.25	0	0	Inf	#NAME?	1
icd10-I48-both_sexes	Atrial fibrillation	iPSC-CVPC	0.3	0	0	Inf	#NAME?	1
icd10-I48-both_sexes	Atrial fibrillation	iPSC-CVPC	0.35	0	0	Inf	#NAME?	1
icd10-I48-both_sexes	Atrial fibrillation	iPSC-CVPC	0.4	0	0	Inf	#NAME?	1
icd10-I48-both_sexes	Atrial fibrillation	iPSC-CVPC	0.45	0	0	Inf	#NAME?	1
icd10-I48-both_sexes	Atrial fibrillation	iPSC-CVPC	0.5	0	0	Inf	#NAME?	1
icd10-I48-both_sexes	Atrial fibrillation	iPSC-CVPC	0.55	0	0	Inf	#NAME?	1
icd10-I48-both_sexes	Atrial fibrillation	iPSC-CVPC	0.6	0	0	Inf	#NAME?	1
icd10-I48-both_sexes	Atrial fibrillation	iPSC-CVPC	0.65	0	0	Inf	#NAME?	1
icd10-I48-both_sexes	Atrial fibrillation	iPSC-CVPC	0.7	0	0	Inf	#NAME?	1
icd10-I48-both_sexes	Atrial fibrillation	iPSC-CVPC	0.75	0	0	Inf	#NAME?	1
icd10-I48-both_sexes	Atrial fibrillation	iPSC-CVPC	0.8	0	0	Inf	#NAME?	1
icd10-I48-both_sexes	Atrial fibrillation	iPSC-CVPC	0.85	0	0	Inf	#NAME?	1
icd10-I48-both_sexes	Atrial fibrillation	iPSC-CVPC	0.9	0	0	Inf	#NAME?	1
icd10-I48-both_sexes	Atrial fibrillation	iPSC-CVPC	0.95	0	0	Inf	#NAME?	1
phecode-411.2-both_sexes	Myocardial infarction	Adult	0.05	0	0	7.23838	#NAME?	0.566022
phecode-411.2-both_sexes	Myocardial infarction	Adult	0.1	0	0	7.83177	#NAME?	1
phecode-411.2-both_sexes	Myocardial infarction	Adult	0.15	0	0	8.50283	#NAME?	1
phecode-411.2-both_sexes	Myocardial infarction	Adult	0.2	0	0	9.26789	#NAME?	1
phecode-411.2-both_sexes	Myocardial infarction	Adult	0.25	0	0	9.26789	#NAME?	1
phecode-411.2-both_sexes	Myocardial infarction	Adult	0.3	0	0	10.1482	#NAME?	1
phecode-411.2-both_sexes	Myocardial infarction	Adult	0.35	0	0	10.1482	#NAME?	1
phecode-411.2-both_sexes	Myocardial infarction	Adult	0.4	0	0	10.1482	#NAME?	1
phecode-411.2-both_sexes	Myocardial infarction	Adult	0.45	0	0	10.1482	#NAME?	1
phecode-411.2-both_sexes	Myocardial infarction	Adult	0.5	0	0	10.1482	#NAME?	1
phecode-411.2-both_sexes	Myocardial infarction	Adult	0.55	0	0	10.1482	#NAME?	1
phecode-411.2-both_sexes	Myocardial infarction	Adult	0.6	0	0	10.1482	#NAME?	1
phecode-411.2-both_sexes	Myocardial infarction	Adult	0.65	0	0	11.1721	#NAME?	1
phecode-411.2-both_sexes	Myocardial infarction	Adult	0.7	0	0	12.3779	#NAME?	1
phecode-411.2-both_sexes	Myocardial infarction	Adult	0.75	0	0	13.8189	#NAME?	1
phecode-411.2-both_sexes	Myocardial infarction	Adult	0.8	0	0	17.7543	#NAME?	1
phecode-411.2-both_sexes	Myocardial infarction	Adult	0.85	0	0	20.5301	#NAME?	1
phecode-411.2-both_sexes	Myocardial infarction	Adult	0.9	0	0	29.3021	#NAME?	1
phecode-411.2-both_sexes	Myocardial infarction	Adult	0.95	0	0	49.0034	#NAME?	1
phecode-411.2-both_sexes	Myocardial infarction	Arteria	0.05	0	0	4.50899	#NAME?	0.566022
phecode-411.2-both_sexes	Myocardial infarction	Arteria	0.1	0	0	4.88371	#NAME?	0.566022
phecode-411.2-both_sexes	Myocardial infarction	Arteria	0.15	0	0	5.30818	#NAME?	0.567986
phecode-411.2-both_sexes	Myocardial infarction	Arteria	0.2	0	0	5.79274	#NAME?	0.572062
phecode-411.2-both_sexes	Myocardial infarction	Arteria	0.25	0	0	5.79274	#NAME?	0.572062
phecode-411.2-both_sexes	Myocardial infarction	Arteria	0.3	0	0	6.35138	#NAME?	0.578401
phecode-411.2-both_sexes	Myocardial infarction	Arteria	0.35	0	0	6.35138	#NAME?	0.578401
phecode-411.2-both_sexes	Myocardial infarction	Arteria	0.4	0	0	6.35138	#NAME?	0.578401
phecode-411.2-both_sexes	Myocardial infarction	Arteria	0.45	0	0	6.35138	#NAME?	0.578401
phecode-411.2-both_sexes	Myocardial infarction	Arteria	0.5	0	0	6.35138	#NAME?	0.578401
phecode-411.2-both_sexes	Myocardial infarction	Arteria	0.55	0	0	6.35138	#NAME?	0.578401
phecode-411.2-both_sexes	Myocardial infarction	Arteria	0.6	0	0	6.35138	#NAME?	0.578401
phecode-411.2-both_sexes	Myocardial infarction	Arteria	0.65	0	0	7.00322	#NAME?	1
phecode-411.2-both_sexes	Myocardial infarction	Arteria	0.7	0	0	7.77207	#NAME?	1
phecode-411.2-both_sexes	Myocardial infarction	Arteria	0.75	0	0	8.69406	#NAME?	1
phecode-411.2-both_sexes	Myocardial infarction	Arteria	0.8	0	0	11.2193	#NAME?	1
phecode-411.2-both_sexes	Myocardial infarction	Arteria	0.85	0	0	13.0275	#NAME?	1
phecode-411.2-both_sexes	Myocardial infarction	Arteria	0.9	0	0	18.7855	#NAME?	1
phecode-411.2-both_sexes	Myocardial infarction	Arteria	0.95	0	0	32.1779	#NAME?	1
phecode-411.2-both_sexes	Myocardial infarction	Aorta	0.05	0	0	15.8826	#NAME?	1
phecode-411.2-both_sexes	Myocardial infarction	Aorta	0.1	0	0	17.162	#NAME?	1
phecode-411.2-both_sexes	Myocardial infarction	Aorta	0.15	0	0	18.6061	#NAME?	1
phecode-411.2-both_sexes	Myocardial infarction	Aorta	0.2	0	0	20.2537	#NAME?	1
phecode-411.2-both_sexes	Myocardial infarction	Aorta	0.25	0	0	20.2537	#NAME?	1
phecode-411.2-both_sexes	Myocardial infarction	Aorta	0.3	0	0	22.136	#NAME?	1
phecode-411.2-both_sexes	Myocardial infarction	Aorta	0.35	0	0	22.136	#NAME?	1
phecode-411.2-both_sexes	Myocardial infarction	Aorta	0.4	0	0	22.136	#NAME?	1
phecode-411.2-both_sexes	Myocardial infarction	Aorta	0.45	0	0	22.136	#NAME?	1
phecode-411.2-both_sexes	Myocardial infarction	Aorta	0.5	0	0	22.136	#NAME?	1
phecode-411.2-both_sexes	Myocardial infarction	Aorta	0.55	0	0	22.136	#NAME?	1
phecode-411.2-both_sexes	Myocardial infarction	Aorta	0.6	0	0	22.136	#NAME?	1
phecode-411.2-both_sexes	Myocardial infarction	Aorta	0.65	0	0	24.317	#NAME?	1
phecode-411.2-both_sexes	Myocardial infarction	Aorta	0.7	0	0	26.8852	#NAME?	1
phecode-411.2-both_sexes	Myocardial infarction	Aorta	0.75	0	0	29.944	#NAME?	1
phecode-411.2-both_sexes	Myocardial infarction	Aorta	0.8	0	0	38.1677	#NAME?	1
phecode-411.2-both_sexes	Myocardial infarction	Aorta	0.85	0	0	43.9155	#NAME?	1
phecode-411.2-both_sexes	Myocardial infarction	Aorta	0.9	0	0	61.6541	#NAME?	1
phecode-411.2-both_sexes	Myocardial infarction	Aorta	0.95	0	0	99.8973	#NAME?	1
phecode-411.2-both_sexes	Myocardial infarction	Coronary	0.05	0	0	Inf	#NAME?	1
phecode-411.2-both_sexes	Myocardial infarction	Coronary	0.1	0	0	Inf	#NAME?	1
phecode-411.2-both_sexes	Myocardial infarction	Coronary	0.15	0	0	Inf	#NAME?	1
phecode-411.2-both_sexes	Myocardial infarction	Coronary	0.2	0	0	Inf	#NAME?	1
phecode-411.2-both_sexes	Myocardial infarction	Coronary	0.25	0	0	Inf	#NAME?	1
phecode-411.2-both_sexes	Myocardial infarction	Coronary	0.3	0	0	Inf	#NAME?	1
phecode-411.2-both_sexes	Myocardial infarction	Coronary	0.35	0	0	Inf	#NAME?	1
phecode-411.2-both_sexes	Myocardial infarction	Coronary	0.4	0	0	Inf	#NAME?	1
phecode-411.2-both_sexes	Myocardial infarction	Coronary	0.45	0	0	Inf	#NAME?	1
phecode-411.2-both_sexes	Myocardial infarction	Coronary	0.5	0	0	Inf	#NAME?	1
phecode-411.2-both_sexes	Myocardial infarction	Coronary	0.55	0	0	Inf	#NAME?	1
phecode-411.2-both_sexes	Myocardial infarction	Coronary	0.6	0	0	Inf	#NAME?	1
phecode-411.2-both_sexes	Myocardial infarction	Coronary	0.65	0	0	Inf	#NAME?	1
phecode-411.2-both_sexes	Myocardial infarction	Coronary	0.7	0	0	Inf	#NAME?	1
phecode-411.2-both_sexes	Myocardial infarction	Coronary	0.75	0	0	Inf	#NAME?	1
phecode-411.2-both_sexes	Myocardial infarction	Coronary	0.8	0	0	Inf	#NAME?	1
phecode-411.2-both_sexes	Myocardial infarction	Coronary	0.85	0	0	Inf	#NAME?	1
phecode-411.2-both_sexes	Myocardial infarction	Coronary	0.9	0	0	Inf	#NAME?	1
phecode-411.2-both_sexes	Myocardial infarction	Coronary	0.95	0	0	Inf	#NAME?	1
phecode-411.2-both_sexes	Myocardial infarction	cardiac muscle	0.05	0	0	114.629	#NAME?	1
phecode-411.2-both_sexes	Myocardial infarction	cardiac muscle	0.1	0	0	123.645	#NAME?	1
phecode-411.2-both_sexes	Myocardial infarction	cardiac muscle	0.15	0	0	133.784	#NAME?	1
phecode-411.2-both_sexes	Myocardial infarction	cardiac muscle	0.2	0	0	145.272	#NAME?	1
phecode-411.2-both_sexes	Myocardial infarction	cardiac muscle	0.25	0	0	145.272	#NAME?	1
phecode-411.2-both_sexes	Myocardial infarction	cardiac muscle	0.3	0	0	158.395	#NAME?	1
phecode-411.2-both_sexes	Myocardial infarction	cardiac muscle	0.35	0	0	158.395	#NAME?	1
phecode-411.2-both_sexes	Myocardial infarction	cardiac muscle	0.4	0	0	158.395	#NAME?	1
phecode-411.2-both_sexes	Myocardial infarction	cardiac muscle	0.45	0	0	158.395	#NAME?	1
phecode-411.2-both_sexes	Myocardial infarction	cardiac muscle	0.5	0	0	158.395	#NAME?	1
phecode-411.2-both_sexes	Myocardial infarction	cardiac muscle	0.55	0	0	158.395	#NAME?	1
phecode-411.2-both_sexes	Myocardial infarction	cardiac muscle	0.6	0	0	158.395	#NAME?	1
phecode-411.2-both_sexes	Myocardial infarction	cardiac muscle	0.65	0	0	173.531	#NAME?	1
phecode-411.2-both_sexes	Myocardial infarction	cardiac muscle	0.7	0	0	191.18	#NAME?	1
phecode-411.2-both_sexes	Myocardial infarction	cardiac muscle	0.75	0	0	212.026	#NAME?	1
phecode-411.2-both_sexes	Myocardial infarction	cardiac muscle	0.8	0	0	267.548	#NAME?	1
phecode-411.2-both_sexes	Myocardial infarction	cardiac muscle	0.85	0	0	305.663	#NAME?	1
phecode-411.2-both_sexes	Myocardial infarction	cardiac muscle	0.9	0	0	419.736	#NAME?	1
phecode-411.2-both_sexes	Myocardial infarction	cardiac muscle	0.95	0	0	646.66	#NAME?	1
phecode-411.2-both_sexes	Myocardial infarction	cardiac neuron	0.05	Inf	0.567103	Inf	Inf	0.0615694
phecode-411.2-both_sexes	Myocardial infarction	cardiac neuron	0.1	Inf	0.613117	Inf	Inf	0.0547284
phecode-411.2-both_sexes	Myocardial infarction	cardiac neuron	0.15	Inf	0.665107	Inf	Inf	0.0482897
phecode-411.2-both_sexes	Myocardial infarction	cardiac neuron	0.2	Inf	0.724325	Inf	Inf	0.0422535
phecode-411.2-both_sexes	Myocardial infarction	cardiac neuron	0.25	Inf	0.724325	Inf	Inf	0.0422535
phecode-411.2-both_sexes	Myocardial infarction	cardiac neuron	0.3	Inf	0.792379	Inf	Inf	0.0366197
phecode-411.2-both_sexes	Myocardial infarction	cardiac neuron	0.35	Inf	0.792379	Inf	Inf	0.0366197
phecode-411.2-both_sexes	Myocardial infarction	cardiac neuron	0.4	Inf	0.792379	Inf	Inf	0.0366197
phecode-411.2-both_sexes	Myocardial infarction	cardiac neuron	0.45	Inf	0.792379	Inf	Inf	0.0366197
phecode-411.2-both_sexes	Myocardial infarction	cardiac neuron	0.5	Inf	0.792379	Inf	Inf	0.0366197
phecode-411.2-both_sexes	Myocardial infarction	cardiac neuron	0.55	Inf	0.792379	Inf	Inf	0.0366197
phecode-411.2-both_sexes	Myocardial infarction	cardiac neuron	0.6	Inf	0.792379	Inf	Inf	0.0366197
phecode-411.2-both_sexes	Myocardial infarction	cardiac neuron	0.65	4.60354	0.0558898	377.913	2.20274	0.334809
phecode-411.2-both_sexes	Myocardial infarction	cardiac neuron	0.7	5.09172	0.0616119	419.19	2.34815	0.311469
phecode-411.2-both_sexes	Myocardial infarction	cardiac neuron	0.75	5.67295	0.0683749	468.672	2.5041	0.287726
phecode-411.2-both_sexes	Myocardial infarction	cardiac neuron	0.8	7.24626	0.0864128	604.454	2.85724	0.239034
phecode-411.2-both_sexes	Myocardial infarction	cardiac neuron	0.85	8.35038	0.0988165	701.174	3.06184	0.214085
phecode-411.2-both_sexes	Myocardial infarction	cardiac neuron	0.9	0	0	61.6541	#NAME?	1
phecode-411.2-both_sexes	Myocardial infarction	cardiac neuron	0.95	0	0	99.8973	#NAME?	1
phecode-411.2-both_sexes	Myocardial infarction	endocardial	0.05	0	0	Inf	#NAME?	1
phecode-411.2-both_sexes	Myocardial infarction	endocardial	0.1	0	0	Inf	#NAME?	1
phecode-411.2-both_sexes	Myocardial infarction	endocardial	0.15	0	0	Inf	#NAME?	1
phecode-411.2-both_sexes	Myocardial infarction	endocardial	0.2	0	0	Inf	#NAME?	1
phecode-411.2-both_sexes	Myocardial infarction	endocardial	0.25	0	0	Inf	#NAME?	1
phecode-411.2-both_sexes	Myocardial infarction	endocardial	0.3	0	0	Inf	#NAME?	1
phecode-411.2-both_sexes	Myocardial infarction	endocardial	0.35	0	0	Inf	#NAME?	1
phecode-411.2-both_sexes	Myocardial infarction	endocardial	0.4	0	0	Inf	#NAME?	1
phecode-411.2-both_sexes	Myocardial infarction	endocardial	0.45	0	0	Inf	#NAME?	1
phecode-411.2-both_sexes	Myocardial infarction	endocardial	0.5	0	0	Inf	#NAME?	1
phecode-411.2-both_sexes	Myocardial infarction	endocardial	0.55	0	0	Inf	#NAME?	1
phecode-411.2-both_sexes	Myocardial infarction	endocardial	0.6	0	0	Inf	#NAME?	1
phecode-411.2-both_sexes	Myocardial infarction	endocardial	0.65	0	0	Inf	#NAME?	1
phecode-411.2-both_sexes	Myocardial infarction	endocardial	0.7	0	0	Inf	#NAME?	1
phecode-411.2-both_sexes	Myocardial infarction	endocardial	0.75	0	0	Inf	#NAME?	1
phecode-411.2-both_sexes	Myocardial infarction	endocardial	0.8	0	0	Inf	#NAME?	1
phecode-411.2-both_sexes	Myocardial infarction	endocardial	0.85	0	0	Inf	#NAME?	1
phecode-411.2-both_sexes	Myocardial infarction	endocardial	0.9	0	0	Inf	#NAME?	1
phecode-411.2-both_sexes	Myocardial infarction	endocardial	0.95	0	0	Inf	#NAME?	1
phecode-411.2-both_sexes	Myocardial infarction	endothelial	0.05	0	0	Inf	#NAME?	1
phecode-411.2-both_sexes	Myocardial infarction	endothelial	0.1	0	0	Inf	#NAME?	1
phecode-411.2-both_sexes	Myocardial infarction	endothelial	0.15	0	0	Inf	#NAME?	1
phecode-411.2-both_sexes	Myocardial infarction	endothelial	0.2	0	0	Inf	#NAME?	1
phecode-411.2-both_sexes	Myocardial infarction	endothelial	0.25	0	0	Inf	#NAME?	1
phecode-411.2-both_sexes	Myocardial infarction	endothelial	0.3	0	0	Inf	#NAME?	1
phecode-411.2-both_sexes	Myocardial infarction	endothelial	0.35	0	0	Inf	#NAME?	1
phecode-411.2-both_sexes	Myocardial infarction	endothelial	0.4	0	0	Inf	#NAME?	1
phecode-411.2-both_sexes	Myocardial infarction	endothelial	0.45	0	0	Inf	#NAME?	1
phecode-411.2-both_sexes	Myocardial infarction	endothelial	0.5	0	0	Inf	#NAME?	1
phecode-411.2-both_sexes	Myocardial infarction	endothelial	0.55	0	0	Inf	#NAME?	1
phecode-411.2-both_sexes	Myocardial infarction	endothelial	0.6	0	0	Inf	#NAME?	1
phecode-411.2-both_sexes	Myocardial infarction	endothelial	0.65	0	0	Inf	#NAME?	1
phecode-411.2-both_sexes	Myocardial infarction	endothelial	0.7	0	0	Inf	#NAME?	1
phecode-411.2-both_sexes	Myocardial infarction	endothelial	0.75	0	0	Inf	#NAME?	1
phecode-411.2-both_sexes	Myocardial infarction	endothelial	0.8	0	0	Inf	#NAME?	1
phecode-411.2-both_sexes	Myocardial infarction	endothelial	0.85	0	0	Inf	#NAME?	1
phecode-411.2-both_sexes	Myocardial infarction	endothelial	0.9	0	0	Inf	#NAME?	1
phecode-411.2-both_sexes	Myocardial infarction	endothelial	0.95	0	0	Inf	#NAME?	1
phecode-411.2-both_sexes	Myocardial infarction	fibroblast	0.05	0	0	4.50899	#NAME?	0.566022
phecode-411.2-both_sexes	Myocardial infarction	fibroblast	0.1	0	0	4.88371	#NAME?	0.566022
phecode-411.2-both_sexes	Myocardial infarction	fibroblast	0.15	0	0	5.30818	#NAME?	0.567986
phecode-411.2-both_sexes	Myocardial infarction	fibroblast	0.2	0	0	5.79274	#NAME?	0.572062
phecode-411.2-both_sexes	Myocardial infarction	fibroblast	0.25	0	0	5.79274	#NAME?	0.572062
phecode-411.2-both_sexes	Myocardial infarction	fibroblast	0.3	0	0	6.35138	#NAME?	0.578401
phecode-411.2-both_sexes	Myocardial infarction	fibroblast	0.35	0	0	6.35138	#NAME?	0.578401
phecode-411.2-both_sexes	Myocardial infarction	fibroblast	0.4	0	0	6.35138	#NAME?	0.578401
phecode-411.2-both_sexes	Myocardial infarction	fibroblast	0.45	0	0	6.35138	#NAME?	0.578401
phecode-411.2-both_sexes	Myocardial infarction	fibroblast	0.5	0	0	6.35138	#NAME?	0.578401
phecode-411.2-both_sexes	Myocardial infarction	fibroblast	0.55	0	0	6.35138	#NAME?	0.578401
phecode-411.2-both_sexes	Myocardial infarction	fibroblast	0.6	0	0	6.35138	#NAME?	0.578401
phecode-411.2-both_sexes	Myocardial infarction	fibroblast	0.65	0	0	7.00322	#NAME?	1
phecode-411.2-both_sexes	Myocardial infarction	fibroblast	0.7	0	0	7.77207	#NAME?	1
phecode-411.2-both_sexes	Myocardial infarction	fibroblast	0.75	0	0	8.69406	#NAME?	1
phecode-411.2-both_sexes	Myocardial infarction	fibroblast	0.8	0	0	11.2193	#NAME?	1
phecode-411.2-both_sexes	Myocardial infarction	fibroblast	0.85	0	0	13.0275	#NAME?	1
phecode-411.2-both_sexes	Myocardial infarction	fibroblast	0.9	0	0	18.7855	#NAME?	1
phecode-411.2-both_sexes	Myocardial infarction	fibroblast	0.95	0	0	32.1779	#NAME?	1
phecode-411.2-both_sexes	Myocardial infarction	immune	0.05	0	0	114.629	#NAME?	1
phecode-411.2-both_sexes	Myocardial infarction	immune	0.1	0	0	123.645	#NAME?	1
phecode-411.2-both_sexes	Myocardial infarction	immune	0.15	0	0	133.784	#NAME?	1
phecode-411.2-both_sexes	Myocardial infarction	immune	0.2	0	0	145.272	#NAME?	1
phecode-411.2-both_sexes	Myocardial infarction	immune	0.25	0	0	145.272	#NAME?	1
phecode-411.2-both_sexes	Myocardial infarction	immune	0.3	0	0	158.395	#NAME?	1
phecode-411.2-both_sexes	Myocardial infarction	immune	0.35	0	0	158.395	#NAME?	1
phecode-411.2-both_sexes	Myocardial infarction	immune	0.4	0	0	158.395	#NAME?	1
phecode-411.2-both_sexes	Myocardial infarction	immune	0.45	0	0	158.395	#NAME?	1
phecode-411.2-both_sexes	Myocardial infarction	immune	0.5	0	0	158.395	#NAME?	1
phecode-411.2-both_sexes	Myocardial infarction	immune	0.55	0	0	158.395	#NAME?	1
phecode-411.2-both_sexes	Myocardial infarction	immune	0.6	0	0	158.395	#NAME?	1
phecode-411.2-both_sexes	Myocardial infarction	immune	0.65	0	0	173.531	#NAME?	1
phecode-411.2-both_sexes	Myocardial infarction	immune	0.7	0	0	191.18	#NAME?	1
phecode-411.2-both_sexes	Myocardial infarction	immune	0.75	0	0	212.026	#NAME?	1
phecode-411.2-both_sexes	Myocardial infarction	immune	0.8	0	0	267.548	#NAME?	1
phecode-411.2-both_sexes	Myocardial infarction	immune	0.85	0	0	305.663	#NAME?	1
phecode-411.2-both_sexes	Myocardial infarction	immune	0.9	0	0	419.736	#NAME?	1
phecode-411.2-both_sexes	Myocardial infarction	immune	0.95	0	0	646.66	#NAME?	1
phecode-411.2-both_sexes	Myocardial infarction	myofibroblast	0.05	0	0	Inf	#NAME?	1
phecode-411.2-both_sexes	Myocardial infarction	myofibroblast	0.1	0	0	Inf	#NAME?	1
phecode-411.2-both_sexes	Myocardial infarction	myofibroblast	0.15	0	0	Inf	#NAME?	1
phecode-411.2-both_sexes	Myocardial infarction	myofibroblast	0.2	0	0	Inf	#NAME?	1
phecode-411.2-both_sexes	Myocardial infarction	myofibroblast	0.25	0	0	Inf	#NAME?	1
phecode-411.2-both_sexes	Myocardial infarction	myofibroblast	0.3	0	0	Inf	#NAME?	1
phecode-411.2-both_sexes	Myocardial infarction	myofibroblast	0.35	0	0	Inf	#NAME?	1
phecode-411.2-both_sexes	Myocardial infarction	myofibroblast	0.4	0	0	Inf	#NAME?	1
phecode-411.2-both_sexes	Myocardial infarction	myofibroblast	0.45	0	0	Inf	#NAME?	1
phecode-411.2-both_sexes	Myocardial infarction	myofibroblast	0.5	0	0	Inf	#NAME?	1
phecode-411.2-both_sexes	Myocardial infarction	myofibroblast	0.55	0	0	Inf	#NAME?	1
phecode-411.2-both_sexes	Myocardial infarction	myofibroblast	0.6	0	0	Inf	#NAME?	1
phecode-411.2-both_sexes	Myocardial infarction	myofibroblast	0.65	0	0	Inf	#NAME?	1
phecode-411.2-both_sexes	Myocardial infarction	myofibroblast	0.7	0	0	Inf	#NAME?	1
phecode-411.2-both_sexes	Myocardial infarction	myofibroblast	0.75	0	0	Inf	#NAME?	1
phecode-411.2-both_sexes	Myocardial infarction	myofibroblast	0.8	0	0	Inf	#NAME?	1
phecode-411.2-both_sexes	Myocardial infarction	myofibroblast	0.85	0	0	Inf	#NAME?	1
phecode-411.2-both_sexes	Myocardial infarction	myofibroblast	0.9	0	0	Inf	#NAME?	1
phecode-411.2-both_sexes	Myocardial infarction	myofibroblast	0.95	0	0	Inf	#NAME?	1
phecode-411.2-both_sexes	Myocardial infarction	smooth muscle	0.05	0	0	7.23838	#NAME?	0.566022
phecode-411.2-both_sexes	Myocardial infarction	smooth muscle	0.1	0	0	7.83177	#NAME?	1
phecode-411.2-both_sexes	Myocardial infarction	smooth muscle	0.15	0	0	8.50283	#NAME?	1
phecode-411.2-both_sexes	Myocardial infarction	smooth muscle	0.2	0	0	9.26789	#NAME?	1
phecode-411.2-both_sexes	Myocardial infarction	smooth muscle	0.25	0	0	9.26789	#NAME?	1
phecode-411.2-both_sexes	Myocardial infarction	smooth muscle	0.3	0	0	10.1482	#NAME?	1
phecode-411.2-both_sexes	Myocardial infarction	smooth muscle	0.35	0	0	10.1482	#NAME?	1
phecode-411.2-both_sexes	Myocardial infarction	smooth muscle	0.4	0	0	10.1482	#NAME?	1
phecode-411.2-both_sexes	Myocardial infarction	smooth muscle	0.45	0	0	10.1482	#NAME?	1
phecode-411.2-both_sexes	Myocardial infarction	smooth muscle	0.5	0	0	10.1482	#NAME?	1
phecode-411.2-both_sexes	Myocardial infarction	smooth muscle	0.55	0	0	10.1482	#NAME?	1
phecode-411.2-both_sexes	Myocardial infarction	smooth muscle	0.6	0	0	10.1482	#NAME?	1
phecode-411.2-both_sexes	Myocardial infarction	smooth muscle	0.65	0	0	11.1721	#NAME?	1
phecode-411.2-both_sexes	Myocardial infarction	smooth muscle	0.7	0	0	12.3779	#NAME?	1
phecode-411.2-both_sexes	Myocardial infarction	smooth muscle	0.75	0	0	13.8189	#NAME?	1
phecode-411.2-both_sexes	Myocardial infarction	smooth muscle	0.8	0	0	17.7543	#NAME?	1
phecode-411.2-both_sexes	Myocardial infarction	smooth muscle	0.85	0	0	20.5301	#NAME?	1
phecode-411.2-both_sexes	Myocardial infarction	smooth muscle	0.9	0	0	29.3021	#NAME?	1
phecode-411.2-both_sexes	Myocardial infarction	smooth muscle	0.95	0	0	49.0034	#NAME?	1
phecode-411.2-both_sexes	Myocardial infarction	Heart	0.05	0	0	Inf	#NAME?	1
phecode-411.2-both_sexes	Myocardial infarction	Heart	0.1	0	0	Inf	#NAME?	1
phecode-411.2-both_sexes	Myocardial infarction	Heart	0.15	0	0	Inf	#NAME?	1
phecode-411.2-both_sexes	Myocardial infarction	Heart	0.2	0	0	Inf	#NAME?	1
phecode-411.2-both_sexes	Myocardial infarction	Heart	0.25	0	0	Inf	#NAME?	1
phecode-411.2-both_sexes	Myocardial infarction	Heart	0.3	0	0	Inf	#NAME?	1
phecode-411.2-both_sexes	Myocardial infarction	Heart	0.35	0	0	Inf	#NAME?	1
phecode-411.2-both_sexes	Myocardial infarction	Heart	0.4	0	0	Inf	#NAME?	1
phecode-411.2-both_sexes	Myocardial infarction	Heart	0.45	0	0	Inf	#NAME?	1
phecode-411.2-both_sexes	Myocardial infarction	Heart	0.5	0	0	Inf	#NAME?	1
phecode-411.2-both_sexes	Myocardial infarction	Heart	0.55	0	0	Inf	#NAME?	1
phecode-411.2-both_sexes	Myocardial infarction	Heart	0.6	0	0	Inf	#NAME?	1
phecode-411.2-both_sexes	Myocardial infarction	Heart	0.65	0	0	Inf	#NAME?	1
phecode-411.2-both_sexes	Myocardial infarction	Heart	0.7	0	0	Inf	#NAME?	1
phecode-411.2-both_sexes	Myocardial infarction	Heart	0.75	0	0	Inf	#NAME?	1
phecode-411.2-both_sexes	Myocardial infarction	Heart	0.8	0	0	Inf	#NAME?	1
phecode-411.2-both_sexes	Myocardial infarction	Heart	0.85	0	0	Inf	#NAME?	1
phecode-411.2-both_sexes	Myocardial infarction	Heart	0.9	0	0	Inf	#NAME?	1
phecode-411.2-both_sexes	Myocardial infarction	Heart	0.95	0	0	Inf	#NAME?	1
phecode-411.2-both_sexes	Myocardial infarction	Atrium	0.05	0	0	15.8826	#NAME?	1
phecode-411.2-both_sexes	Myocardial infarction	Atrium	0.1	0	0	17.162	#NAME?	1
phecode-411.2-both_sexes	Myocardial infarction	Atrium	0.15	0	0	18.6061	#NAME?	1
phecode-411.2-both_sexes	Myocardial infarction	Atrium	0.2	0	0	20.2537	#NAME?	1
phecode-411.2-both_sexes	Myocardial infarction	Atrium	0.25	0	0	20.2537	#NAME?	1
phecode-411.2-both_sexes	Myocardial infarction	Atrium	0.3	0	0	22.136	#NAME?	1
phecode-411.2-both_sexes	Myocardial infarction	Atrium	0.35	0	0	22.136	#NAME?	1
phecode-411.2-both_sexes	Myocardial infarction	Atrium	0.4	0	0	22.136	#NAME?	1
phecode-411.2-both_sexes	Myocardial infarction	Atrium	0.45	0	0	22.136	#NAME?	1
phecode-411.2-both_sexes	Myocardial infarction	Atrium	0.5	0	0	22.136	#NAME?	1
phecode-411.2-both_sexes	Myocardial infarction	Atrium	0.55	0	0	22.136	#NAME?	1
phecode-411.2-both_sexes	Myocardial infarction	Atrium	0.6	0	0	22.136	#NAME?	1
phecode-411.2-both_sexes	Myocardial infarction	Atrium	0.65	0	0	24.317	#NAME?	1
phecode-411.2-both_sexes	Myocardial infarction	Atrium	0.7	0	0	26.8852	#NAME?	1
phecode-411.2-both_sexes	Myocardial infarction	Atrium	0.75	0	0	29.944	#NAME?	1
phecode-411.2-both_sexes	Myocardial infarction	Atrium	0.8	0	0	38.1677	#NAME?	1
phecode-411.2-both_sexes	Myocardial infarction	Atrium	0.85	0	0	43.9155	#NAME?	1
phecode-411.2-both_sexes	Myocardial infarction	Atrium	0.9	0	0	61.6541	#NAME?	1
phecode-411.2-both_sexes	Myocardial infarction	Atrium	0.95	0	0	99.8973	#NAME?	1
phecode-411.2-both_sexes	Myocardial infarction	Ventricle	0.05	0	0	Inf	#NAME?	1
phecode-411.2-both_sexes	Myocardial infarction	Ventricle	0.1	0	0	Inf	#NAME?	1
phecode-411.2-both_sexes	Myocardial infarction	Ventricle	0.15	0	0	Inf	#NAME?	1
phecode-411.2-both_sexes	Myocardial infarction	Ventricle	0.2	0	0	Inf	#NAME?	1
phecode-411.2-both_sexes	Myocardial infarction	Ventricle	0.25	0	0	Inf	#NAME?	1
phecode-411.2-both_sexes	Myocardial infarction	Ventricle	0.3	0	0	Inf	#NAME?	1
phecode-411.2-both_sexes	Myocardial infarction	Ventricle	0.35	0	0	Inf	#NAME?	1
phecode-411.2-both_sexes	Myocardial infarction	Ventricle	0.4	0	0	Inf	#NAME?	1
phecode-411.2-both_sexes	Myocardial infarction	Ventricle	0.45	0	0	Inf	#NAME?	1
phecode-411.2-both_sexes	Myocardial infarction	Ventricle	0.5	0	0	Inf	#NAME?	1
phecode-411.2-both_sexes	Myocardial infarction	Ventricle	0.55	0	0	Inf	#NAME?	1
phecode-411.2-both_sexes	Myocardial infarction	Ventricle	0.6	0	0	Inf	#NAME?	1
phecode-411.2-both_sexes	Myocardial infarction	Ventricle	0.65	0	0	Inf	#NAME?	1
phecode-411.2-both_sexes	Myocardial infarction	Ventricle	0.7	0	0	Inf	#NAME?	1
phecode-411.2-both_sexes	Myocardial infarction	Ventricle	0.75	0	0	Inf	#NAME?	1
phecode-411.2-both_sexes	Myocardial infarction	Ventricle	0.8	0	0	Inf	#NAME?	1
phecode-411.2-both_sexes	Myocardial infarction	Ventricle	0.85	0	0	Inf	#NAME?	1
phecode-411.2-both_sexes	Myocardial infarction	Ventricle	0.9	0	0	Inf	#NAME?	1
phecode-411.2-both_sexes	Myocardial infarction	Ventricle	0.95	0	0	Inf	#NAME?	1
phecode-411.2-both_sexes	Myocardial infarction	iPSC-CVPC	0.05	0	0	114.629	#NAME?	1
phecode-411.2-both_sexes	Myocardial infarction	iPSC-CVPC	0.1	0	0	123.645	#NAME?	1
phecode-411.2-both_sexes	Myocardial infarction	iPSC-CVPC	0.15	0	0	133.784	#NAME?	1
phecode-411.2-both_sexes	Myocardial infarction	iPSC-CVPC	0.2	0	0	145.272	#NAME?	1
phecode-411.2-both_sexes	Myocardial infarction	iPSC-CVPC	0.25	0	0	145.272	#NAME?	1
phecode-411.2-both_sexes	Myocardial infarction	iPSC-CVPC	0.3	0	0	158.395	#NAME?	1
phecode-411.2-both_sexes	Myocardial infarction	iPSC-CVPC	0.35	0	0	158.395	#NAME?	1
phecode-411.2-both_sexes	Myocardial infarction	iPSC-CVPC	0.4	0	0	158.395	#NAME?	1
phecode-411.2-both_sexes	Myocardial infarction	iPSC-CVPC	0.45	0	0	158.395	#NAME?	1
phecode-411.2-both_sexes	Myocardial infarction	iPSC-CVPC	0.5	0	0	158.395	#NAME?	1
phecode-411.2-both_sexes	Myocardial infarction	iPSC-CVPC	0.55	0	0	158.395	#NAME?	1
phecode-411.2-both_sexes	Myocardial infarction	iPSC-CVPC	0.6	0	0	158.395	#NAME?	1
phecode-411.2-both_sexes	Myocardial infarction	iPSC-CVPC	0.65	0	0	173.531	#NAME?	1
phecode-411.2-both_sexes	Myocardial infarction	iPSC-CVPC	0.7	0	0	191.18	#NAME?	1
phecode-411.2-both_sexes	Myocardial infarction	iPSC-CVPC	0.75	0	0	212.026	#NAME?	1
phecode-411.2-both_sexes	Myocardial infarction	iPSC-CVPC	0.8	0	0	267.548	#NAME?	1
phecode-411.2-both_sexes	Myocardial infarction	iPSC-CVPC	0.85	0	0	305.663	#NAME?	1
phecode-411.2-both_sexes	Myocardial infarction	iPSC-CVPC	0.9	0	0	419.736	#NAME?	1
phecode-411.2-both_sexes	Myocardial infarction	iPSC-CVPC	0.95	0	0	646.66	#NAME?	1
