# Supplementary material for: Fine mapping spatiotemporal mechanisms of genetic variants underlying cardiac traits and disease
Source: Nat Commun. 2023 Feb 28;14:1132. doi: 10.1038/s41467-023-36638-2 (PMC9975214; doi:10.1038/s41467-023-36638-2)
Supplement: Supplementary file 12 — Supplementary Data 9 [file 41467_2023_36638_MOESM12_ESM.xlsx]

## Sheet: Supplementary Data 9
Tissue	Expressed genes	Primary	Conditional 1	Conditional 2	Conditional 3	Conditional 4	Conditional 5	Total eQTL signals	Total conditional eQTL signals
Aorta	19930	9812	2418	576	171	39	13	13029	3217
Coronary	20658	5458	607	70	4	4	0	6143	685
Atrium	18210	7148	1319	233	44	15	11	8770	1622
Ventricle	16158	5951	1109	200	61	27	5	7353	1402
iPSC-CVPC	15877	3393	272	10	3	3	1	3682	289
