# Supplementary material for: Fine mapping spatiotemporal mechanisms of genetic variants underlying cardiac traits and disease
Source: Nat Commun. 2023 Feb 28;14:1132. doi: 10.1038/s41467-023-36638-2 (PMC9975214; doi:10.1038/s41467-023-36638-2)
Supplement: Supplementary file 13 — Supplementary Data 10 [file 41467_2023_36638_MOESM13_ESM.xlsx]

## Sheet: Supplementary Data 10
lfsr threshold	Aorta	Coronary	Atrium	Ventricle	iPSC-CVPC
0.05	12813	11645	12671	12007	8856
0.01	10186	8472	9820	9023	5635
0.001	7652	5599	7116	6386	3440
0.0001	6044	3941	5381	4824	2380
1e-05	4918	2858	4237	3723	1743
1e-06	4103	2067	3391	2966	1323
1e-07	3442	1576	2757	2467	1022
1e-08	2947	1248	2285	2062	815
1e-09	2487	989	1924	1771	646
1e-10	2126	774	1601	1529	539
1e-15	1096	249	735	725	155
1e-20	674	101	408	433	65
1e-30	436	76	263	288	46
