# Supplementary material for: Fine mapping spatiotemporal mechanisms of genetic variants underlying cardiac traits and disease
Source: Nat Commun. 2023 Feb 28;14:1132. doi: 10.1038/s41467-023-36638-2 (PMC9975214; doi:10.1038/s41467-023-36638-2)
Supplement: Supplementary file 14 — Supplementary Data 11 [file 41467_2023_36638_MOESM14_ESM.xlsx]

## Sheet: Supplementary Data 11
Trait ID	Trait name	Phenotype	Transcript ID	Gene ID	Gene name	Primary or conditional	PPA, hypothesis 0	PPA, hypothesis 1	PPA, hypothesis 2	PPA, hypothesis 3	PPA, hypothesis 4	SNP ID	RS ID	PPA SNP	Credible set size	LD cluster	Fine mapped	RS ID (SNP in GWAS catalog	R2	D'	Pubmed ID (GWAS catalog)	Category
continuous-102-both_sexes-irnt	Pulse rate	Gene	ENSG00000173457.11_6	ENSG00000173457.11_6	PPP1R14B	1	3.52542e-05	0.0100832	0.000211114	0.0594516	0.930219	VAR_11_64015422_T_C	rs34358026	0.367593	32	11_7	fine mapped	rs111657631	0.001	1	31113495	high D'
continuous-102-both_sexes-irnt	Pulse rate	Gene	ENSG00000173486.13_4	ENSG00000173486.13_4	FKBP2	0	1.60266e-05	0.00458385	0.000580821	0.165294	0.829525	VAR_11_64048912_C_T	rs477895	0.28377	50	11_8	fine mapped	rs111657631	0.003	0.61	31113495
continuous-102-both_sexes-irnt	Pulse rate	Gene	ENSG00000143387.13_6	ENSG00000143387.13_6	CTSK	0	9.43402e-08	0.000157606	6.44886e-05	0.106842	0.892935	VAR_1_150956947_C_T	rs2305815	0.359098	41	1_10	fine mapped	rs74056623	0.002	1	31113495	high D'
continuous-102-both_sexes-irnt	Pulse rate	Gene	ENSG00000154803.13_7	ENSG00000154803.13_7		0	2.98149e-79	1.48556e-66	6.02054e-15	0.029027	0.970973	VAR_17_17131869_T_C	rs1708618	0.999999	1	17_2
continuous-102-both_sexes-irnt	Pulse rate	Gene	ENSG00000260233.3_7	ENSG00000260233.3_7		0	4.957e-08	0.0555054	6.01598e-08	0.0664852	0.878009	VAR_11_65337251_A_T	rs1346	0.536015	3	11_9
continuous-102-both_sexes-irnt	Pulse rate	Isoform	ENST00000322147.8_4	ENSG00000168056.16_8	LTBP3	0	5.35807e-09	0.00599963	7.44451e-09	0.00734925	0.986651	VAR_11_65337251_A_T	rs1346	0.544206	3	11_9	fine mapped	rs111657631	0	0.582	31113495
continuous-102-both_sexes-irnt	Pulse rate	Gene	ENSG00000077522.13_4	ENSG00000077522.13_4	ACTN2	0	1.88478e-12	0.00374906	1.10321e-11	0.020969	0.975282	VAR_1_236852282_A_T	rs12724121	0.576127	2	1_13	fine mapped	rs148467525	0.002	0.873	31113495	high D'
continuous-102-both_sexes-irnt	Pulse rate	Gene	ENSG00000111011.18_5	ENSG00000111011.18_5	RSRC2	0	5.02946e-11	3.10402e-07	1.47308e-05	0.0900037	0.909981	VAR_12_122991478_C_G	rs9988963	0.0819761	37	12_7	fine mapped	rs138517179	0.001	0.561	31113495
continuous-102-both_sexes-irnt	Pulse rate	Isoform	ENST00000619858.1_1	ENSG00000277972.2_4	CISD3	1	3.11272e-08	0.0486511	1.23553e-08	0.0183781	0.932971	VAR_17_36855851_T_G	rs68075021	0.95412	2	17_3	fine mapped	rs12941356	0.008	0.263	27798624
continuous-102-both_sexes-irnt	Pulse rate	Gene	ENSG00000237624.1_4	ENSG00000237624.1_4	OXCT2P1	1	9.64206e-15	9.9292e-08	1.38058e-08	0.14131	0.85869	VAR_1_40088043_G_A	rs17343290	0.268816	6	1_5	fine mapped	rs74056623	0.002	1	31113495	high D'
continuous-102-both_sexes-irnt	Pulse rate	Gene	ENSG00000117461.15_6	ENSG00000117461.15_6	PIK3R3	0	7.81437e-10	6.89155e-05	1.18864e-07	0.00949227	0.990439	VAR_1_46602844_G_A	rs1416706	0.325384	4	1_6	fine mapped	rs116521297	0.001	0.383	31113495
continuous-102-both_sexes-irnt	Pulse rate	Gene	ENSG00000169184.6_6	ENSG00000169184.6_6	MN1	0	4.89272e-16	0.00982047	3.82051e-16	0.00668488	0.983495	VAR_22_28181399_C_T	rs2283847	1	1	22_2	fine mapped	rs2283847	1	1	27798624	in catalog
continuous-102-both_sexes-irnt	Pulse rate	Isoform	ENST00000507606.3_2	ENSG00000243317.8_5	STMP1	0	1.53074e-14	2.3915e-12	0.000119213	0.0176426	0.982238	VAR_7_135306789_T_G	rs141240384	0.408048	7	7_	fine mapped	rs556723179	0	0.678	31113495
continuous-102-both_sexes-irnt	Pulse rate	Isoform	ENST00000496676.5_1	ENSG00000158286.13_4	RNF207	0	1.44532e-19	0.00133413	2.38646e-19	0.00120542	0.99746	VAR_1_6278414_A_G	rs709209	0.985782	2	1_2	fine mapped	rs9970334	0.452	0.947	28270201	high D'
continuous-102-both_sexes-irnt	Pulse rate	Gene	ENSG00000103549.21_7	ENSG00000103549.21_7	RNF40	0	1.29617e-12	2.88687e-07	1.1542e-07	0.0247316	0.975268	VAR_16_30786927_C_T	rs3747486	0.170414	22	16_7	fine mapped	rs148133894	0.003	1	31113495	high D'
continuous-102-both_sexes-irnt	Pulse rate	Gene	ENSG00000166971.17_6	ENSG00000166971.17_6		0	6.70604e-20	1.75712e-09	5.80183e-12	0.151171	0.848829	VAR_16_53467722_A_G	rs6499617	0.104535	39	16_8
continuous-102-both_sexes-irnt	Pulse rate	Isoform	ENST00000562837.1_1	ENSG00000103479.16_5		0	1.71836e-46	4.50246e-36	5.63912e-12	0.146904	0.853096	VAR_16_53475650_A_G	rs9921587	0.204444	18	16_8
continuous-102-both_sexes-irnt	Pulse rate	Isoform	ENST00000262133.11_2	ENSG00000103479.16_5		0	4.25867e-32	1.11586e-21	6.11566e-12	0.159402	0.840598	VAR_16_53499725_T_C	rs1072911	0.122887	22	16_8
continuous-102-both_sexes-irnt	Pulse rate	Isoform	ENST00000374153.7_4	ENSG00000204161.14_8	TMEM273	0	1.47882e-09	0.00032285	1.70582e-07	0.0362775	0.9634	VAR_10_50320511_T_C	rs4364979	0.258374	20	10_2	fine mapped	rs11006544	0	0.155	31113495
continuous-102-both_sexes-irnt	Pulse rate	Gene	ENSG00000103479.16_5	ENSG00000103479.16_5	RBL2	0	2.74296e-65	7.18711e-55	5.02224e-12	0.130724	0.869276	VAR_16_53520998_T_C	rs8044091	0.381523	15	16_8	fine mapped	rs148133894	0.002	1	31113495	high D'
continuous-102-both_sexes-irnt	Pulse rate	Gene	ENSG00000064989.13_5	ENSG00000064989.13_5		1	4.05457e-32	0.00685049	2.08771e-31	0.0343145	0.958835	VAR_2_188165166_A_G	rs17705966	0.712907	6	2_14
continuous-102-both_sexes-irnt	Pulse rate	Gene	ENSG00000139899.11_5	ENSG00000139899.11_5	CBLN3	1	3.30221e-10	0.0751333	4.90386e-10	0.110761	0.814106	VAR_14_24899473_G_C	rs10146358	0.91368	3	14_1	fine mapped	rs2052015	0.001	0.247	28613276
continuous-102-both_sexes-irnt	Pulse rate	Gene	ENSG00000203546.7_8	ENSG00000203546.7_8	AL139353.1	0	1.17566e-25	7.78888e-24	0.000471656	0.0302785	0.96925	VAR_14_31857668_A_G	rs6571416	0.419124	9	14_2	fine mapped	rs2092866	0.016	0.641	31113495
continuous-102-both_sexes-irnt	Pulse rate	Isoform	ENST00000322680.7_3	ENSG00000148660.20_5	CAMK2G	0	6.64083e-06	0.0119181	7.98285e-05	0.14242	0.845575	VAR_10_75579510_C_T	rs2306328	0.11954	40	10_6	fine mapped	rs4746139	0.076	0.914	30940143	high D'
continuous-102-both_sexes-irnt	Pulse rate	Isoform	ENST00000321878.10_3	ENSG00000007541.17_5		0	1.46168e-33	3.04515e-31	0.000196135	0.0399012	0.959903	VAR_16_633764_G_A	rs8642	0.253208	16	16_2
continuous-102-both_sexes-irnt	Pulse rate	Gene	ENSG00000159720.12_6	ENSG00000159720.12_6	ATP6V0D1	0	4.88444e-06	0.000349302	0.000160652	0.0104998	0.988985	VAR_16_67471926_C_G	rs4360931	0.242299	9	16_10	fine mapped	rs148133894	0.003	0.645	31113495
continuous-102-both_sexes-irnt	Pulse rate	Gene	ENSG00000182732.18_5	ENSG00000182732.18_5	RGS6	0	8.65647e-82	0.015891	3.77281e-82	0.00594773	0.978161	VAR_14_72885471_G_C	rs17180489	1	1	14_5	fine mapped	rs17180489	1	1	27798624;28610988;29497042;29769521	in catalog
continuous-102-both_sexes-irnt	Pulse rate	Gene	ENSG00000262655.4_5	ENSG00000262655.4_5	SPON1	0	3.01482e-21	4.01886e-12	2.22822e-11	0.0287316	0.971268	VAR_11_14048480_C_T	rs10832164	0.645465	5	11_2	fine mapped	rs16930242	0.004	0.449	29478026
continuous-102-both_sexes-irnt	Pulse rate	Isoform	ENST00000556560.5_1	ENSG00000063761.16_6		0	3.89751e-11	2.32126e-05	7.53881e-09	0.00349345	0.996483	VAR_14_78378375_A_C	rs2364748	0.999428	1	14_6
continuous-102-both_sexes-irnt	Pulse rate	Gene	ENSG00000197562.10_5	ENSG00000197562.10_5		0	5.90728e-21	1.23068e-18	0.000163175	0.0330278	0.966809	VAR_16_680574_G_A	rs34938804	0.115222	21	16_2
continuous-102-both_sexes-irnt	Pulse rate	Gene	ENSG00000197562.10_5	ENSG00000197562.10_5		1	7.22472e-20	1.50514e-17	0.00015727	0.0317963	0.968046	VAR_16_680574_G_A	rs34938804	0.118588	20	16_2
continuous-102-both_sexes-irnt	Pulse rate	Gene	ENSG00000134825.16_6	ENSG00000134825.16_6	TMEM258	0	1.10807e-36	0.000726739	4.91342e-35	0.0312572	0.968016	VAR_11_61549025_G_A	rs174533	0.227307	14	11_5	fine mapped	rs111657631	0.002	1	31113495	high D'
continuous-102-both_sexes-irnt	Pulse rate	Gene	ENSG00000149489.8_6	ENSG00000149489.8_6		0	1.97022e-06	0.0748277	2.47363e-06	0.093115	0.832053	VAR_11_62332010_G_A	rs71490392	0.165667	35	11_6
continuous-102-both_sexes-irnt	Pulse rate	Isoform	ENST00000394773.6_3	ENSG00000149499.11_5		0	3.90229e-10	1.48206e-05	2.77716e-06	0.104579	0.895403	VAR_11_62334908_G_C	rs1061093	0.115587	48	11_6
continuous-102-both_sexes-irnt	Pulse rate	Gene	ENSG00000149499.11_5	ENSG00000149499.11_5		0	7.49087e-10	2.84499e-05	4.69224e-07	0.0168377	0.983133	VAR_11_62380027_C_T	rs113222038	0.586788	11	11_6
continuous-102-both_sexes-irnt	Pulse rate	Isoform	ENST00000526844.1_2	ENSG00000149480.7_5		0	7.23456e-07	0.0274764	1.98467e-06	0.0744784	0.898043	VAR_11_62380027_C_T	rs113222038	0.295141	61	11_6
continuous-102-both_sexes-irnt	Pulse rate	Isoform	ENST00000534093.5_5	ENSG00000149489.8_6		0	7.22058e-10	2.74233e-05	1.77304e-06	0.0664052	0.933566	VAR_11_62380027_C_T	rs113222038	0.212041	42	11_6
continuous-102-both_sexes-irnt	Pulse rate	Isoform	ENST00000265471.10_3	ENSG00000149541.10_5	B3GAT3	0	1.09243e-52	4.14899e-48	3.47665e-07	0.0122163	0.987783	VAR_11_62380425_G_T	rs3923805	0.52534	3	11_6	fine mapped	rs12364753	0.661	0.835	27798624	high D'
continuous-102-both_sexes-irnt	Pulse rate	Isoform	ENST00000531383.5_2	ENSG00000149541.10_5		0	1.84946e-69	7.02414e-65	3.69629e-07	0.0130513	0.986948	VAR_11_62380425_G_T	rs3923805	0.625894	3	11_6
continuous-102-both_sexes-irnt	Pulse rate	Gene	ENSG00000149541.10_5	ENSG00000149541.10_5		0	2.67684e-07	0.0101665	8.72378e-07	0.0321747	0.957658	VAR_11_62385368_C_T	rs7122950	0.911293	15	11_6
continuous-102-both_sexes-irnt	Pulse rate	Gene	ENSG00000237125.10_7	ENSG00000237125.10_7	HAND2-AS1	0	4.18192e-18	3.28406e-15	2.08147e-05	0.0153612	0.984618	VAR_4_174456843_C_T	rs4695845	0.188908	9	4_6	fine mapped	rs112577387	0	0.217	31113495
continuous-102-both_sexes-irnt	Pulse rate	Isoform	ENST00000304177.10_3	ENSG00000169609.14_5	C15orf40	0	1.14149e-48	1.0393e-44	7.22376e-06	0.0648353	0.935157	VAR_15_83664191_C_G	rs1037403	0.298967	6	15_10	fine mapped	rs76806081	0.002	0.581	31113495
continuous-102-both_sexes-irnt	Pulse rate	Isoform	ENST00000508119.5_2	ENSG00000138668.19_8	HNRNPD	0	4.84077e-13	0.00110236	3.72006e-11	0.0837996	0.915098	VAR_4_83291011_C_G	rs13114644	0.043422	79	4_3	fine mapped	rs112577387	0	0.199	31113495
continuous-102-both_sexes-irnt	Pulse rate	Gene	ENSG00000075702.18_6	ENSG00000075702.18_6		0	5.45561e-17	9.38106e-06	1.45703e-13	0.0240781	0.975913	VAR_19_36560620_C_T	rs62109752	0.0896149	23	19_6
continuous-102-both_sexes-irnt	Pulse rate	Isoform	ENST00000389168.6_2	ENSG00000154803.13_7	FLCN	0	7.98829e-79	3.98025e-66	6.02053e-15	0.029027	0.970973	VAR_17_17131869_T_C	rs1708618	0.999996	1	17_2	fine mapped	rs12952770	0.001	0.086	29478026
continuous-102-both_sexes-irnt	Pulse rate	Isoform	ENST00000473853.1_2	ENSG00000154803.13_7		0	6.57047e-41	3.2738e-28	5.98323e-15	0.0288409	0.971159	VAR_17_17131869_T_C	rs1708618	0.850756	6	17_2
continuous-102-both_sexes-irnt	Pulse rate	Isoform	ENST00000549970.5_2	ENSG00000111237.19_6	VPS29	0	1.24023e-16	1.81679e-07	1.33074e-10	0.194131	0.805869	VAR_12_110723203_T_C	rs3026445	0.537424	12	12_6	fine mapped	rs11065706	0.203	0.87	23583979	high D'
continuous-102-both_sexes-irnt	Pulse rate	Isoform	ENST00000577246.5_2	ENSG00000141030.13_6		0	6.26746e-28	3.12293e-15	3.74252e-14	0.185667	0.814333	VAR_17_17184080_G_C	rs1029829	0.344882	7	17_2
continuous-102-both_sexes-irnt	Pulse rate	Gene	ENSG00000182472.9_8	ENSG00000182472.9_8	CAPN12	0	1.80038e-25	2.16494e-05	7.0461e-22	0.0838125	0.916166	VAR_19_39188112_G_A	rs11083475	0.126236	32	19_7	fine mapped	rs11083475	1	1	23583979	in catalog
continuous-102-both_sexes-irnt	Pulse rate	Gene	ENSG00000277258.5_6	ENSG00000277258.5_6		0	1.72644e-29	2.69839e-23	3.71183e-08	0.0570722	0.942928	VAR_17_36886828_G_A	rs11658500	0.515296	3	17_3
continuous-102-both_sexes-irnt	Pulse rate	Gene	ENSG00000133392.18_7	ENSG00000133392.18_7	MYH11	0	3.02233e-46	0.00249358	6.52387e-46	0.00438942	0.993117	VAR_16_15912544_T_C	rs3915425	0.652556	3	16_6	fine mapped	rs148133894	0.003	1	31113495	high D'
continuous-102-both_sexes-irnt	Pulse rate	Isoform	ENST00000415506.6_2	ENSG00000237126.8_7		0	0.000211904	0.0476372	0.000299382	0.0664174	0.885434	VAR_2_233422237_A_G	rs1190441	0.0757893	50	2_17
continuous-102-both_sexes-irnt	Pulse rate	Gene	ENSG00000135930.14_10	ENSG00000135930.14_10	EIF4E2	0	2.25732e-32	5.07459e-30	0.000215804	0.0475618	0.952222	VAR_2_233427852_A_G	rs1656398	0.0508797	29	2_17	fine mapped	rs111641830	0.001	0.238	31113495
continuous-102-both_sexes-irnt	Pulse rate	Isoform	ENST00000297679.10_2	ENSG00000099377.14_6		0	2.50012e-09	0.000556836	5.40622e-07	0.119529	0.879913	VAR_16_30743522_C_T	rs9928572	0.170433	26	16_7
continuous-102-both_sexes-irnt	Pulse rate	Gene	ENSG00000198523.6_4	ENSG00000198523.6_4	PLN	0	4.40419e-80	0.0182662	8.95926e-80	0.0362127	0.945521	VAR_6_118667522_T_C	rs11153730	0.999993	1	6_14	fine mapped	rs11153730	1	1	23583979	in catalog
continuous-102-both_sexes-irnt	Pulse rate	Gene	ENSG00000115183.15_5	ENSG00000115183.15_5	TANC1	1	2.85974e-16	0.0316854	8.53629e-16	0.0937059	0.874609	VAR_2_159968897_A_G	rs75622575	0.197034	10	2_11	fine mapped	rs17494056	0.268	0.523	27798624
continuous-102-both_sexes-irnt	Pulse rate	Gene	ENSG00000273076.1_7	ENSG00000273076.1_7	AL021707.7	0	4.7847e-23	0.000342263	4.32868e-21	0.0299946	0.969663	VAR_22_39117469_T_G	rs138692	0.579854	29	22_4	fine mapped	rs2076028	0.567	0.982	27798624	high D'
continuous-102-both_sexes-irnt	Pulse rate	Gene	ENSG00000115935.17_6	ENSG00000115935.17_6	WIPF1	0	7.06948e-07	0.000622992	5.76298e-06	0.0040833	0.995287	VAR_2_175529967_C_G	rs72914576	0.999295	1	2_12	fine mapped	rs111641830	0.001	1	31113495	high D'
continuous-102-both_sexes-irnt	Pulse rate	Isoform	ENST00000562850.1_1	ENSG00000103479.16_5		0	2.11798e-58	5.54954e-48	5.84126e-12	0.152205	0.847795	VAR_16_53499725_T_C	rs1072911	0.136499	16	16_8
continuous-102-both_sexes-irnt	Pulse rate	Gene	ENSG00000064989.13_5	ENSG00000064989.13_5	CALCRL	0	2.89174e-32	0.0048858	7.15891e-32	0.0111115	0.984003	VAR_2_188165166_A_G	rs17705966	0.704791	6	2_14	fine mapped	rs111641830	0.001	1	31113495	high D'
continuous-102-both_sexes-irnt	Pulse rate	Gene	ENSG00000223343.1_8	ENSG00000223343.1_8	AC137630.1	0	1.94584e-24	0.0106644	1.25166e-23	0.0676771	0.921658	VAR_3_49525962_G_T	rs4855861	0.0583361	42	3_3	fine mapped	rs189919070	0.005	0.821	31113495	high D'
continuous-102-both_sexes-irnt	Pulse rate	Isoform	ENST00000392370.8_3	ENSG00000064989.13_5		0	5.34003e-32	0.00902237	7.87353e-31	0.13217	0.858807	VAR_2_188190475_G_A	rs13384908	0.614647	7	2_14
continuous-102-both_sexes-irnt	Pulse rate	Gene	ENSG00000090565.17_8	ENSG00000090565.17_8	RAB11FIP3	0	7.93959e-06	0.00165437	0.000292074	0.0599212	0.938124	VAR_16_566945_C_T	rs9929140	0.99709	1	16_1	fine mapped	rs17431820	0.008	0.765	30940143
continuous-102-both_sexes-irnt	Pulse rate	Isoform	ENST00000026218.9_2	ENSG00000007541.17_5		0	8.09319e-50	1.68607e-47	0.000202861	0.041304	0.958493	VAR_16_633764_G_A	rs8642	0.309678	16	16_2
continuous-102-both_sexes-irnt	Pulse rate	Gene	ENSG00000161904.12_7	ENSG00000161904.12_7	LEMD2	0	9.54204e-13	5.2669e-09	9.13455e-06	0.0494693	0.950522	VAR_6_33735471_G_C	rs12173787	0.315737	22	6_9	fine mapped	rs12173787	1	1	30940143	in catalog
continuous-102-both_sexes-irnt	Pulse rate	Gene	ENSG00000196821.10_8	ENSG00000196821.10_8	ILRUN	2	6.49549e-09	0.039616	6.83483e-09	0.040766	0.919618	VAR_6_34569720_C_T	rs2814973	0.656502	22	6_10	fine mapped	rs9378078	0.003	0.892	29064910	high D'
continuous-102-both_sexes-irnt	Pulse rate	Gene	ENSG00000276075.1_7	ENSG00000276075.1_7		0	2.13818e-10	1.52901e-08	0.000167905	0.0110181	0.988814	VAR_16_67529633_T_C	rs7190645	0.219749	9	16_10
continuous-102-both_sexes-irnt	Pulse rate	Isoform	ENST00000341211.5_1	ENSG00000063761.16_6	ADCK1	0	4.49258e-12	2.67567e-06	3.27566e-09	0.000951858	0.999045	VAR_14_78378375_A_C	rs2364748	0.99997	1	14_6	fine mapped	rs1549118	0.406	0.999	27798624	high D'
continuous-102-both_sexes-irnt	Pulse rate	Gene	ENSG00000127578.7_5	ENSG00000127578.7_5	WFIKKN1	0	3.25571e-46	6.78224e-44	0.000138171	0.0278116	0.97205	VAR_16_679274_G_A	rs35915772	0.369017	5	16_2	fine mapped	rs76064792	0.002	0.793	31113495
continuous-102-both_sexes-irnt	Pulse rate	Gene	ENSG00000068878.15_5	ENSG00000068878.15_5	PSME4	0	1.48452e-07	8.08629e-05	0.000117236	0.0629227	0.936879	VAR_2_54008772_A_T	rs2909262	0.112669	38	2_2	fine mapped	rs112901026	0	0.275	31113495
continuous-102-both_sexes-irnt	Pulse rate	Isoform	ENST00000349496.11_3	ENSG00000168036.18_9		0	3.14658e-19	5.43636e-17	0.000676584	0.11601	0.883313	VAR_3_41258048_A_G	rs9813198	0.413445	25	3_2
continuous-102-both_sexes-irnt	Pulse rate	Gene	ENSG00000161996.19_5	ENSG00000161996.19_5	WDR90	0	2.2963e-17	4.7836e-15	0.000217153	0.0442813	0.955502	VAR_16_706534_G_A	rs28485323	0.795131	9	16_3	fine mapped	rs76064792	0.001	0.619	31113495
continuous-102-both_sexes-irnt	Pulse rate	Gene	ENSG00000101608.12_7	ENSG00000101608.12_7	MYL12A	0	1.08883e-17	8.94768e-14	1.73415e-06	0.013264	0.986734	VAR_18_3258151_A_C	rs78993807	0.670619	17	18_1	fine mapped	rs74972015	0	0.637	31113495
continuous-102-both_sexes-irnt	Pulse rate	Isoform	ENST00000466317.1_2	ENSG00000154803.13_7		0	3.28256e-19	1.63557e-06	3.78573e-15	0.0178807	0.982118	VAR_17_17133121_G_A	rs1613416	0.315545	15	17_2
continuous-102-both_sexes-irnt	Pulse rate	Isoform	ENST00000498376.1_1	ENSG00000164068.16_4	RNF123	0	1.11365e-37	1.31937e-05	7.05104e-34	0.0826178	0.917369	VAR_3_49894030_T_C	rs2276864	0.110643	36	3_4	fine mapped	rs3749237	0.75	0.902	27798624;29769521	high D'
continuous-102-both_sexes-irnt	Pulse rate	Isoform	ENST00000403994.9_5	ENSG00000140416.23_9	TPM1	0	1.53288e-05	0.0539616	1.04233e-05	0.0357824	0.91023	VAR_15_63359564_A_C	rs4619348	0.347159	10	15_5	fine mapped	rs76806081	0	0.09	31113495
continuous-102-both_sexes-irnt	Pulse rate	Gene	ENSG00000031003.10_5	ENSG00000031003.10_5	FAM13B	0	3.38894e-34	7.45842e-08	1.72588e-28	0.0370204	0.962979	VAR_5_137419989_C_T	rs2040862	0.39499	17	5_3	fine mapped	rs7722600	0.409	0.876	23583979	high D'
continuous-102-both_sexes-irnt	Pulse rate	Gene	ENSG00000078795.16_5	ENSG00000078795.16_5		0	5.62033e-28	0.123693	2.1695e-28	0.0469172	0.82939	VAR_5_137419989_C_T	rs2040862	0.361915	18	5_3
continuous-102-both_sexes-irnt	Pulse rate	Isoform	ENST00000337331.10_3	ENSG00000113971.20_6	NPHP3	1	0.000150543	0.0250393	0.000618026	0.101922	0.87227	VAR_3_132407146_T_C	rs62292467	0.127013	64	3_9	fine mapped	rs189919070	0.001	1	31113495	high D'
continuous-102-both_sexes-irnt	Pulse rate	Gene	ENSG00000112561.18_6	ENSG00000112561.18_6	TFEB	0	6.19034e-12	0.0133026	7.28357e-12	0.0146798	0.972018	VAR_6_41658112_G_C	rs9471627	0.478388	5	6_11	fine mapped	rs149649230	0.001	0.283	31113495
continuous-102-both_sexes-irnt	Pulse rate	Isoform	ENST00000669353.1_1	ENSG00000247828.8_8	TMEM161B-AS1	0	1.29202e-07	0.000188029	6.62566e-05	0.0955197	0.904226	VAR_5_87540806_T_G	rs780403	0.357934	28	5_2	fine mapped	rs144322502	0.001	0.563	31113495
continuous-102-both_sexes-irnt	Pulse rate	Gene	ENSG00000146147.15_6	ENSG00000146147.15_6	MLIP	0	9.04534e-08	0.0795293	9.65904e-08	0.0840888	0.836382	VAR_6_53982630_G_A	rs28791933	0.332436	19	6_13	fine mapped	rs139130723	0.002	0.626	31113495
continuous-102-both_sexes-irnt	Pulse rate	Gene	ENSG00000100211.10_3	ENSG00000100211.10_3		0	4.24042e-33	3.03329e-14	2.10285e-20	0.149572	0.850428	VAR_22_38986248_G_A	rs9607553	0.295598	35	22_4
continuous-102-both_sexes-irnt	Pulse rate	Gene	ENSG00000087087.20_7	ENSG00000087087.20_7	SRRT	0	1.53484e-105	8.38311e-08	5.5838e-100	0.0295276	0.970472	VAR_7_100493359_G_A	rs17881696	0.39375	13	7_15	fine mapped	rs17881696	1	1	27798624;29769521	in catalog
continuous-102-both_sexes-irnt	Pulse rate	Gene	ENSG00000105254.12_6	ENSG00000105254.12_6	TBCB	0	3.26403e-16	5.61259e-05	1.44317e-13	0.0238395	0.976104	VAR_19_36560620_C_T	rs62109752	0.091202	22	19_6	fine mapped	rs16974196	0.011	0.427	27798624
continuous-102-both_sexes-irnt	Pulse rate	Gene	ENSG00000105270.15_5	ENSG00000105270.15_5		0	1.42583e-17	2.45175e-06	6.88601e-13	0.117524	0.882473	VAR_19_36584781_G_A	rs17639414	0.0877618	23	19_6
continuous-102-both_sexes-irnt	Pulse rate	Isoform	ENST00000181839.10_3	ENSG00000065883.16_6		0	4.21751e-15	4.7175e-13	0.000263081	0.0284556	0.971281	VAR_7_40157040_A_C	rs7795333	0.187857	14	7_3
continuous-102-both_sexes-irnt	Pulse rate	Isoform	ENST00000495553.1_1	ENSG00000130402.12_6		0	1.58956e-22	0.0191143	1.13523e-21	0.135665	0.845221	VAR_19_39182565_C_T	rs3786839	0.141622	40	19_7
continuous-102-both_sexes-irnt	Pulse rate	Gene	ENSG00000119139.20_9	ENSG00000119139.20_9	TJP2	0	4.35788e-05	0.0105403	0.000226271	0.0537925	0.935397	VAR_9_71815904_G_A	rs11145657	0.386765	22	9_3	fine mapped	rs10115550	0.003	0.759	29478026
continuous-102-both_sexes-irnt	Pulse rate	Isoform	ENST00000588787.5_5	ENSG00000197256.10_9	KANK2	1	5.56815e-13	2.75084e-06	1.26369e-09	0.00524829	0.994749	VAR_19_11276256_T_C	rs11668313	0.659462	4	19_3	fine mapped	rs115709306	0	0.293	31113495
continuous-102-both_sexes-irnt	Pulse rate	Gene	ENSG00000156966.7_4	ENSG00000156966.7_4	B3GNT7	0	1.14924e-37	2.98161e-14	1.84454e-26	0.0037893	0.996211	VAR_2_232264914_G_T	rs13025087	0.811039	5	2_16	fine mapped	rs13030174	0.92	0.97	23583979	high R2
continuous-102-both_sexes-irnt	Pulse rate	Isoform	ENST00000412285.6_2	ENSG00000081377.17_7		0	1.58997e-05	0.0781821	1.98918e-05	0.0969874	0.824795	VAR_9_99255608_G_A	rs6477495	0.0991863	96	9_4
continuous-102-both_sexes-irnt	Pulse rate	Gene	ENSG00000124788.18_7	ENSG00000124788.18_7	ATXN1	0	4.28557e-05	0.00541776	0.000105973	0.0124149	0.982018	VAR_6_16755893_A_G	rs10949379	0.220669	6	6_1	fine mapped	rs116116894	0	0.649	31113495
continuous-102-both_sexes-irnt	Pulse rate	Gene	ENSG00000069188.17_6	ENSG00000069188.17_6	SDK2	0	2.21761e-11	1.47934e-06	2.72914e-07	0.0172229	0.982775	VAR_17_71635704_T_C	rs62063639	0.578433	3	17_7	fine mapped	rs12952770	0.001	0.05	29478026
continuous-102-both_sexes-irnt	Pulse rate	Isoform	ENST00000422968.2_1	ENSG00000243317.8_5		0	1.87021e-20	2.92185e-18	0.000180015	0.0271513	0.972669	VAR_7_135357476_A_C	rs3110823	0.883708	4	7_19
continuous-102-both_sexes-irnt	Pulse rate	Isoform	ENST00000471841.6_2	ENSG00000171109.19_5		0	1.63174e-25	0.00430964	3.69384e-24	0.0966602	0.89903	VAR_3_179173224_A_T	rs7634416	0.609725	3	3_12
continuous-102-both_sexes-irnt	Pulse rate	Isoform	ENST00000237316.3_1	ENSG00000118526.7_3		0	5.24615e-49	9.7269e-26	5.41427e-27	3.86499e-06	0.999996	VAR_6_134214525_C_G	rs12190287	1	1	6_15
continuous-102-both_sexes-irnt	Pulse rate	Gene	ENSG00000153814.13_6	ENSG00000153814.13_6	JAZF1	0	6.32452e-15	6.95575e-11	1.14206e-05	0.124729	0.87526	VAR_7_28200097_C_T	rs1513272	0.43425	9	7_2	fine mapped	rs190116644	0.002	0.6	31113495
continuous-102-both_sexes-irnt	Pulse rate	Isoform	ENST00000367882.5_2	ENSG00000118526.7_3	TCF21	0	1.39126e-53	2.57953e-30	5.41427e-27	3.86436e-06	0.999996	VAR_6_134214525_C_G	rs12190287	1	1	6_15	fine mapped	rs116116894	0.003	0.91	31113495	high D'
continuous-102-both_sexes-irnt	Pulse rate	Isoform	ENST00000396185.8_2	ENSG00000168036.18_9		0	1.01002e-13	1.74501e-11	0.00093954	0.161487	0.837573	VAR_3_41283793_G_C	rs9311265	0.150684	32	3_2
continuous-102-both_sexes-irnt	Pulse rate	Gene	ENSG00000164713.10_4	ENSG00000164713.10_4	BRI3	1	5.72906e-05	0.0178248	0.000179764	0.0550031	0.926935	VAR_7_97875781_A_G	rs4729420	0.155822	24	7_13	fine mapped	rs143054558	0	0.384	31113495
continuous-102-both_sexes-irnt	Pulse rate	Isoform	ENST00000646101.2_3	ENSG00000130429.15_10	ARPC1B	0	5.53082e-06	0.000336235	0.00106158	0.0636015	0.934995	VAR_7_98900853_A_G	rs6973408	0.109999	26	7_14	fine mapped	rs190116644	0.001	1	31113495	high D'
continuous-102-both_sexes-irnt	Pulse rate	Gene	ENSG00000006704.10_6	ENSG00000006704.10_6	GTF2IRD1	0	0.00197906	0.00558133	0.00774035	0.0208655	0.963834	VAR_7_73903884_C_G	rs1808234	0.308801	5	7_8	fine mapped	rs111681691	0.002	0.351	31113495
continuous-102-both_sexes-irnt	Pulse rate	Isoform	ENST00000490599.2_3	ENSG00000130958.13_6	SLC35D2	0	1.12423e-05	0.055281	2.51706e-05	0.122948	0.821735	VAR_9_99187403_A_G	rs7860871	0.223351	75	9_4	fine mapped	rs10820614	0.878	0.999	27798624	high R2
continuous-102-both_sexes-irnt	Pulse rate	Gene	ENSG00000182534.13_5	ENSG00000182534.13_5	MXRA7	3	5.81788e-14	5.52612e-05	1.78402e-10	0.168624	0.83132	VAR_17_74686809_A_G	rs35504735	0.46288	4	17_8	fine mapped	rs79121763	0.002	0.147	27798624
continuous-102-both_sexes-irnt	Pulse rate	Gene	ENSG00000009950.16_7	ENSG00000009950.16_7	MLXIPL	0	1.65901e-11	1.43231e-06	1.97504e-07	0.0160675	0.983931	VAR_7_73039406_C_G	rs35493868	0.342557	8	7_7	fine mapped	rs190116644	0.001	0.202	31113495
continuous-102-both_sexes-irnt	Pulse rate	Gene	ENSG00000178809.7	ENSG00000178809.7		0	1.5674e-05	0.000500283	0.000407159	0.0120086	0.987068	VAR_7_75132471_G_C	rs62477728	0.233457	11	7_10
continuous-102-both_sexes-irnt	Pulse rate	Isoform	ENST00000509637.6_1	ENSG00000197562.10_5		0	1.46218e-12	3.04618e-10	0.000176292	0.0357632	0.96406	VAR_16_678843_C_T	rs1984395	0.0706428	24	16_2
continuous-102-both_sexes-irnt	Pulse rate	Gene	ENSG00000087085.15_9	ENSG00000087085.15_9		0	1.0334e-121	5.64429e-24	7.86438e-100	0.0419963	0.958004	VAR_7_100496887_A_G	rs12705096	0.26907	13	7_15
continuous-102-both_sexes-irnt	Pulse rate	Gene	ENSG00000272391.6_7	ENSG00000272391.6_7	POM121C	0	4.68875e-10	1.49657e-08	0.000183153	0.00485097	0.994966	VAR_7_75061419_A_G	rs236671	0.905911	5	7_10	fine mapped	rs192154334	0.003	1	31113495	high D'
continuous-102-both_sexes-irnt	Pulse rate	Gene	ENSG00000235387.5_8	ENSG00000235387.5_8	SPAAR	0	2.09915e-17	9.0788e-06	3.85393e-14	0.0156839	0.984307	VAR_9_35908313_A_C	rs10972618	0.557319	2	9_2	fine mapped	rs748802	0.828	0.982	27798624	high R2
continuous-102-both_sexes-irnt	Pulse rate	Gene	ENSG00000159842.15_7	ENSG00000159842.15_7	ABR	0	3.3317e-13	3.08005e-08	1.16581e-06	0.106883	0.893116	VAR_17_950191_G_A	rs2260057	0.529238	6	17_1	fine mapped	rs12941356	0.007	0.143	27798624
continuous-102-both_sexes-irnt	Pulse rate	Gene	ENSG00000243317.8_5	ENSG00000243317.8_5	STMP1	0	8.27075e-59	1.29215e-56	0.000193637	0.0292817	0.970525	VAR_7_135357476_A_C	rs3110823	0.998906	1	7_19	fine mapped	rs140367586	0	0.281	27798624
continuous-102-both_sexes-irnt	Pulse rate	Isoform	ENST00000279024.9_5	ENSG00000149633.12_10	KIAA1755	0	9.08289e-168	1.64368e-08	9.53731e-162	0.0162755	0.983725	VAR_20_36842883_A_G	rs6127466	0.671396	14	20_3	fine mapped	rs6127471	0.77	0.994	23583979	high D'
continuous-102-both_sexes-irnt	Pulse rate	Isoform	ENST00000380775.3	ENSG00000160828.13	STAG3L2	0	1.00119e-42	2.77132e-42	0.0205673	0.0560074	0.923425	VAR_7_74360784_C_G	rs1637366	1	1	7_9	fine mapped	rs142659860	0.004	0.893	31113495	high D'
continuous-102-both_sexes-irnt	Pulse rate	Isoform	ENST00000378814.9_2	ENSG00000137177.20_6	KIF13A	0	9.81812e-06	0.0352977	2.9531e-05	0.105309	0.859354	VAR_6_18010998_G_T	rs9371033	0.148081	40	6_3	fine mapped	rs17757727	0	0.343	31113495
continuous-102-both_sexes-irnt	Pulse rate	Gene	ENSG00000088970.16_8	ENSG00000088970.16_8	KIZ	0	1.38031e-07	3.04472e-06	0.000559681	0.0113575	0.98808	VAR_20_21111710_A_G	rs6075769	0.520525	4	20_1	fine mapped	rs148397504	0.001	0.566	28270201
continuous-102-both_sexes-irnt	Pulse rate	Gene	ENSG00000137177.20_6	ENSG00000137177.20_6	KIF13A	0	1.63815e-15	5.88941e-12	1.03285e-05	0.0361687	0.963821	VAR_6_17995002_A_G	rs6922864	0.355343	28	6_2	fine mapped	rs17757727	0	0.358	31113495
continuous-102-both_sexes-irnt	Pulse rate	Isoform	ENST00000434086.1_2	ENSG00000214922.9_7		0	5.93067e-29	2.1831e-24	3.88033e-06	0.141978	0.858018	VAR_6_29717339_T_A	rs1737084	0.0279858	95	6_6
continuous-102-both_sexes-irnt	Pulse rate	Isoform	ENST00000608933.6_3	ENSG00000163644.15_6	PPM1K	0	0.000687101	0.0366497	0.00180288	0.0952992	0.865561	VAR_4_89203042_G_A	rs881561	0.113232	22	4_5	fine mapped	rs115982993	0	0.366	31113495
continuous-102-both_sexes-irnt	Pulse rate	Gene	ENSG00000127920.6_4	ENSG00000127920.6_4	GNG11	0	4.65928e-36	0.00303523	3.56761e-35	0.0222661	0.974699	VAR_7_93540542_T_C	rs180267	0.123441	22	7_12	fine mapped	rs180253	0.962	1	29497042	high R2
continuous-102-both_sexes-irnt	Pulse rate	Isoform	ENST00000646039.1_1	ENSG00000065883.16_6	CDK13	0	6.80444e-07	7.6111e-05	0.000242311	0.0261301	0.973551	VAR_7_40135164_C_T	rs17538342	0.167459	14	7_3	fine mapped	rs192154334	0	1	31113495	high D'
continuous-102-both_sexes-irnt	Pulse rate	Isoform	ENST00000396183.7_2	ENSG00000168036.18_9	CTNNB1	0	3.42455e-39	5.9166e-37	0.000966486	0.166147	0.832886	VAR_3_41269152_A_T	rs5743395	0.233338	18	3_2	fine mapped	rs189919070	0.001	0.527	31113495
continuous-102-both_sexes-irnt	Pulse rate	Gene	ENSG00000114450.10_6	ENSG00000114450.10_6	GNB4	0	4.03141e-46	1.06475e-23	1.28733e-25	0.00240241	0.997598	VAR_3_179172593_A_G	rs11922153	0.440386	3	3_12	fine mapped	rs7612445	0.914	0.99	23583979;27798624;29769521	high R2
continuous-102-both_sexes-irnt	Pulse rate	Gene	ENSG00000160828.13	ENSG00000160828.13		0	2.50779e-29	6.94163e-29	0.0205684	0.0560104	0.923421	VAR_7_74360784_C_G	rs1637366	0.999996	1	7_9
continuous-102-both_sexes-irnt	Pulse rate	Gene	ENSG00000075420.13_4	ENSG00000075420.13_4	FNDC3B	0	3.55223e-16	0.00760921	9.44238e-16	0.0192533	0.973137	VAR_3_171800256_A_G	rs4894803	0.40505	4	3_11	fine mapped	rs189919070	0.002	1	31113495	high D'
continuous-102-both_sexes-irnt	Pulse rate	Gene	ENSG00000214922.9_7	ENSG00000214922.9_7	HLA-F-AS1	0	1.338e-33	4.92523e-29	3.98431e-06	0.14581	0.854186	VAR_6_29717339_T_A	rs1737084	0.030404	83	6_6	fine mapped	rs9363882	0.009	0.876	29064910	high D'
continuous-102-both_sexes-irnt	Pulse rate	Gene	ENSG00000196275.9	ENSG00000196275.9		0	2.33082e-10	6.45107e-10	0.0208396	0.0567559	0.922405	VAR_7_74360784_C_G	rs1637366	0.999035	1	7_9
continuous-12340-both_sexes-irnt	QRS duration	Gene	ENSG00000105974.12_6	ENSG00000105974.12_6	CAV1	0	7.13472e-10	0.0808314	6.60228e-10	0.0739539	0.845215	VAR_7_116191301_C_A	rs11773845	0.341751	3	7_16	fine mapped	rs3807989	0.995	0.998	30012220	high R2
continuous-12340-both_sexes-irnt	QRS duration	Gene	ENSG00000118922.17_5	ENSG00000118922.17_5	KLF12	0	5.05266e-09	0.00219215	2.44494e-08	0.00961945	0.988188	VAR_13_74511991_G_C	rs17061696	0.319692	5	13_2	fine mapped	rs1886512	0.796	0.997	27659466;30012220;31217584	high D'
continuous-12340-both_sexes-irnt	QRS duration	Gene	ENSG00000197555.9_5	ENSG00000197555.9_5	SIPA1L1	0	3.45319e-07	0.00236926	2.43778e-05	0.166427	0.831179	VAR_14_71849185_A_G	rs35866366	0.0558645	151	14_4	fine mapped	rs12880291	0.821	0.97	27659466	high R2
continuous-12340-both_sexes-irnt	QRS duration	Isoform	ENST00000372755.7_1	ENSG00000035403.18_4	VCL	0	3.63955e-11	6.63448e-08	9.06457e-05	0.164401	0.835508	VAR_10_75959024_T_G	rs7094239	0.0377708	158	10_7	fine mapped	rs72786268	0.003	0.306	24324551
continuous-12340-both_sexes-irnt	QRS duration	Gene	ENSG00000198523.6_4	ENSG00000198523.6_4	PLN	0	1.10981e-15	0.0226036	2.25773e-15	0.0450509	0.932345	VAR_6_118667522_T_C	rs11153730	0.786676	4	6_14	fine mapped	rs11153730	1	1	27577874;27659466;30012220	in catalog
continuous-PP-both_sexes-combined_medadj_irnt	Pulse pressure	Gene	ENSG00000116273.6_4	ENSG00000116273.6_4	PHF13	0	2.89646e-07	0.0059932	6.22793e-06	0.127999	0.866001	VAR_1_6262231_A_T	rs10864434	0.998857	1	1_1	fine mapped	rs202102042	0	1	30578418	high D'
continuous-PP-both_sexes-combined_medadj_irnt	Pulse pressure	Gene	ENSG00000139644.13_9	ENSG00000139644.13_9		0	6.96622e-10	0.0258661	2.42157e-09	0.0890299	0.885104	VAR_12_50120901_A_C	rs11169127	0.284226	63	12_2
continuous-PP-both_sexes-combined_medadj_irnt	Pulse pressure	Gene	ENSG00000103642.12_5	ENSG00000103642.12_5	LACTB	0	4.8143e-16	1.45701e-11	1.81522e-06	0.0539901	0.946008	VAR_15_63408320_G_A	rs4775623	0.803956	11	15_6	fine mapped	rs2729835	0.125	0.922	27618447	high D'
continuous-PP-both_sexes-combined_medadj_irnt	Pulse pressure	Gene	ENSG00000224609.8_8	ENSG00000224609.8_8	AC093425.1	0	3.96009e-66	3.11973e-05	1.9551e-62	0.153174	0.846794	VAR_1_59646524_G_A	rs11207420	0.887162	4	1_7	fine mapped	rs202102042	0	1	30578418	high D'
continuous-PP-both_sexes-combined_medadj_irnt	Pulse pressure	Isoform	ENST00000395006.8_1	ENSG00000139644.13_9		0	2.05729e-11	0.000763889	1.76e-09	0.0644154	0.934821	VAR_12_50098471_A_G	rs60402517	0.166884	67	12_2
continuous-PP-both_sexes-combined_medadj_irnt	Pulse pressure	Gene	ENSG00000187720.14_6	ENSG00000187720.14_6	THSD4	0	6.07312e-11	5.92358e-06	8.25376e-07	0.0795849	0.920408	VAR_15_71612514_T_G	rs1441358	0.661977	4	15_7	fine mapped	rs187680191	0	1	28270201	high D'
continuous-PP-both_sexes-combined_medadj_irnt	Pulse pressure	Gene	ENSG00000136378.15_5	ENSG00000136378.15_5	ADAMTS7	0	7.26517e-24	2.79499e-07	3.58084e-19	0.0127887	0.987211	VAR_15_79142307_A_G	rs11639335	0.550128	3	15_8	fine mapped	rs62011052	0.042	0.993	27841878	high D'
continuous-PP-both_sexes-combined_medadj_irnt	Pulse pressure	Isoform	ENST00000477081.1_1	ENSG00000121068.14_4		0	6.72812e-17	6.47559e-09	3.37384e-10	0.0315037	0.968496	VAR_17_59479580_C_G	rs887258	0.377971	5	17_6
continuous-PP-both_sexes-combined_medadj_irnt	Pulse pressure	Gene	ENSG00000140945.17_6	ENSG00000140945.17_6		1	5.49646e-50	0.00222566	2.72207e-48	0.109335	0.888439	VAR_16_83045790_A_G	rs7500448	1	1	16_13
continuous-PP-both_sexes-combined_medadj_irnt	Pulse pressure	Gene	ENSG00000260233.3_7	ENSG00000260233.3_7		0	3.24791e-05	0.0718231	3.94177e-05	0.0863251	0.84178	VAR_11_65326154_G_A	rs12789028	0.587704	19	11_9
continuous-PP-both_sexes-combined_medadj_irnt	Pulse pressure	Isoform	ENST00000592009.1_2	ENSG00000267280.5_8		0	8.32922e-11	0.00801661	2.94073e-10	0.0273389	0.964644	VAR_17_59483766_C_T	rs8068318	0.146472	18	17_6
continuous-PP-both_sexes-combined_medadj_irnt	Pulse pressure	Gene	ENSG00000118729.11_3	ENSG00000118729.11_3	CASQ2	0	1.77277e-15	5.67423e-12	5.98554e-06	0.0181765	0.981818	VAR_1_116300602_G_A	rs9428222	0.34685	8	1_8	fine mapped	rs202102042	0	1	30578418	high D'
continuous-PP-both_sexes-combined_medadj_irnt	Pulse pressure	Gene	ENSG00000183386.10_5	ENSG00000183386.10_5	FHL3	0	1.44244e-67	6.45369e-31	1.06244e-39	0.00375728	0.996243	VAR_1_38461821_C_T	rs67631072	0.999261	1	1_4	fine mapped	rs67631072	1	1	30578418	in catalog
continuous-PP-both_sexes-combined_medadj_irnt	Pulse pressure	Gene	ENSG00000196950.14_5	ENSG00000196950.14_5	SLC39A10	0	6.46656e-08	0.0364771	1.77948e-07	0.0995146	0.864008	VAR_2_196560714_T_A	rs13426975	0.143418	28	2_15	fine mapped	rs13403027	0.084	0.817	31469255	high D'
continuous-PP-both_sexes-combined_medadj_irnt	Pulse pressure	Gene	ENSG00000143384.13_6	ENSG00000143384.13_6	MCL1	0	5.38023e-08	0.0112868	5.89587e-07	0.122819	0.865893	VAR_1_150608300_A_G	rs4970923	0.133197	23	1_9	fine mapped	rs11580946	0.002	1	30595370	high D'
continuous-PP-both_sexes-combined_medadj_irnt	Pulse pressure	Gene	ENSG00000143153.13_6	ENSG00000143153.13_6	ATP1B1	1	4.03724e-17	3.52792e-06	3.36476e-13	0.0284312	0.971565	VAR_1_169098738_C_T	rs12138150	0.256558	18	1_11	fine mapped	rs117559502	0.001	1	29208002	high D'
continuous-PP-both_sexes-combined_medadj_irnt	Pulse pressure	Gene	ENSG00000185787.15_7	ENSG00000185787.15_7		0	1.6991e-20	0.000653663	1.55038e-18	0.0587042	0.940642	VAR_15_79145923_A_C	rs12440662	0.270962	17	15_8
continuous-PP-both_sexes-combined_medadj_irnt	Pulse pressure	Gene	ENSG00000128805.14_6	ENSG00000128805.14_6	ARHGAP22	0	1.02591e-09	4.721e-08	0.0018028	0.0820448	0.916152	VAR_10_49829983_T_C	rs10857614	0.168288	16	10_1	fine mapped	rs59682205	0.011	0.75	27841878
continuous-PP-both_sexes-combined_medadj_irnt	Pulse pressure	Gene	ENSG00000181915.5_4	ENSG00000181915.5_4	ADO	0	2.22317e-15	1.47924e-13	0.000207795	0.0128392	0.986953	VAR_10_64552934_A_G	rs1848797	0.47557	5	10_4	fine mapped	rs1848797	1	1	27841878;29912962	in catalog
continuous-PP-both_sexes-combined_medadj_irnt	Pulse pressure	Gene	ENSG00000133392.18_7	ENSG00000133392.18_7	MYH11	0	1.12268e-14	0.00279308	2.42337e-14	0.00503685	0.99217	VAR_16_15912544_T_C	rs3915425	0.500252	6	16_6	fine mapped	rs3915499	0.744	0.991	27841878;30595370	high D'
continuous-PP-both_sexes-combined_medadj_irnt	Pulse pressure	Gene	ENSG00000203791.15_11	ENSG00000203791.15_11	EEF1AKMT2	1	1.66787e-07	0.0148316	8.73133e-07	0.0767356	0.908432	VAR_10_126488175_G_A	rs11245367	0.1379	27	10_9	fine mapped	rs533451950	0	1	30578418	high D'
continuous-PP-both_sexes-combined_medadj_irnt	Pulse pressure	Isoform	ENST00000240328.4_2	ENSG00000121068.14_4		0	3.21815e-14	3.09737e-06	3.75537e-10	0.0351793	0.964818	VAR_17_59479580_C_G	rs887258	0.348738	15	17_6
continuous-PP-both_sexes-combined_medadj_irnt	Pulse pressure	Gene	ENSG00000140945.17_6	ENSG00000140945.17_6		2	5.48042e-50	0.00221916	7.43197e-49	0.0291253	0.968656	VAR_16_83045790_A_G	rs7500448	1	1	16_13
continuous-PP-both_sexes-combined_medadj_irnt	Pulse pressure	Gene	ENSG00000071626.17_5	ENSG00000071626.17_5	DAZAP1	0	4.21458e-07	0.000109361	2.52668e-05	0.00556197	0.994303	VAR_19_1435771_G_A	rs3760994	0.76287	2	19_1	fine mapped	rs3760994	1	1	30224653	in catalog
continuous-PP-both_sexes-combined_medadj_irnt	Pulse pressure	Gene	ENSG00000087258.15_6	ENSG00000087258.15_6	GNAO1	1	5.21747e-08	0.00163725	2.73417e-07	0.00758912	0.990773	VAR_16_56330832_A_G	rs9937815	0.341759	4	16_9	fine mapped	rs62039274	0.987	0.997	30578418	high R2
continuous-PP-both_sexes-combined_medadj_irnt	Pulse pressure	Isoform	ENST00000450673.4_4	ENSG00000228696.10_8	ARL17B	0	2.5228e-50	1.05605e-43	3.41358e-08	0.142036	0.857964	VAR_17_44819595_T_G	rs17698176	1	1	17_4	fine mapped	rs114296860	0.001	1	28498854	high D'
continuous-PP-both_sexes-combined_medadj_irnt	Pulse pressure	Gene	ENSG00000136379.12_7	ENSG00000136379.12_7	ABHD17C	0	4.13839e-16	7.60156e-06	3.97979e-12	0.0721746	0.927818	VAR_15_81010249_A_G	rs2062316	0.293917	14	15_9	fine mapped	rs2062316	1	1	30595370	in catalog
continuous-PP-both_sexes-combined_medadj_irnt	Pulse pressure	Gene	ENSG00000230928.1_6	ENSG00000230928.1_6		0	6.90246e-09	0.000234508	1.47588e-06	0.0491917	0.950572	VAR_10_100026791_G_C	rs7090035	0.686586	29	10_8
continuous-PP-both_sexes-combined_medadj_irnt	Pulse pressure	Gene	ENSG00000167526.13_5	ENSG00000167526.13_5		0	3.99097e-41	1.30821e-35	4.27299e-07	0.139204	0.860795	VAR_16_89627460_T_G	rs2280370	0.988352	2	16_14
continuous-PP-both_sexes-combined_medadj_irnt	Pulse pressure	Gene	ENSG00000260196.1_6	ENSG00000260196.1_6	AC124798.1	0	3.80977e-31	1.6544e-12	2.47457e-21	0.00975559	0.990244	VAR_11_17389850_G_A	rs2051772	0.148665	9	11_3	fine mapped	rs139077481	0.001	1	29912962	high D'
continuous-PP-both_sexes-combined_medadj_irnt	Pulse pressure	Gene	ENSG00000156603.19_7	ENSG00000156603.19_7	MED19	0	1.30526e-21	6.67005e-08	1.30575e-15	0.0657914	0.934209	VAR_11_57448032_C_G	rs10896636	0.667156	33	11_4	fine mapped	rs486995	0.152	1	30595370	high D'
continuous-PP-both_sexes-combined_medadj_irnt	Pulse pressure	Gene	ENSG00000251022.6_9	ENSG00000251022.6_9	THAP9-AS1	0	3.81465e-51	5.31633e-47	4.56458e-06	0.0626776	0.937318	VAR_4_83888726_T_G	rs7687399	0.230198	13	4_4	fine mapped	rs6535419	0.866	1	30578418	high R2
continuous-PP-both_sexes-combined_medadj_irnt	Pulse pressure	Gene	ENSG00000166165.13_6	ENSG00000166165.13_6	CKB	0	1.56149e-08	0.0766394	9.73155e-09	0.046887	0.876473	VAR_14_103987305_C_A	rs8017780	0.575123	7	14_7	fine mapped	rs187852559	0	1	29455858	high D'
continuous-PP-both_sexes-combined_medadj_irnt	Pulse pressure	Gene	ENSG00000087258.15_6	ENSG00000087258.15_6		0	1.09827e-21	3.4464e-17	3.31389e-07	0.00940847	0.990591	VAR_16_56330832_A_G	rs9937815	0.377569	4	16_9
continuous-PP-both_sexes-combined_medadj_irnt	Pulse pressure	Gene	ENSG00000171914.16_4	ENSG00000171914.16_4	TLN2	0	1.09735e-11	0.000542397	7.33933e-11	0.00263086	0.996827	VAR_15_62806134_C_T	rs58646822	0.929329	2	15_4	fine mapped	rs58646822	1	1	30578418	in catalog
continuous-PP-both_sexes-combined_medadj_irnt	Pulse pressure	Gene	ENSG00000275764.1_8	ENSG00000275764.1_8		0	1.08949e-07	3.02207e-05	0.000258235	0.0707015	0.92901	VAR_12_27232242_C_A	rs708164	0.0598384	30	12_1
continuous-PP-both_sexes-combined_medadj_irnt	Pulse pressure	Gene	ENSG00000275764.1_8	ENSG00000275764.1_8	AC092747.4	1	1.75756e-06	0.000487522	0.000132635	0.0358275	0.963551	VAR_12_27232242_C_A	rs708164	0.0707904	30	12_1	fine mapped	rs530280439	0	1	27841878	high D'
continuous-PP-both_sexes-combined_medadj_irnt	Pulse pressure	Isoform	ENST00000267115.10_2	ENSG00000139644.13_9	TMBIM6	0	1.53961e-29	5.71671e-22	2.67522e-09	0.0984317	0.901568	VAR_12_50093938_G_C	rs11169111	0.0450931	46	12_2	fine mapped	rs1126930	0.002	1	27618447;30578418;30595370	high D'
continuous-PP-both_sexes-combined_medadj_irnt	Pulse pressure	Isoform	ENST00000563270.5_1	ENSG00000167526.13_5		0	7.48705e-43	2.45419e-37	4.27929e-07	0.139411	0.860589	VAR_16_89627460_T_G	rs2280370	0.974269	2	16_14
continuous-PP-both_sexes-combined_medadj_irnt	Pulse pressure	Isoform	ENST00000565571.5_1	ENSG00000167526.13_5	RPL13	0	6.76406e-50	2.2172e-44	4.27038e-07	0.139118	0.860881	VAR_16_89627460_T_G	rs2280370	0.988723	2	16_14	fine mapped	rs141767645	0	1	28135244	high D'
continuous-PP-both_sexes-combined_medadj_irnt	Pulse pressure	Isoform	ENST00000567815.5_3	ENSG00000167526.13_5		0	2.70516e-41	8.86729e-36	4.1288e-07	0.134473	0.865527	VAR_16_89629780_G_A	rs3211568	0.379322	17	16_14
continuous-PP-both_sexes-combined_medadj_irnt	Pulse pressure	Gene	ENSG00000182054.10_4	ENSG00000182054.10_4	IDH2	0	3.21392e-12	2.45654e-09	4.05453e-05	0.0300206	0.969939	VAR_15_90645821_T_A	rs17523637	0.851837	3	15_11	fine mapped	rs9708177	0.324	0.99	27841878;28135244;30578418	high D'
continuous-PP-both_sexes-combined_medadj_irnt	Pulse pressure	Isoform	ENST00000562879.5_1	ENSG00000167526.13_5		0	2.93178e-73	9.61011e-68	3.02076e-07	0.0981161	0.901884	VAR_16_89630311_G_A	rs12709089	0.174932	10	16_14
continuous-PP-both_sexes-combined_medadj_irnt	Pulse pressure	Isoform	ENST00000322147.8_4	ENSG00000168056.16_8	LTBP3	0	3.69188e-06	0.00816409	5.12951e-06	0.0103617	0.981465	VAR_11_65326154_G_A	rs12789028	0.585279	15	11_9	fine mapped	rs187222839	0.001	1	27841878	high D'
continuous-PP-both_sexes-combined_medadj_irnt	Pulse pressure	Isoform	ENST00000494766.5_1	ENSG00000130177.16_5		0	1.02713e-08	0.000294321	2.69455e-06	0.0762877	0.923415	VAR_13_115004914_C_T	rs2296971	0.0751415	41	13_3
continuous-PP-both_sexes-combined_medadj_irnt	Pulse pressure	Isoform	ENST00000653163.1_1	ENSG00000272888.7_7	LINC01578	0	4.38539e-08	0.000172349	5.5826e-06	0.0209612	0.978861	VAR_15_93452846_G_A	rs11856160	0.910888	4	15_13	fine mapped	rs187680191	0	1	28270201	high D'
continuous-PP-both_sexes-combined_medadj_irnt	Pulse pressure	Gene	ENSG00000103995.14_8	ENSG00000103995.14_8	CEP152	0	8.57862e-25	0.101299	6.72252e-25	0.0785616	0.820139	VAR_15_48716853_T_C	rs2015637	0.572438	25	15_3	fine mapped	rs187680191	0	1	28270201	high D'
continuous-PP-both_sexes-combined_medadj_irnt	Pulse pressure	Isoform	ENST00000591313.5_2	ENSG00000267280.5_8		0	1.84907e-19	1.77967e-11	2.63513e-10	0.0243866	0.975613	VAR_17_59475888_A_C	rs2109019	0.510693	5	17_6
continuous-PP-both_sexes-combined_medadj_irnt	Pulse pressure	Isoform	ENST00000487732.5_1	ENSG00000100376.12_4		1	4.26088e-32	7.74382e-27	1.68055e-07	0.0295722	0.970428	VAR_22_45724727_G_A	rs6007592	0.290068	14	22_6
continuous-PP-both_sexes-combined_medadj_irnt	Pulse pressure	Isoform	ENST00000405673.5_1	ENSG00000100376.12_4		1	8.24477e-09	0.00149842	2.78963e-07	0.0497506	0.948751	VAR_22_45734860_T_C	rs3788649	0.443453	24	22_6
continuous-PP-both_sexes-combined_medadj_irnt	Pulse pressure	Gene	ENSG00000082781.12_6	ENSG00000082781.12_6	ITGB5	0	0.000124234	0.0342667	0.000507038	0.139027	0.826075	VAR_3_124639344_G_C	rs3796205	0.242119	45	3_8	fine mapped	rs142892876	0.001	1	28270201	high D'
continuous-PP-both_sexes-combined_medadj_irnt	Pulse pressure	Gene	ENSG00000228696.10_8	ENSG00000228696.10_8		2	3.55085e-13	1.4864e-06	3.44126e-08	0.143196	0.856803	VAR_17_44819595_T_G	rs17698176	0.999929	1	17_4
continuous-PP-both_sexes-combined_medadj_irnt	Pulse pressure	Gene	ENSG00000185800.12_7	ENSG00000185800.12_7		0	8.29999e-18	6.65603e-12	5.89807e-08	0.0463449	0.953655	VAR_19_46292060_G_T	rs9676288	0.164922	23	19_8
continuous-PP-both_sexes-combined_medadj_irnt	Pulse pressure	Gene	ENSG00000111077.18_3	ENSG00000111077.18_3	TNS2	0	6.91193e-12	2.65096e-06	8.83036e-09	0.00238914	0.997608	VAR_12_53440779_C_T	rs73099903	0.995592	1	12_3	fine mapped	rs73099903	1	1	28739976;30578418	in catalog
continuous-PP-both_sexes-combined_medadj_irnt	Pulse pressure	Isoform	ENST00000645742.1_1	ENSG00000197912.16_9		0	1.31615e-39	4.31423e-34	4.42444e-07	0.144173	0.855826	VAR_16_89629780_G_A	rs3211568	0.769116	12	16_14
continuous-PP-both_sexes-combined_medadj_irnt	Pulse pressure	Isoform	ENST00000370584.7_3	ENSG00000166024.13_3	R3HCC1L	0	2.27048e-08	0.000771383	1.00477e-06	0.0331705	0.966057	VAR_10_100026791_G_C	rs7090035	0.599454	28	10_8	fine mapped	rs143073646	0.001	0.577	30578418
continuous-PP-both_sexes-combined_medadj_irnt	Pulse pressure	Gene	ENSG00000130177.16_5	ENSG00000130177.16_5	CDC16	0	3.30104e-33	9.459e-29	1.08462e-06	0.0301095	0.969889	VAR_13_114998076_C_T	rs7994556	0.186324	27	13_3	fine mapped	rs9590403	0.927	1	30595370	high R2
continuous-PP-both_sexes-combined_medadj_irnt	Pulse pressure	Gene	ENSG00000140319.11_5	ENSG00000140319.11_5		2	1.64136e-07	0.00034458	5.15132e-06	0.00982466	0.989825	VAR_15_40328292_A_G	rs16924528	0.784091	2	15_
continuous-PP-both_sexes-combined_medadj_irnt	Pulse pressure	Gene	ENSG00000122035.7_3	ENSG00000122035.7_3	RASL11A	0	5.46077e-08	1.09882e-05	0.000718875	0.143796	0.855474	VAR_13_27925794_C_G	rs77045357	0.083534	77	13_1	fine mapped	rs1333348	0.065	0.993	30595370	high D'
continuous-PP-both_sexes-combined_medadj_irnt	Pulse pressure	Isoform	ENST00000643582.1_1	ENSG00000185532.20_9	PRKG1	0	2.36884e-12	1.06324e-09	7.16192e-05	0.0311772	0.968751	VAR_10_53668890_T_C	rs11000060	0.377794	19	10_3	fine mapped	rs11000060	1	1	30595370	in catalog
continuous-PP-both_sexes-combined_medadj_irnt	Pulse pressure	Gene	ENSG00000166446.15_6	ENSG00000166446.15_6	CDYL2	0	1.44427e-09	0.015488	6.76233e-09	0.0716046	0.912907	VAR_16_80861676_G_A	rs2549732	0.358895	15	16_12	fine mapped	rs2549732	1	1	30595370	in catalog
continuous-PP-both_sexes-combined_medadj_irnt	Pulse pressure	Gene	ENSG00000140945.17_6	ENSG00000140945.17_6	CDH13	0	9.74843e-51	0.000394739	3.86143e-49	0.014651	0.984954	VAR_16_83045790_A_G	rs7500448	1	1	16_13	fine mapped	rs7500448	1	1	27841878;28135244;28739976;30578418;30595370	in catalog
continuous-PP-both_sexes-combined_medadj_irnt	Pulse pressure	Gene	ENSG00000239653.1_7	ENSG00000239653.1_7	PSMD6-AS2	1	1.00095e-06	0.0206116	1.23949e-06	0.0245688	0.954817	VAR_3_63965093_C_A	rs2241823	0.316573	10	3_5	fine mapped	rs528908640	0	1	28270201	high D'
continuous-PP-both_sexes-combined_medadj_irnt	Pulse pressure	Gene	ENSG00000221823.11_6	ENSG00000221823.11_6	PPP3R1	0	3.76137e-06	0.000623641	0.000110875	0.0174014	0.98186	VAR_2_68455362_T_C	rs77227574	0.183645	17	2_6	fine mapped	rs79237970	0.245	1	31754133	high D'
continuous-PP-both_sexes-combined_medadj_irnt	Pulse pressure	Gene	ENSG00000130517.14_7	ENSG00000130517.14_7	PGPEP1	1	2.01443e-10	0.000236971	5.42574e-08	0.0628898	0.936873	VAR_19_18452195_C_T	rs12459965	0.225917	6	19_4	fine mapped	rs12459965	1	1	30595370	in catalog
continuous-PP-both_sexes-combined_medadj_irnt	Pulse pressure	Gene	ENSG00000130511.16_5	ENSG00000130511.16_5		0	8.67675e-14	1.02071e-07	6.72464e-08	0.0781847	0.921815	VAR_19_18536416_C_G	rs8106096	0.223564	60	19_5
continuous-PP-both_sexes-combined_medadj_irnt	Pulse pressure	Isoform	ENST00000577916.6_2	ENSG00000105655.19_8		0	6.80982e-24	8.01086e-18	6.26849e-08	0.0728133	0.927187	VAR_19_18538742_A_C	rs10405636	0.271785	45	19_5
continuous-PP-both_sexes-combined_medadj_irnt	Pulse pressure	Gene	ENSG00000123384.14_5	ENSG00000123384.14_5	LRP1	0	5.73009e-08	2.43214e-05	1.43585e-05	0.00509961	0.994862	VAR_12_57527283_T_C	rs11172113	0.999314	1	12_4	fine mapped	rs11172113	1	1	32632093	in catalog
continuous-PP-both_sexes-combined_medadj_irnt	Pulse pressure	Gene	ENSG00000188211.9_4	ENSG00000188211.9_4		0	4.40669e-23	0.000191361	3.05725e-21	0.0122886	0.98752	VAR_11_17389850_G_A	rs2051772	0.174299	10	11_3
continuous-PP-both_sexes-combined_medadj_irnt	Pulse pressure	Gene	ENSG00000128829.12_4	ENSG00000128829.12_4	EIF2AK4	0	2.5392e-20	5.33069e-17	4.53696e-06	0.00853323	0.991462	VAR_15_40328292_A_G	rs16924528	0.6388	2	15_	fine mapped	rs937213	0.53	0.823	27841878	high D'
continuous-PP-both_sexes-combined_medadj_irnt	Pulse pressure	Gene	ENSG00000182511.12_5	ENSG00000182511.12_5	FES	0	3.15519e-39	8.36954e-16	5.99959e-26	0.0149296	0.98507	VAR_15_91427612_G_A	rs12906125	0.593091	5	15_12	fine mapped	rs138682554	0.003	1	28135244	high D'
continuous-PP-both_sexes-combined_medadj_irnt	Pulse pressure	Gene	ENSG00000087087.20_7	ENSG00000087087.20_7	SRRT	0	7.84176e-21	7.58373e-08	2.85286e-15	0.0266165	0.973383	VAR_7_100493359_G_A	rs17881696	0.193074	19	7_15	fine mapped	rs533946434	0	1	30578418	high D'
continuous-PP-both_sexes-combined_medadj_irnt	Pulse pressure	Gene	ENSG00000100991.12_6	ENSG00000100991.12_6	TRPC4AP	0	2.22746e-07	0.00564874	3.97745e-06	0.0999722	0.894375	VAR_20_33671141_A_C	rs6120825	0.158774	50	20_2	fine mapped	rs369386096	0	1	27841878	high D'
continuous-PP-both_sexes-combined_medadj_irnt	Pulse pressure	Gene	ENSG00000173575.22_7	ENSG00000173575.22_7		0	1.39532e-06	0.00548372	6.93536e-06	0.0262883	0.96822	VAR_15_93468276_C_G	rs11632112	0.812114	20	15_13
continuous-PP-both_sexes-combined_medadj_irnt	Pulse pressure	Gene	ENSG00000142765.18_6	ENSG00000142765.18_6	SYTL1	0	0.000996009	0.0475104	0.00245567	0.116305	0.832733	VAR_1_27679692_A_G	rs11247639	0.791136	3	1_3	fine mapped	rs202102042	0	1	30578418	high D'
continuous-PP-both_sexes-combined_medadj_irnt	Pulse pressure	Gene	ENSG00000103275.20_5	ENSG00000103275.20_5	UBE2I	0	1.15196e-07	0.000652383	9.72698e-06	0.0541413	0.945197	VAR_16_1369159_T_C	rs8051743	0.306669	47	16_4	fine mapped	rs150545244	0	1	30578418	high D'
continuous-PP-both_sexes-combined_medadj_irnt	Pulse pressure	Isoform	ENST00000397514.8_2	ENSG00000103275.20_5		0	1.53542e-08	8.69547e-05	1.00775e-05	0.0561279	0.943775	VAR_16_1370309_C_G	rs909917	0.0477092	49	16_4
continuous-PP-both_sexes-combined_medadj_irnt	Pulse pressure	Gene	ENSG00000176681.14_3	ENSG00000176681.14_3		2	2.09936e-09	0.00878783	2.57405e-09	0.00979346	0.981419	VAR_17_44794558_C_G	rs12951057	0.473218	3	17_4
continuous-PP-both_sexes-combined_medadj_irnt	Pulse pressure	Gene	ENSG00000104936.18_6	ENSG00000104936.18_6		0	1.32364e-09	0.00106147	1.7162e-07	0.136766	0.862173	VAR_19_46292060_G_T	rs9676288	0.135621	26	19_8
continuous-PP-both_sexes-combined_medadj_irnt	Pulse pressure	Gene	ENSG00000100106.22_9	ENSG00000100106.22_9		1	1.73466e-06	0.000393098	5.00505e-05	0.0103529	0.989202	VAR_22_38138379_G_C	rs4396807	0.988257	3	22_3
continuous-PP-both_sexes-combined_medadj_irnt	Pulse pressure	Isoform	ENST00000270061.12_2	ENSG00000130511.16_5		0	6.42518e-08	0.0755837	7.50517e-08	0.0874514	0.836965	VAR_19_18539744_C_T	rs34746918	0.343708	39	19_5
continuous-PP-both_sexes-combined_medadj_irnt	Pulse pressure	Isoform	ENST00000270061.12_2	ENSG00000130511.16_5	SSBP4	1	3.9698e-12	4.66995e-06	6.58164e-08	0.0765008	0.923495	VAR_19_18545341_A_C	rs10442	0.297623	34	19_5	fine mapped	rs8111708	0.709	0.984	30224653	high D'
continuous-PP-both_sexes-combined_medadj_irnt	Pulse pressure	Isoform	ENST00000338128.13_3	ENSG00000105655.19_8		0	2.27375e-11	2.67477e-05	8.05716e-08	0.0938758	0.906097	VAR_19_18566395_T_C	rs8103660	0.0932015	60	19_5
continuous-PP-both_sexes-combined_medadj_irnt	Pulse pressure	Isoform	ENST00000585291.5_3	ENSG00000082641.16_7	NFE2L1	0	6.51789e-27	6.42247e-17	7.55032e-12	0.0734713	0.926529	VAR_17_46207499_C_T	rs7209730	0.119354	53	17_5	fine mapped	rs183716729	0	1	30578418	high D'
continuous-PP-both_sexes-combined_medadj_irnt	Pulse pressure	Gene	ENSG00000121068.14_4	ENSG00000121068.14_4		0	2.76981e-17	2.66585e-09	2.22037e-10	0.0203907	0.979609	VAR_17_59475888_A_C	rs2109019	0.404802	4	17_6
continuous-PP-both_sexes-combined_medadj_irnt	Pulse pressure	Gene	ENSG00000267280.5_8	ENSG00000267280.5_8		0	1.64745e-15	1.58562e-07	2.70763e-10	0.0250852	0.974915	VAR_17_59475888_A_C	rs2109019	0.360351	4	17_6
continuous-PP-both_sexes-combined_medadj_irnt	Pulse pressure	Isoform	ENST00000590421.1_2	ENSG00000267280.5_8	TBX2-AS1	0	1.20821e-49	1.16286e-41	2.25338e-10	0.0207087	0.979291	VAR_17_59475888_A_C	rs2109019	0.602574	2	17_6	fine mapped	rs2286525	0.732	0.997	30487518;30578418	high D'
continuous-PP-both_sexes-combined_medadj_irnt	Pulse pressure	Isoform	ENST00000441876.7_2	ENSG00000100376.12_4		1	4.55365e-35	8.27591e-30	1.91599e-07	0.0338556	0.966144	VAR_22_45724727_G_A	rs6007592	0.224992	16	22_6
continuous-PP-both_sexes-combined_medadj_irnt	Pulse pressure	Isoform	ENST00000495806.1_2	ENSG00000029639.11_5		0	2.48421e-13	1.19098e-10	0.00012142	0.0572685	0.94261	VAR_6_155594775_A_T	rs9397798	0.0417974	48	6_17
continuous-PP-both_sexes-combined_medadj_irnt	Pulse pressure	Gene	ENSG00000235381.1_7	ENSG00000235381.1_7	AL596202.1	0	1.07896e-19	5.17276e-17	0.000169059	0.0801304	0.919701	VAR_6_155596346_T_C	rs9371879	0.156894	41	6_17	fine mapped	rs2764043	0	1	30578418	high D'
continuous-PP-both_sexes-combined_medadj_irnt	Pulse pressure	Gene	ENSG00000164694.17_5	ENSG00000164694.17_5	FNDC1	0	5.91467e-42	0.0415167	9.9912e-42	0.0692417	0.889242	VAR_6_159724297_G_A	rs2102244	0.128277	14	6_18	fine mapped	rs16890334	0.001	1	24165912	high D'
continuous-PP-both_sexes-combined_medadj_irnt	Pulse pressure	Isoform	ENST00000586706.5_2	ENSG00000267280.5_8		0	5.28682e-17	5.08839e-09	1.10251e-09	0.105218	0.894782	VAR_17_59485393_C_T	rs2240736	0.301862	15	17_6
continuous-PP-both_sexes-combined_medadj_irnt	Pulse pressure	Gene	ENSG00000165895.19_6	ENSG00000165895.19_6	ARHGAP42	0	4.76579e-37	6.91835e-19	1.52761e-20	0.0211971	0.978803	VAR_11_100610546_T_C	rs604723	0.693253	5	11_10	fine mapped	rs604723	1	1	29912962;30487518;30595370	in catalog
continuous-PP-both_sexes-combined_medadj_irnt	Pulse pressure	Isoform	ENST00000570618.5_2	ENSG00000228696.10_8		1	2.21799e-10	0.000928459	4.11256e-08	0.171326	0.827746	VAR_17_44819595_T_G	rs17698176	0.999266	1	17_4
continuous-PP-both_sexes-combined_medadj_irnt	Pulse pressure	Gene	ENSG00000002919.14_3	ENSG00000002919.14_3		0	5.05457e-18	4.98067e-08	7.43556e-12	0.0723407	0.927659	VAR_17_46125191_C_T	rs1468270	0.222027	66	17_5
continuous-PP-both_sexes-combined_medadj_irnt	Pulse pressure	Gene	ENSG00000180263.14_7	ENSG00000180263.14_7	FGD6	0	3.01349e-14	8.10207e-12	4.24204e-05	0.0104156	0.989542	VAR_12_95518223_T_C	rs7954260	0.33416	6	12_5	fine mapped	rs181325352	0	1	30578418	high D'
continuous-PP-both_sexes-combined_medadj_irnt	Pulse pressure	Isoform	ENST00000542802.7_2	ENSG00000055483.19_9	USP36	0	9.47148e-35	3.17417e-32	0.000290155	0.096336	0.903374	VAR_17_76762039_G_A	rs62075585	0.805218	10	17_9	fine mapped	rs62075585	1	1	30595370	in catalog
continuous-PP-both_sexes-combined_medadj_irnt	Pulse pressure	Isoform	ENST00000588086.5_3	ENSG00000055483.19_9		0	5.69274e-14	1.9078e-11	0.000210953	0.0697665	0.930023	VAR_17_76799795_G_A	rs1057040	0.532638	15	17_9
continuous-PP-both_sexes-combined_medadj_irnt	Pulse pressure	Gene	ENSG00000128829.12_4	ENSG00000128829.12_4	EIF2AK4	1	1.16977e-07	0.000245576	7.81284e-05	0.163183	0.836493	VAR_15_40342053_C_A	rs4923848	0.233972	9	15_2	fine mapped	rs937213	0.085	0.525	27841878
continuous-PP-both_sexes-combined_medadj_irnt	Pulse pressure	Isoform	ENST00000668306.1_1	ENSG00000248508.8_7		0	7.49053e-11	1.57257e-07	5.96202e-05	0.124292	0.875649	VAR_15_40348697_G_A	rs4924413	0.225128	19	15_2
continuous-PP-both_sexes-combined_medadj_irnt	Pulse pressure	Gene	ENSG00000152217.19_8	ENSG00000152217.19_8	SETBP1	0	9.45007e-36	0.00143059	3.32711e-35	0.00404218	0.994527	VAR_18_43097750_C_A	rs7236548	0.974556	4	18_2	fine mapped	rs7236548	1	1	28135244;30578418;30595370	in catalog
continuous-PP-both_sexes-combined_medadj_irnt	Pulse pressure	Gene	ENSG00000267534.4_7	ENSG00000267534.4_7	S1PR2	0	3.38542e-16	1.41705e-07	1.01509e-10	0.0415306	0.958469	VAR_19_10334443_A_C	rs2116941	0.633666	8	19_2	fine mapped	rs2116941	1	1	28135244	in catalog
continuous-PP-both_sexes-combined_medadj_irnt	Pulse pressure	Gene	ENSG00000204310.13_6	ENSG00000204310.13_6	AGPAT1	1	2.13294e-42	9.16969e-15	4.48418e-31	0.000928718	0.999071	VAR_6_32136547_T_G	rs1061808	0.861697	2	6_8	fine mapped	rs1061808	1	1	30578418	in catalog
continuous-PP-both_sexes-combined_medadj_irnt	Pulse pressure	Isoform	ENST00000464350.6_1	ENSG00000144741.17_3	SLC25A26	2	6.79191e-10	0.0649506	1.37517e-09	0.130703	0.804347	VAR_3_66434643_T_C	rs2306272	0.82045	7	3_6	fine mapped	rs2306272	1	1	30595370	in catalog
continuous-PP-both_sexes-combined_medadj_irnt	Pulse pressure	Isoform	ENST00000488126.2_1	ENSG00000075292.19_5	ZNF638	0	8.36733e-10	0.0137241	4.39187e-09	0.0711206	0.915155	VAR_2_71553752_C_T	rs12464713	0.0593588	54	2_7	fine mapped	rs138594727	0	1	28234671	high D'
continuous-PP-both_sexes-combined_medadj_irnt	Pulse pressure	Gene	ENSG00000159692.15_8	ENSG00000159692.15_8		0	7.59424e-08	0.000424015	1.0461e-05	0.0574656	0.9421	VAR_4_1320092_A_G	rs28412861	0.136366	33	4_1
continuous-PP-both_sexes-combined_medadj_irnt	Pulse pressure	Isoform	ENST00000512289.5_1	ENSG00000090316.16_5	MAEA	1	4.41156e-11	2.46313e-07	6.88149e-06	0.0374594	0.962533	VAR_4_1320968_A_G	rs59810282	0.428878	24	4_1	fine mapped	rs570984510	0.001	1	30578418	high D'
continuous-PP-both_sexes-combined_medadj_irnt	Pulse pressure	Isoform	ENST00000337109.9_3	ENSG00000132313.15_6	MRPL35	1	3.12556e-08	3.38765e-06	0.000425615	0.0451761	0.954395	VAR_2_86451502_C_T	rs1010239	0.409631	12	2_9	fine mapped	rs116008367	0.004	1	29455858	high D'
continuous-PP-both_sexes-combined_medadj_irnt	Pulse pressure	Gene	ENSG00000182534.13_5	ENSG00000182534.13_5	MXRA7	3	1.91892e-08	6.2514e-05	5.88428e-05	0.190887	0.808992	VAR_17_74686809_A_G	rs35504735	0.524097	4	17_8	fine mapped	rs35504735	1	1	30224653	in catalog
continuous-PP-both_sexes-combined_medadj_irnt	Pulse pressure	Gene	ENSG00000115042.10_6	ENSG00000115042.10_6		1	2.9706e-09	0.044478	3.30058e-09	0.0485118	0.90701	VAR_2_96393944_A_G	rs59076415	0.862448	29	2_10
continuous-PP-both_sexes-combined_medadj_irnt	Pulse pressure	Isoform	ENST00000233379.9_2	ENSG00000115042.10_6	FAHD2A	3	1.05289e-08	0.157647	1.8574e-09	0.026995	0.815358	VAR_2_96496891_A_C	rs12717775	0.652518	25	2_10	fine mapped	rs2579519	0.329	0.988	28135244	high D'
continuous-PP-both_sexes-combined_medadj_irnt	Pulse pressure	Isoform	ENST00000314367.14_2	ENSG00000172785.18_5		0	0.000115203	5.31862e-05	0.0381898	0.0166863	0.944956	VAR_9_204014_A_G	rs573246	0.383621	9	9_1
continuous-PP-both_sexes-combined_medadj_irnt	Pulse pressure	Isoform	ENST00000504520.6_2	ENSG00000251022.6_9		0	1.3125e-26	1.82918e-22	9.22027e-06	0.127627	0.872364	VAR_4_83925895_T_C	rs6823199	0.108483	48	4_4
continuous-PP-both_sexes-combined_medadj_irnt	Pulse pressure	Gene	ENSG00000182472.9_8	ENSG00000182472.9_8	CAPN12	0	1.69191e-09	2.82794e-05	6.62158e-06	0.109786	0.890179	VAR_19_39170908_G_A	rs7252589	0.55352	36	19_7	fine mapped	rs10405764	0.001	1	29455858	high D'
continuous-PP-both_sexes-combined_medadj_irnt	Pulse pressure	Isoform	ENST00000403747.6_1	ENSG00000103275.20_5		0	2.25204e-06	0.0127539	1.15668e-05	0.0645835	0.922649	VAR_16_1344291_A_G	rs11248862	0.121216	52	16_4
continuous-PP-both_sexes-combined_medadj_irnt	Pulse pressure	Isoform	ENST00000342272.3_2	ENSG00000149596.7_4		1	1.42249e-11	0.0117741	1.06939e-11	0.00787111	0.980355	VAR_20_42806362_G_C	rs6130557	0.527946	7	20_4
continuous-PP-both_sexes-combined_medadj_irnt	Pulse pressure	Isoform	ENST00000618091.4_5	ENSG00000104936.18_6	DMPK	0	7.73212e-116	6.20064e-110	4.95031e-08	0.0387368	0.961263	VAR_19_46282890_A_T	rs2070737	0.471604	5	19_8	fine mapped	rs183203602	0.001	1	30578418	high D'
continuous-PP-both_sexes-combined_medadj_irnt	Pulse pressure	Isoform	ENST00000674226.1_1	ENSG00000104936.18_6		0	1.19903e-36	9.61541e-31	6.11158e-08	0.0480588	0.951941	VAR_19_46282890_A_T	rs2070737	0.190283	14	19_8
continuous-PP-both_sexes-combined_medadj_irnt	Pulse pressure	Gene	ENSG00000170624.13_3	ENSG00000170624.13_3	SGCD	0	2.07811e-18	6.22726e-10	4.3157e-10	0.128453	0.871547	VAR_5_156007236_A_G	rs11135288	0.240831	77	5_4	fine mapped	rs185695143	0	1	27841878	high D'
continuous-PP-both_sexes-combined_medadj_irnt	Pulse pressure	Gene	ENSG00000113048.16_5	ENSG00000113048.16_5	MRPS27	0	7.29869e-14	0.000601197	6.39842e-12	0.0517566	0.947642	VAR_5_71515616_A_G	rs6831	0.550388	12	5_1	fine mapped	rs185695143	0	1	27841878	high D'
continuous-PP-both_sexes-combined_medadj_irnt	Pulse pressure	Isoform	ENST00000291270.9_3	ENSG00000104936.18_6		0	5.38844e-43	4.32116e-37	4.3032e-08	0.0335423	0.966458	VAR_19_46301671_G_A	rs8108864	0.212533	12	19_8
continuous-PP-both_sexes-combined_medadj_irnt	Pulse pressure	Isoform	ENST00000409180.1_5	ENSG00000132313.15_6		1	7.12716e-05	0.00772481	0.000407427	0.0432106	0.948586	VAR_2_86456836_G_A	rs2003931	0.334951	14	2_9
continuous-PP-both_sexes-combined_medadj_irnt	Pulse pressure	Isoform	ENST00000357480.9_3	ENSG00000082641.16_7		0	1.88629e-14	0.000185868	7.67977e-12	0.0747483	0.925066	VAR_17_46201916_A_G	rs7218700	0.0551499	71	17_5
continuous-PP-both_sexes-combined_medadj_irnt	Pulse pressure	Gene	ENSG00000115935.17_6	ENSG00000115935.17_6	WIPF1	0	2.2312e-14	0.000612757	1.81886e-13	0.00399976	0.995387	VAR_2_175529967_C_G	rs72914576	0.99999	1	2_12	fine mapped	rs72914576	1	1	30595370	in catalog
continuous-PP-both_sexes-combined_medadj_irnt	Pulse pressure	Isoform	ENST00000248929.14_2	ENSG00000100359.21_5	SGSM3	0	1.28065e-18	1.18956e-06	6.42643e-14	0.0587522	0.941247	VAR_22_40797447_T_A	rs9611337	0.557061	33	22_5	fine mapped	rs470113	0.378	0.856	27618447	high D'
continuous-PP-both_sexes-combined_medadj_irnt	Pulse pressure	Isoform	ENST00000280295.7_1	ENSG00000150722.10_5	PPP1R1C	0	3.7849e-07	0.00229104	4.2518e-06	0.0247636	0.972941	VAR_2_182996188_A_G	rs6732308	0.21428	32	2_13	fine mapped	rs6732308	1	1	30595370	in catalog
continuous-PP-both_sexes-combined_medadj_irnt	Pulse pressure	Gene	ENSG00000100376.12_4	ENSG00000100376.12_4	FAM118A	1	5.00377e-35	9.09396e-30	1.61818e-07	0.0284375	0.971562	VAR_22_45724727_G_A	rs6007592	0.308319	7	22_6	fine mapped	rs55906059	0.006	0.373	30578418
continuous-PP-both_sexes-combined_medadj_irnt	Pulse pressure	Isoform	ENST00000468889.5_2	ENSG00000029639.11_5		0	2.19474e-08	1.0522e-05	0.000196403	0.0932529	0.90654	VAR_6_155567883_A_G	rs11756255	0.155012	60	6_17
continuous-PP-both_sexes-combined_medadj_irnt	Pulse pressure	Gene	ENSG00000136205.17_7	ENSG00000136205.17_7	TNS3	0	3.6307e-13	6.37136e-11	0.000120217	0.0201165	0.979763	VAR_7_47560184_A_T	rs4724586	0.539467	9	7_5	fine mapped	rs12668436	0.677	0.985	30224653;30595370	high D'
continuous-PP-both_sexes-combined_medadj_irnt	Pulse pressure	Gene	ENSG00000146731.11_4	ENSG00000146731.11_4		1	3.99441e-07	0.000452623	3.44093e-05	0.0380292	0.961483	VAR_7_56120881_G_A	rs7793921	0.295251	35	7_6
continuous-PP-both_sexes-combined_medadj_irnt	Pulse pressure	Gene	ENSG00000146731.11_4	ENSG00000146731.11_4	CCT6A	0	5.83525e-06	0.00661217	4.60118e-05	0.0511957	0.94214	VAR_7_56120881_G_A	rs7793921	0.38459	32	7_6	fine mapped	rs6593297	0.812	1	30224653	high R2
continuous-PP-both_sexes-combined_medadj_irnt	Pulse pressure	Isoform	ENST00000394144.9_4	ENSG00000036054.13_5	TBC1D23	0	2.26387e-06	0.0366568	9.74619e-06	0.157005	0.806326	VAR_3_99964092_C_T	rs34869521	0.0400476	60	3_7	fine mapped	rs139963642	0.001	1	29455858	high D'
continuous-PP-both_sexes-combined_medadj_irnt	Pulse pressure	Isoform	ENST00000591313.5_2	ENSG00000267280.5_8		1	3.01958e-10	0.0290625	3.33655e-10	0.0311734	0.939764	VAR_17_59485393_C_T	rs2240736	0.400938	16	17_6
continuous-PP-both_sexes-combined_medadj_irnt	Pulse pressure	Gene	ENSG00000133805.15_5	ENSG00000133805.15_5	AMPD3	0	9.5686e-07	0.127435	4.41607e-07	0.0579988	0.814565	VAR_11_10186289_G_A	rs17293593	0.204256	26	11_1	fine mapped	rs141413202	0.001	1	30578418	high D'
continuous-PP-both_sexes-combined_medadj_irnt	Pulse pressure	Isoform	ENST00000354227.9_5	ENSG00000104936.18_6		0	9.61923e-17	7.71397e-11	3.6734e-08	0.0284867	0.971513	VAR_19_46332842_C_T	rs8102876	0.142268	24	19_8
continuous-PP-both_sexes-combined_medadj_irnt	Pulse pressure	Gene	ENSG00000143727.16_4	ENSG00000143727.16_4		0	3.303e-07	0.0389088	8.70449e-07	0.101678	0.859412	VAR_2_286756_C_G	rs60843830	0.123378	38	2_1
continuous-PP-both_sexes-combined_medadj_irnt	Pulse pressure	Gene	ENSG00000144668.12_5	ENSG00000144668.12_5	ITGA9	0	3.01029e-05	0.0178456	0.000138723	0.0813372	0.900648	VAR_3_37596805_C_G	rs7640747	0.187761	64	3_1	fine mapped	rs528908640	0	1	28270201	high D'
continuous-PP-both_sexes-combined_medadj_irnt	Pulse pressure	Gene	ENSG00000068878.15_5	ENSG00000068878.15_5	PSME4	1	3.46473e-05	0.0314643	4.74905e-05	0.0422013	0.926252	VAR_2_54166321_C_T	rs3850347	0.243669	25	2_3	fine mapped	rs145162854	0.001	1	29455858	high D'
continuous-PP-both_sexes-combined_medadj_irnt	Pulse pressure	Gene	ENSG00000115464.15_6	ENSG00000115464.15_6	USP34	1	3.96423e-19	2.56827e-14	1.1279e-07	0.00631357	0.993686	VAR_2_61663095_G_A	rs11902573	0.493121	5	2_4	fine mapped	rs117490883	0.001	1	30578418	high D'
continuous-PP-both_sexes-combined_medadj_irnt	Pulse pressure	Gene	ENSG00000182149.21_8	ENSG00000182149.21_8	IST1	1	4.98389e-09	0.0699514	4.87569e-09	0.0675703	0.862478	VAR_16_72455938_C_T	rs62051130	0.184652	9	16_11	fine mapped	rs141767645	0	1	28135244	high D'
continuous-PP-both_sexes-combined_medadj_irnt	Pulse pressure	Isoform	ENST00000471542.5_2	ENSG00000173209.23_6		1	7.43121e-13	4.8144e-08	1.41308e-06	0.0906384	0.90936	VAR_2_61702998_G_C	rs113854166	0.631431	28	2_4
continuous-PP-both_sexes-combined_medadj_irnt	Pulse pressure	Gene	ENSG00000011523.14_5	ENSG00000011523.14_5	CEP68	0	8.12882e-70	7.2837e-59	5.23435e-13	0.0459475	0.954052	VAR_2_65283972_T_C	rs74181299	0.999997	1	2_5	fine mapped	rs74181299	1	1	28135244;30578418	in catalog
continuous-PP-both_sexes-combined_medadj_irnt	Pulse pressure	Gene	ENSG00000105974.12_6	ENSG00000105974.12_6	CAV1	0	1.81262e-05	0.0758555	1.67734e-05	0.0693398	0.85477	VAR_7_116198621_G_A	rs1997571	0.434083	3	7_16	fine mapped	rs185903930	0.001	1	30578418	high D'
continuous-PP-both_sexes-combined_medadj_irnt	Pulse pressure	Isoform	ENST00000375107.8_3	ENSG00000204310.13_6		0	6.821e-30	0.0293241	3.10801e-29	0.132778	0.837898	VAR_6_32136547_T_G	rs1061808	0.824957	2	6_8
continuous-PP-both_sexes-combined_medadj_irnt	Pulse pressure	Gene	ENSG00000099889.14_6	ENSG00000099889.14_6	ARVCF	0	4.72717e-27	7.88976e-07	8.58731e-23	0.0133458	0.986653	VAR_22_19984211_C_T	rs1034565	0.715594	10	22_1	fine mapped	rs1034565	1	1	30595370	in catalog
continuous-PP-both_sexes-combined_medadj_irnt	Pulse pressure	Gene	ENSG00000168575.10_6	ENSG00000168575.10_6	SLC20A2	0	6.4603e-14	0.035779	6.12363e-14	0.0329831	0.931238	VAR_8_42324765_T_C	rs2978456	0.999984	1	8_3	fine mapped	rs2978456	1	1	28135244;30578418;30595370	in catalog
continuous-PP-both_sexes-combined_medadj_irnt	Pulse pressure	Isoform	ENST00000276282.7_3	ENSG00000147324.11_5	MFHAS1	0	7.98563e-10	0.00881635	1.58058e-08	0.173682	0.817501	VAR_8_8687325_A_G	rs7013471	0.550882	29	8_1	fine mapped	rs79505281	0.001	1	29912962	high D'
continuous-PP-both_sexes-combined_medadj_irnt	Pulse pressure	Gene	ENSG00000146215.13_5	ENSG00000146215.13_5	CRIP3	0	8.47467e-16	0.000963791	1.67798e-14	0.0181021	0.980934	VAR_6_43349795_G_A	rs7764523	0.24148	8	6_12	fine mapped	rs7764523	1	1	30595370	in catalog
continuous-PP-both_sexes-combined_medadj_irnt	Pulse pressure	Gene	ENSG00000109180.14_7	ENSG00000109180.14_7	OCIAD1	0	1.20494e-25	1.13213e-16	1.85161e-10	0.173145	0.826855	VAR_4_48493237_G_A	rs79858408	0.10412	54	4_2	fine mapped	rs142319329	0.001	1	28234671	high D'
continuous-PP-both_sexes-combined_medadj_irnt	Pulse pressure	Gene	ENSG00000087085.15_9	ENSG00000087085.15_9		0	4.37929e-37	4.23519e-24	3.33274e-15	0.031262	0.968738	VAR_7_100467700_C_T	rs12705090	0.0926169	19	7_15
continuous-PP-both_sexes-combined_medadj_irnt	Pulse pressure	Isoform	ENST00000504792.6_2	ENSG00000251022.6_9		0	5.38872e-30	7.51006e-26	4.62921e-06	0.0635792	0.936416	VAR_4_83874623_A_T	rs11935989	0.239807	25	4_4
continuous-PP-both_sexes-combined_medadj_irnt	Pulse pressure	Isoform	ENST00000314367.14_2	ENSG00000172785.18_5		1	4.78462e-06	2.20894e-06	0.0353687	0.0153796	0.949245	VAR_9_204014_A_G	rs573246	0.564098	5	9_1
continuous-PP-both_sexes-combined_medadj_irnt	Pulse pressure	Gene	ENSG00000172785.18_5	ENSG00000172785.18_5		0	3.12608e-42	1.44323e-42	0.0980809	0.0444239	0.857495	VAR_9_205964_A_G	rs478882	0.73401	4	9_1
continuous-PP-both_sexes-combined_medadj_irnt	Pulse pressure	Isoform	ENST00000382447.8_2	ENSG00000172785.18_5		1	6.98555e-08	3.22505e-08	0.102318	0.0463862	0.851296	VAR_9_206838_A_C	rs581731	0.510712	13	9_1
continuous-PP-both_sexes-combined_medadj_irnt	Pulse pressure	Isoform	ENST00000279024.9_5	ENSG00000149633.12_10	KIAA1755	0	2.97186e-15	3.43283e-08	3.12055e-09	0.0350808	0.964919	VAR_20_36849088_G_A	rs4811602	0.217841	26	20_3	fine mapped	rs4811601	0.783	0.97	30224653	high D'
continuous-PP-both_sexes-combined_medadj_irnt	Pulse pressure	Gene	ENSG00000204310.13_6	ENSG00000204310.13_6		0	2.01423e-57	8.65935e-30	4.2585e-29	0.182259	0.817741	VAR_6_32136547_T_G	rs1061808	0.804373	2	6_8
continuous-PP-both_sexes-combined_medadj_irnt	Pulse pressure	Isoform	ENST00000372980.4_3	ENSG00000149596.7_4	JPH2	1	1.06631e-11	0.0088259	9.63588e-12	0.00699151	0.984183	VAR_20_42806362_G_C	rs6130557	0.572646	7	20_4	fine mapped	rs6017281	0.935	0.998	30595370	high R2
continuous-PP-both_sexes-combined_medadj_irnt	Pulse pressure	Isoform	ENST00000517878.5_2	ENSG00000022567.9_5	SLC45A4	0	2.86578e-06	0.0198675	7.86603e-06	0.053606	0.926516	VAR_8_142232878_G_A	rs4961258	0.16608	18	8_5	fine mapped	rs559128832	0	1	30578418	high D'
continuous-PP-both_sexes-combined_medadj_irnt	Pulse pressure	Gene	ENSG00000085662.14_5	ENSG00000085662.14_5	AKR1B1	0	1.7718e-29	2.52273e-27	0.000384088	0.0537415	0.945874	VAR_7_134202349_G_A	rs10247315	0.236045	23	7_18	fine mapped	rs116196735	0.001	1	29455858	high D'
continuous-PP-both_sexes-combined_medadj_irnt	Pulse pressure	Gene	ENSG00000163710.9_7	ENSG00000163710.9_7	PCOLCE2	0	3.00635e-18	2.63098e-12	2.35341e-08	0.0196153	0.980385	VAR_3_142609913_T_C	rs4683434	0.27006	9	3_10	fine mapped	rs528908640	0.001	1	28270201	high D'
continuous-PP-both_sexes-combined_medadj_irnt	Pulse pressure	Isoform	ENST00000644935.1_3	ENSG00000100106.22_9	TRIOBP	0	3.1227e-13	7.07648e-11	5.22026e-05	0.0108407	0.989107	VAR_22_38138379_G_C	rs4396807	0.997474	1	22_3	fine mapped	rs4396807	1	1	30595370	in catalog
continuous-PP-both_sexes-combined_medadj_irnt	Pulse pressure	Isoform	ENST00000407319.7_3	ENSG00000100106.22_9		0	1.33886e-07	3.03405e-05	0.000489504	0.110039	0.889441	VAR_22_38175955_G_A	rs4820307	0.0633426	54	22_3
continuous-PP-both_sexes-combined_medadj_irnt	Pulse pressure	Gene	ENSG00000197558.13_6	ENSG00000197558.13_6	SSPO	1	5.71817e-10	0.000984564	5.16061e-09	0.00789451	0.991121	VAR_7_149473261_C_T	rs73725602	0.967769	2	7_20	fine mapped	rs185903930	0	1	30578418	high D'
continuous-PP-both_sexes-combined_medadj_irnt	Pulse pressure	Gene	ENSG00000172785.18_5	ENSG00000172785.18_5	CBWD1	2	0.000172611	7.96899e-05	0.056359	0.0251012	0.918288	VAR_9_204014_A_G	rs573246	0.661857	3	9_1	fine mapped	rs520015	0.505	0.919	30224653;30595370	high D'
continuous-PP-both_sexes-combined_medadj_irnt	Pulse pressure	Gene	ENSG00000204435.14_5	ENSG00000204435.14_5	CSNK2B	3	5.35146e-31	0.0278926	2.15185e-30	0.111297	0.860811	VAR_6_31605448_C_G	rs7889	0.999333	1	6_7	fine mapped	rs7889	1	1	30578418	in catalog
continuous-PP-both_sexes-combined_medadj_irnt	Pulse pressure	Isoform	ENST00000477714.1_1	ENSG00000100376.12_4		0	1.18438e-38	2.15252e-33	3.21952e-07	0.0575699	0.94243	VAR_22_45723842_G_A	rs17851057	0.783818	13	22_6
continuous-PP-both_sexes-combined_medadj_irnt	Pulse pressure	Gene	ENSG00000236013.7_7	ENSG00000236013.7_7	AL357146.1	1	0.000137597	0.0310575	0.00055481	0.124384	0.843866	VAR_6_140768592_G_A	rs66605907	0.0830648	56	6_16	fine mapped	rs58806982	0.001	1	29455858	high D'
continuous-PP-both_sexes-combined_medadj_irnt	Pulse pressure	Gene	ENSG00000146674.15_9	ENSG00000146674.15_9	IGFBP3	0	3.82472e-64	0.00751523	1.49539e-63	0.0284191	0.964066	VAR_7_46010100_C_G	rs10260816	0.999637	1	7_4	fine mapped	rs10260816	1	1	26390057;27841878;28739976;30487518;30578418;30595370	in catalog
continuous-PP-both_sexes-combined_medadj_irnt	Pulse pressure	Gene	ENSG00000197157.11_7	ENSG00000197157.11_7	SND1	0	5.23792e-12	1.01068e-09	0.000594064	0.113741	0.885665	VAR_7_127514193_G_A	rs7810024	0.253469	51	7_17	fine mapped	rs556595229	0	1	30578418	high D'
continuous-PP-both_sexes-combined_medadj_irnt	Pulse pressure	Isoform	ENST00000356150.10_3	ENSG00000035115.22_8	SH3YL1	0	5.24663e-48	6.18044e-43	8.46922e-07	0.0988649	0.901134	VAR_2_268293_A_G	rs55946380	0.271416	22	2_1	fine mapped	rs115234772	0.001	0.771	29455858
continuous-PP-both_sexes-combined_medadj_irnt	Pulse pressure	Gene	ENSG00000178381.12_5	ENSG00000178381.12_5	ZFAND2A	1	1.57684e-05	6.32876e-05	0.0028432	0.0104247	0.986653	VAR_7_1195215_A_C	rs1133116	0.86403	8	7_1	fine mapped	rs73033340	0.001	1	30224653;30595370	high D'
continuous-PP-both_sexes-combined_medadj_irnt	Pulse pressure	Gene	ENSG00000198042.11_5	ENSG00000198042.11_5	MAK16	0	5.21089e-15	7.8008e-11	2.82339e-06	0.041308	0.958689	VAR_8_33366849_C_G	rs10094805	0.0889654	25	8_2	fine mapped	rs7845722	0.743	0.984	30224653	high D'
continuous-PP-both_sexes-combined_medadj_irnt	Pulse pressure	Isoform	ENST00000403712.6_2	ENSG00000035115.22_8		0	4.51623e-39	5.32005e-34	8.52263e-07	0.0994947	0.900504	VAR_2_281178_C_G	rs7566279	0.125739	31	2_1
continuous-PP-both_sexes-combined_medadj_irnt	Pulse pressure	Isoform	ENST00000394457.7_3	ENSG00000173209.23_6		2	4.92262e-14	3.18918e-09	1.6291e-06	0.104648	0.89535	VAR_2_61702998_G_C	rs113854166	0.318038	31	2_4
continuous-PP-both_sexes-combined_medadj_irnt	Pulse pressure	Isoform	ENST00000257659.12_1	ENSG00000105793.16_4	GTPBP10	1	3.20497e-11	0.0304303	5.98794e-11	0.0559401	0.91363	VAR_7_89830817_G_A	rs12535435	0.154046	32	7_11	fine mapped	rs11770630	0.84	0.991	30224653	high R2
continuous-PP-both_sexes-combined_medadj_irnt	Pulse pressure	Isoform	ENST00000320246.9_1	ENSG00000119408.16_6	NEK6	0	5.99329e-06	0.00326699	4.96536e-05	0.026096	0.970581	VAR_9_127182293_C_G	rs10818962	0.56601	23	9_5	fine mapped	rs10818962	1	1	30595370	in catalog
icd10-I48-both_sexes	Atrial fibrillation	Gene	ENSG00000137393.10_3	ENSG00000137393.10_3	RNF144B	1	7.53689e-08	0.0253784	1.42414e-07	0.0470263	0.927595	VAR_6_18359574_A_T	rs10949498	0.186402	15	6_5	fine mapped	rs34969716	0.33	0.586	29892015;30061737
icd10-I48-both_sexes	Atrial fibrillation	Gene	ENSG00000171988.19_7	ENSG00000171988.19_7		0	1.4679e-05	0.0906027	1.18302e-05	0.0721815	0.837189	VAR_10_65191645_G_T	rs7924036	0.143643	96	10_5
icd10-I48-both_sexes	Atrial fibrillation	Gene	ENSG00000011523.14_5	ENSG00000011523.14_5	CEP68	0	3.14497e-65	3.9554e-60	2.02512e-08	0.00154853	0.998451	VAR_2_65283972_T_C	rs74181299	1	1	2_5	fine mapped	rs2723064	0.75	0.995	28416818;29892015	high D'
icd10-I48-both_sexes	Atrial fibrillation	Gene	ENSG00000148572.16_5	ENSG00000148572.16_5	NRBF2	0	6.19635e-20	3.82452e-16	2.32468e-05	0.142627	0.85735	VAR_10_64927823_C_G	rs1935	0.193514	74	10_5	fine mapped	rs7919685	0.43	0.936	29892015	high D'
icd10-I48-both_sexes	Atrial fibrillation	Gene	ENSG00000184207.9_6	ENSG00000184207.9_6	PGP	0	8.67282e-10	4.97764e-09	0.000326286	0.00087387	0.9988	VAR_16_2265271_C_T	rs77316573	0.999915	1	16_5	fine mapped	rs77316573	1	1	30061737	in catalog
icd10-I48-both_sexes	Atrial fibrillation	Gene	ENSG00000105974.12_6	ENSG00000105974.12_6	CAV1	0	1.38566e-21	0.075132	1.28225e-21	0.0686688	0.856199	VAR_7_116191301_C_A	rs11773845	0.548151	3	7_16	fine mapped	rs11773845	1	1	28416818;29892015;30061737	in catalog
icd10-I48-both_sexes	Atrial fibrillation	Gene	ENSG00000156804.7_5	ENSG00000156804.7_5	FBXO32	0	5.62961e-08	0.00119466	1.10697e-06	0.0225148	0.976289	VAR_8_124628869_C_A	rs62520924	0.522208	2	8_4	fine mapped	rs4871397	0.003	1	29892015;30061737	high D'
icd10-I48-both_sexes	Atrial fibrillation	Gene	ENSG00000124795.17_8	ENSG00000124795.17_8		1	3.33099e-08	0.0112162	2.35248e-07	0.0783028	0.910481	VAR_6_18210109_G_A	rs34969716	0.992659	1	6_4
icd10-I48-both_sexes	Atrial fibrillation	Gene	ENSG00000165097.16_6	ENSG00000165097.16_6	KDM1B	0	6.28386e-13	2.11592e-07	2.25071e-07	0.0748615	0.925138	VAR_6_18210109_G_A	rs34969716	0.999998	1	6_4	fine mapped	rs34969716	1	1	29892015;30061737	in catalog
icd10-I48-both_sexes	Atrial fibrillation	Gene	ENSG00000031003.10_5	ENSG00000031003.10_5	FAM13B	0	4.50127e-18	7.47842e-08	2.29235e-12	0.0371224	0.962878	VAR_5_137370990_G_A	rs77915370	0.241595	18	5_3	fine mapped	rs6864727	0.15	1	28416818	high D'
icd10-I48-both_sexes	Atrial fibrillation	Isoform	ENST00000458046.6_2	ENSG00000054654.18_8		0	2.78795e-10	0.0132546	7.68305e-10	0.035576	0.951169	VAR_14_64679960_A_G	rs2738413	0.709204	6	14_3
icd10-I48-both_sexes	Atrial fibrillation	Gene	ENSG00000054654.18_8	ENSG00000054654.18_8	SYNE2	0	6.75212e-19	3.21013e-11	3.71003e-10	0.0166551	0.983345	VAR_14_64679960_A_G	rs2738413	0.70972	6	14_3	fine mapped	rs2738413	1	1	29892015;30061737	in catalog
icd10-I48-both_sexes	Atrial fibrillation	Gene	ENSG00000078795.16_5	ENSG00000078795.16_5		0	7.54771e-12	0.125398	2.91348e-12	0.0475777	0.827024	VAR_5_137388240_G_A	rs10479176	0.296995	19	5_3
phecode-411.2-both_sexes	Myocardial infarction	Gene	ENSG00000186063.13_5	ENSG00000186063.13_5		0	4.99616e-16	4.88424e-09	5.71045e-09	0.0548801	0.94512	VAR_1_222814442_C_T	rs2133189	0.123559	21	1_12
phecode-411.2-both_sexes	Myocardial infarction	Gene	ENSG00000115486.12_5	ENSG00000115486.12_5	GGCX	0	7.82572e-20	3.44869e-15	1.24419e-06	0.0538839	0.946115	VAR_2_85762048_A_T	rs10176176	0.404516	28	2_8	fine mapped	rs10176176	1	1	26343387;33532862	in catalog
phecode-411.2-both_sexes	Myocardial infarction	Gene	ENSG00000168906.13_4	ENSG00000168906.13_4		0	3.39413e-07	0.0149575	2.02037e-06	0.0881382	0.896902	VAR_2_85762048_A_T	rs10176176	0.321035	32	2_8
phecode-411.2-both_sexes	Myocardial infarction	Gene	ENSG00000160360.13_6	ENSG00000160360.13_6	GPSM1	1	8.78703e-05	0.0140039	5.55941e-05	0.00788208	0.977971	VAR_9_139235415_C_T	rs60980157	0.908017	3	9_6	fine mapped	rs28429551	0.572	0.757	33532862
phecode-411.2-both_sexes	Myocardial infarction	Gene	ENSG00000164867.11_5	ENSG00000164867.11_5	NOS3	0	4.69682e-06	0.0158779	5.61443e-06	0.0180138	0.966098	VAR_7_150690176_C_T	rs3918226	1	1	7_21	fine mapped	rs3918226	1	1	33532862	in catalog
phecode-411.2-both_sexes	Myocardial infarction	Isoform	ENST00000237316.3_1	ENSG00000118526.7_3	TCF21	0	9.61107e-30	1.51939e-23	9.91907e-08	0.155964	0.844036	VAR_6_134214525_C_G	rs12190287	1	1	6_15	fine mapped	rs2327426	0.395	0.73	33532862
phecode-411.2-both_sexes	Myocardial infarction	Gene	ENSG00000182511.12_5	ENSG00000182511.12_5	FES	0	4.47918e-23	4.94528e-16	8.51714e-10	0.00841184	0.991588	VAR_15_91427612_G_A	rs12906125	0.366568	5	15_12	fine mapped	rs12906125	1	1	33532862	in catalog
phecode-411.2-both_sexes	Myocardial infarction	Gene	ENSG00000272750.1_7	ENSG00000272750.1_7	AL592148.3	0	1.80729e-29	1.76681e-22	5.14349e-09	0.0493319	0.950668	VAR_1_222823529_A_C	rs17465637	0.224154	19	1_12	fine mapped	rs17465637	1	1	19198609	in catalog
phecode-411.2-both_sexes	Myocardial infarction	Gene	ENSG00000175003.15_7	ENSG00000175003.15_7	SLC22A1	0	1.70492e-08	0.00314738	5.3734e-07	0.0982972	0.898555	VAR_6_160551093_T_G	rs4646272	0.995009	1	6_19	fine mapped	rs2315065	0.001	0.468	26343387
